# Supplementary material for: Drought Sensitivity of Norway Spruce at the Species’ Warmest Fringe: Quantitative and Molecular Analysis Reveals High Genetic Variation Among and Within Provenances
Source: G3 (Bethesda). 2018 Feb 9;8(4):1225–45. doi: 10.1534/g3.117.300524 (PMC5873913; doi:10.1534/g3.117.300524)
Supplement: Supplementary file 11 [file 1225TableS2.xlsx]

## Sheet: Drought index SPI Porrau
Table S2. Drought index SPI for one month and three month periods at trial site Porrau. Remark: Low SPI values outside the vegetation periode (Sep-Mar) were not considered
Year	Month	SPI_1	SPI_3
1981	1	-0.66	-0.14
1981	2	-0.25	-0.97
1981	3	-0.34	-0.92
1981	4	-0.92	-1.17
1981	5	-0.44	-1.48
1981	6	-0.53	-1.33
1981	7	0.32	-0.5
1981	8	-1.24	-0.75
1981	9	1.94	0.78
1981	10	0.77	1.02
1981	11	-0.03	1.69
1981	12	1.38	0.85
1982	1	0.78	0.83
1982	2	-1.16	0.52
1982	3	-0.22	-0.45
1982	4	-1.3	-1.69
1982	5	0.68	-0.36
1982	6	-0.27	-0.35
1982	7	0.13	0.17
1982	8	-0.47	-0.45
1982	9	-0.45	-0.65
1982	10	0.41	-0.62
1982	11	-0.86	-0.69
1982	12	0.86	0.01
1983	1	0.28	-0.13
1983	2	0.75	0.92
1983	3	-0.96	-0.05
1983	4	0.92	0.49
1983	5	0.52	0.48
1983	6	0.29	0.8
1983	7	-2.98	-0.76
1983	8	-1.31	-1.71
1983	9	-0.07	-2.49
1983	10	-0.2	-1.22
1983	11	-1.04	-0.9
1983	12	-0.42	-1.09
1984	1	0.28	-0.9
1984	2	0.87	0.43
1984	3	0.21	0.59
1984	4	0.53	0.67
1984	5	0.55	0.62
1984	6	-0.58	0.11
1984	7	0.57	0.23
1984	8	-0.48	-0.31
1984	9	1.28	0.67
1984	10	0.77	0.74
1984	11	0.47	1.32
1984	12	-0.49	0.46
1985	1	0.67	0.29
1985	2	0.09	-0.01
1985	3	1.2	0.93
1985	4	-0.94	0.06
1985	5	0.92	0.79
1985	6	0.46	0.39
1985	7	0.13	0.7
1985	8	1.86	1.31
1985	9	-0.64	1.03
1985	10	-0.88	0.83
1985	11	2.1	0.56
1985	12	0.92	1.36
1986	1	0.42	2.12
1986	2	0.53	0.85
1986	3	-0.73	-0.07
1986	4	-0.68	-0.72
1986	5	0.73	-0.3
1986	6	1.18	0.8
1986	7	-0.54	0.66
1986	8	0.69	0.6
1986	9	-0.26	-0.19
1986	10	0.23	0.24
1986	11	-0.27	-0.44
1986	12	0.27	-0.12
1987	1	1.64	0.67
1987	2	1.22	1.78
1987	3	0.09	1.42
1987	4	-0.81	0.14
1987	5	1.26	0.59
1987	6	1.58	1.46
1987	7	0.25	1.62
1987	8	0.02	0.84
1987	9	-0.1	-0.11
1987	10	-0.21	-0.41
1987	11	0.41	-0.21
1987	12	0.93	0.3
1988	1	0.19	0.61
1988	2	0.81	0.96
1988	3	0.58	0.72
1988	4	-0.66	0.16
1988	5	-0.58	-0.88
1988	6	-0.36	-1.2
1988	7	-0.58	-1.09
1988	8	0.02	-0.64
1988	9	0.61	-0.21
1988	10	-1.02	-0.2
1988	11	-0.2	-0.3
1988	12	1.28	-0.23
1989	1	-0.88	0.01
1989	2	-0.32	-0.03
1989	3	-0.37	-1.07
1989	4	1.29	0.53
1989	5	0.43	0.92
1989	6	0.47	1.1
1989	7	-0.55	0.03
1989	8	0.62	0.16
1989	9	-0.13	-0.19
1989	10	-0.18	0.06
1989	11	-0.96	-0.9
1989	12	-1.62	-1.47
1990	1	-3.17	-2.75
1990	2	0.87	-1.02
1990	3	-0.2	-0.43
1990	4	1.46	1.25
1990	5	-1.37	0.03
1990	6	0.36	0.33
1990	7	0.3	-0.39
1990	8	-2.13	-0.51
1990	9	0.29	-0.71
1990	10	0.07	-1.06
1990	11	0.59	0.3
1990	12	0.22	0.29
1991	1	-2.26	-0.24
1991	2	-0.97	-1.58
1991	3	-0.47	-1.94
1991	4	-1.07	-1.68
1991	5	1.72	0.84
1991	6	-0.56	0.54
1991	7	-0.25	0.65
1991	8	0.09	-0.51
1991	9	-1.23	-0.86
1991	10	-0.85	-1.17
1991	11	1.52	-0.18
1991	12	1.04	0.91
1992	1	-0.49	1.35
1992	2	-0.8	-0.27
1992	3	1.58	0.48
1992	4	-0.1	0.42
1992	5	-2.26	-0.54
1992	6	-0.5	-1.78
1992	7	-1.32	-2.32
1992	8	-1.62	-1.88
1992	9	0.22	-1.73
1992	10	1.06	-0.28
1992	11	0.61	0.84
1992	12	-0.37	0.81
1993	1	-0.52	-0.07
1993	2	-0.63	-1.15
1993	3	-0.64	-1.27
1993	4	-1.09	-1.65
1993	5	-1.15	-2.41
1993	6	0.07	-1.36
1993	7	0.53	-0.33
1993	8	1.02	0.76
1993	9	-0.53	0.59
1993	10	0.51	0.54
1993	11	0	-0.27
1993	12	0.73	0.41
1994	1	-0.06	0.12
1994	2	-0.86	-0.31
1994	3	-0.09	-0.76
1994	4	0.95	0.16
1994	5	0.12	0.46
1994	6	-1.07	-0.13
1994	7	0.56	-0.24
1994	8	-0.28	-0.41
1994	9	-1.43	-0.54
1994	10	0.04	-1.14
1994	11	-0.39	-1.26
1994	12	0.47	-0.22
1995	1	-0.25	-0.35
1995	2	0.29	0.1
1995	3	0.42	0.1
1995	4	0.9	0.75
1995	5	0.05	0.6
1995	6	1.01	0.95
1995	7	-1.43	-0.21
1995	8	0.71	0.21
1995	9	2.12	1.05
1995	10	-0.98	1.5
1995	11	0.46	1.43
1995	12	1.03	0.07
1996	1	0.72	0.93
1996	2	0.05	0.76
1996	3	-0.55	-0.15
1996	4	1.22	0.54
1996	5	0.61	0.95
1996	6	0.53	1.2
1996	7	-0.55	0.18
1996	8	0.9	0.38
1996	9	0.84	0.56
1996	10	0.67	1.2
1996	11	-0.25	0.63
1996	12	-0.18	0.07
1997	1	-1.03	-0.9
1997	2	-0.49	-1.2
1997	3	0.19	-0.8
1997	4	0	-0.38
1997	5	0.82	0.52
1997	6	-0.78	-0.05
1997	7	3.02	2.34
1997	8	-1.11	1.45
1997	9	-1.03	1.59
1997	10	-0.38	-1.83
1997	11	1.36	-0.07
1997	12	0.63	0.79
1998	1	-0.74	0.96
1998	2	-1.48	-0.93
1998	3	0	-1.22
1998	4	-0.12	-0.87
1998	5	-0.69	-1.01
1998	6	1.08	0.08
1998	7	0.37	0.36
1998	8	-0.51	0.39
1998	9	1.56	0.74
1998	10	1.43	1.32
1998	11	-0.59	1.57
1998	12	-1.27	0.32
1999	1	-1.25	-1.76
1999	2	0.53	-0.93
1999	3	-0.52	-0.64
1999	4	0.31	0.01
1999	5	0.26	-0.12
1999	6	-0.05	0.06
1999	7	0.76	0.43
1999	8	-0.74	-0.04
1999	9	-0.14	-0.14
1999	10	-0.74	-1.2
1999	11	0.49	-0.41
1999	12	0.41	-0.11
2000	1	-0.25	0.25
2000	2	-0.06	-0.19
2000	3	0.96	0.3
2000	4	-1.73	-0.41
2000	5	-0.46	-0.85
2000	6	-1.78	-2.37
2000	7	0.04	-1.26
2000	8	0.2	-0.72
2000	9	0.19	0
2000	10	-0.03	-0.02
2000	11	0.34	0.03
2000	12	0.73	0.26
2001	1	-0.23	0.29
2001	2	-1.71	-0.64
2001	3	0.44	-0.65
2001	4	0.26	-0.32
2001	5	-0.48	-0.3
2001	6	-0.74	-0.87
2001	7	0.32	-0.62
2001	8	-0.32	-0.47
2001	9	1.81	0.98
2001	10	-1.29	0.57
2001	11	0.29	1
2001	12	-0.04	-0.64
2002	1	-2.09	-0.63
2002	2	-0.16	-1.2
2002	3	0.67	-0.46
2002	4	0.97	0.75
2002	5	-1.37	-0.04
2002	6	1.07	0.44
2002	7	0.25	0.05
2002	8	1.96	1.7
2002	9	0.82	1.75
2002	10	1.69	2.51
2002	11	0.54	1.61
2002	12	0.5	1.53
2003	1	0.95	0.86
2003	2	-3.15	-0.14
2003	3	-1.6	-1.23
2003	4	-0.26	-2
2003	5	-0.3	-1.46
2003	6	-1.37	-1.42
2003	7	-0.92	-1.65
2003	8	-0.67	-1.7
2003	9	0.19	-1.08
2003	10	0.09	-0.53
2003	11	-0.45	-0.29
2003	12	1.23	0.14
2004	1	0.94	0.61
2004	2	1.06	1.68
2004	3	1.49	1.78
2004	4	-0.68	0.89
2004	5	-0.58	-0.16
2004	6	0.99	-0.16
2004	7	-0.42	-0.12
2004	8	-1.54	-0.41
2004	9	0.1	-1.23
2004	10	0.51	-0.74
2004	11	-0.07	0.07
2004	12	-1.72	-0.38
2005	1	0	-0.89
2005	2	0.77	-0.25
2005	3	-2.15	-0.51
2005	4	0.44	-0.15
2005	5	0.86	0.19
2005	6	-0.9	0.16
2005	7	1.82	1.28
2005	8	1.25	1.4
2005	9	-0.13	1.81
2005	10	-1.92	0.25
2005	11	-1.23	-1.7
2005	12	0.79	-1.29
2006	1	1.25	0.24
2006	2	0.13	0.99
2006	3	1.39	1.35
2006	4	1.3	1.5
2006	5	0.92	2.1
2006	6	0.69	1.55
2006	7	-0.78	0.39
2006	8	2.22	1.35
2006	9	-1.78	0.71
2006	10	-0.81	0.96
2006	11	-1.3	-2.56
2006	12	-1.89	-2.24
2007	1	0.57	-1.38
2007	2	0.51	-0.21
2007	3	1.5	1.31
2007	4	-2.71	0.22
2007	5	0.24	0.09
2007	6	-0.7	-1.19
2007	7	-0.82	-0.88
2007	8	-0.33	-1.13
2007	9	2.83	1.36
2007	10	1	2.21
2007	11	-0.25	2.54
2007	12	0.77	0.67

## Sheet: Mean annual incremnet index
TrNr	RW Index
1981	0.65288
1982	0.884522
1983	0.823228
1984	1.07399
1985	1.39183
1986	0.949652
1987	1.27148
1988	0.97698
1989	1.25798
1990	1.05138
1991	0.841221
1992	0.671288
1993	0.534973
1994	0.72436
1995	0.756685
1996	1.0683
1997	1.94295
1998	1.47395
1999	1.55197
2000	0.386214
2001	0.312281
2002	0.580988
2003	0.512017
2004	1.60824
2005	1.42087
2006	1.66419
2007	0.612251
