# Supplementary material for: Drought Sensitivity of Norway Spruce at the Species’ Warmest Fringe: Quantitative and Molecular Analysis Reveals High Genetic Variation Among and Within Provenances
Source: G3 (Bethesda). 2018 Feb 9;8(4):1225–45. doi: 10.1534/g3.117.300524 (PMC5873913; doi:10.1534/g3.117.300524)
Supplement: Supplementary file 12 [file 1225TableS3.xlsx]

## Sheet: Table S3
Table S3. Correlation analysis between the annual increment and monthly temperature (T) and precipitation (P) from April of the previous year (PY) to September of the current year (CY). Significant correlations as identified by Benjamin-Hochberg correction for multiple testing with a false-discovery rate of 0.2 (marked by grey cells) were used as traits for phenotypic correlation and association …
Year	Variable	Month	N	r(X,Y)	r²	t	p	p'
PY	T	A	27	-0.125	0.016	-0.631	0.534	0.799
PY	T	M	27	-0.104	0.011	-0.524	0.605	0.807
PY	T	J	27	-0.292	0.085	-1.527	0.139	0.358
PY	T	J	27	-0.345	0.119	-1.837	0.078	0.267
PY	T	A	27	-0.321	0.103	-1.697	0.102	0.283
PY	T	S	27	-0.198	0.039	-1.008	0.323	0.551
PY	T	O	27	-0.061	0.004	-0.304	0.763	0.898
PY	T	N	27	-0.192	0.037	-0.98	0.336	0.551
PY	T	D	27	-0.052	0.003	-0.259	0.798	0.898
CY	T	J	27	-0.435	0.189	-2.414	0.023	0.133
CY	T	F	27	-0.276	0.076	-1.437	0.163	0.368
CY	T	M	27	-0.4	0.16	-2.183	0.039	0.174
CY	T	A	27	-0.198	0.039	-1.012	0.321	0.551
CY	T	M	27	-0.434	0.188	-2.407	0.024	0.133
CY	T	J	27	-0.576	0.332	-3.525	0.002	0.03
CY	T	J	27	-0.221	0.049	-1.133	0.268	0.536
CY	T	A	27	-0.589	0.347	-3.643	0.001	0.03
CY	T	S	27	0.325	0.106	1.717	0.098	0.283
PY	P	A	27	-0.053	0.003	-0.266	0.793	0.898
PY	P	M	27	0.341	0.116	1.816	0.081	0.267
PY	P	J	27	0.208	0.043	1.065	0.297	0.551
PY	P	J	27	0.03	0.001	0.152	0.88	0.932
PY	P	A	27	-0.08	0.006	-0.401	0.692	0.859
PY	P	S	27	0.112	0.013	0.565	0.577	0.799
PY	P	O	27	-0.024	0.001	-0.119	0.906	0.932
PY	P	N	27	-0.15	0.023	-0.76	0.454	0.711
PY	P	D	27	0.002	0	0.008	0.993	0.993
CY	P	J	27	0.276	0.076	1.436	0.163	0.368
CY	P	F	27	0.464	0.215	2.616	0.015	0.133
CY	P	M	27	-0.027	0.001	-0.133	0.895	0.932
CY	P	A	27	0.08	0.006	0.403	0.69	0.859
CY	P	M	27	0.534	0.285	3.155	0.004	0.05
CY	P	J	27	0.428	0.183	2.369	0.026	0.133
CY	P	J	27	0.245	0.06	1.264	0.218	0.462
CY	P	A	27	0.116	0.014	0.586	0.563	0.799
CY	P	S	27	-0.363	0.132	-1.95	0.062	0.25
p – significance value for single tests, p’ – corrected for multiple testing
