# Supplementary material for: Drought Sensitivity of Norway Spruce at the Species’ Warmest Fringe: Quantitative and Molecular Analysis Reveals High Genetic Variation Among and Within Provenances
Source: G3 (Bethesda). 2018 Feb 9;8(4):1225–45. doi: 10.1534/g3.117.300524 (PMC5873913; doi:10.1534/g3.117.300524)
Supplement: Supplementary file 13 [file 1225TableS4.xlsx]

## Sheet: Table S4
Table S4. Correlation analysis between the mean annual increment of provenances and eight selected monthly climate variables of the current year. Significant correlations (r) as identified by Benjamin-Hochberg correction for multiple testing (p’) with a false-discovery rate of 0.05 (marked by grey cells) were used as traits for phenotypic correlation and association analysis. N=27 for all correla…
			Provenance
			b03	d14	d04	I19	Q14	R13	R06	S10	ST	X5	Y18
Temperature	Jan	r	-0.408	-0.414	-0.467	-0.451	-0.455	-0.439	-0.383	-0.474	-0.457	-0.425	-0.472
		p'	0.037	0.048	0.032	0.034	0.032	0.033	0.071	0.03	0.027	0.04	0.024
	Mar	r	-0.404	-0.323	-0.379	-0.421	-0.419	-0.384	-0.326	-0.407	-0.423	-0.349	-0.439
		p'	0.037	0.107	0.056	0.037	0.033	0.053	0.105	0.039	0.033	0.081	0.029
	May	r	-0.431	-0.454	-0.413	-0.437	-0.428	-0.44	-0.464	-0.447	-0.418	-0.439	-0.427
		p'	0.033	0.04	0.042	0.035	0.033	0.033	0.034	0.033	0.033	0.04	0.029
	Jun	r	-0.58	-0.606	-0.577	-0.536	-0.535	-0.552	-0.566	-0.569	-0.561	-0.57	-0.573
		p'	0.008	0.008	0.008	0.016	0.016	0.011	0.012	0.008	0.012	0.008	0.008
	Aug	r	-0.564	-0.54	-0.584	-0.61	-0.627	-0.604	-0.579	-0.606	-0.596	-0.588	-0.592
		p'	0.008	0.016	0.008	0.008	0.008	0.008	0.012	0.008	0.008	0.008	0.008
Precipitation	Feb	r	0.489	0.4	0.411	0.499	0.483	0.44	0.407	0.433	0.486	0.459	0.478
		p'	0.02	0.049	0.042	0.018	0.024	0.033	0.062	0.033	0.024	0.036	0.024
	May	r	0.505	0.489	0.537	0.524	0.521	0.548	0.521	0.536	0.526	0.509	0.531
		p'	0.019	0.029	0.013	0.016	0.016	0.011	0.016	0.013	0.016	0.021	0.013
	Jun	r	0.45	0.416	0.431	0.395	0.437	0.408	0.332	0.428	0.454	0.381	0.447
		p'	0.03	0.048	0.042	0.046	0.033	0.045	0.105	0.033	0.027	0.063	0.029
