# Supplementary material for: Drought Sensitivity of Norway Spruce at the Species’ Warmest Fringe: Quantitative and Molecular Analysis Reveals High Genetic Variation Among and Within Provenances
Source: G3 (Bethesda). 2018 Feb 9;8(4):1225–45. doi: 10.1534/g3.117.300524 (PMC5873913; doi:10.1534/g3.117.300524)
Supplement: Supplementary file 14 [file 1225TableS5.xlsx]

## Sheet: Hoja1
Table S5. Intraspecific variation of drought response indicators, annual growth measures and wood density parameters as tested among provenances by ANOVA.
Trait		Sum of Squares	FG	Mean Squares	F-value	p-value
Drought response indicators
Rt93	Resistance 1993	0.825	10	0.083	1.906	0.0438
Rc93	Recovery 1993	2.293	10	0.229	1.961	0.0371
Rs93	Resilience 1993	1.065	10	0.107	2.099	0.0243
rRs93	Relative Resilience 1993	0.626	10	0.063	1.628	0.0978
Rt00	Resistance 2000	0.3	10	0.03	2.9	0.0018
Rc00	Recovery 2000	8.938	10	0.894	3.538	0.0002
Rs00	Resilience 2000	0.1	10	0.01	1.206	0.286
rRs00	Relative Resilience 2000	0.162	10	0.016	2.098	0.0244
Rt03	Resistance 2003	2.397	10	0.24	1.385	0.1861
Rc03	Recovery 2003	28.95	10	2.895	1.996	0.0333
Rs03	Resilience 2003	31.64	10	3.164	1.832	0.0544
rRs03	Relative Resilience 2003	27.67	10	2.767	1.999	0.0331
Annual growth measures
RW	Mean ring width	2229.3	10	222.9	2.118	0.0229
EW	Mean early wood width	1906.3	10	190.6	1.975	0.0356
LW	Mean late wood width	42.84	10	4.28	2.694	0.0035
LWP	Late wood proportion	284.18	10	28.42	1.576	0.1125
Wood density measures
RD	Mean ring wood density	91456	10	9146	3.77	0.0001
ED	Mean early wood density	105880	10	10588	7.27	0
LD	Mean late wood density	135119	10	13512	4.26	0
MIND	Minimal wood density	103946	10	10395	9.65	0
MAXD	Maximal wood density	271659	10	27166	8.6	0
