# Supplementary material for: Drought Sensitivity of Norway Spruce at the Species’ Warmest Fringe: Quantitative and Molecular Analysis Reveals High Genetic Variation Among and Within Provenances
Source: G3 (Bethesda). 2018 Feb 9;8(4):1225–45. doi: 10.1534/g3.117.300524 (PMC5873913; doi:10.1534/g3.117.300524)
Supplement: Supplementary file 15 [file 1225TableS6.xlsx]

## Sheet: Table S6
Table S6. Intraspecific variation of drought response indicators among provenances by repeated measure ANOVA.
Trait		Wilks' λ	F-value	Effect DF	Error DF	p-value
Rt	Resistance 1993/2000/2003	0.841	1.83	30	904.7	0.0044
Rc	Recovery 1993/2000/2003	0.808	2.28	30	904.7	0.0001
Rs	Resilience 1993/2000/2003	0.845	1.78	30	904.7	0.0065
rRs	Relative Resilience 1993/2000/2003	0.839	1.86	30	904.7	0.0034
