# Supplementary material for: Drought Sensitivity of Norway Spruce at the Species’ Warmest Fringe: Quantitative and Molecular Analysis Reveals High Genetic Variation Among and Within Provenances
Source: G3 (Bethesda). 2018 Feb 9;8(4):1225–45. doi: 10.1534/g3.117.300524 (PMC5873913; doi:10.1534/g3.117.300524)
Supplement: Supplementary file 16 [file 1225TableS7.xlsx]

## Sheet: Table S7
Table S7. Plasticity of drought response within provenances (Resistance – Rt, Recovery – Rc, Resilience – rRs, relative Resilience – rRs) across the three drought events as given by the mean pairwise correlation of drought measures (MeanCorr) and the repeatability r.
Provenance	Measure	MeanCorr	r
b03	Rt	0.021*	0.015 ± 0.114
d14	Rt	0.356	0.346 ± 0.118
d4	Rt	0.023*	0.000 ± 0.000
I19	Rt	0.193	0.192 ± 0.140
Q14	Rt	0.449	0.389 ± 0.112
R13	Rt	0.446	0.440 ± 0.132
R6	Rt	0.314	0.233 ± 0.137
S10	Rt	0.396	0.408 ± 0.129
ST	Rt	0.123*	0.083 ± 0.084
X5	Rt	0.078*	0.071 ± 0.119
Y18	Rt	0.014*	0.065 ± 0.119
b03	Rc	0.025*	0.045 ± 0.117
d14	Rc	0.175	0.198 ± 0.119
d4	Rc	-0,100#	n.e.
I19	Rc	0.255	0.253 ± 0.141
Q14	Rc	0.194	0.157 ± 0.114
R13	Rc	0.152*	0.105 ± 0.135
R6	Rc	0.026*	0.059 ± 0.129
S10	Rc	0.329	0.324 ± 0.133
ST	Rc	0.28	0.305 ± 0.088
X5	Rc	0.016*	0.019 ± 0.115
Y18	Rc	-0.076*	n.e.
b03	Rs	-0.165*	n.e.
d14	Rs	0.151*	0.174 ± 0.119
d4	Rs	-0.210*	0.000 ± 0.000
I19	Rs	-0.136*	n.e.
Q14	Rs	-0.106*	n.e.
R13	Rs	-0.322#	0.000 ± 0.000
R6	Rs	-0.143*	0.000 ± 0.000
S10	Rs	-0.080*	n.e.
ST	Rs	-0.108*	n.e.
X5	Rs	-0.276#	n.e.
Y18	Rs	-0.290#	n.e.
b03	rRs	0.081*	0.080 ± 0.120
d14	rRs	0.195	0.215 ± 0.120
d4	rRs	-0.065*	0.000 ± 0.000
I19	rRs	0.224	0.205 ± 0.140
Q14	rRs	0.060*	0.027 ± 0.106
R13	rRs	-0.020*	0.000 ± 0.000
R6	rRs	0.014*	0.000 ± 0.000
S10	rRs	0.138*	0.131 ± 0.131
ST	rRs	0.053*	0.074 ± 0.083
X5	rRs	0.067*	0.053 ± 0.118
Y18	rRs	-0.110*	0.000 ± 0.000
* - pairwise correlation coefficients (1993 vs. 2000, 1993 vs. 2003, 2000 vs. 2003) show different signs
# - all pairwise correlation coefficients (1993 vs. 2000, 1993 vs. 2003, 2000 vs. 2003) show negative signs
Bold letters mark significant repeatabilities and mean pairwise correlations coefficients with positive sign for all pairwise comparisons (1993 vs. 2000, 1993 vs. 2003, 2000 vs. 2003)
