# Supplementary material for: Drought Sensitivity of Norway Spruce at the Species’ Warmest Fringe: Quantitative and Molecular Analysis Reveals High Genetic Variation Among and Within Provenances
Source: G3 (Bethesda). 2018 Feb 9;8(4):1225–45. doi: 10.1534/g3.117.300524 (PMC5873913; doi:10.1534/g3.117.300524)
Supplement: Supplementary file 17 [file 1225TableS8.xlsx]

## Sheet: Table S8
Table S8. BLASTP output. First 20 hits per peptide shown.
Query	Description	Max score	Total score	Query cover	E value	Ident	Accession
MA_100637g0010 (561aa)
	unknown [Picea sitchensis]	1153	1153	1	0	0.99	ABR18022.1
	PREDICTED: pentatricopeptide repeat-containing protein At1g02150 [Amborella trichopoda]	370	370	0.83	8e-119	0.41	XP_011621506.1
	PREDICTED: pentatricopeptide repeat-containing protein At4g02820, mitochondrial isoform X1 [Jatropha curcas]	368	368	0.82	4e-118	0.43	XP_012092255.1
	PREDICTED: pentatricopeptide repeat-containing protein At4g02820, mitochondrial [Nelumbo nucifera]	366	366	0.82	1e-117	0.43	XP_010255941.1
	PREDICTED: pentatricopeptide repeat-containing protein At4g02820, mitochondrial-like [Musa acuminata subsp. malaccensis]	365	365	0.82	3e-117	0.43	XP_009398991.1
	PREDICTED: pentatricopeptide repeat-containing protein At4g02820, mitochondrial [Vitis vinifera]	365	365	0.86	8e-117	0.42	XP_010662164.1
	PREDICTED: pentatricopeptide repeat-containing protein At2g20710, mitochondrial-like isoform X1 [Nelumbo nucifera]	364	364	0.84	9e-117	0.4	XP_010272479.1
	PREDICTED: pentatricopeptide repeat-containing protein At4g02820, mitochondrial [Amborella trichopoda]	363	363	0.83	2e-116	0.44	XP_006878583.2
	PREDICTED: pentatricopeptide repeat-containing protein At1g02150 [Nelumbo nucifera]	363	363	0.76	4e-116	0.41	XP_010246096.1
	pentatricopeptide repeat-containing family protein [Populus trichocarpa]	362	362	0.82	5e-116	0.42	XP_002307578.1
	PREDICTED: pentatricopeptide repeat-containing protein At4g02820, mitochondrial [Phoenix dactylifera]	363	363	0.82	5e-116	0.43	XP_008790994.1
	PREDICTED: pentatricopeptide repeat-containing protein At1g02150 [Amborella trichopoda]	359	359	0.74	2e-115	0.43	XP_011625338.1
	hypothetical protein AMTR_s00024p00251490 [Amborella trichopoda]	360	360	0.74	3e-115	0.43	ERN11342.1
	PREDICTED: pentatricopeptide repeat-containing protein At4g02820, mitochondrial [Populus euphratica]	360	360	0.82	4e-115	0.42	XP_011032725.1
	hypothetical protein MANES_01G208100 [Manihot esculenta]	360	360	0.82	5e-115	0.42	OAY61676.1
	PREDICTED: pentatricopeptide repeat-containing protein At1g60770 isoform X1 [Juglans regia]	359	359	0.86	5e-115	0.4	XP_018805234.1
	hypothetical protein AMTR_s00009p00264540 [Amborella trichopoda]	359	359	0.82	7e-115	0.41	ERM95186.1
	hypothetical protein PRUPE_ppa004422mg [Prunus persica]	357	357	0.85	4e-114	0.41	XP_007198989.1
	PREDICTED: pentatricopeptide repeat-containing protein At1g60770-like [Cicer arietinum]	357	357	0.83	4e-114	0.39	XP_004508130.1
	PREDICTED: pentatricopeptide repeat-containing protein At2g20710, mitochondrial-like [Phoenix dactylifera]	357	357	0.89	7e-114	0.39	XP_008796719.1
MA_10432182g0010 (398 aa)
	unknown [Picea sitchensis]	598	706	0.89	0	0.99	ADE75710.1
	PREDICTED: short-chain dehydrogenase TIC 32, chloroplastic [Vigna radiata var. radiata]	459	548	0.95	2e-159	0.74	XP_014512191.1
	hypothetical protein CICLE_v10012197mg [Citrus clementina]	459	546	0.92	2e-159	0.73	XP_006429047.1
	PREDICTED: short-chain dehydrogenase TIC 32, chloroplastic-like [Phoenix dactylifera]	452	547	0.89	1e-156	0.73	XP_008810802.1
	hypothetical protein PHAVU_007G157500g [Phaseolus vulgaris]	452	541	0.92	2e-156	0.73	XP_007144454.1
	PREDICTED: short-chain dehydrogenase TIC 32, chloroplastic-like [Lupinus angustifolius]	450	534	0.92	1e-155	0.73	XP_019461875.1
	PREDICTED: short-chain dehydrogenase TIC 32, chloroplastic-like [Lupinus angustifolius]	449	535	0.92	2e-155	0.73	XP_019426534.1
	PREDICTED: short-chain dehydrogenase TIC 32, chloroplastic [Vigna angularis]	449	539	0.89	3e-155	0.72	XP_017412479.1
	Retinol dehydrogenase 12 [Cajanus cajan]	449	535	0.92	3e-155	0.72	KYP74099.1
	PREDICTED: short-chain dehydrogenase TIC 32, chloroplastic-like [Arachis ipaensis]	449	534	0.95	4e-155	0.71	XP_016183233.1
	PREDICTED: short-chain dehydrogenase TIC 32, chloroplastic-like [Nicotiana sylvestris]	449	530	0.96	4e-155	0.7	XP_009780021.1
	PREDICTED: short-chain dehydrogenase TIC 32, chloroplastic-like [Nicotiana attenuata]	449	530	0.96	6e-155	0.7	XP_019227565.1
	putativepod-specific dehydrogenase SAC25 [Arabidopsis thaliana]	448	531	0.89	8e-155	0.71	AAM63701.1
	PREDICTED: short-chain dehydrogenase TIC 32, chloroplastic [Elaeis guineensis]	447	537	0.89	1e-154	0.72	XP_010920666.1
	PREDICTED: short-chain dehydrogenase TIC 32, chloroplastic-like [Arachis duranensis]	447	535	0.92	2e-154	0.71	XP_015949116.1
	short-chain dehydrogenase TIC 32 [Medicago truncatula]	447	535	0.89	2e-154	0.72	XP_013468348.1
	PREDICTED: short-chain dehydrogenase TIC 32, chloroplastic-like [Juglans regia]	446	534	0.89	6e-154	0.72	XP_018831312.1
	hypothetical protein LR48_Vigan02g140300 [Vigna angularis]	450	541	0.91	7e-154	0.72	KOM35253.1
	PREDICTED: short-chain dehydrogenase TIC 32, chloroplastic isoform X1 [Oryza sativa Japonica Group]	445	530	0.88	1e-153	0.72	XP_015628130.1
	PREDICTED: short-chain dehydrogenase TIC 32, chloroplastic [Phoenix dactylifera]	444	533	0.89	2e-153	0.72	XP_008795035.1
MA_109428g0010 (163 aa)
	PREDICTED: translocon-associated protein subunit alpha [Phoenix dactylifera]	194	194	0.85	1e-59	0.68	XP_008788635.1
	PREDICTED: translocon-associated protein subunit alpha [Musa acuminata subsp. malaccensis]	187	187	0.76	4e-57	0.69	XP_009407981.1
	PREDICTED: translocon-associated protein subunit alpha [Elaeis guineensis]	187	187	0.75	4e-57	0.71	XP_010935054.1
	PREDICTED: translocon-associated protein subunit alpha [Amborella trichopoda]	186	186	0.85	2e-56	0.66	XP_006851984.1
	PREDICTED: translocon-associated protein subunit alpha-like [Phoenix dactylifera]	183	183	0.75	2e-55	0.7	XP_008788365.1
	PREDICTED: translocon-associated protein subunit alpha-like isoform X2 [Musa acuminata subsp. malaccensis]	183	183	0.76	3e-55	0.68	XP_018679663.1
	PREDICTED: translocon-associated protein subunit alpha-like isoform X1 [Musa acuminata subsp. malaccensis]	183	183	0.76	3e-55	0.68	XP_009391976.1
	PREDICTED: translocon-associated protein subunit alpha-like [Elaeis guineensis]	182	182	0.75	7e-55	0.69	XP_019705408.1
	Translocon-associated protein subunit alpha [Anthurium amnicola]	181	181	0.85	2e-54	0.61	JAT62099.1
	PREDICTED: translocon-associated protein subunit alpha [Musa acuminata subsp. malaccensis]	181	181	0.76	2e-54	0.66	XP_009398701.1
	unknown [Zea mays]	177	177	0.84	2e-54	0.61	ACR77729.1
	hypothetical protein SORBIDRAFT_10g030160 [Sorghum bicolor]	180	180	0.84	5e-54	0.62	XP_002437594.1
	PREDICTED: translocon-associated protein subunit alpha [Ricinus communis]	180	180	0.74	5e-54	0.67	XP_002529245.1
	hypothetical protein OsI_24464 [Oryza sativa Indica Group]	180	180	0.84	6e-54	0.63	EAZ02360.1
	PREDICTED: translocon-associated protein subunit alpha [Oryza sativa Japonica Group]	179	179	0.84	7e-54	0.63	XP_015643323.1
	PREDICTED: translocon-associated protein subunit alpha [Oryza brachyantha]	179	179	0.84	2e-53	0.62	XP_006656491.1
	PREDICTED: translocon-associated protein alpha subunit isoform 1 isoform X1 [Zea mays]	178	178	0.84	2e-53	0.63	XP_008647555.1
	PREDICTED: translocon-associated protein subunit alpha-like [Phoenix dactylifera]	174	174	0.75	3e-53	0.66	XP_008780009.1
	PREDICTED: translocon-associated protein subunit alpha [Setaria italica]	178	178	0.84	3e-53	0.6	XP_004966455.1
	translocon-associated protein homolog 1 precursor [Zea mays]	176	176	0.84	4e-53	0.6	NP_001131875.1
MA_17539g0010 (257 aa)
	unknown [Picea sitchensis]	513	513	1	0	0.97	ABR17289.1
	PREDICTED: probable calcium-binding protein CML49 [Vigna angularis]	314	314	1	9e-105	0.58	XP_017415665.1
	PREDICTED: probable calcium-binding protein CML49 [Vigna radiata var. radiata]	311	311	1	1e-103	0.58	XP_014514850.1
	hypothetical protein PHAVU_007G250200g [Phaseolus vulgaris]	310	310	1	2e-103	0.58	XP_007145576.1
	putative calcium-binding protein CML49 [Cajanus cajan]	301	301	1	7e-100	0.58	KYP73694.1
	calcium-binding EF-hand protein [Medicago truncatula]	295	295	0.98	3e-97	0.6	XP_013467486.1
	PREDICTED: probable calcium-binding protein CML49 [Glycine max]	288	288	1	1e-94	0.56	XP_003535891.2
	PREDICTED: probable calcium-binding protein CML49 [Jatropha curcas]	286	286	1	3e-94	0.56	XP_012086224.1
	PREDICTED: probable calcium-binding protein CML49 [Juglans regia]	283	283	1	9e-93	0.54	XP_018839624.1
	PREDICTED: probable calcium-binding protein CML50 [Brassica oleracea var. oleracea]	283	283	0.96	1e-91	0.58	XP_013613022.1
	hypothetical protein MANES_09G017900 [Manihot esculenta]	280	280	1	3e-91	0.52	OAY40383.1
	PREDICTED: probable calcium-binding protein CML49 [Ipomoea nil]	280	280	1	3e-91	0.52	XP_019187887.1
	unnamed protein product [Coffea canephora]	280	280	0.97	4e-91	0.56	CDP14167.1
	BnaCnng10300D [Brassica napus]	283	283	0.96	4e-91	0.58	CDY41394.1
	PREDICTED: probable calcium-binding protein CML49 [Nicotiana sylvestris]	280	280	0.98	1e-90	0.51	XP_009762831.1
	hypothetical protein PRUPE_ppa009740mg [Prunus persica]	277	277	1	2e-90	0.55	XP_007204706.1
	PREDICTED: probable calcium-binding protein CML49 [Solanum pennellii]	279	279	0.97	2e-90	0.57	XP_015056260.1
	EF_hand_4 domain-containing protein [Cephalotus follicularis]	277	277	0.98	3e-90	0.56	GAV89367.1
	PREDICTED: probable calcium-binding protein CML49 [Phoenix dactylifera]	276	276	0.99	5e-90	0.57	XP_008786888.1
	PREDICTED: probable calcium-binding protein CML49 [Ricinus communis]	276	276	0.97	5e-90	0.59	XP_002534120.1
MA_38472g0010 (748 aa)
	hypothetical protein MANES_05G039400 [Manihot esculenta]	885	885	0.96	0	0.58	OAY49229.1
	PREDICTED: homeobox-leucine zipper protein ANTHOCYANINLESS 2 [Jatropha curcas]	883	883	0.99	0	0.58	XP_012083470.1
	homeodomain protein HB2 [Picea abies]	879	879	0.92	0	0.63	AAL83725.1
	PREDICTED: homeobox-leucine zipper protein ANTHOCYANINLESS 2-like isoform X2 [Gossypium arboreum]	877	877	0.96	0	0.59	XP_017608947.1
	PREDICTED: homeobox-leucine zipper protein ANTHOCYANINLESS 2-like isoform X1 [Gossypium arboreum]	877	877	0.96	0	0.59	XP_017608938.1
	PREDICTED: homeobox-leucine zipper protein ANTHOCYANINLESS 2-like isoform X2 [Gossypium raimondii]	877	877	0.96	0	0.59	XP_012482742.1
	PREDICTED: homeobox-leucine zipper protein ANTHOCYANINLESS 2-like isoform X1 [Gossypium raimondii]	877	877	0.96	0	0.59	XP_012482732.1
	unnamed protein product [Vitis vinifera]	875	875	0.96	0	0.6	CBI38766.3
	PREDICTED: homeobox-leucine zipper protein ANTHOCYANINLESS 2-like isoform X2 [Gossypium hirsutum]	874	874	0.96	0	0.59	XP_016745639.1
	PREDICTED: homeobox-leucine zipper protein ANTHOCYANINLESS 2-like isoform X1 [Gossypium hirsutum]	873	873	0.96	0	0.59	XP_016745638.1
	PREDICTED: homeobox-leucine zipper protein ANTHOCYANINLESS 2 isoform X1 [Ricinus communis]	872	872	0.96	0	0.58	XP_002511801.1
	hypothetical protein AXG93_4259s1080 [Marchantia polymorpha subsp. polymorpha]	872	872	0.99	0	0.58	OAE35904.1
	hypothetical protein VITISV_023503 [Vitis vinifera]	872	872	0.96	0	0.58	CAN61351.1
	PREDICTED: homeobox-leucine zipper protein ANTHOCYANINLESS 2 isoform X1 [Vitis vinifera]	871	871	0.96	0	0.58	XP_002272264.2
	PREDICTED: homeobox-leucine zipper protein ANTHOCYANINLESS 2 isoform X2 [Ricinus communis]	870	870	0.96	0	0.58	XP_015584500.1
	homeodomain family protein [Populus trichocarpa]	870	870	0.99	0	0.57	XP_002320755.1
	PREDICTED: homeobox-leucine zipper protein ANTHOCYANINLESS 2-like isoform X1 [Cicer arietinum]	869	869	0.99	0	0.58	XP_012574211.1
	PREDICTED: homeobox-leucine zipper protein ANTHOCYANINLESS 2-like isoform X2 [Populus euphratica]	869	869	0.98	0	0.57	XP_011023405.1
	PREDICTED: homeobox-leucine zipper protein ANTHOCYANINLESS 2 [Cucumis melo]	869	869	0.98	0	0.57	XP_008460172.1
	PREDICTED: homeobox-leucine zipper protein ANTHOCYANINLESS 2 isoform X2 [Vitis vinifera]	869	869	0.96	0	0.58	XP_010661562.1
MA_39636g0010 (331 aa)
	hydroxycinnamoyl-CoA shikimate hydroxycinnamoyltransferase [Larix kaempferi]	447	447	0.97	8e-154	0.64	AHA44839.1
	hydroxycinnamoyl-CoA shikimate/quinate hydroxycinnamoyltransferase [Pinus massoniana]	447	447	0.97	1e-153	0.63	AKJ87097.1
	hydroxycinnamoyl CoA shikimate/quinate hydroxycinnamoyltransferase [Pinus pinaster]	446	446	0.97	1e-153	0.63	CCC55431.1
	unknown [Picea sitchensis]	445	445	0.97	3e-153	0.64	ABR17170.1
	hydroxycinnamoyl-CoA:shikimate hydroxycinnamoyltransferase [Pinus radiata]	443	443	0.97	3e-152	0.63	ABO52899.1
	PREDICTED: shikimate O-hydroxycinnamoyltransferase-like [Ziziphus jujuba]	380	380	0.98	1e-127	0.55	XP_015868903.1
	PREDICTED: shikimate O-hydroxycinnamoyltransferase [Fragaria vesca subsp. vesca]	376	376	0.98	6e-126	0.55	XP_011467012.1
	PREDICTED: shikimate O-hydroxycinnamoyltransferase [Theobroma cacao]	375	375	0.97	9e-126	0.54	XP_007023475.1
	putative hydroxycinnamoyl CoA shikimate/quinate hydroxycinnamoyl transferase [Hibiscus cannabinus]	374	374	0.97	3e-125	0.54	AFN85668.1
	hydroxycinnamoyl transferase [Coffea arabica]	373	373	0.98	1e-124	0.53	CAJ40778.1
	unnamed protein product [Coffea canephora]	373	373	0.98	1e-124	0.53	CDO98242.1
	Chain A, Structure Of Native Hct From Coffea Canephora	373	373	0.98	1e-124	0.53	4G0B_A
	hydroxycinnamoyl-CoA shikimate/quinate hydroxycinnamoyltransferase [Coffea canephora]	372	372	0.98	2e-124	0.53	ABO47805.1
	PREDICTED: shikimate O-hydroxycinnamoyltransferase-like [Nelumbo nucifera]	372	372	0.97	2e-124	0.54	XP_010265527.1
	PREDICTED: shikimate O-hydroxycinnamoyltransferase [Citrus sinensis]	372	372	0.97	3e-124	0.56	XP_006493385.1
	Transferase domain-containing protein [Cephalotus follicularis]	371	371	0.97	5e-124	0.55	GAV71453.1
	PREDICTED: shikimate O-hydroxycinnamoyltransferase isoform X3 [Gossypium raimondii]	371	371	0.97	7e-124	0.54	XP_012445419.1
	Chain A, Structure Of A Lys-Hct Mutant From Coffea Canephora (Crystal Form 2)	371	371	0.98	7e-124	0.53	4G2M_A
	hydroxycinnamoyl-CoA shikimate/quinate hydroxycinnamoyltransferase [Salvia miltiorrhiza]	370	370	0.98	7e-124	0.54	ACA64049.1
	PREDICTED: shikimate O-hydroxycinnamoyltransferase [Gossypium arboreum]	370	370	0.97	8e-124	0.54	XP_017607223.1
MA_47260g0010 (1188 aa)
	Clathrin heavy chain 1 [Glycine soja]	1887	1887	0.96	0	0.81	KHN46140.1
	PREDICTED: clathrin heavy chain 1-like [Elaeis guineensis]	1590	2232	0.97	0	0.92	XP_010907410.1
	Clathrin heavy chain 1 [Anthurium amnicola]	1588	2233	0.99	0	0.9	JAT46849.1
	PREDICTED: clathrin heavy chain 1-like [Phoenix dactylifera]	1582	2219	0.96	0	0.92	XP_008805008.1
	PREDICTED: clathrin heavy chain 1 [Juglans regia]	1575	2221	0.97	0	0.91	XP_018846325.1
	PREDICTED: clathrin heavy chain 1 [Vigna radiata var. radiata]	1566	2211	0.99	0	0.89	XP_014495728.1
	Clathrin heavy chain 1 [Cajanus cajan]	1564	2212	0.99	0	0.89	KYP56502.1
	PREDICTED: clathrin heavy chain 1 [Glycine max]	1563	2209	0.99	0	0.89	XP_003538472.1
	Clathrin heavy chain 1 [Glycine soja]	1561	2207	0.99	0	0.89	KHN04772.1
	PREDICTED: clathrin heavy chain 2 [Nelumbo nucifera]	1560	2207	0.99	0	0.91	XP_010253796.1
	hypothetical protein GLYMA_18G026000 [Glycine max]	1560	2207	0.99	0	0.89	KRG97711.1
	PREDICTED: clathrin heavy chain 1-like isoform X2 [Musa acuminata subsp. malaccensis]	1559	2208	0.97	0	0.91	XP_009396867.1
	PREDICTED: clathrin heavy chain 1-like isoform X1 [Musa acuminata subsp. malaccensis]	1559	2195	0.97	0	0.91	XP_009396866.1
	hypothetical protein PHAVU_001G244300g [Phaseolus vulgaris]	1558	2201	0.98	0	0.9	XP_007163558.1
	PREDICTED: clathrin heavy chain 1-like [Ziziphus jujuba]	1558	1558	0.68	0	0.92	XP_015866992.1
	PREDICTED: clathrin heavy chain 1 [Vigna angularis]	1558	2202	0.98	0	0.9	XP_017418308.1
	PREDICTED: clathrin heavy chain 1-like [Musa acuminata subsp. malaccensis]	1557	2201	0.97	0	0.91	XP_009386478.1
	PREDICTED: clathrin heavy chain 1 [Ricinus communis]	1557	2206	0.95	0	0.92	XP_002528311.1
	LOW QUALITY PROTEIN: Clathrin domain-containing protein/Clathrin_propel domain-containing protein/Clathrin-link domain-containing protein/Clathrin_H_link domain-containing protein [Cephalotus follicularis]	1556	2179	0.97	0	0.91	GAV64917.1
	PREDICTED: clathrin heavy chain 1 [Beta vulgaris subsp. vulgaris]	1555	2196	0.99	0	0.88	XP_010685522.1
MA_475589g0010 (282 aa)
	unknown [Picea sitchensis]	582	582	1	0	1	ABR18087.1
	predicted protein [Physcomitrella patens]	236	236	0.95	2e-69	0.44	XP_001784598.1
	hypothetical protein AXG93_2278s1410 [Marchantia polymorpha subsp. polymorpha]	198	198	0.96	1e-55	0.41	OAE32061.1
	predicted protein [Physcomitrella patens]	194	194	0.96	2e-54	0.39	XP_001766001.1
	PREDICTED: uncharacterized protein LOC106054815 isoform X2 [Biomphalaria glabrata]	75.9	75.9	0.53	8e-12	0.35	XP_013066306.1
	hypothetical protein SELMODRAFT_437235 [Selaginella moellendorffii]	75.5	75.5	0.79	8e-12	0.26	XP_002960088.1
	hypothetical protein SELMODRAFT_445748 [Selaginella moellendorffii]	75.5	75.5	0.79	1e-11	0.26	XP_002984048.1
	PREDICTED: uncharacterized protein LOC106054815 isoform X1 [Biomphalaria glabrata]	75.1	75.1	0.53	1e-11	0.35	XP_013066304.1
	PREDICTED: F-box/LRR-repeat protein 7-like [Diaphorina citri]	72.8	72.8	0.52	7e-11	0.37	XP_008481301.1
	F-box/LRR-repeat 3 -like protein [Gossypium arboreum]	72.4	118	0.95	9e-11	0.26	KHG22457.1
	PREDICTED: F-box/LRR-repeat protein 7-like [Saccoglossus kowalevskii]	72	72	0.47	1e-10	0.33	XP_006820631.1
	F-box/LRR-repeat protein 3 [Dichanthelium oligosanthes]	71.6	71.6	0.45	2e-10	0.3	OEL16285.1
	PREDICTED: F-box/LRR-repeat protein 12 [Erythranthe guttata]	70.9	70.9	0.48	2e-10	0.35	XP_012838069.1
	F-box/LRR-repeat protein 7 [Zootermopsis nevadensis]	71.2	71.2	0.63	2e-10	0.34	KDR06592.1
	PREDICTED: probable serine/threonine-protein kinase yakA [Aplysia californica]	70.1	70.1	0.53	7e-10	0.35	XP_012946107.1
	hypothetical protein MANES_09G112800 [Manihot esculenta]	69.3	69.3	0.73	1e-09	0.27	OAY41574.1
	PREDICTED: F-box/LRR-repeat protein 3 [Gossypium arboreum]	69.3	115	0.95	1e-09	0.26	XP_017616206.1
	PREDICTED: F-box/LRR-repeat protein 3-like [Gossypium hirsutum]	69.3	115	0.73	1e-09	0.28	XP_016727702.1
	PREDICTED: F-box/LRR-repeat protein 3-like [Setaria italica]	68.6	68.6	0.56	2e-09	0.29	XP_004979889.1
	PREDICTED: F-box/LRR-repeat protein 7 [Sarcophilus harrisii]	68.2	134	0.55	2e-09	0.36	XP_012396666.1
MA_588952g0010 (151 aa)
	No significant similarity found.
MA_59794g0010 (339 aa)
	unknown [Picea sitchensis]	578	578	1	0	0.96	ABK26926.1
	PREDICTED: microtubule-actin cross-linking factor 1 isoform X24 [Dinoponera quadriceps]	119	228	0.89	5e-26	0.35	XP_014475402.1
	PREDICTED: microtubule-actin cross-linking factor 1 isoform X25 [Dinoponera quadriceps]	119	228	0.89	6e-26	0.35	XP_014475403.1
	PREDICTED: microtubule-actin cross-linking factor 1 isoform X22 [Dinoponera quadriceps]	116	223	0.89	5e-25	0.35	XP_014475398.1
	PREDICTED: microtubule-actin cross-linking factor 1 isoform X18 [Dinoponera quadriceps]	116	223	0.89	5e-25	0.35	XP_014475394.1
	PREDICTED: microtubule-actin cross-linking factor 1 isoform X19 [Dinoponera quadriceps]	116	223	0.89	5e-25	0.35	XP_014475395.1
	PREDICTED: microtubule-actin cross-linking factor 1 isoform X10 [Dinoponera quadriceps]	116	222	0.89	7e-25	0.35	XP_014475385.1
	PREDICTED: microtubule-actin cross-linking factor 1 isoform X6 [Dinoponera quadriceps]	116	222	0.89	7e-25	0.35	XP_014475381.1
	PREDICTED: microtubule-actin cross-linking factor 1 isoform X29 [Dinoponera quadriceps]	116	222	0.89	8e-25	0.35	XP_014475407.1
	PREDICTED: microtubule-actin cross-linking factor 1 isoform X16 [Dinoponera quadriceps]	116	222	0.89	8e-25	0.35	XP_014475392.1
	PREDICTED: microtubule-actin cross-linking factor 1 isoform X13 [Dinoponera quadriceps]	116	222	0.89	8e-25	0.35	XP_014475388.1
	PREDICTED: microtubule-actin cross-linking factor 1 isoform X12 [Dinoponera quadriceps]	116	222	0.89	8e-25	0.35	XP_014475387.1
	PREDICTED: microtubule-actin cross-linking factor 1 isoform X11 [Dinoponera quadriceps]	116	222	0.89	8e-25	0.35	XP_014475386.1
	PREDICTED: microtubule-actin cross-linking factor 1 isoform X31 [Dinoponera quadriceps]	116	222	0.89	8e-25	0.35	XP_014475409.1
	PREDICTED: microtubule-actin cross-linking factor 1 isoform X32 [Dinoponera quadriceps]	115	222	0.89	8e-25	0.35	XP_014475410.1
	PREDICTED: microtubule-actin cross-linking factor 1 isoform X30 [Dinoponera quadriceps]	115	222	0.89	8e-25	0.35	XP_014475408.1
	PREDICTED: microtubule-actin cross-linking factor 1 isoform X8 [Dinoponera quadriceps]	115	222	0.89	8e-25	0.35	XP_014475383.1
	PREDICTED: microtubule-actin cross-linking factor 1 isoform X4 [Dinoponera quadriceps]	115	222	0.89	8e-25	0.35	XP_014475379.1
	PREDICTED: microtubule-actin cross-linking factor 1 isoform X2 [Dinoponera quadriceps]	115	222	0.89	8e-25	0.35	XP_014475377.1
	PREDICTED: microtubule-actin cross-linking factor 1 isoform X1 [Dinoponera quadriceps]	115	222	0.89	8e-25	0.35	XP_014475375.1
MA_6741659g0010 (179 aa)
	hypothetical protein PHAVU_011G0308001g [Phaseolus vulgaris]	235	235	0.97	3e-72	0.73	XP_007131652.1
	Serine/threonine-protein kinase sepA [Gossypium arboreum]	238	238	0.97	1e-71	0.73	KHG18153.1
	hypothetical protein B456_005G210100 [Gossypium raimondii]	240	240	0.97	2e-71	0.74	KJB31827.1
	hypothetical protein PHAVU_011G0308001g [Phaseolus vulgaris]	235	235	0.97	4e-71	0.73	XP_007131650.1
	hypothetical protein POPTR_0005s09680g [Populus trichocarpa]	228	228	0.97	8e-71	0.7	XP_002306391.2
	hypothetical protein AMTR_s00105p00071940 [Amborella trichopoda]	241	241	0.97	9e-71	0.72	ERN00045.1
	hypothetical protein POPTR_0005s09700g [Populus trichocarpa]	241	241	0.97	1e-70	0.73	XP_002307180.2
	hypothetical protein B456_005G210100 [Gossypium raimondii]	241	241	0.97	2e-70	0.74	KJB31828.1
	hypothetical protein B456_005G210100 [Gossypium raimondii]	241	241	0.97	2e-70	0.74	KJB31829.1
	PREDICTED: serine/threonine-protein kinase sepA [Amborella trichopoda]	241	241	0.97	2e-70	0.72	XP_011621140.1
	PREDICTED: MAP3K epsilon protein kinase 1 isoform X4 [Tarenaya hassleriana]	240	240	0.97	2e-70	0.72	XP_010552282.1
	PREDICTED: MAP3K epsilon protein kinase 1-like isoform X2 [Gossypium raimondii]	240	240	0.97	2e-70	0.74	XP_012479814.1
	PREDICTED: MAP3K epsilon protein kinase 1-like isoform X1 [Gossypium raimondii]	240	240	0.97	2e-70	0.74	XP_012479813.1
	PREDICTED: MAP3K epsilon protein kinase 1-like [Gossypium hirsutum]	240	240	0.97	3e-70	0.74	XP_016667476.1
	hypothetical protein B456_005G210100 [Gossypium raimondii]	240	240	0.97	3e-70	0.74	KJB31830.1
	PREDICTED: MAP3K epsilon protein kinase 1 isoform X2 [Tarenaya hassleriana]	240	240	0.97	3e-70	0.72	XP_010552280.1
	PREDICTED: MAP3K epsilon protein kinase 1 isoform X3 [Tarenaya hassleriana]	240	240	0.97	3e-70	0.72	XP_019059118.1
	PREDICTED: MAP3K epsilon protein kinase 1 isoform X1 [Tarenaya hassleriana]	240	240	0.97	3e-70	0.72	XP_010552279.1
	PREDICTED: MAP3K epsilon protein kinase 1 [Theobroma cacao]	238	238	0.97	1e-69	0.73	XP_007043316.2
	Mitogen-activated protein kinase kinase kinase 7 [Theobroma cacao]	238	238	0.97	1e-69	0.73	EOX99147.1
MA_73153g0010 (1021 aa)
	PHYN [Picea abies]	1962	1962	0.99	0	0.89	AGV77083.1
	phytochrome [Pinus parviflora]	1751	1751	1	0	0.79	AHZ63964.1
	phytochrome [Cephalotaxus harringtonia]	1464	1464	0.99	0	0.66	AKN34478.1
	phytochrome [Thuja plicata]	1417	1417	0.99	0	0.65	AKN34479.1
	phytochrome 5b3 [Physcomitrella patens]	1252	1252	1	0	0.56	XP_001767224.1
	phytochrome [Philonotis fontana]	1241	1241	0.99	0	0.57	AKN34443.1
	phytochrome [Argyrochosma nivea]	1238	1238	0.99	0	0.56	AKN34383.1
	phytochrome C [Vitis riparia]	1236	1236	0.99	0	0.55	ACC60971.1
	PREDICTED: phytochrome C [Vitis vinifera]	1224	1224	0.99	0	0.55	XP_002268724.1
	phytochrome C [Vitis vinifera]	1223	1223	0.99	0	0.55	ACC60967.1
	PREDICTED: phytochrome C-like [Nelumbo nucifera]	1196	1196	0.99	0	0.54	XP_010252757.1
	phytochrome [Bryum argenteum]	1195	1195	0.98	0	0.56	AHZ63988.1
	phytochrome [Laurelia sempervirens]	1193	1193	0.99	0	0.56	AKN34484.1
	PREDICTED: LOW QUALITY PROTEIN: phytochrome C-like [Gossypium hirsutum]	1192	1192	0.99	0	0.54	XP_016709688.1
	Phytochrome C [Ananas comosus]	1179	1179	0.99	0	0.55	OAY73612.1
	Phytochrome C isoform 1 [Theobroma cacao]	1179	1179	0.99	0	0.54	EOX93511.1
	PREDICTED: phytochrome C [Theobroma cacao]	1178	1178	0.99	0	0.53	XP_017984922.1
	PREDICTED: phytochrome C isoform X1 [Gossypium raimondii]	1176	1176	0.99	0	0.53	XP_012491029.1
	PREDICTED: phytochrome C-like isoform X1 [Gossypium hirsutum]	1173	1173	0.99	0	0.53	XP_016696128.1
	PREDICTED: phytochrome C [Ipomoea nil]	1171	1171	0.99	0	0.52	XP_019162785.1
MA_8047450g0010 (182 aa)
	unknown [Picea sitchensis]	368	368	1	4e-129	0.99	ABK26481.1
	unknown [Picea sitchensis]	365	365	1	6e-128	0.98	ABK26332.1
	unknown [Picea sitchensis]	208	208	0.57	2e-66	0.96	ABK24924.1
	PREDICTED: uncharacterized protein At1g27050 [Amborella trichopoda]	108	108	0.82	2e-26	0.41	XP_006838719.1
	PREDICTED: uncharacterized protein At1g27050 [Nelumbo nucifera]	107	107	0.84	3e-26	0.44	XP_019051448.1
	PREDICTED: uncharacterized protein At1g27050 [Phoenix dactylifera]	106	106	0.98	1e-25	0.41	XP_008796641.1
	PREDICTED: LOW QUALITY PROTEIN: uncharacterized protein At1g27050 [Elaeis guineensis]	105	105	0.9	2e-25	0.42	XP_010923292.1
	hypothetical protein MANES_05G095900 [Manihot esculenta]	101	101	0.92	1e-23	0.42	OAY49942.1
	hypothetical protein PHAVU_002G067300g [Phaseolus vulgaris]	96.7	96.7	0.94	5e-22	0.39	XP_007157406.1
	PREDICTED: uncharacterized protein At1g27050 [Glycine max]	94.7	94.7	0.96	4e-21	0.36	XP_014626659.1
	hypothetical protein PRUPE_ppa011676mg [Prunus persica]	94.7	94.7	0.81	5e-21	0.38	XP_007227513.1
	PREDICTED: uncharacterized protein At1g27050 [Cucumis sativus]	94	94	0.95	7e-21	0.36	XP_011655662.1
	Homeobox-leucine zipper protein ATHB-54 [Cajanus cajan]	93.6	93.6	0.94	9e-21	0.37	KYP54442.1
	hypothetical protein LR48_Vigan10g227500 [Vigna angularis]	93.6	93.6	0.94	1e-20	0.39	KOM56383.1
	PREDICTED: uncharacterized protein At1g27050 [Cucumis melo]	92.8	92.8	0.95	2e-20	0.36	XP_008446301.1
	PREDICTED: uncharacterized protein At1g27050 [Lupinus angustifolius]	92.4	92.4	0.85	3e-20	0.4	XP_019459031.1
	Nucleotide-binding, alpha-beta plait [Cynara cardunculus var. scolymus]	92.8	92.8	0.84	3e-20	0.35	KVH96107.1
	PREDICTED: uncharacterized protein At1g27050 [Vigna radiata var. radiata]	92	92	0.94	4e-20	0.39	XP_014521048.1
	PREDICTED: uncharacterized protein At1g27050 [Prunus mume]	92.8	92.8	0.81	4e-20	0.37	XP_008221692.1
	PREDICTED: uncharacterized protein At1g27050 [Ziziphus jujuba]	91.7	91.7	0.8	7e-20	0.39	XP_015894879.1
MA_90007g0010 (201 aa)
	predicted protein [Physcomitrella patens]	300	300	0.87	4e-95	0.8	XP_001766772.1
	predicted protein [Physcomitrella patens]	291	291	0.87	9e-92	0.79	XP_001765920.1
	Os05g0398100 [Oryza sativa Japonica Group]	276	276	0.86	1e-91	0.73	BAS93898.1
	PREDICTED: ARM REPEAT PROTEIN INTERACTING WITH ABF2 [Amborella trichopoda]	289	289	0.87	1e-90	0.76	XP_006851089.1
	hypothetical protein OsJ_18462 [Oryza sativa Japonica Group]	279	279	0.86	4e-88	0.73	EEE63645.1
	hypothetical protein CISIN_1g0049921mg [Citrus sinensis]	271	271	0.87	5e-88	0.69	KDO74704.1
	hypothetical protein CICLE_v100044402mg [Citrus clementina]	271	271	0.87	5e-88	0.69	XP_006419880.1
	PREDICTED: ARM REPEAT PROTEIN INTERACTING WITH ABF2 [Musa acuminata subsp. malaccensis]	282	282	0.87	6e-88	0.73	XP_009417927.1
	Ankyrin repeat and BTB/POZ domain-containing protein BTBD11 [Aegilops tauschii]	273	273	0.86	2e-87	0.71	EMT04743.1
	hypothetical protein OsI_19876 [Oryza sativa Indica Group]	278	278	0.86	6e-87	0.73	EEC79181.1
	hypothetical protein SELMODRAFT_164824 [Selaginella moellendorffii]	278	278	0.87	7e-87	0.73	XP_002962007.1
	hypothetical protein B456_006G237100 [Gossypium raimondii]	273	273	0.87	8e-87	0.71	KJB38104.1
	hypothetical protein SELMODRAFT_441407 [Selaginella moellendorffii]	278	278	0.87	8e-87	0.73	XP_002971080.1
	ARM repeat protein [Klebsormidium flaccidum]	278	278	0.88	1e-86	0.71	GAQ88021.1
	PREDICTED: ARM REPEAT PROTEIN INTERACTING WITH ABF2 [Oryza sativa Japonica Group]	278	278	0.86	2e-86	0.73	XP_015640564.1
	PREDICTED: ARM REPEAT PROTEIN INTERACTING WITH ABF2-like isoform X2 [Gossypium arboreum]	277	277	0.87	2e-86	0.72	XP_017611823.1
	hypothetical protein [Oryza sativa Japonica Group]	278	278	0.86	2e-86	0.73	AAU10798.1
	PREDICTED: ARM REPEAT PROTEIN INTERACTING WITH ABF2-like isoform X1 [Gossypium arboreum]	277	277	0.87	3e-86	0.72	XP_017611822.1
	PREDICTED: ARM REPEAT PROTEIN INTERACTING WITH ABF2 [Oryza brachyantha]	276	276	0.86	3e-86	0.73	XP_015692591.1
	PREDICTED: ARM REPEAT PROTEIN INTERACTING WITH ABF2 [Rhinolophus sinicus]	274	274	0.85	4e-86	0.73	XP_019576312.1
MA_10289324g0010 (333 aa)
	unknown [Picea sitchensis]	474	474	0.83	2e-165	0.83	ABK23713.1
	unknown [Picea sitchensis]	460	460	0.83	6e-160	0.81	ABK26744.1
	GA2ox3 [Pinus tabuliformis]	455	455	0.83	6e-158	0.82	AHW42453.1
	GA2ox4 [Pinus tabuliformis]	440	440	0.83	1e-151	0.76	AHW42454.1
	unknown [Picea sitchensis]	424	424	0.84	7e-146	0.77	ABK25825.1
	GA2ox7 [Pinus tabuliformis]	415	415	0.87	8e-142	0.72	AHW42457.1
	unknown [Picea sitchensis]	400	400	0.7	3e-138	0.82	ABK24402.1
	putative oxylase protein [Pinus pinaster]	360	360	0.62	8e-123	0.83	CAC83305.1
	PREDICTED: protein DMR6-LIKE OXYGENASE 2-like [Elaeis guineensis]	293	293	0.79	5e-94	0.54	XP_010941861.1
	probable 2-oxoglutarate-dependent dioxygenase At5g05600 [Amborella trichopoda]	291	291	0.83	3e-93	0.52	XP_011627750.1
	hypothetical protein AMTR_s00059p00217450 [Amborella trichopoda]	287	287	0.79	8e-92	0.52	ERN17716.1
	Flavonol synthase/flavanone 3-hydroxylase [Morus notabilis]	283	283	0.8	1e-90	0.53	XP_010096279.1
	probable 2-oxoglutarate-dependent dioxygenase JRG21 [Amborella trichopoda]	283	283	0.8	2e-90	0.51	XP_006852692.1
	hypothetical protein MANES_17G095400 [Manihot esculenta]	281	281	0.8	1e-89	0.54	OAY25446.1
	protein DMR6-LIKE OXYGENASE 2-like [Herrania umbratica]	280	280	0.8	4e-89	0.54	XP_021287286.1
	PREDICTED: protein DMR6-LIKE OXYGENASE 2 [Theobroma cacao]	280	280	0.8	5e-89	0.54	XP_007042329.2
	protein DMR6-LIKE OXYGENASE 2 [Prunus persica]	279	279	0.8	6e-89	0.52	XP_007199319.1
	protein DMR6-LIKE OXYGENASE 2 [Prunus persica]	279	279	0.8	8e-89	0.52	XP_007201623.1
	putative 2-oxoglutarate (2OG) and Fe(II)-dependent oxygenase superfamily protein [Helianthus annuus]	279	279	0.8	1e-88	0.54	OTG05568.1
	Isopenicillin N synthase [Macleaya cordata]	278	278	0.8	2e-88	0.53	OVA10519.1
MA_10426694g0020 (223 aa)
	unknown [Picea sitchensis]	401	401	0.9	4e-138	0.99	ABK24337.1
	ERBB-3 BINDING PROTEIN 1-like [Asparagus officinalis]	358	358	0.88	2e-121	0.85	XP_020252686.1
	EBP1 [Ammopiptanthus mongolicus]	357	357	0.9	6e-121	0.83	ABF66654.1
	PREDICTED: ERBB-3 BINDING PROTEIN 1 [Phoenix dactylifera]	357	357	0.88	6e-121	0.85	XP_008805004.1
	Peptidase_M24 domain-containing protein [Cephalotus follicularis]	355	355	0.88	5e-120	0.83	GAV66591.1
	PREDICTED: EBP1 isoform X1 [Solanum tuberosum]	353	353	0.88	3e-119	0.84	XP_015165673.1
	ERBB-3 BINDING PROTEIN 1 [Arachis ipaensis]	351	351	0.9	1e-118	0.82	XP_016198601.1
	ERBB-3 BINDING PROTEIN 1 [Arachis duranensis]	349	349	0.9	6e-118	0.81	XP_015961015.1
	putative DNA binding protein [Atriplex canescens]	349	349	0.88	1e-117	0.82	AEY75257.1
	ERBB-3 BINDING PROTEIN 1-like [Phalaenopsis equestris]	348	348	0.88	3e-117	0.83	XP_020571748.1
	Metallopeptidase M24 family protein isoform 2 [Theobroma cacao]	343	343	0.88	1e-116	0.8	EOY07149.1
	ERBB-3 BINDING PROTEIN 1 [Ananas comosus]	347	347	0.9	1e-116	0.86	XP_020108097.1
	ERBB-3 BINDING PROTEIN 1 [Herrania umbratica]	346	346	0.88	1e-116	0.81	XP_021289325.1
	PREDICTED: ERBB-3 BINDING PROTEIN 1 [Pyrus x bretschneideri]	340	340	0.88	1e-116	0.86	XP_009338145.2
	PREDICTED: ERBB-3 BINDING PROTEIN 1 [Theobroma cacao]	345	345	0.88	4e-116	0.81	XP_007026646.2
	PREDICTED: ERBB-3 BINDING PROTEIN 1 [Ipomoea nil]	344	344	0.88	8e-116	0.87	XP_019167638.1
	hypothetical protein AMTR_s00007p00167240 [Amborella trichopoda]	341	341	0.9	2e-115	0.85	ERN05319.1
	PREDICTED: ERBB-3 BINDING PROTEIN 1 isoform X2 [Malus domestica]	343	343	0.88	2e-115	0.86	XP_017184157.1
	PREDICTED: ERBB-3 BINDING PROTEIN 1-like isoform X2 [Malus domestica]	343	343	0.88	2e-115	0.86	XP_008388270.1
	PREDICTED: proliferation-associated protein 2G4-like [Cucumis sativus]	343	343	0.88	2e-115	0.86	XP_004137704.1
MA_10434370g0040 (303 aa)
	PREDICTED: EGF domain-specific O-linked N-acetylglucosamine transferase-like [Rhinolophus sinicus]	159	159	0.48	2e-41	0.51	XP_019576644.1
	PREDICTED: uncharacterized protein LOC103931650 [Pyrus x bretschneideri]	159	159	0.47	3e-41	0.48	XP_009339445.1
	PREDICTED: EGF domain-specific O-linked N-acetylglucosamine transferase [Brassica oleracea var. oleracea]	158	158	0.48	3e-41	0.51	XP_013637461.1
	EGF domain-specific O-linked N-acetylglucosamine transferase-like [Asparagus officinalis]	157	157	0.48	1e-40	0.48	XP_020264143.1
	PREDICTED: EGF domain-specific O-linked N-acetylglucosamine transferase-like [Tarenaya hassleriana]	155	155	0.58	3e-40	0.45	XP_010558139.1
	PREDICTED: EGF domain-specific O-linked N-acetylglucosamine transferase [Raphanus sativus]	154	154	0.48	9e-40	0.49	XP_018433043.1
	PREDICTED: EGF domain-specific O-linked N-acetylglucosamine transferase-like isoform X2 [Gossypium arboreum]	154	154	0.48	2e-39	0.49	XP_017622405.1
	PREDICTED: EGF domain-specific O-linked N-acetylglucosamine transferase-like isoform X1 [Gossypium arboreum]	154	154	0.48	2e-39	0.49	XP_017622404.1
	PREDICTED: EGF domain-specific O-linked N-acetylglucosamine transferase-like isoform X2 [Gossypium hirsutum]	152	152	0.48	8e-39	0.48	XP_016742816.1
	PREDICTED: EGF domain-specific O-linked N-acetylglucosamine transferase-like isoform X1 [Gossypium hirsutum]	152	152	0.48	8e-39	0.48	XP_016742815.1
	PREDICTED: EGF domain-specific O-linked N-acetylglucosamine transferase-like [Brassica napus]	151	151	0.48	1e-38	0.5	XP_013747820.1
	PREDICTED: EGF domain-specific O-linked N-acetylglucosamine transferase isoform X2 [Raphanus sativus]	151	151	0.49	2e-38	0.49	XP_018432696.1
	PREDICTED: uncharacterized protein LOC107950638 isoform X2 [Gossypium hirsutum]	151	151	0.48	2e-38	0.48	XP_016741011.1
	PREDICTED: EGF domain-specific O-linked N-acetylglucosamine transferase isoform X1 [Raphanus sativus]	150	150	0.49	2e-38	0.49	XP_018432695.1
	PREDICTED: uncharacterized protein LOC107950638 isoform X1 [Gossypium hirsutum]	150	150	0.48	2e-38	0.48	XP_016741010.1
	PREDICTED: uncharacterized protein LOC105788340 isoform X3 [Gossypium raimondii]	150	150	0.48	3e-38	0.48	XP_012470652.1
	PREDICTED: uncharacterized protein LOC105788340 isoform X2 [Gossypium raimondii]	150	150	0.48	3e-38	0.48	XP_012470651.1
	PREDICTED: uncharacterized protein LOC105788340 isoform X1 [Gossypium raimondii]	151	151	0.48	3e-38	0.48	XP_012470649.1
	hypothetical protein AALP_AA4G199900 [Arabis alpina]	151	151	0.48	1e-37	0.49	KFK37004.1
	PREDICTED: uncharacterized protein LOC109182010 [Ipomoea nil]	148	148	0.48	3e-37	0.47	XP_019187559.1
MA_161013g0010 (593 aa)
	unknown [Picea sitchensis]	1065	1065	0.87	0	0.99	ABR18324.1
	unknown [Picea sitchensis]	789	789	0.88	0	0.73	ABK25324.1
	PREDICTED: L-ascorbate oxidase homolog [Beta vulgaris subsp. vulgaris]	770	770	0.88	0	0.69	XP_010676489.1
	PREDICTED: L-ascorbate oxidase homolog [Nelumbo nucifera]	768	768	0.86	0	0.7	XP_010266098.1
	unknown [Picea sitchensis]	768	768	0.86	0	0.71	ABK25092.1
	PREDICTED: L-ascorbate oxidase homolog [Theobroma cacao]	765	765	0.86	0	0.7	XP_017972091.1
	SKU5 similar 5 isoform 1 [Theobroma cacao]	765	765	0.86	0	0.7	EOY02215.1
	Multicopper oxidase, type 1 [Corchorus olitorius]	761	761	0.87	0	0.7	OMO75511.1
	PREDICTED: L-ascorbate oxidase homolog [Nelumbo nucifera]	761	761	0.86	0	0.72	XP_010244491.1
	PREDICTED: L-ascorbate oxidase homolog [Daucus carota subsp. sativus]	759	759	0.86	0	0.69	XP_017252589.1
	Multicopper oxidase, type 1 [Corchorus capsularis]	759	759	0.87	0	0.7	OMP03010.1
	PREDICTED: L-ascorbate oxidase homolog [Juglans regia]	759	759	0.88	0	0.68	XP_018823898.1
	multicopper oxidase, putative [Ricinus communis]	758	758	0.86	0	0.7	EEF33963.1
	PREDICTED: L-ascorbate oxidase homolog [Pyrus x bretschneideri]	758	758	0.87	0	0.68	XP_009334388.1
	PREDICTED: L-ascorbate oxidase homolog [Fragaria vesca subsp. vesca]	758	758	0.86	0	0.7	XP_004287955.1
	L-ascorbate oxidase homolog [Prunus persica]	758	758	0.86	0	0.69	XP_007213900.1
	hypothetical protein CDL15_Pgr014296 [Punica granatum]	757	757	0.86	0	0.71	OWM70623.1
	PREDICTED: L-ascorbate oxidase homolog [Ricinus communis]	757	757	0.86	0	0.7	XP_015580389.1
	PREDICTED: L-ascorbate oxidase homolog [Malus domestica]	757	757	0.87	0	0.68	XP_008387887.1
	L-ascorbate oxidase homolog [Herrania umbratica]	756	756	0.86	0	0.69	XP_021300407.1
MA_2267030g0010 (85 aa)
	unknown [Picea sitchensis]	155	155	1	1e-47	0.89	ADE77938.1
	unknown [Picea sitchensis]	153	153	1	9e-47	0.88	ADE76089.1
	hypothetical protein TanjilG_12620 [Lupinus angustifolius]	135	135	1	5e-39	0.76	OIV97863.1
	PREDICTED: protein CutA 1, chloroplastic-like isoform X2 [Lupinus angustifolius]	135	135	1	5e-39	0.76	XP_019414505.1
	PREDICTED: protein CutA, chloroplastic-like isoform X1 [Lupinus angustifolius]	135	135	1	1e-38	0.76	XP_019414504.1
	protein CutA, chloroplastic [Prunus persica]	135	135	1	1e-38	0.73	XP_007223522.1
	PREDICTED: protein CutA, chloroplastic [Prunus mume]	135	135	1	1e-38	0.73	XP_008219389.1
	uncharacterized protein LOC100819511 [Glycine max]	132	132	1	2e-38	0.75	NP_001239925.1
	hypothetical protein TanjilG_28444 [Lupinus angustifolius]	132	132	1	2e-38	0.75	OIV96587.1
	PREDICTED: uncharacterized protein LOC100819511 isoform X2 [Glycine max]	134	134	1	3e-38	0.75	XP_006581053.1
	PREDICTED: protein CutA, chloroplastic-like [Lupinus angustifolius]	134	134	1	3e-38	0.75	XP_019417444.1
	PREDICTED: protein CutA, chloroplastic isoform X2 [Cicer arietinum]	134	134	1	3e-38	0.75	XP_004501622.1
	PREDICTED: uncharacterized protein LOC100819511 isoform X1 [Glycine max]	134	134	1	3e-38	0.75	XP_006581052.1
	PREDICTED: protein CutA 1, chloroplastic isoform X3 [Musa acuminata subsp. malaccensis]	132	132	1	3e-38	0.74	XP_009380233.1
	Protein CutA, chloroplast precursor, putative, expressed [Oryza sativa Japonica Group]	132	132	1	3e-38	0.73	ABF94365.1
	protein CutA, chloroplastic [Jatropha curcas]	134	134	1	4e-38	0.76	XP_012067967.1
	PREDICTED: protein CutA 1, chloroplastic [Phoenix dactylifera]	134	134	1	5e-38	0.74	XP_008782190.1
	divalent cation tolerance protein, CutA1 family protein [Medicago truncatula]	133	133	1	6e-38	0.75	XP_013461698.1
	divalent cation tolerance protein, CutA1 family protein [Medicago truncatula]	133	133	1	6e-38	0.75	XP_003602942.2
	Protein CutA [Morus notabilis]	134	134	1	6e-38	0.72	XP_010102040.1
MA_6521216g0010 (131 aa)
	unknown [Picea sitchensis]	234	234	0.82	2e-72	0.99	ABR16534.1
	unknown [Picea sitchensis]	222	222	0.83	7e-68	0.91	ABK24502.1
	hypothetical protein LR48_Vigan07g036100 [Vigna angularis]	174	174	0.82	4e-52	0.74	KOM46657.1
	unnamed protein product [Coffea canephora]	171	171	0.82	6e-52	0.69	CDP18706.1
	Dihydropyrimidinase [Cajanus cajan]	166	166	0.82	1e-50	0.7	KYP78931.1
	dihydropyrimidinase-like [Cajanus cajan]	167	167	0.82	3e-50	0.7	XP_020209679.1
	hypothetical protein 0_14872_02 [Pinus lambertiana]	162	162	0.63	5e-50	0.9	AEW07937.1
	unnamed protein product [Coffea canephora]	167	167	0.82	6e-50	0.69	CDP18704.1
	predicted protein [Physcomitrella patens]	174	174	0.83	1e-49	0.71	XP_001768263.1
	PREDICTED: dihydropyrimidinase isoform X1 [Elaeis guineensis]	176	176	0.82	1e-49	0.77	XP_010904686.2
	hypothetical protein 0_14872_02 [Pinus radiata]	161	161	0.63	2e-49	0.89	AEW07936.1
	dihydropyrimidinase [Medicago truncatula]	174	174	0.82	3e-49	0.71	XP_003617228.1
	dihydropyrimidinase [Arachis ipaensis]	173	173	0.82	3e-49	0.75	XP_016187233.1
	hypothetical protein 0_14872_02 [Pinus taeda]	160	160	0.63	7e-49	0.88	AFG60855.1
	PREDICTED: dihydropyrimidinase-like [Phoenix dactylifera]	172	172	0.82	2e-48	0.77	XP_008786827.1
	PREDICTED: dihydropyrimidinase-like [Brassica napus]	165	165	0.83	3e-48	0.69	XP_013720741.1
	hypothetical protein 0_14872_02 [Pinus taeda]	158	158	0.63	3e-48	0.87	AFG60863.1
	dihydropyrimidinase-like [Dendrobium catenatum]	171	171	0.83	4e-48	0.73	XP_020699756.1
	dihydropyrimidinase-like [Dendrobium catenatum]	171	171	0.83	4e-48	0.73	XP_020671809.1
	PREDICTED: dihydropyrimidinase [Cicer arietinum]	171	171	0.82	4e-48	0.69	XP_004491233.1
MA_10432150p0010 (322 aa)
	unknown [Picea sitchensis]	647	647	0.99	0	0.99	ABK25216.1
	WD40 repeat [Macleaya cordata]	489	489	0.99	3e-172	0.73	OVA04490.1
	PREDICTED: WD repeat-containing protein VIP3 [Nelumbo nucifera]	486	486	0.99	5e-171	0.73	XP_010261999.1
	hypothetical protein MANES_16G098700 [Manihot esculenta]	478	478	0.99	4e-168	0.71	OAY27087.1
	PREDICTED: WD repeat-containing protein VIP3 [Cucumis melo]	478	478	0.99	7e-168	0.71	XP_008450896.1
	PREDICTED: WD repeat-containing protein VIP3 [Vitis vinifera]	476	476	0.99	5e-167	0.71	XP_002280723.1
	PREDICTED: WD repeat-containing protein 61 [Cucumis sativus]	476	476	0.99	5e-167	0.7	XP_004144016.1
	hypothetical protein VITISV_009917 [Vitis vinifera]	474	474	0.99	4e-166	0.71	CAN67687.1
	PREDICTED: WD repeat-containing protein VIP3 [Ricinus communis]	471	471	0.99	2e-165	0.7	XP_015571739.1
	PREDICTED: WD repeat-containing protein VIP3 [Eucalyptus grandis]	471	471	0.99	6e-165	0.71	XP_010049442.1
	transducin/WD-like repeat-protein [Medicago truncatula]	469	469	0.99	3e-164	0.7	XP_013458438.1
	PREDICTED: WD repeat-containing protein VIP3 [Cicer arietinum]	469	469	0.99	3e-164	0.69	XP_004507970.1
	WD repeat-containing protein VIP3 [Cajanus cajan]	468	468	0.99	5e-164	0.69	XP_020226934.1
	hypothetical protein TSUD_206210 [Trifolium subterraneum]	465	465	0.99	6e-163	0.7	GAU33162.1
	PREDICTED: WD repeat-containing protein VIP3-like [Glycine max]	465	465	0.99	7e-163	0.69	XP_003551163.1
	PREDICTED: WD repeat-containing protein VIP3 [Lupinus angustifolius]	464	464	0.99	1e-162	0.7	XP_019463682.1
	WD repeat-containing protein VIP3 [Jatropha curcas]	464	464	0.99	4e-162	0.69	XP_012076991.1
	PREDICTED: WD repeat-containing protein VIP3 [Juglans regia]	462	462	0.99	9e-162	0.7	XP_018844750.1
	WD repeat-containing protein VIP3 [Arachis ipaensis]	462	462	0.99	2e-161	0.69	XP_016194581.1
	predicted protein [Physcomitrella patens]	461	461	0.99	3e-161	0.69	XP_001756345.1
