# Supplementary material for: Drought Sensitivity of Norway Spruce at the Species’ Warmest Fringe: Quantitative and Molecular Analysis Reveals High Genetic Variation Among and Within Provenances
Source: G3 (Bethesda). 2018 Feb 9;8(4):1225–45. doi: 10.1534/g3.117.300524 (PMC5873913; doi:10.1534/g3.117.300524)
Supplement: Supplementary file 18 [file 1225TableS9.xlsx]

## Sheet: Table S9
Table S9. Hardy-Weinberg equilibrium test for six SNPs with one homozygous genotype absent.
Number of ind (Observed)	GQ03204-K15.1.405	WS-2.0-GQ02827.B7-M03.1-1062	GQ03204-O22.1.645	FCL808Contig2-402	MA_10289324g0010-1023-[G_A]	08Pg07115c	00930-O17-366
AA	117	136	104	109	106	107	135
AB	30	18	41	41	40	42	17
BB	0	0	0	0	0	0	0
Na	8	1	10	5	9	6	3
TOTAL number of ind	147	154	145	150	146	149	152
Genotype freq (Observed )
AA	0.795918	0.883117	0.717241	0.726667	0.726027	0.718121	0.888158
AB	0.204082	0.116883	0.282759	0.273333	0.273973	0.281879	0.111842
BB	0	0	0	0	0	0	0
Allelic freq
A	0.897959	0.941558	0.858621	0.863333	0.863014	0.85906	0.944079
B	0.102041	0.0584416	0.141379	0.136667	0.136986	0.14094	0.0559211
Genotype freq (Expected)
AA	0.806331	0.886532	0.737229	0.745344	0.744793	0.737985	0.891285
AB	0.183257	0.110052	0.242782	0.235978	0.236442	0.242151	0.105588
BB	0.0104123	0.00341542	0.0199881	0.0186778	0.0187652	0.019864	0.00312716
Number of ind (Expected)
AA	118.531	136.526	106.898	111.802	108.74	109.96	135.475
AB	26.9388	16.9481	35.2034	35.3967	34.5205	36.0805	16.0493
BB	1.53061	0.525974	2.89828	2.80167	2.73973	2.95973	0.475329
(Obs-Exp)2/Exp
AA	0.0197651	0.00202634	0.0785794	0.0702077	0.0690281	0.0796656	0.00166774
AB	0.347866	0.0652933	0.954452	0.887014	0.869754	0.971162	0.0563107
BB	1.53061	0.525974	2.89828	2.80167	2.73973	2.95973	0.475329
χ2 (chi-squared)*	1.89824	0.593294	3.93131	3.75889	3.67851	4.01056	0.533307
*Significance threshold χ2 0.05; 1= 3.84
