# Supplementary material for: Drought Sensitivity of Norway Spruce at the Species’ Warmest Fringe: Quantitative and Molecular Analysis Reveals High Genetic Variation Among and Within Provenances
Source: G3 (Bethesda). 2018 Feb 9;8(4):1225–45. doi: 10.1534/g3.117.300524 (PMC5873913; doi:10.1534/g3.117.300524)
Supplement: Supplementary file 19 [file 1225FileS1.txt]

<Trait>	Scen1	Scen2	Scen3	Scen4	RW	EW	LW	LWP	RD	ED	LD	MAXD	MIND	CorFebP	CorMayP	CorJunP	CorJanT	CorMarT	CorMayT	CorJunT	CorAugT	Rt93	Rc93	Rs93	rRs93	Rt00	Rc00	Rs00	rRs00	Rt03	Rc03	Rs03	rRs03	RWt	EWt	LWt	LWPt	RDt	EDt	LDt	MAXDt	MINDt	RWb	EWb	LWb	LWPb	RDb	EDb	LDb	MAXDb	MINDb
DS-094_0449	0	NA	0.5	1	0.406	0.341	0.067	11.01	5.248	4.009	8.828	11.01	3.14	0.452	0.334	0.525	-0.23	-0.19	-0.336	-0.506	-0.31	0.293	2.455	0.72	0.427	0.267	2.625	0.7	0.433	0.714	1.3	0.929	0.214	0.5	0.5	0.5	1	1	0.5	0.5	1	0.5	0	0	0	1	1	1	1	1	1
DS-094_0450	0	NA	0.5	1	0.694	0.595	0.102	10.53	4.513	3.628	8.734	10.53	2.559	0.517	0.358	0.198	-0.27	-0.343	-0.312	-0.196	-0.528	0.559	1.288	0.72	0.161	0.349	0.879	0.307	-0.042	0.706	9.056	6.392	5.686	1	1	1	0.5	0.5	0.5	0.5	0.5	0.5	1	1	1	1	0	0	1	1	0
DS-094_0451	0	NA	0.5	1	0.633	0.562	0.072	10.634	4.446	3.705	8.563	10.634	2.775	0.625	0.56	0.53	-0.487	-0.542	-0.356	-0.643	-0.651	0.784	1.293	1.014	0.23	0.134	1.778	0.239	0.104	1.875	2.45	4.594	2.719	1	1	0.5	0.5	0.5	0.5	0.5	0.5	0.5	1	1	1	1	0	0	1	1	0
DS-094_0452	0	0	0	0	0.28	0.228	0.054	11.209	5.869	4.622	9.453	11.209	3.67	0.457	0.512	0.51	-0.635	-0.414	-0.404	-0.672	-0.529	0.605	1.231	0.744	0.14	0.098	3.75	0.366	0.268	0.8	3.75	3	2.2	0	0	0	1	1	1	1	1	1	0	0	0	1	1	1	1	1	1
DS-094_0453	NA	NA	NA	NA	0.477	0.401	0.078	10.609	5.193	4.332	8.795	10.609	3.265	0.502	0.472	0.483	-0.467	-0.363	-0.369	-0.697	-0.643	0.961	1.194	1.147	0.186	0.246	1.096	0.27	0.024	0.912	4.404	4.018	3.105	0.5	0.5	0.5	0.5	1	1	0.5	0.5	1	0	0	1	1	1	1	1	1	1
DS-094_0454	0	0	0	0	0.609	0.54	0.072	10.241	4.173	3.564	8.074	10.241	2.809	0.417	0.52	0.45	-0.634	-0.46	-0.28	-0.387	-0.593	0.549	2.411	1.324	0.775	0.171	1.344	0.229	0.059	1.093	3.67	4.012	2.919	0.5	0.5	0.5	0.5	0.5	0.5	0.5	0.5	0.5	1	1	1	0	0	0	0	0	1
DS-094_0455	0	0	0	0	0.381	0.306	0.078	10.8	5.164	4.099	8.667	10.8	2.953	0.461	0.586	0.524	-0.496	-0.364	-0.34	-0.673	-0.567	0.571	1.55	0.886	0.314	0.142	2.083	0.296	0.154	1	2.9	2.9	1.9	0.5	0	0.5	0.5	1	0.5	0.5	0.5	0.5	0	0	1	1	1	1	1	1	1
DS-094_0456	0	0	0	0	0.47	0.407	0.065	10.594	4.969	3.969	8.67	10.594	2.981	0.652	0.409	0.468	-0.355	-0.328	-0.404	-0.597	-0.45	0.568	0.717	0.407	-0.16	0.185	2	0.37	0.185	1.5	3.3	4.95	3.45	0.5	0.5	0.5	0.5	0.5	0.5	0.5	0.5	0.5	0	0	0	1	1	1	1	1	1
DS-094_0457	1	1	1	1	0.422	0.355	0.068	10.477	4.455	3.629	8.702	10.477	2.723	0.4	0.345	0.321	-0.221	0.017	-0.449	-0.419	-0.549	0.879	1.065	0.936	0.057	0.346	1.045	0.362	0.016	0.935	2.093	1.957	1.022	0.5	0.5	0.5	0.5	0.5	0.5	0.5	0.5	0.5	0	0	0	1	0	0	1	1	0
DS-094_0458	1	1	1	1	0.455	0.373	0.084	11.071	5.221	4.133	9.086	11.071	3.125	0.158	0.122	0.31	-0.211	-0.106	-0.353	-0.416	-0.341	1.049	1.07	1.122	0.073	0.367	0.593	0.218	-0.15	1	2.813	2.813	1.813	0.5	0.5	0.5	1	1	0.5	1	1	0.5	0	0	1	1	1	1	1	1	1
DS-094_0459	1	1	1	1	0.621	0.558	0.063	10.425	3.782	3.215	8.012	10.425	2.286	0.454	0.441	0.478	-0.398	-0.378	-0.378	-0.34	-0.555	0.75	1.236	0.927	0.177	0.291	1.205	0.351	0.06	1.019	2.426	2.472	1.453	0.5	1	0.5	0.5	0	0	0.5	0.5	0	1	1	0	1	0	0	0	1	0
DS-094_0460	NA	NA	NA	NA	0.462	0.392	0.07	9.666	4.207	3.408	7.703	9.666	2.616	0.519	0.553	0.472	-0.498	-0.466	-0.386	-0.687	-0.587	0.661	1.474	0.974	0.313	0.177	1.444	0.256	0.079	1.192	2.839	3.385	2.192	0.5	0.5	0.5	0	0.5	0.5	0	0	0.5	0	0	0	0	0	0	0	0	0
DS-094_0461	NA	NA	NA	NA	0.625	0.562	0.065	12.667	3.73	3.062	8.476	10.589	2.291	0.246	0.419	0.362	-0.423	-0.266	-0.505	-0.492	-0.418	0.698	1.111	0.775	0.078	0.335	0.769	0.258	-0.077	0.75	2.533	1.9	1.15	0.5	1	0.5	1	0	0	0.5	0.5	0	1	1	0	1	0	0	1	1	0
DS-094_0462	1	1	1	1	0.485	0.398	0.089	10.656	5.019	4.108	8.774	10.656	2.986	0.168	0.391	0.388	-0.427	-0.157	-0.395	-0.578	-0.498	0.96	1.125	1.08	0.12	0.411	0.983	0.404	-0.007	0.847	1.94	1.644	0.797	0.5	0.5	1	0.5	0.5	0.5	0.5	0.5	0.5	0	0	1	1	1	1	1	1	1
DS-094_0463	1	1	1	1	0.373	0.325	0.049	10.591	4.552	3.809	8.701	10.591	2.935	0.528	0.475	0.478	-0.601	-0.412	-0.44	-0.607	-0.646	0.778	1.143	0.889	0.111	0.303	1	0.303	0	0.8	3.167	2.533	1.733	0.5	0.5	0	0.5	0.5	0.5	0.5	0.5	0.5	0	0	0	1	1	1	1	1	1
DS-094_0464	0	0	0	0	0.344	0.274	0.07	10.704	5.188	4.139	9.105	10.704	3.192	0.229	0.507	0.317	-0.371	-0.107	-0.542	-0.505	-0.503	0.574	1.308	0.75	0.176	0.233	1.229	0.286	0.053	0.915	2.796	2.559	1.644	0	0	0.5	0.5	1	0.5	1	0.5	0.5	0	0	0	1	1	1	1	1	1
DS-094_0465	0	0	0	0	0.523	0.46	0.064	9.912	4.018	3.405	7.955	9.912	2.594	0.434	0.447	0.427	-0.434	-0.325	-0.371	-0.351	-0.57	0.574	1.641	0.941	0.368	0.227	1.066	0.242	0.015	0.938	3.158	2.963	2.025	0.5	0.5	0.5	0.5	0.5	0.5	0.5	0.5	0.5	1	1	0	0	0	0	0	0	0
DS-094_0466	0	0	0	0	0.407	0.34	0.069	10.536	5.286	4.34	8.583	10.536	3.414	0.412	0.488	0.427	-0.378	-0.315	-0.442	-0.797	-0.478	0.656	1.317	0.864	0.208	0.101	2.167	0.218	0.117	0.615	5	3.077	2.462	0.5	0.5	0.5	0.5	1	1	0.5	0.5	1	0	0	0	1	1	1	1	1	1
DS-094_0467	0	NA	0.5	1	0.515	0.441	0.073	10.495	4.401	3.634	8.455	10.495	2.692	0.624	0.511	0.443	-0.299	-0.335	-0.56	-0.474	-0.673	0.833	1.133	0.944	0.111	0.202	1.091	0.22	0.018	1.75	3.095	5.417	3.667	0.5	0.5	0.5	0.5	0.5	0.5	0.5	0.5	0.5	1	1	1	1	0	0	1	1	0
DS-094_0468	0	0	0	0	0.53	0.466	0.068	9.831	3.821	3.201	7.788	9.831	2.406	0.389	0.409	0.336	-0.257	-0.141	-0.612	-0.567	-0.519	0.613	1.285	0.788	0.175	0.206	1.145	0.236	0.03	0.986	3.686	3.634	2.648	0.5	0.5	0.5	0.5	0	0	0.5	0.5	0.5	1	1	0	0	0	0	0	0	0
DS-094_0469	0	NA	0.5	1	0.529	0.456	0.074	10.509	4.504	3.782	8.63	10.509	2.99	0.158	0.286	0.208	-0.012	0.104	-0.514	-0.497	-0.353	0.604	1.515	0.914	0.311	0.487	0.946	0.461	-0.026	0.557	2	1.114	0.557	0.5	0.5	0.5	0.5	0.5	0.5	0.5	0.5	0.5	1	1	1	1	0	1	1	1	1
DS-094_0470	0	0	0	0	0.394	0.332	0.063	10.879	4.88	3.902	8.839	10.879	2.888	0.631	0.598	0.385	-0.454	-0.522	-0.399	-0.559	-0.665	0.468	1.409	0.66	0.191	0.175	2.286	0.4	0.225	1	3.094	3.094	2.094	0.5	0.5	0.5	0.5	0.5	0.5	0.5	0.5	0.5	0	0	0	1	1	1	1	1	1
DS-094_0471	1	1	1	1	0.561	0.496	0.068	10.278	4.165	3.563	8.286	10.278	2.463	0.094	0.447	0.375	-0.446	-0.348	-0.358	-0.459	-0.497	1.08	1.157	1.25	0.17	0.36	0.983	0.354	-0.006	0.912	1.942	1.772	0.86	0.5	0.5	0.5	0.5	0.5	0.5	0.5	0.5	0.5	1	1	0	0	0	0	0	0	0
DS-094_0472	NA	NA	NA	NA	0.387	0.313	0.075	10.793	5.492	4.396	9.297	10.793	3.251	0.524	0.34	0.405	-0.32	-0.095	-0.403	-0.286	-0.516	0.5	1.385	0.692	0.192	0.252	1.577	0.398	0.146	1.073	3.114	3.341	2.268	0.5	0.5	0.5	0.5	1	1	1	0.5	1	0	0	1	1	1	1	1	1	1
DS-094_0473	0	0	0	0	0.432	0.356	0.078	10.374	4.717	3.771	8.236	10.374	2.981	0.407	0.455	0.423	-0.298	-0.17	-0.496	-0.657	-0.471	0.386	1.412	0.545	0.159	0.101	2.25	0.226	0.126	1.2	2.944	3.533	2.333	0.5	0.5	0.5	0.5	0.5	0.5	0.5	0.5	0.5	0	0	1	1	1	1	0	1	1
DS-094_0474	0	NA	0.5	1	0.437	0.363	0.074	10.008	5.04	4.256	8.216	10.008	3.203	0.623	0.524	0.439	-0.349	-0.399	-0.371	-0.529	-0.651	0.617	1.983	1.223	0.606	0.276	1.258	0.347	0.071	0.867	3.167	2.747	1.88	0.5	0.5	0.5	0.5	0.5	1	0.5	0.5	0.5	0	0	1	0	1	1	0	0	1
DS-094_0475	0	0	0	0	0.348	0.288	0.061	9.854	4.896	4.062	8.018	9.854	3.222	0.629	0.482	0.427	-0.437	-0.447	-0.594	-0.724	-0.566	0.531	1.769	0.939	0.408	0.184	1.357	0.25	0.066	1.158	3.227	3.737	2.579	0	0	0.5	0.5	0.5	0.5	0.5	0.5	0.5	0	0	0	0	1	1	0	0	1
DS-094_0476	0	0	0	0	0.381	0.307	0.076	11.013	5.343	4.237	9.214	11.013	3.252	0.41	0.481	0.382	-0.436	-0.3	-0.384	-0.651	-0.534	0.517	1.522	0.787	0.27	0.225	1.438	0.324	0.099	0.812	2.357	1.913	1.101	0.5	0.5	0.5	1	1	1	1	1	1	0	0	1	1	1	1	1	1	1
DS-094_0477	0	NA	0.5	1	0.345	0.282	0.065	9.996	5.261	4.324	8.411	9.996	3.323	0.459	0.384	0.328	-0.39	-0.326	-0.311	-0.673	-0.37	0.36	2.028	0.73	0.37	0.36	1.078	0.388	0.028	0.87	1.7	1.478	0.609	0	0	0.5	0.5	1	1	0.5	0.5	1	0	0	0	0	1	1	1	0	1
DS-094_0478	0	NA	0.5	1	0.605	0.507	0.099	10.222	3.816	3.092	7.515	10.222	2.193	0.413	0.608	0.329	-0.436	-0.381	-0.454	-0.462	-0.761	0.718	1.375	0.987	0.269	0.231	1.206	0.279	0.048	1.317	2.704	3.561	2.244	0.5	0.5	1	0.5	0	0	0	0.5	0	1	1	1	0	0	0	0	0	0
DS-094_0479	0	NA	0.5	1	0.705	0.651	0.057	10.024	3.174	2.722	7.708	10.024	2.054	0.381	0.491	0.568	-0.571	-0.449	-0.327	-0.68	-0.598	1.109	0.982	1.089	-0.02	0.214	1.647	0.352	0.138	1.143	1.547	1.768	0.625	1	1	0	0.5	0	0	0	0.5	0	1	1	0	0	0	0	0	0	0
DS-094_0480	0	NA	0.5	1	0.486	0.426	0.062	10.205	3.878	3.155	7.94	10.205	2.231	0.374	0.501	0.459	-0.344	-0.277	-0.463	-0.68	-0.595	0.728	1.144	0.833	0.105	0.15	1.395	0.209	0.059	0.792	2.786	2.208	1.415	0.5	0.5	0.5	0.5	0	0	0.5	0.5	0	0	0	0	0	0	0	0	0	0
DS-094_1126	1	1	1	1	0.621	0.545	0.078	9.485	3.58	2.965	7.379	9.485	2.194	0.24	0.489	0.419	-0.398	-0.329	-0.379	-0.577	-0.55	0.933	1.01	0.943	0.01	0.327	0.593	0.194	-0.133	1.5	1.854	2.781	1.281	0.5	0.5	0.5	0	0	0	0	0	0	1	1	1	0	0	0	0	0	0
DS-094_1127	NA	NA	NA	NA	0.681	0.608	0.076	10.977	3.867	3.121	8.667	10.977	2.2	0.544	0.541	0.515	-0.591	-0.509	-0.39	-0.596	-0.616	0.814	1.329	1.081	0.267	0.253	1.553	0.393	0.14	1.017	2.45	2.492	1.475	1	1	0.5	0.5	0	0	0.5	1	0	1	1	1	1	0	0	1	1	0
DS-094_1128	0	NA	0.5	1	0.514	0.44	0.075	10.893	4.126	3.292	8.61	10.893	2.29	0.432	0.507	0.307	-0.301	-0.25	-0.373	-0.437	-0.667	0.622	1.196	0.743	0.122	0.297	0.978	0.29	-0.006	0.844	3.237	2.733	1.889	0.5	0.5	0.5	0.5	0.5	0.5	0.5	0.5	0	1	1	1	1	0	0	1	1	0
DS-094_1129	NA	NA	NA	NA	0.433	0.36	0.075	10.24	4.705	3.678	8.384	10.24	2.892	0.388	0.466	0.418	-0.507	-0.382	-0.247	-0.55	-0.524	0.707	1.345	0.951	0.244	0.242	1.136	0.275	0.033	0.853	2.391	2.04	1.187	0.5	0.5	0.5	0.5	0.5	0.5	0.5	0.5	0.5	0	0	1	0	1	0	1	0	1
DS-094_1130	NA	NA	NA	NA	0.518	0.459	0.061	10.157	4.36	3.692	8.049	10.157	2.747	0.47	0.4	0.527	-0.345	-0.362	-0.493	-0.613	-0.562	0.85	1.238	1.052	0.203	0.246	0.9	0.222	-0.025	1.143	2.847	3.254	2.111	0.5	0.5	0.5	0.5	0.5	0.5	0.5	0.5	0.5	1	1	0	0	0	0	0	0	0
DS-094_1131	0	NA	0.5	1	0.424	0.36	0.064	9.849	5.021	4.717	7.801	9.849	3.28	0.413	0.509	0.409	-0.407	-0.304	-0.316	-0.711	-0.561	1.048	0.568	0.595	-0.452	0.156	1.571	0.244	0.089	0.545	4.333	2.364	1.818	0.5	0.5	0.5	0.5	0.5	1	0.5	0.5	1	0	0	0	0	1	1	0	0	1
DS-094_1132	0	0	0	0	0.357	0.294	0.064	10.99	5.901	4.743	9.277	10.99	3.68	0.522	0.57	0.426	-0.423	-0.439	-0.39	-0.62	-0.585	0.405	1.8	0.73	0.324	0.195	1.059	0.207	0.011	1.056	3.421	3.611	2.556	0	0	0.5	0.5	1	1	1	1	1	0	0	0	1	1	1	1	1	1
DS-094_1133	0	0	0	0	0.423	0.323	0.102	8.748	4.263	3.558	6.843	8.748	2.881	0.434	0.457	0.478	-0.199	-0.2	-0.291	-0.47	-0.39	0.448	1.846	0.828	0.379	0.162	1.278	0.207	0.045	0.609	4.143	2.522	1.913	0.5	0.5	1	0	0.5	0.5	0	0	0.5	0	0	1	0	0	0	0	0	1
DS-094_1134	0	NA	0.5	1	0.346	0.279	0.068	10.635	5.25	4.092	8.942	10.635	3.121	0.592	0.481	0.4	-0.386	-0.31	-0.489	-0.708	-0.552	0.714	1.271	0.908	0.194	0.222	1.467	0.326	0.104	1.045	3.239	3.386	2.341	0	0	0.5	0.5	1	0.5	1	0.5	0.5	0	0	0	1	1	1	1	1	1
DS-094_1165	1	1	1	1	0.533	0.468	0.066	9.747	4.179	3.586	8.165	9.747	2.581	0.415	0.284	0.35	-0.169	-0.184	-0.392	-0.426	-0.458	0.811	1.117	0.905	0.095	0.337	1.058	0.356	0.019	0.909	2.77	2.518	1.609	0.5	0.5	0.5	0.5	0.5	0.5	0.5	0.5	0.5	1	1	0	0	0	0	0	0	0
DS-094_1166	0	0	0	0	0.353	0.283	0.072	10.613	6.116	4.887	9.092	10.613	3.927	0.478	0.43	0.445	-0.336	-0.345	-0.37	-0.711	-0.441	0.576	1.118	0.644	0.068	0.118	1.5	0.176	0.059	0.889	3.875	3.444	2.556	0	0	0.5	0.5	1	1	1	0.5	1	0	0	1	1	1	1	1	1	1
DS-094_1167	0	0	0	0	0.337	0.282	0.058	9.301	5.283	4.617	7.609	9.301	3.578	0.08	0.247	0.164	0.053	0.21	-0.399	-0.519	-0.263	0.5	0.789	0.395	-0.105	0.072	1.6	0.116	0.043	0.625	3.1	1.938	1.313	0	0	0.5	0	1	1	0	0	1	0	0	0	0	1	1	0	0	1
DS-094_1168	0	0	0	0	0.311	0.266	0.048	8.465	4.147	3.491	6.764	8.465	2.749	0.342	0.338	0.362	-0.207	-0.12	-0.25	-0.595	-0.383	0.36	1.333	0.48	0.12	0.126	1.167	0.147	0.021	0.429	1.167	0.5	0.071	0	0	0	0	0.5	0.5	0	0	0.5	0	0	0	0	0	0	0	0	0
DS-094_1169	0	NA	0.5	1	0.444	0.369	0.077	10.736	5.215	4.229	9.117	10.736	3.258	0.603	0.548	0.403	-0.548	-0.359	-0.351	-0.574	-0.637	0.5	2.109	1.054	0.554	0.292	0.984	0.288	-0.005	1.302	2.963	3.857	2.556	0.5	0.5	0.5	0.5	1	1	1	0.5	1	0	0	1	1	1	1	1	1	1
DS-094_1170	0	0	0	0	0.495	0.424	0.07	10.073	4.494	3.696	7.985	10.073	2.82	0.436	0.471	0.365	-0.332	-0.222	-0.406	-0.733	-0.474	0.417	1.9	0.792	0.375	0.226	1.385	0.313	0.087	0.556	3.45	1.917	1.361	0.5	0.5	0.5	0.5	0.5	0.5	0.5	0.5	0.5	0	0	0	0	0	0	0	0	1
DS-094_1171	0	NA	0.5	1	0.347	0.292	0.057	10.081	5.056	4.071	8.387	10.081	3.281	0.55	0.418	0.392	-0.429	-0.379	-0.316	-0.723	-0.5	0.513	1.55	0.795	0.282	0.302	1.25	0.377	0.075	0.8	3.563	2.85	2.05	0	0	0	0.5	0.5	0.5	0.5	0.5	1	0	0	0	0	1	1	1	0	1
DS-094_1172	1	1	1	1	0.654	0.547	0.11	10.979	4.507	3.508	8.801	10.979	2.606	0.226	0.516	0.425	-0.409	-0.249	-0.504	-0.721	-0.516	0.723	1.181	0.854	0.131	0.276	0.85	0.234	-0.041	0.941	2.313	2.176	1.235	1	0.5	1	0.5	0.5	0.5	0.5	1	0.5	1	1	1	1	0	0	1	1	0
DS-094_1173	0	NA	0.5	1	0.462	0.394	0.07	10.726	4.566	3.778	8.457	10.726	2.912	0.512	0.552	0.536	-0.405	-0.373	-0.385	-0.725	-0.606	0.76	1.531	1.163	0.403	0.175	1.842	0.323	0.147	0.714	2.34	1.671	0.957	0.5	0.5	0.5	0.5	0.5	0.5	0.5	0.5	0.5	0	0	0	1	1	1	1	1	1
DS-094_1174	0	NA	0.5	1	0.65	0.587	0.064	9.34	3.253	2.773	7.142	9.34	2.065	0.474	0.609	0.557	-0.681	-0.44	-0.389	-0.613	-0.637	0.647	1.611	1.042	0.395	0.33	1.055	0.348	0.018	1.069	2.218	2.371	1.302	1	1	0.5	0	0	0	0	0	0	1	1	0	0	0	0	0	0	0
DS-094_1175	0	0	0	0	0.679	0.603	0.078	9.458	3.531	2.948	7.336	9.458	2.136	0.362	0.515	0.419	-0.601	-0.478	-0.297	-0.219	-0.587	0.496	2.2	1.091	0.595	0.216	1.141	0.246	0.031	1.581	2.572	4.067	2.486	1	1	0.5	0	0	0	0	0	0	1	1	1	0	0	0	0	0	0
DS-094_1176	0	NA	0.5	1	0.324	0.263	0.064	10.622	5.271	4.417	8.748	10.622	3.256	0.628	0.526	0.592	-0.552	-0.465	-0.497	-0.606	-0.64	0.737	1.929	1.421	0.684	0.214	1.667	0.357	0.143	1.2	2.833	3.4	2.2	0	0	0.5	0.5	1	1	0.5	0.5	1	0	0	0	1	1	1	1	1	1
DS-094_1177	1	1	1	1	0.684	0.61	0.077	10.017	3.738	3.247	7.73	10.017	2.403	0.35	0.337	0.294	-0.337	-0.311	-0.327	-0.359	-0.635	1.098	1.099	1.207	0.109	0.433	0.8	0.346	-0.087	1.088	1.973	2.147	1.059	1	1	0.5	0.5	0	0	0	0.5	0.5	1	1	1	0	0	0	0	0	0
DS-094_1178	0	NA	0.5	1	0.555	0.469	0.087	9.145	4.079	3.439	7.094	9.145	2.671	0.353	0.335	0.304	-0.373	-0.245	-0.334	-0.43	-0.513	1.101	1.211	1.333	0.232	0.233	1.214	0.283	0.05	1.235	3.119	3.853	2.618	0.5	0.5	1	0	0.5	0.5	0	0	0.5	1	1	1	0	0	0	0	0	0
DS-094_1179	0	NA	0.5	1	0.4	0.331	0.07	10.725	5.107	4.023	8.832	10.725	3.076	0.422	0.336	0.439	-0.166	-0.158	-0.451	-0.693	-0.462	0.881	1.153	1.015	0.134	0.186	1.733	0.323	0.137	1	2.231	2.231	1.231	0.5	0.5	0.5	0.5	0.5	0.5	0.5	0.5	0.5	0	0	0	1	1	1	1	1	1
DS-094_1180	0	NA	0.5	1	0.836	0.749	0.089	9.597	3.485	2.975	7.387	9.597	2.117	0.577	0.511	0.299	-0.441	-0.41	-0.449	-0.235	-0.555	0.483	1.672	0.808	0.325	0.291	1.58	0.459	0.169	1.266	3.48	4.405	3.139	1	1	1	0	0	0	0	0	0	1	1	1	0	0	0	0	0	0
DS-094_1181	0	NA	0.5	1	0.452	0.374	0.079	10.18	4.588	3.625	8.198	10.18	2.758	0.537	0.581	0.413	-0.56	-0.426	-0.316	-0.54	-0.627	0.556	1.68	0.933	0.378	0.323	0.875	0.283	-0.04	0.984	3.065	3.016	2.032	0.5	0.5	0.5	0.5	0.5	0.5	0.5	0.5	0.5	0	0	1	0	1	0	0	0	0
DS-094_1182	1	1	1	1	0.548	0.475	0.076	8.639	3.723	3.164	7.048	8.639	2.373	0.295	0.348	0.316	-0.513	-0.278	-0.298	-0.223	-0.424	0.786	1.091	0.857	0.071	0.344	1.037	0.357	0.013	0.786	3.205	2.518	1.732	0.5	0.5	0.5	0	0	0	0	0	0	1	1	1	0	0	0	0	0	0
DS-094_1183	0	NA	0.5	1	0.436	0.359	0.078	11.063	5.231	4.142	8.93	11.063	3.099	0.676	0.398	0.538	-0.426	-0.327	-0.535	-0.654	-0.551	0.555	1.576	0.874	0.319	0.29	1.103	0.32	0.03	0.781	5.28	4.125	3.344	0.5	0.5	0.5	1	1	0.5	1	1	0.5	0	0	1	1	1	1	1	1	1
DS-094_1184	1	1	1	1	0.675	0.586	0.091	11.604	4.808	4.057	9.432	11.604	2.821	0.432	0.452	0.289	-0.429	-0.356	-0.421	-0.476	-0.614	0.743	1.623	1.206	0.463	0.294	1.04	0.306	0.012	1.115	3.293	3.673	2.558	1	1	1	1	0.5	0.5	1	1	0.5	1	1	1	1	1	1	1	1	1
DS-094_1185	0	0	0	0	0.654	0.577	0.078	11.305	4.336	3.587	8.846	11.305	2.517	0.514	0.649	0.533	-0.48	-0.495	-0.419	-0.532	-0.697	0.566	1.087	0.615	0.049	0.234	0.983	0.23	-0.004	1.193	3.941	4.702	3.509	1	1	0.5	1	0.5	0.5	0.5	1	0.5	1	1	1	1	0	0	1	1	0
DS-094_1186	0	0	0	0	0.442	0.384	0.06	11.052	4.386	3.573	8.574	11.052	2.71	0.272	0.485	0.295	-0.313	-0.206	-0.422	-0.673	-0.493	0.588	1.15	0.676	0.088	0.12	2.25	0.27	0.15	0.741	3.05	2.259	1.519	0.5	0.5	0.5	1	0.5	0.5	0.5	1	0.5	0	0	0	1	0	0	1	1	0
DS-094_1187	0	0	0	0	0.4	0.339	0.063	11.594	5.423	4.284	9.65	11.594	3.237	0.456	0.491	0.285	-0.269	-0.226	-0.454	-0.698	-0.496	0.453	1.458	0.66	0.208	0.097	1.667	0.161	0.065	1.2	6.083	7.3	6.1	0.5	0.5	0.5	1	1	1	1	1	1	0	0	0	1	1	1	1	1	1
DS-094_1188	1	1	1	1	0.712	0.627	0.086	10.261	3.911	3.235	8.169	10.261	2.322	0.683	0.516	0.5	-0.364	-0.501	-0.476	-0.375	-0.749	0.757	1.321	1	0.243	0.349	0.862	0.301	-0.048	1.28	3.094	3.96	2.68	1	1	1	0.5	0	0	0.5	0.5	0	1	1	1	0	0	0	0	0	0
DS-094_1189	0	0	0	0	0.491	0.429	0.064	10.684	4.911	4.087	8.869	10.684	3.008	0.557	0.587	0.453	-0.572	-0.548	-0.396	-0.469	-0.6	0.471	1.792	0.843	0.373	0.185	2.15	0.398	0.213	1.07	2.978	3.186	2.116	0.5	0.5	0.5	0.5	0.5	0.5	0.5	0.5	0.5	0	1	0	1	1	1	1	1	1
DS-094_1190	0	NA	0.5	1	0.478	0.421	0.059	9.769	4.31	3.613	7.719	9.769	2.727	0.366	0.568	0.342	-0.434	-0.443	-0.354	-0.338	-0.748	0.761	1.685	1.282	0.521	0.095	1.893	0.179	0.084	0.566	7.833	4.434	3.868	0.5	0.5	0.5	0.5	0.5	0.5	0	0.5	0.5	0	0	0	0	0	0	0	0	0
DS-094_1191	0	0	0	0	0.448	0.377	0.071	10.161	5.1	4.374	8.169	10.161	3.36	0.443	0.577	0.379	-0.329	-0.268	-0.695	-0.657	-0.581	0.554	1.63	0.904	0.349	0.147	2.2	0.324	0.176	1	3.545	3.545	2.545	0.5	0.5	0.5	0.5	0.5	1	0.5	0.5	1	0	0	0	0	1	1	0	0	1
DS-094_1192	0	0	0	0	0.395	0.34	0.057	9.105	4.662	4.107	7.21	9.105	3.184	0.494	0.586	0.341	-0.337	-0.312	-0.466	-0.683	-0.466	0.451	0.688	0.31	-0.141	0.07	2.75	0.193	0.123	0.727	8.125	5.909	5.182	0.5	0.5	0	0	0.5	0.5	0	0	0.5	0	0	0	0	1	1	0	0	1
DS-094_1193	NA	NA	NA	NA	0.525	0.456	0.071	10.633	4.502	3.613	8.74	10.633	2.643	0.264	0.366	0.396	-0.404	-0.176	-0.44	-0.517	-0.473	0.68	1.843	1.253	0.573	0.224	1.013	0.226	0.003	1.091	2.56	2.792	1.701	0.5	0.5	0.5	0.5	0.5	0.5	0.5	0.5	0.5	1	1	0	1	0	0	1	1	0
DS-094_1194	NA	NA	NA	NA	0.359	0.298	0.064	11.113	4.864	3.782	9.262	11.113	2.648	0.317	0.334	0.329	-0.21	-0.081	-0.486	-0.593	-0.423	0.677	1.19	0.806	0.129	0.324	1	0.324	0	1	2.118	2.118	1.118	0	0	0.5	1	0.5	0.5	1	1	0.5	0	0	0	1	1	1	1	1	0
DS-094_1195	1	1	1	1	0.665	0.583	0.083	11.628	4.833	4.013	9.518	11.628	2.697	0.375	0.326	0.2	-0.312	-0.101	-0.419	-0.492	-0.516	0.98	1.208	1.184	0.204	0.494	0.816	0.403	-0.091	1.194	2.5	2.984	1.79	1	1	0.5	1	0.5	0.5	1	1	0.5	1	1	1	1	1	1	1	1	0
DS-094_1196	1	1	1	1	0.527	0.465	0.065	10.142	4.306	3.57	8.173	10.142	2.558	0.547	0.514	0.269	-0.324	-0.4	-0.458	-0.262	-0.72	0.8	1.333	1.067	0.267	0.281	1.188	0.333	0.053	1.579	3.183	5.026	3.447	0.5	0.5	0.5	0.5	0.5	0.5	0.5	0.5	0.5	1	1	0	0	0	0	0	0	0
DS-094_1197	1	1	1	1	0.358	0.312	0.045	10.581	4.53	3.832	8.664	10.581	2.983	0.219	0.371	0.312	-0.046	0.072	-0.554	-0.326	-0.413	0.883	0.956	0.844	-0.039	0.306	1.633	0.5	0.194	0.857	2.095	1.796	0.939	0	0.5	0	0.5	0.5	0.5	0.5	0.5	0.5	0	0	0	1	0	1	1	1	1
DS-094_1198	1	1	1	1	0.545	0.488	0.058	10.904	4.228	3.527	8.75	10.904	2.492	0.21	0.486	0.248	-0.292	-0.142	-0.645	-0.571	-0.446	0.837	1.157	0.968	0.131	0.295	0.969	0.286	-0.009	1.065	3.697	3.935	2.871	0.5	0.5	0.5	0.5	0.5	0.5	0.5	0.5	0.5	1	1	0	1	0	0	1	1	0
DS-094_1199	0	NA	0.5	1	0.386	0.34	0.049	10.768	4.951	3.979	9.086	10.768	2.994	0.079	0.273	0.289	-0.128	-0.075	-0.614	-0.537	-0.387	0.965	1.085	1.047	0.082	0.214	1	0.214	0	1	3.409	3.409	2.409	0.5	0.5	0	0.5	0.5	0.5	1	0.5	0.5	0	0	0	1	1	1	1	1	1
DS-094_1200	0	0	0	0	0.397	0.343	0.055	8.711	3.749	3.118	7.115	8.711	2.448	0.424	0.521	0.422	-0.406	-0.25	-0.565	-0.394	-0.586	0.656	1.381	0.906	0.25	0.216	1.5	0.324	0.108	1.03	3.176	3.273	2.242	0.5	0.5	0	0	0	0	0	0	0.5	0	0	0	0	0	0	0	0	0
DS-094_1201	1	1	1	1	0.534	0.466	0.069	10.216	3.961	3.243	8.126	10.216	2.47	0.503	0.572	0.37	-0.412	-0.427	-0.383	-0.626	-0.59	0.704	1.36	0.958	0.254	0.353	1.238	0.437	0.084	0.808	2.548	2.058	1.25	0.5	0.5	0.5	0.5	0.5	0	0.5	0.5	0.5	1	1	0	0	0	0	0	0	0
DS-094_1202	NA	NA	NA	NA	0.58	0.489	0.092	10.165	4.149	3.274	8.295	10.165	2.429	0.501	0.571	0.493	-0.668	-0.457	-0.26	-0.564	-0.69	0.667	1.63	1.087	0.42	0.314	1.409	0.443	0.129	0.903	2.536	2.29	1.387	0.5	0.5	1	0.5	0.5	0.5	0.5	0.5	0.5	1	1	1	0	0	0	0	0	0
DS-094_1203	NA	NA	NA	NA	0.548	0.481	0.068	10.891	4.453	3.647	8.811	10.891	2.705	0.5	0.577	0.438	-0.549	-0.468	-0.513	-0.646	-0.669	0.524	1.716	0.899	0.375	0.251	1.094	0.275	0.024	0.886	3.694	3.271	2.386	0.5	0.5	0.5	0.5	0.5	0.5	0.5	0.5	0.5	1	1	0	1	0	0	1	1	0
DS-094_1204	0	NA	0.5	1	0.458	0.382	0.078	10.683	4.363	3.342	8.228	10.683	2.529	0.622	0.565	0.43	-0.484	-0.551	-0.385	-0.636	-0.591	0.53	1.177	0.624	0.094	0.273	0.881	0.24	-0.032	1.784	3.455	6.162	4.378	0.5	0.5	0.5	0.5	0.5	0.5	0.5	0.5	0.5	0	0	1	1	0	0	0	1	0
DS-094_1205	1	1	1	1	0.733	0.657	0.078	10.325	3.641	3.17	7.882	10.325	2.266	0.319	0.513	0.547	-0.573	-0.455	-0.361	-0.528	-0.59	0.884	1.141	1.009	0.125	0.325	0.831	0.27	-0.055	0.815	2.295	1.87	1.056	1	1	0.5	0.5	0	0	0.5	0.5	0	1	1	1	0	0	0	0	0	0
DS-094_1206	0	0	0	0	0.472	0.391	0.081	10.632	4.62	3.631	8.445	10.632	2.656	0.445	0.587	0.468	-0.582	-0.445	-0.409	-0.711	-0.644	0.581	1.694	0.984	0.403	0.203	1.357	0.275	0.072	0.982	2.982	2.93	1.947	0.5	0.5	0.5	0.5	0.5	0.5	0.5	0.5	0.5	0	0	1	1	1	0	1	1	0
DS-094_1207	1	1	1	1	0.63	0.565	0.068	10.936	4.05	3.347	8.772	10.936	2.392	0.333	0.234	0.659	-0.285	-0.228	-0.453	-0.419	-0.555	1.049	1.176	1.233	0.184	0.366	1.094	0.4	0.034	0.771	2.685	2.071	1.3	1	1	0.5	0.5	0.5	0.5	0.5	0.5	0.5	1	1	0	1	0	0	1	1	0
DS-094_1208	NA	NA	NA	NA	0.627	0.541	0.086	9.698	3.636	2.919	7.429	9.698	1.912	0.57	0.28	0.4	-0.425	-0.497	-0.359	-0.133	-0.435	1.143	1.068	1.221	0.078	0.252	1.633	0.412	0.16	1.796	3.17	5.694	3.898	1	0.5	1	0	0	0	0	0	0	1	1	1	0	0	0	0	0	0
DS-094_1209	0	NA	0.5	1	0.421	0.359	0.064	10.04	4.653	3.833	8.191	10.04	2.994	0.473	0.451	0.466	-0.461	-0.403	-0.312	-0.618	-0.598	0.757	1.982	1.5	0.743	0.185	1.357	0.251	0.066	1.053	2.117	2.228	1.175	0.5	0.5	0.5	0.5	0.5	0.5	0.5	0.5	0.5	0	0	0	0	1	1	0	0	1
DS-094_1210	1	1	1	1	0.535	0.457	0.08	11.097	5.536	4.678	9.43	11.097	3.527	0.415	0.421	0.235	-0.409	-0.473	-0.208	0.004	-0.627	1.115	1.044	1.164	0.049	0.483	0.643	0.31	-0.172	1.289	3.362	4.333	3.044	0.5	0.5	0.5	1	1	1	1	1	1	1	1	1	1	1	1	1	1	1
DS-094_1211	0	NA	0.5	1	0.643	0.588	0.057	10.214	3.885	3.392	7.848	10.214	2.541	0.497	0.53	0.454	-0.354	-0.441	-0.439	-0.65	-0.695	0.768	1.301	1	0.232	0.137	1.706	0.233	0.096	1.448	2.702	3.914	2.466	1	1	0	0.5	0	0.5	0.5	0.5	0.5	1	1	0	0	0	0	0	0	0
DS-094_1212	0	NA	0.5	1	0.526	0.465	0.064	10.729	4.292	3.693	8.532	10.729	2.691	0.438	0.459	0.315	-0.298	-0.221	-0.492	-0.581	-0.528	0.637	1.125	0.716	0.08	0.353	0.74	0.261	-0.092	0.919	3.471	3.189	2.27	0.5	0.5	0.5	0.5	0.5	0.5	0.5	0.5	0.5	1	1	0	1	0	0	1	1	0
DS-094_1213	NA	NA	NA	NA	0.393	0.326	0.067	10.93	4.948	3.935	9.125	10.93	3.063	0.707	0.568	0.368	-0.363	-0.383	-0.494	-0.472	-0.747	0.673	1.561	1.051	0.378	0.279	1.016	0.284	0.005	1.048	3.636	3.81	2.762	0.5	0.5	0.5	0.5	0.5	0.5	1	0.5	0.5	0	0	0	1	1	1	1	1	1
DS-094_1214	1	1	1	1	0.528	0.448	0.083	10.815	4.985	4.074	8.987	10.815	3.042	0.354	0.539	0.37	-0.362	-0.24	-0.391	-0.504	-0.632	0.786	1.121	0.881	0.095	0.314	1	0.314	0	0.909	2.225	2.023	1.114	0.5	0.5	0.5	0.5	0.5	0.5	1	0.5	0.5	1	1	1	1	1	1	1	1	1
DS-094_1215	0	NA	0.5	1	0.325	0.26	0.067	10.609	5.399	4.345	9.043	10.609	3.354	0.469	0.445	0.328	-0.314	-0.218	-0.552	-0.699	-0.531	0.7	1.357	0.95	0.25	0.236	1.711	0.404	0.168	0.923	2.117	1.954	1.031	0	0	0.5	0.5	1	1	1	0.5	1	0	0	0	1	1	1	1	1	1
DS-094_1216	0	0	0	0	0.498	0.426	0.074	11.205	4.72	3.867	8.845	11.205	2.67	0.45	0.628	0.348	-0.387	-0.357	-0.588	-0.778	-0.679	0.615	1.156	0.712	0.096	0.222	1.273	0.283	0.061	0.929	3.5	3.25	2.321	0.5	0.5	0.5	1	0.5	0.5	0.5	1	0.5	0	0	1	1	1	1	1	1	0
DS-094_1217	0	NA	0.5	1	0.525	0.468	0.059	10.86	4.38	3.725	8.64	10.86	2.762	0.533	0.499	0.474	-0.351	-0.393	-0.357	-0.673	-0.604	0.712	1.262	0.898	0.186	0.203	1.036	0.21	0.007	0.897	2.885	2.586	1.69	0.5	0.5	0.5	0.5	0.5	0.5	0.5	0.5	0.5	1	1	0	1	0	0	1	1	0
DS-094_1218	1	1	1	1	0.681	0.608	0.075	10.656	4.023	3.374	8.43	10.656	2.491	0.449	0.51	0.497	-0.422	-0.435	-0.34	-0.412	-0.742	0.776	1.188	0.921	0.145	0.265	1.027	0.272	0.007	0.796	3.989	3.177	2.381	1	1	0.5	0.5	0.5	0.5	0.5	0.5	0.5	1	1	1	1	0	0	1	1	0
DS-094_1219	0	NA	0.5	1	0.33	0.262	0.071	11.244	5.173	3.787	9.39	11.244	2.806	0.535	0.508	0.428	-0.443	-0.394	-0.387	-0.719	-0.5	0.514	1.315	0.676	0.162	0.309	1.261	0.389	0.081	0.724	2.81	2.034	1.31	0	0	0.5	1	1	0.5	1	1	0.5	0	0	0	1	1	1	1	1	0
DS-094_1220	NA	NA	NA	NA	0.351	0.295	0.057	9.395	4.433	3.555	7.419	9.395	2.813	0.429	0.301	0.417	-0.184	-0.181	-0.402	-0.617	-0.33	0.496	1.106	0.549	0.053	0.256	0.957	0.244	-0.011	0.909	2.85	2.591	1.682	0	0	0	0	0.5	0.5	0	0	0.5	0	0	0	0	0	0	0	0	1
DS-094_1221	0	NA	0.5	1	0.416	0.35	0.069	9.856	5.222	4.35	7.967	9.856	3.51	0.451	0.394	0.568	-0.381	-0.475	-0.189	-0.377	-0.429	0.75	1.1	0.825	0.075	0.17	0.958	0.163	-0.007	1.217	1.893	2.304	1.087	0.5	0.5	0.5	0.5	1	1	0.5	0.5	1	0	0	0	0	1	1	0	0	1
DS-094_1222	0	NA	0.5	1	0.542	0.48	0.064	9.809	4.228	3.637	7.92	9.809	2.861	0.325	0.553	0.549	-0.575	-0.413	-0.377	-0.63	-0.593	0.707	1.466	1.036	0.329	0.171	1.833	0.314	0.143	1.117	2.012	2.247	1.13	0.5	0.5	0.5	0.5	0.5	0.5	0.5	0.5	0.5	1	1	0	0	0	0	0	0	1
DS-094_1223	0	0	0	0	0.31	0.25	0.064	10.494	4.993	3.891	8.295	10.494	3.011	0.701	0.429	0.679	-0.5	-0.443	-0.434	-0.409	-0.495	0.489	1.409	0.689	0.2	0.179	1.714	0.308	0.128	1.083	3.385	3.667	2.583	0	0	0.5	0.5	0.5	0.5	0.5	0.5	0.5	0	0	0	1	1	1	0	1	1
DS-094_1224	0	NA	0.5	1	0.63	0.532	0.1	9.706	4.413	3.672	8.11	9.706	2.716	0.211	0.436	0.367	-0.306	-0.073	-0.538	-0.433	-0.52	0.625	1.288	0.805	0.18	0.318	0.886	0.281	-0.036	1.347	1.596	2.149	0.802	1	0.5	1	0.5	0.5	0.5	0.5	0	0.5	1	1	1	0	0	0	0	0	0
DS-094_1225	0	0	0	0	0.432	0.342	0.09	11.3	5.452	4.239	8.947	11.3	3.174	0.453	0.507	0.36	-0.392	-0.287	-0.506	-0.65	-0.543	0.469	1.015	0.476	0.007	0.131	1.542	0.202	0.071	1.243	4.391	5.459	4.216	0.5	0.5	1	1	1	1	1	1	0.5	0	0	1	1	1	1	1	1	1
DS-094_1226	0	0	0	0	0.547	0.474	0.075	11.446	4.563	3.792	8.853	11.446	2.733	0.458	0.488	0.492	-0.365	-0.38	-0.516	-0.553	-0.558	0.607	1.37	0.831	0.225	0.108	1.714	0.185	0.077	1.167	3.643	4.25	3.083	0.5	0.5	0.5	1	0.5	0.5	0.5	1	0.5	1	1	1	1	1	1	1	1	0
DS-094_1227	0	0	0	0	0.366	0.302	0.066	10.914	4.882	3.769	8.687	10.914	2.86	0.326	0.411	0.392	-0.32	-0.252	-0.432	-0.777	-0.378	0.478	1.563	0.746	0.269	0.119	1.7	0.202	0.083	1.059	1.778	1.882	0.824	0	0	0.5	0.5	0.5	0.5	0.5	0.5	0.5	0	0	0	1	1	1	1	1	1
DS-094_1228	0	NA	0.5	1	0.612	0.552	0.063	9.381	3.478	3.008	7.278	9.381	2.203	0.547	0.563	0.381	-0.416	-0.357	-0.377	-0.568	-0.677	0.597	1.343	0.801	0.204	0.51	0.645	0.329	-0.181	0.857	3.238	2.776	1.918	0.5	1	0.5	0	0	0	0	0	0	1	1	0	0	0	0	0	0	0
DS-094_1229	0	NA	0.5	1	0.367	0.312	0.056	10.004	4.458	3.457	8.028	10.004	2.657	0.438	0.447	0.466	-0.549	-0.419	-0.226	-0.615	-0.454	0.606	1.15	0.697	0.091	0.36	1.219	0.438	0.079	0.615	2.417	1.487	0.872	0	0.5	0	0.5	0.5	0.5	0.5	0.5	0.5	0	0	0	0	0	0	0	0	0
DS-094_1230	0	0	0	0	0.336	0.284	0.053	10.763	5.084	4.109	8.967	10.763	3.166	0.473	0.408	0.364	-0.247	-0.153	-0.432	-0.599	-0.449	0.577	1.4	0.808	0.231	0.208	1.188	0.247	0.039	0.947	3	2.842	1.895	0	0	0	0.5	0.5	0.5	1	0.5	0.5	0	0	0	1	1	1	1	1	1
DS-094_1231	0	0	0	0	0.331	0.269	0.064	9.995	5.631	4.855	8.322	9.995	3.845	0.572	0.608	0.487	-0.484	-0.45	-0.415	-0.635	-0.654	0.415	2.147	0.89	0.476	0.139	2.091	0.291	0.152	0.522	5.125	2.674	2.152	0	0	0.5	0.5	1	1	0.5	0.5	1	0	0	0	0	1	1	0	0	1
DS-094_1232	0	0	0	0	0.424	0.349	0.078	11.312	5.62	4.686	9.277	11.312	3.515	0.613	0.589	0.347	-0.42	-0.528	-0.342	-0.5	-0.675	0.558	1.833	1.023	0.465	0.161	1	0.161	0	0.8	8.125	6.5	5.7	0.5	0.5	0.5	1	1	1	1	1	1	0	0	1	1	1	1	1	1	1
DS-094_1233	NA	NA	NA	NA	0.557	0.5	0.059	10.097	3.795	3.304	7.592	10.097	2.439	0.381	0.6	0.451	-0.555	-0.384	-0.461	-0.555	-0.643	0.456	2.028	0.924	0.468	0.241	1.342	0.323	0.082	0.98	2.16	2.118	1.137	0.5	0.5	0.5	0.5	0	0.5	0	0.5	0.5	1	1	0	0	0	0	0	0	0
DS-094_1234	0	0	0	0	0.324	0.263	0.063	10.373	5.513	4.906	8.108	10.373	3.504	0.503	0.523	0.36	-0.414	-0.48	-0.375	-0.612	-0.509	0.313	2.3	0.719	0.406	0.136	1.875	0.254	0.119	0.8	4.167	3.333	2.533	0	0	0.5	0.5	1	1	0.5	0.5	1	0	0	0	1	1	1	0	1	1
DS-094_1235	0	NA	0.5	1	0.449	0.387	0.063	10.923	4.377	3.689	8.994	10.923	2.789	0.091	0.375	0.182	-0.194	-0.063	-0.402	-0.376	-0.428	0.738	1.194	0.881	0.143	0.185	0.813	0.15	-0.035	1.231	3.156	3.885	2.654	0.5	0.5	0.5	0.5	0.5	0.5	1	0.5	0.5	0	0	0	1	0	0	1	1	0
DS-094_1236	1	1	1	1	0.537	0.47	0.069	10.225	4.382	3.703	8.299	10.225	2.793	0.357	0.562	0.375	-0.44	-0.28	-0.397	-0.576	-0.628	0.896	1.428	1.279	0.383	0.371	0.848	0.315	-0.056	0.884	1.964	1.737	0.853	0.5	0.5	0.5	0.5	0.5	0.5	0.5	0.5	0.5	1	1	0	0	0	0	0	0	0
DS-094_1237	1	1	1	1	0.573	0.507	0.068	10.416	4.097	3.428	8.479	10.416	2.407	0.243	0.402	0.245	-0.336	-0.141	-0.372	-0.324	-0.623	0.86	1.27	1.093	0.233	0.341	1.103	0.376	0.035	1.031	2.273	2.344	1.313	0.5	0.5	0.5	0.5	0.5	0.5	0.5	0.5	0.5	1	1	0	1	0	0	1	1	0
DS-094_1238	1	1	1	1	0.59	0.514	0.078	10.164	4.021	3.458	7.867	10.164	2.465	0.301	0.347	0.23	-0.321	-0.223	-0.262	-0.102	-0.535	0.97	1.35	1.309	0.339	0.377	1	0.377	0	1.164	2.754	3.205	2.041	0.5	0.5	0.5	0.5	0.5	0.5	0.5	0.5	0.5	1	1	1	0	0	0	0	0	0
DS-094_1239	1	1	1	1	0.484	0.411	0.075	10.276	4.315	3.807	8.038	10.276	2.606	0.36	0.375	0.115	-0.029	-0.05	-0.442	0.032	-0.393	0.701	1.103	0.773	0.072	0.328	0.614	0.201	-0.127	1.704	2.978	5.074	3.37	0.5	0.5	0.5	0.5	0.5	0.5	0.5	0.5	0.5	0	0	1	0	0	1	0	0	0
DS-094_1240	NA	NA	NA	NA	0.364	0.295	0.071	10.702	4.918	4.18	8.82	10.702	2.885	0.171	0.128	0.292	-0.089	-0.108	-0.412	-0.352	-0.316	0.676	1.62	1.095	0.419	0.333	1.367	0.456	0.122	0.829	2.059	1.707	0.878	0	0	0.5	0.5	0.5	0.5	0.5	0.5	0.5	0	0	0	1	1	1	1	1	1
DS-094_1241	0	NA	0.5	1	0.292	0.219	0.073	11.065	5.585	4.38	8.733	11.065	3.162	0.515	0.405	0.59	-0.319	-0.406	-0.32	-0.517	-0.432	0.537	1.682	0.902	0.366	0.348	1	0.348	0	0.917	2.091	1.917	1	0	0	0.5	1	1	1	0.5	1	0.5	0	0	1	1	1	1	1	1	1
DS-094_1243	NA	NA	NA	NA	0.47	0.406	0.065	10.099	3.718	2.923	7.741	10.099	2.15	0.412	0.415	0.347	-0.309	-0.229	-0.495	-0.827	-0.379	0.438	1.548	0.677	0.24	0.254	1.944	0.493	0.239	1.086	2.132	2.314	1.229	0.5	0.5	0.5	0.5	0	0	0.5	0.5	0	0	0	0	0	0	0	0	0	0
DS-094_1244	1	1	1	1	0.765	0.698	0.068	10.401	3.592	3.099	8.04	10.401	2.284	0.55	0.51	0.44	-0.513	-0.509	-0.376	-0.552	-0.669	1.116	1.038	1.158	0.042	0.291	0.759	0.221	-0.07	1.727	2.329	4.023	2.295	1	1	0.5	0.5	0	0	0.5	0.5	0	1	1	0	1	0	0	0	1	0
DS-094_1245	1	1	1	1	0.847	0.758	0.092	11.187	4.038	3.432	8.946	11.187	2.474	-0.003	0.246	0.211	-0.135	-0.003	-0.395	-0.253	-0.487	1.067	0.994	1.06	-0.006	0.424	1.079	0.457	0.034	0.848	1.878	1.593	0.745	1	1	1	1	0.5	0.5	1	1	0.5	1	1	1	1	0	0	1	1	0
DS-094_1246	1	1	1	1	0.592	0.529	0.065	11.3	4.344	3.75	9	11.3	2.657	0.28	0.507	0.48	-0.459	-0.098	-0.495	-0.317	-0.676	0.845	1.268	1.072	0.227	0.392	1.233	0.484	0.092	1	1.905	1.905	0.905	0.5	0.5	0.5	1	0.5	0.5	1	1	0.5	1	1	0	1	0	1	1	1	0
DS-094_1247	0	NA	0.5	1	0.651	0.5	0.152	11.34	4.553	3.437	8.607	11.34	2.399	0.349	0.591	0.523	-0.57	-0.422	-0.312	-0.444	-0.628	0.563	1.259	0.709	0.146	0.265	1	0.265	0	1.071	2.117	2.268	1.196	1	0.5	1	1	0.5	0.5	0.5	1	0.5	1	1	1	1	1	0	1	1	0
DS-094_1248	1	1	1	1	0.848	0.743	0.106	10.272	3.61	2.942	8.077	10.272	2.088	0.494	0.293	0.481	-0.326	-0.524	-0.16	-0.076	-0.74	1.534	0.997	1.528	-0.005	0.378	1.133	0.429	0.05	1.059	2.093	2.216	1.157	1	1	1	0.5	0	0	0.5	0.5	0	1	1	1	0	0	0	0	0	0
DS-094_1249	0	NA	0.5	1	0.442	0.36	0.083	10.542	4.224	3.098	8.333	10.542	2.234	0.327	0.424	0.333	-0.432	-0.119	-0.536	-0.647	-0.31	0.58	1	0.58	0	0.362	1.132	0.41	0.048	0.93	2.525	2.349	1.419	0.5	0.5	0.5	0.5	0.5	0	0.5	0.5	0	0	0	1	1	0	0	1	1	0
DS-094_1250	0	0	0	0	0.439	0.351	0.091	10.652	4.436	3.411	8.304	10.652	2.393	0.552	0.545	0.395	-0.457	-0.344	-0.515	-0.536	-0.715	0.542	1.75	0.949	0.407	0.196	1.278	0.25	0.054	1.13	5.077	5.739	4.609	0.5	0.5	1	0.5	0.5	0.5	0.5	0.5	0.5	0	0	1	1	0	0	0	1	0
DS-094_1251	NA	NA	NA	NA	0.403	0.337	0.069	10.935	4.531	3.52	9	10.935	2.626	0.244	0.435	0.295	-0.438	-0.014	-0.531	-0.655	-0.352	0.506	1.833	0.928	0.422	0.24	1.5	0.36	0.12	1	2.417	2.417	1.417	0.5	0.5	0.5	0.5	0.5	0.5	1	0.5	0.5	0	0	0	1	0	0	1	1	0
DS-094_1252	0	0	0	0	0.649	0.588	0.064	9.568	4.301	3.786	7.818	9.568	2.927	0.566	0.563	0.475	-0.445	-0.507	-0.425	-0.597	-0.687	0.633	1.36	0.861	0.228	0.186	1.423	0.264	0.079	1.351	2.5	3.378	2.027	1	1	0.5	0	0.5	0.5	0.5	0	0.5	1	1	0	0	0	1	0	0	1
DS-094_1253	0	0	0	0	0.43	0.374	0.061	10.579	4.739	3.975	8.761	10.579	3.15	0.509	0.53	0.59	-0.481	-0.435	-0.414	-0.708	-0.647	0.559	1.184	0.662	0.103	0.093	2.9	0.271	0.178	0.759	3.364	2.552	1.793	0.5	0.5	0.5	0.5	0.5	0.5	0.5	0.5	0.5	0	0	0	1	1	1	1	1	1
DS-094_1254	0	0	0	0	0.416	0.33	0.088	10.021	5.112	4.213	8.027	10.021	3.179	0.491	0.446	0.566	-0.589	-0.487	-0.272	-0.448	-0.589	0.54	1.824	0.984	0.444	0.147	1.643	0.241	0.094	0.725	4.5	3.261	2.536	0.5	0.5	1	0.5	0.5	0.5	0.5	0.5	0.5	0	0	1	0	1	1	0	0	1
DS-094_1255	0	0	0	0	0.421	0.356	0.068	10.468	4.671	3.822	8.502	10.468	2.936	0.629	0.537	0.546	-0.589	-0.644	-0.403	-0.77	-0.706	0.627	1.984	1.245	0.618	0.166	2.2	0.365	0.199	0.727	4.333	3.152	2.424	0.5	0.5	0.5	0.5	0.5	0.5	0.5	0.5	0.5	0	0	0	1	1	1	1	1	1
DS-094_1256	0	0	0	0	0.394	0.343	0.052	9.956	4.937	4.326	8.179	9.956	3.568	0.463	0.579	0.4	-0.468	-0.461	-0.389	-0.784	-0.541	0.571	1.813	1.036	0.464	0.129	2.125	0.274	0.145	0.941	3.75	3.529	2.588	0.5	0.5	0	0.5	0.5	1	0.5	0.5	1	0	0	0	0	1	1	0	0	1
DS-094_1257	0	0	0	0	0.418	0.355	0.064	10.026	4.672	3.908	8.177	10.026	2.978	0.733	0.501	0.462	-0.426	-0.573	-0.374	-0.637	-0.609	0.48	1.583	0.76	0.28	0.216	1.563	0.338	0.122	1.04	4.808	5	3.96	0.5	0.5	0.5	0.5	0.5	0.5	0.5	0.5	0.5	0	0	0	0	1	1	0	0	1
DS-094_1258	NA	NA	NA	NA	0.656	0.571	0.085	9.51	4.195	3.589	7.506	9.51	2.651	0.48	0.498	0.524	-0.501	-0.46	-0.442	-0.372	-0.64	0.622	1.27	0.791	0.168	0.254	1.391	0.354	0.099	1.219	1.827	2.227	1.008	1	1	0.5	0	0.5	0.5	0	0	0.5	1	1	1	0	0	0	0	0	0
DS-094_1259	0	0	0	0	0.276	0.238	0.041	9.824	5.146	4.281	8.437	9.824	3.518	0.451	0.514	0.445	-0.48	-0.325	-0.4	-0.74	-0.434	0.308	2.667	0.821	0.513	0.049	4.5	0.22	0.171	1.556	3.5	5.444	3.889	0	0	0	0.5	1	1	0.5	0.5	1	0	0	0	0	1	1	1	0	1
DS-094_1260	0	0	0	0	0.402	0.346	0.059	9.793	4.661	3.816	7.752	9.793	3.008	0.681	0.346	0.52	-0.36	-0.313	-0.64	-0.556	-0.432	0.515	1.588	0.818	0.303	0.174	2.083	0.362	0.188	1.28	3.406	4.36	3.08	0.5	0.5	0.5	0.5	0.5	0.5	0.5	0.5	0.5	0	0	0	0	1	1	0	0	1
DS-094_1261	0	0	0	0	0.295	0.243	0.054	9.887	5.756	5.186	8.175	9.887	4.17	0.424	0.621	0.329	-0.501	-0.457	-0.427	-0.7	-0.465	0.377	1.5	0.566	0.189	0.091	1.875	0.17	0.08	3.2	1.875	6	2.8	0	0	0	0.5	1	1	0.5	0.5	1	0	0	0	0	1	1	0	0	1
DS-094_1262	0	0	0	0	0.357	0.282	0.078	9.438	5.155	4.255	7.728	9.438	3.511	0.376	0.45	0.289	-0.415	-0.292	-0.284	-0.596	-0.469	0.281	1.625	0.456	0.175	0.189	0.958	0.181	-0.008	0.783	3.417	2.674	1.891	0	0	0.5	0	1	1	0	0	1	0	0	1	0	1	1	0	0	1
DS-094_1263	0	0	0	0	0.66	0.589	0.073	9.633	4.256	3.705	7.814	9.633	2.848	0.508	0.521	0.468	-0.48	-0.4	-0.419	-0.778	-0.57	0.644	2.069	1.333	0.689	0.189	2.4	0.453	0.264	0.792	3.605	2.854	2.063	1	1	0.5	0	0.5	0.5	0.5	0	0.5	1	1	1	0	0	0	0	0	1
DS-094_1264	NA	NA	NA	NA	0.668	0.594	0.076	9.421	3.836	3.268	7.555	9.421	2.427	0.527	0.556	0.4	-0.607	-0.583	-0.245	-0.315	-0.672	0.72	1.694	1.22	0.5	0.255	1.595	0.406	0.152	1.075	3.236	3.478	2.403	1	1	0.5	0	0	0.5	0	0	0.5	1	1	1	0	0	0	0	0	0
DS-094_1265	NA	NA	NA	NA	0.718	0.621	0.099	10.329	3.968	3.267	8.152	10.329	2.396	0.474	0.461	0.451	-0.523	-0.297	-0.361	-0.457	-0.595	0.674	1.71	1.152	0.478	0.452	0.744	0.337	-0.116	1.224	1.744	2.134	0.91	1	1	1	0.5	0.5	0.5	0.5	0.5	0.5	1	1	1	0	0	0	0	0	0
DS-094_1266	NA	NA	NA	NA	0.421	0.353	0.069	10.48	4.665	3.711	8.555	10.48	2.785	0.441	0.233	0.433	-0.184	-0.029	-0.655	-0.737	-0.371	0.674	1.207	0.814	0.14	0.255	1.083	0.277	0.021	0.769	4.85	3.731	2.962	0.5	0.5	0.5	0.5	0.5	0.5	0.5	0.5	0.5	0	0	0	1	1	0	1	1	0
DS-094_1267	0	NA	0.5	1	0.317	0.257	0.062	9.555	4.788	3.93	7.959	9.555	2.986	0.216	0.389	0.389	-0.437	-0.19	-0.391	-0.311	-0.503	0.857	1.286	1.102	0.245	0.225	1.85	0.416	0.191	0.973	2.083	2.027	1.054	0	0	0.5	0	0.5	0.5	0.5	0	0.5	0	0	0	0	1	1	0	0	1
DS-094_1268	1	1	1	1	0.571	0.505	0.067	9.701	3.934	3.271	7.789	9.701	2.396	0.151	0.384	0.218	-0.264	-0.107	-0.448	-0.264	-0.495	0.876	1.174	1.029	0.152	0.277	0.688	0.191	-0.087	1.758	2.466	4.333	2.576	0.5	0.5	0.5	0.5	0	0.5	0.5	0	0.5	1	1	0	0	0	0	0	0	0
DS-094_1269	1	1	1	1	0.614	0.536	0.079	10.29	4.256	3.634	8.223	10.29	2.613	0.366	0.3	0.226	-0.161	-0.121	-0.371	-0.136	-0.501	0.918	0.933	0.857	-0.061	0.267	1.225	0.327	0.06	1.755	2.419	4.245	2.49	0.5	0.5	0.5	0.5	0.5	0.5	0.5	0.5	0.5	1	1	1	0	0	0	0	0	0
DS-094_1270	0	NA	0.5	1	0.548	0.482	0.068	10.334	4.05	3.327	8.26	10.334	2.497	0.196	0.436	0.338	-0.38	-0.142	-0.454	-0.372	-0.566	0.796	1.192	0.949	0.153	0.207	1.147	0.238	0.03	1.231	2.458	3.026	1.795	0.5	0.5	0.5	0.5	0.5	0.5	0.5	0.5	0.5	1	1	0	0	0	0	0	1	0
DS-094_1271	1	1	1	1	0.716	0.637	0.082	10.32	4.493	3.934	8.41	10.32	2.941	0.326	0.455	0.322	-0.317	-0.24	-0.264	-0.135	-0.625	0.779	1.122	0.874	0.095	0.294	0.956	0.281	-0.013	1.077	2.629	2.831	1.754	1	1	0.5	0.5	0.5	0.5	0.5	0.5	0.5	1	1	1	0	0	1	1	0	1
DS-094_1272	0	NA	0.5	1	0.601	0.527	0.076	10.133	4.003	3.383	7.952	10.133	2.564	0.51	0.417	0.202	-0.216	-0.355	-0.368	-0.151	-0.523	0.7	1.589	1.113	0.413	0.215	1.077	0.231	0.017	3.786	2.358	8.929	5.143	0.5	0.5	0.5	0.5	0.5	0.5	0.5	0.5	0.5	1	1	1	0	0	0	0	0	0
DS-094_1273	1	1	1	1	0.521	0.457	0.067	10.253	4.082	3.469	8.01	10.253	2.594	0.424	0.605	0.257	-0.365	-0.357	-0.465	-0.296	-0.705	0.795	1.182	0.94	0.145	0.269	1.031	0.277	0.008	2.061	2.015	4.152	2.091	0.5	0.5	0.5	0.5	0.5	0.5	0.5	0.5	0.5	1	1	0	0	0	0	0	0	0
DS-094_1274	NA	NA	NA	NA	0.545	0.485	0.061	9.959	3.792	3.187	7.738	9.959	2.273	0.066	0.15	0.275	-0.065	0.147	-0.485	-0.369	-0.283	0.827	1.43	1.183	0.356	0.246	1.5	0.37	0.123	0.745	2.263	1.686	0.941	0.5	0.5	0.5	0.5	0	0	0.5	0.5	0	1	1	0	0	0	0	0	0	0
DS-094_1275	0	NA	0.5	1	0.698	0.638	0.061	10.074	3.792	3.301	8.126	10.074	2.509	0.389	0.552	0.382	-0.343	-0.257	-0.525	-0.45	-0.728	0.57	1.486	0.847	0.277	0.362	1.137	0.411	0.05	0.979	2.051	2.007	1.028	1	1	0.5	0.5	0	0.5	0.5	0.5	0.5	1	1	0	0	0	0	0	0	0
DS-094_1276	0	NA	0.5	1	0.685	0.603	0.085	9.206	4.161	3.629	7.608	9.206	2.736	0.415	0.437	0.173	-0.456	-0.36	-0.211	-0.112	-0.466	0.556	2.075	1.153	0.597	0.385	0.931	0.358	-0.027	1.134	3.158	3.582	2.448	1	1	0.5	0	0.5	0.5	0	0	0.5	1	1	1	0	0	0	0	0	0
DS-094_1277	0	0	0	0	0.356	0.294	0.065	9.787	4.601	3.763	7.828	9.787	3.028	0.428	0.405	0.539	-0.261	-0.109	-0.657	-0.629	-0.505	0.516	1.938	1	0.484	0.109	2.8	0.304	0.196	0.857	3.375	2.893	2.036	0	0	0.5	0.5	0.5	0.5	0.5	0.5	0.5	0	0	0	0	1	1	0	0	1
DS-094_1278	1	1	1	1	0.588	0.51	0.08	9.745	3.959	3.278	7.746	9.745	2.354	0.189	0.357	0.455	-0.462	-0.266	-0.399	-0.539	-0.383	0.855	1	0.855	0	0.329	1.093	0.36	0.03	0.915	2.259	2.068	1.153	0.5	0.5	0.5	0.5	0.5	0.5	0.5	0.5	0	1	1	1	0	0	0	0	0	0
DS-094_1279	NA	NA	NA	NA	0.436	0.372	0.065	9.804	4.848	4.265	8.129	9.804	3.281	0.427	0.41	0.476	-0.2	-0.05	-0.74	-0.558	-0.531	0.609	1.214	0.739	0.13	0.246	1.067	0.262	0.016	0.688	4.682	3.219	2.531	0.5	0.5	0.5	0.5	0.5	1	0.5	0.5	1	0	0	0	0	1	1	0	0	1
