# Supplementary material for: Drought Sensitivity of Norway Spruce at the Species’ Warmest Fringe: Quantitative and Molecular Analysis Reveals High Genetic Variation Among and Within Provenances
Source: G3 (Bethesda). 2018 Feb 9;8(4):1225–45. doi: 10.1534/g3.117.300524 (PMC5873913; doi:10.1534/g3.117.300524)
Supplement: Supplementary file 20 [file 1225FileS2.txt]

rs#	alleles	chrom	pos	strand	assembly#	center	protLSID	assayLSID	panelLSID	QCcode	DS-094_0449	DS-094_0450	DS-094_0451	DS-094_0452	DS-094_0453	DS-094_0454	DS-094_0455	DS-094_0456	DS-094_0457	DS-094_0458	DS-094_0459	DS-094_0460	DS-094_0461	DS-094_0462	DS-094_0463	DS-094_0464	DS-094_0465	DS-094_0466	DS-094_0467	DS-094_0468	DS-094_0469	DS-094_0470	DS-094_0471	DS-094_0472	DS-094_0473	DS-094_0474	DS-094_0475	DS-094_0476	DS-094_0477	DS-094_0478	DS-094_0479	DS-094_0480	DS-094_1126	DS-094_1127	DS-094_1128	DS-094_1129	DS-094_1130	DS-094_1131	DS-094_1132
00812-N10-546	G/C	0	0	+	NA	NA	NA	NA	NA	NA	G	G	S	G	S	G	G	G	G	G	S	S	G	G	G	G	G	G	G	G	G	G	G	G	S	S	S	G	G	G	G	G	S	S	G	G	G	G	S
0091-N13-564	G/T	0	0	+	NA	NA	NA	NA	NA	NA	K	K	G	G	G	K	G	G	K	G	K	G	G	G	G	G	G	G	G	K	G	G	G	K	G	G	G	K	K	G	G	K	G	K	K	G	N	K	G
0276-A13-665	A/C	0	0	+	NA	NA	NA	NA	NA	NA	A	A	A	M	A	A	M	C	C	M	A	M	A	C	A	A	M	A	A	N	A	A	A	C	M	M	C	A	N	A	M	A	A	C	N	M	A	A	A
FCL1178Contig1-211	C/T	0	0	+	NA	NA	NA	NA	NA	NA	N	N	N	N	N	N	N	N	N	N	N	N	N	N	N	N	N	N	N	N	N	N	N	N	N	N	N	N	N	N	N	N	C	C	C	N	C	C	C
FCL1288Contig1-1226	C/T	0	0	+	NA	NA	NA	NA	NA	NA	N	N	N	N	N	N	N	N	N	N	N	N	N	N	N	N	N	N	N	N	N	N	N	N	N	N	N	N	N	N	N	N	N	Y	Y	Y	N	Y	Y
GCAT-2.0-GQ0033.B3.r-E14-EPB-12	A	0	0	+	NA	NA	NA	NA	NA	NA	A	A	N	A	A	N	N	A	A	A	N	A	A	N	A	N	N	A	N	N	A	N	A	A	N	A	A	A	A	A	A	A	A	A	A	A	A	N	A
GCAT-2.0-GQ0072.B3.r-I18-EPB-04	A/G	0	0	+	NA	NA	NA	NA	NA	NA	A	R	R	R	A	A	R	R	A	R	A	R	A	R	R	G	A	A	R	A	A	R	R	A	G	R	R	R	A	A	R	G	R	R	A	R	A	R	A
GQ0131-O08.2.204	A	0	0	+	NA	NA	NA	NA	NA	NA	A	A	A	A	A	A	A	A	A	A	A	A	A	A	A	A	A	A	A	A	A	A	A	A	A	A	A	A	A	A	N	A	A	A	A	A	A	A	A
GQ0172-O22.2.450	C	0	0	+	NA	NA	NA	NA	NA	NA	C	C	C	C	C	C	C	C	C	C	C	C	C	C	C	C	C	C	C	C	C	C	C	C	C	C	C	C	C	C	C	C	C	C	C	C	C	C	C
GQ0178-O05.2.434	G	0	0	+	NA	NA	NA	NA	NA	NA	G	G	G	G	G	G	G	G	G	G	G	G	G	G	G	G	G	G	G	G	G	G	G	G	G	G	G	G	G	G	G	G	G	G	G	G	G	G	G
GQ0192-L02.1.1197	A/G	0	0	+	NA	NA	NA	NA	NA	NA	A	A	R	R	A	R	A	A	A	A	A	R	R	A	A	R	R	A	A	A	A	A	G	R	A	A	A	R	A	R	A	G	R	A	A	A	A	R	R
GQ0201-C19.2.1446	G/A	0	0	+	NA	NA	NA	NA	NA	NA	R	G	G	R	G	G	G	R	G	R	G	G	G	G	G	R	R	G	G	G	G	G	G	G	G	G	G	G	G	R	G	R	G	G	G	G	N	R	R
GQ02757-D12.1.485	T/C	0	0	+	NA	NA	NA	NA	NA	NA	T	T	T	T	T	T	T	T	T	T	T	T	T	Y	T	T	T	Y	Y	T	T	T	T	T	T	T	T	T	T	Y	T	T	T	T	T	T	T	T	T
GQ02807-E16.1.103	A/G	0	0	+	NA	NA	NA	NA	NA	NA	N	G	N	N	G	R	G	G	R	N	R	A	N	N	A	N	N	N	N	A	G	R	N	R	N	N	N	R	N	G	N	R	G	G	A	R	G	R	G
GQ02811-C05.1.1049	A/G	0	0	+	NA	NA	NA	NA	NA	NA	A	N	N	N	N	N	N	A	N	N	N	A	N	G	N	N	N	A	N	G	R	A	N	G	G	A	R	N	A	A	G	G	G	A	A	N	A	N	A
GQ02901-M23.1.309	G/A	0	0	+	NA	NA	NA	NA	NA	NA	G	G	G	G	G	G	G	G	G	G	G	G	N	G	G	G	G	G	G	G	G	G	G	G	G	G	G	G	G	G	G	N	G	G	G	G	G	G	N
GQ02908-P12.4.1284	G/T	0	0	+	NA	NA	NA	NA	NA	NA	G	G	G	K	G	G	G	G	G	G	G	G	G	G	G	G	K	G	G	G	G	K	G	G	G	G	G	T	G	G	K	G	G	G	G	G	G	G	G
GQ03111-E13.1.1009	C/T	0	0	+	NA	NA	NA	NA	NA	NA	C	C	C	C	C	C	C	C	C	C	C	C	C	C	C	C	C	C	C	C	C	C	C	C	C	C	C	C	C	C	C	C	C	C	C	C	C	C	C
GQ03125-C23.1.228	A/G	0	0	+	NA	NA	NA	NA	NA	NA	R	G	R	R	A	A	A	A	G	A	A	A	G	A	R	N	A	A	A	A	A	G	G	A	A	A	A	A	A	A	A	G	A	A	A	A	A	G	A
GQ03201-I02.1.1052	C/T	0	0	+	NA	NA	NA	NA	NA	NA	N	N	N	N	N	N	N	N	N	N	N	N	N	N	N	N	N	N	N	N	N	N	N	N	N	N	Y	N	Y	N	N	N	C	Y	Y	C	C	C	C
GQ03211-M03.1.479	A	0	0	+	NA	NA	NA	NA	NA	NA	N	A	N	N	N	N	N	A	N	N	A	N	N	N	N	N	N	A	N	N	N	N	A	N	N	A	N	N	A	N	N	A	N	N	N	N	N	N	N
GQ03233-K20.2.497	C/T	0	0	+	NA	NA	NA	NA	NA	NA	C	Y	C	C	C	C	C	C	C	C	C	C	Y	C	C	Y	C	C	C	C	C	C	C	C	C	C	Y	C	C	C	Y	C	C	Y	C	C	C	Y	C
GQ03308-H17.1.1156	G/A	0	0	+	NA	NA	NA	NA	NA	NA	N	N	G	G	N	N	G	G	G	N	N	N	G	N	N	N	N	N	N	N	N	N	N	N	G	N	N	N	N	N	G	N	G	G	N	N	N	N	N
GQ03317-A06.1.562	G/T	0	0	+	NA	NA	NA	NA	NA	NA	G	G	G	G	G	G	G	G	G	G	G	G	G	G	G	G	G	G	G	G	G	G	G	G	G	G	G	G	G	G	G	G	G	G	G	G	G	G	G
GQ03319-H10.3.871	C/A	0	0	+	NA	NA	NA	NA	NA	NA	C	C	C	C	C	C	C	M	C	C	C	C	C	C	C	C	C	C	C	C	C	C	C	C	C	C	C	C	C	C	C	C	C	C	C	C	M	C	C
GQ03326-A22.1.435	G/A	0	0	+	NA	NA	NA	NA	NA	NA	G	G	G	G	G	G	G	G	G	G	G	G	G	G	G	G	G	R	G	G	G	R	G	R	R	G	G	G	G	G	G	G	R	G	G	G	G	G	G
GQ03405-C07.1.353	G/A	0	0	+	NA	NA	NA	NA	NA	NA	G	G	G	G	G	G	G	N	G	G	G	G	G	G	G	G	G	G	G	N	G	G	G	G	G	G	N	G	G	G	G	G	G	G	N	R	R	N	R
GQ03907-D16.1.1025	A	0	0	+	NA	NA	NA	NA	NA	NA	A	A	A	A	A	A	A	A	A	A	A	A	A	A	A	A	A	A	A	N	A	A	A	A	A	A	A	A	A	A	A	A	A	A	A	A	A	A	A
GQ04004-P04.1.1617	G/T	0	0	+	NA	NA	NA	NA	NA	NA	G	K	G	T	G	T	K	K	G	G	K	K	K	G	G	T	K	K	G	K	K	K	G	K	K	G	K	G	G	G	K	G	K	K	G	G	T	K	G
GQ04007-I21.1.38	G/A	0	0	+	NA	NA	NA	NA	NA	NA	G	R	G	G	G	G	G	R	A	R	R	G	R	A	G	R	R	R	G	G	R	R	G	R	A	G	R	A	R	A	G	G	R	A	R	A	G	R	A
GQ04009-I18.1.1029	G/A	0	0	+	NA	NA	NA	NA	NA	NA	G	R	G	G	G	G	G	G	G	G	G	G	G	G	G	G	G	G	R	G	G	G	G	A	R	G	G	R	G	G	G	G	G	G	G	G	R	G	R
GQ04013-D12.2.519	A	0	0	+	NA	NA	NA	NA	NA	NA	A	A	A	N	N	A	A	A	A	A	A	A	A	A	N	A	A	N	A	A	A	A	A	A	A	A	N	A	N	N	A	A	A	A	A	A	N	A	A
GQ04013-D12.2.788	A	0	0	+	NA	NA	NA	NA	NA	NA	A	A	A	A	A	A	A	A	A	A	A	A	A	A	A	A	A	A	A	A	A	A	A	A	A	A	A	A	A	A	A	A	A	A	A	A	A	A	A
NODE-10691-length-922-cov-115.009758-679	G/A	0	0	+	NA	NA	NA	NA	NA	NA	R	G	R	A	G	R	A	G	G	R	R	G	R	R	R	R	R	R	R	R	R	R	A	G	G	R	R	R	G	R	R	N	R	G	G	R	R	G	G
NODE-16090-length-1597-cov-56.352535-855	G/A	0	0	+	NA	NA	NA	NA	NA	NA	G	G	G	G	G	G	G	G	G	G	G	G	G	G	G	G	R	G	G	G	G	G	G	G	G	G	G	G	G	R	G	G	G	G	G	G	G	G	G
NODE-19950-length-980-cov-60.073471-400	A/C	0	0	+	NA	NA	NA	NA	NA	NA	A	N	N	M	A	A	A	A	A	A	A	A	A	A	A	A	A	A	A	M	A	A	A	A	M	A	A	A	A	A	A	N	N	N	N	N	N	N	N
PGWD1-0950	A	0	0	+	NA	NA	NA	NA	NA	NA	A	A	N	A	A	N	N	A	A	A	N	A	A	N	A	N	N	A	N	N	A	N	A	A	N	A	A	A	A	A	A	A	A	A	A	A	A	N	A
c79718_g1_i1_897_HT	G	0	0	+	NA	NA	NA	NA	NA	NA	G	G	G	G	G	G	G	G	G	G	G	G	G	G	G	G	G	G	G	G	G	G	G	G	G	G	G	G	G	G	G	G	G	G	G	G	G	G	G
ss538941326	G/A	0	0	+	NA	NA	NA	NA	NA	NA	A	G	G	G	R	G	A	G	G	A	R	R	G	G	A	A	G	R	G	R	G	A	R	G	G	G	R	G	G	G	G	R	A	G	G	G	R	A	R
ss538942861	G/A	0	0	+	NA	NA	NA	NA	NA	NA	G	R	G	G	G	R	G	G	G	G	G	G	R	R	G	G	G	G	G	R	G	R	G	R	G	R	G	R	G	A	G	G	G	G	G	R	G	A	G
ss538943426	A	0	0	+	NA	NA	NA	NA	NA	NA	N	N	A	N	N	N	N	A	A	N	A	N	A	A	A	N	A	A	A	A	N	N	N	N	A	A	N	N	A	A	A	A	A	N	A	A	A	A	A
ss538943613	T/C	0	0	+	NA	NA	NA	NA	NA	NA	C	T	Y	T	T	Y	T	T	C	Y	N	T	T	T	Y	Y	Y	C	Y	T	T	Y	Y	Y	Y	Y	T	T	Y	C	C	T	Y	C	Y	N	Y	C	T
ss538943995	T/C	0	0	+	NA	NA	NA	NA	NA	NA	T	T	Y	Y	T	T	T	T	T	T	T	Y	T	Y	T	C	T	T	Y	T	Y	Y	Y	Y	T	T	T	T	Y	T	T	T	T	T	Y	T	T	Y	T
ss538945521	T/C	0	0	+	NA	NA	NA	NA	NA	NA	Y	T	Y	C	T	T	C	Y	C	N	Y	Y	T	T	Y	Y	T	Y	Y	Y	Y	Y	Y	Y	C	Y	N	C	N	C	Y	Y	T	T	Y	Y	Y	T	T
ss538945587	A/G	0	0	+	NA	NA	NA	NA	NA	NA	R	A	A	A	A	A	A	A	A	A	A	A	A	A	R	A	A	A	N	A	R	A	A	A	A	A	A	A	A	A	A	A	A	N	A	A	A	A	N
ss538946300	G	0	0	+	NA	NA	NA	NA	NA	NA	G	G	G	G	G	G	G	G	G	G	G	G	G	G	G	G	G	G	G	G	G	G	G	G	G	G	G	G	G	G	G	G	G	G	G	G	G	G	G
ss538946537	A	0	0	+	NA	NA	NA	NA	NA	NA	N	N	N	N	N	N	N	N	N	N	N	N	N	N	N	N	N	N	N	N	N	N	N	N	N	N	N	N	N	N	N	N	A	A	A	A	A	A	A
ss538948434	G/A	0	0	+	NA	NA	NA	NA	NA	NA	R	N	G	G	G	G	R	G	G	N	G	G	G	G	R	G	G	G	G	R	G	R	G	G	G	N	G	G	G	G	G	N	R	G	G	G	G	G	G
ss538949753	A/G	0	0	+	NA	NA	NA	NA	NA	NA	A	A	N	N	N	N	A	A	N	A	A	N	A	A	N	A	A	A	A	N	N	A	A	A	N	A	A	N	N	A	N	A	N	N	A	A	N	A	A
ss538951372	G/A	0	0	+	NA	NA	NA	NA	NA	NA	G	G	G	G	G	G	G	G	G	G	G	G	G	G	G	G	G	G	N	G	G	G	G	G	G	G	G	G	G	G	N	G	G	G	G	G	G	G	G
ss538951610	A/G	0	0	+	NA	NA	NA	NA	NA	NA	A	A	R	A	N	R	A	A	A	A	A	A	G	A	R	R	A	G	A	G	A	R	A	A	A	R	N	R	A	N	A	N	A	A	A	R	N	A	A
ss538953229	G/A	0	0	+	NA	NA	NA	NA	NA	NA	N	N	R	N	N	N	N	R	N	N	N	N	N	N	N	N	N	N	R	N	N	N	N	N	N	N	N	N	N	N	N	N	G	G	G	N	G	G	G
ss538953590	C	0	0	+	NA	NA	NA	NA	NA	NA	C	C	C	C	C	C	C	C	C	C	C	C	C	C	C	C	C	C	C	C	C	C	C	C	C	C	C	C	C	C	C	C	C	C	C	C	C	C	C
GQ02905-C04.1.837	A	50	9370	+	NA	NA	NA	NA	NA	NA	A	A	A	A	A	A	A	A	A	A	A	A	A	A	A	A	A	A	A	A	A	A	A	A	A	A	A	A	A	A	A	A	A	A	A	N	N	A	A
GQ03712-F05.1.170	T/C	141	31872	+	NA	NA	NA	NA	NA	NA	T	T	T	T	C	C	Y	T	C	Y	T	C	Y	T	T	T	Y	Y	T	T	C	Y	Y	Y	Y	Y	Y	T	Y	T	Y	Y	T	Y	Y	T	Y	T	Y
MA_187g0010-300-[T_C]	T/C	187	27395	+	NA	NA	NA	NA	NA	NA	T	T	T	T	N	T	Y	T	T	T	N	T	T	T	N	C	T	T	C	T	T	T	N	Y	T	T	T	T	N	T	Y	T	C	C	T	T	N	Y	T
GQ03803-H04.1.701	C/T	255	12387	+	NA	NA	NA	NA	NA	NA	C	C	C	Y	C	Y	C	Y	C	C	C	Y	Y	C	C	Y	Y	C	Y	C	C	C	Y	C	Y	C	Y	Y	C	C	C	C	C	C	C	C	C	C	C
FCL1261Contig1-515	C	289	20585	+	NA	NA	NA	NA	NA	NA	C	C	C	C	C	C	C	C	C	C	C	C	C	C	C	C	C	C	C	C	C	C	C	C	C	C	C	C	C	C	C	C	C	C	C	C	C	C	C
GQ03701-J17.1.271	T/C	371	38153	+	NA	NA	NA	NA	NA	NA	T	T	T	T	T	T	T	T	T	T	T	T	T	T	T	T	T	T	T	T	T	T	T	T	T	Y	T	T	T	T	T	Y	T	T	T	Y	T	T	T
MA_469g0010-218-[G_A]	G/A	469	10287	+	NA	NA	NA	NA	NA	NA	R	R	A	G	G	A	R	A	R	A	R	A	G	R	R	R	R	A	R	R	G	R	A	R	R	R	R	A	R	R	R	R	G	G	R	G	A	R	R
GQ03101-E14.1.1026	A/G	713	3963	+	NA	NA	NA	NA	NA	NA	A	R	A	A	A	A	R	R	A	A	A	A	A	A	A	A	A	A	R	A	A	A	A	A	R	A	A	A	A	R	A	A	A	A	A	A	N	A	R
MA_745g0010-1102-[C_G]	G/C	745	15726	+	NA	NA	NA	NA	NA	NA	G	S	G	S	S	S	S	C	C	G	S	S	G	S	G	C	C	G	S	S	S	C	G	S	S	G	C	S	S	S	S	S	S	S	S	C	G	C	S
PGLM2-0828	C/T	763	39818	+	NA	NA	NA	NA	NA	NA	C	Y	C	C	C	C	C	C	Y	C	Y	C	C	C	C	C	C	Y	C	C	C	C	C	C	Y	C	Y	C	C	C	C	C	C	Y	C	Y	Y	C	C
GQ03232-M17.1.905	T/C	769	2641	+	NA	NA	NA	NA	NA	NA	T	T	T	T	T	Y	T	T	T	T	T	T	Y	C	Y	Y	T	Y	Y	Y	T	T	T	T	T	Y	Y	T	T	Y	T	T	Y	Y	T	T	T	T	Y
FCL918Contig1-269	T/C	806	4725	+	NA	NA	NA	NA	NA	NA	T	T	T	T	T	T	T	Y	T	T	T	T	T	T	T	T	T	T	T	T	Y	T	T	T	T	T	T	Y	T	T	Y	T	T	Y	T	T	T	T	T
ss538953184	T	809	8608	+	NA	NA	NA	NA	NA	NA	T	T	T	T	T	T	T	T	T	T	T	T	T	T	T	T	T	T	T	T	T	T	T	T	T	T	T	T	T	T	T	T	T	T	T	T	T	T	T
02745-L16-1502	C/T	985	36494	+	NA	NA	NA	NA	NA	NA	N	N	N	N	N	N	N	N	N	N	N	N	N	N	N	N	N	N	N	N	N	N	N	N	N	N	N	N	N	N	N	N	N	N	N	N	N	N	N
GQ02818-J20.1.131	C/T	1204	23268	+	NA	NA	NA	NA	NA	NA	N	N	N	N	N	N	N	N	N	N	N	N	N	N	N	N	N	N	N	N	N	N	N	N	N	N	N	N	N	N	N	N	C	C	C	C	C	C	N
GQ02903-E13.2.1137	A/G	1262	75814	+	NA	NA	NA	NA	NA	NA	A	A	R	R	G	R	A	R	G	R	A	R	A	A	R	A	A	R	A	A	G	R	R	R	R	A	R	A	A	R	R	R	R	R	A	A	A	A	R
MA_1303g0010-281-[C_T]	T	1303	43339	+	NA	NA	NA	NA	NA	NA	T	T	T	T	T	T	T	T	T	T	T	T	T	T	T	T	T	T	T	T	T	T	T	T	T	T	T	T	T	T	T	T	T	T	T	T	T	T	T
FCL220Contig1-502	G/A	1325	21900	+	NA	NA	NA	NA	NA	NA	G	G	R	R	G	G	G	G	G	G	R	G	G	G	G	G	G	G	G	G	R	G	G	G	G	G	G	G	G	G	G	G	G	G	G	G	G	R	R
PGLM2-1217	C	1460	15246	+	NA	NA	NA	NA	NA	NA	C	C	C	C	C	C	C	C	C	C	C	C	C	C	C	C	C	C	C	C	C	C	C	C	C	C	C	C	C	C	C	C	C	C	C	C	C	C	C
GQ03126-O11.1.220	C/T	1881	45541	+	NA	NA	NA	NA	NA	NA	C	C	C	C	C	C	Y	C	C	C	C	C	Y	C	C	C	C	C	Y	C	C	C	Y	C	Y	C	C	C	C	C	C	C	N	N	N	N	N	N	N
GQ03321-C20.1.527	C/T	1960	5818	+	NA	NA	NA	NA	NA	NA	N	N	N	N	N	N	N	N	N	N	N	N	N	N	N	N	N	N	N	N	N	N	N	N	N	N	N	N	N	N	N	N	N	N	N	N	N	N	N
GQ04003-I17.1.670	G/T	1985	6938	+	NA	NA	NA	NA	NA	NA	K	K	G	G	G	G	G	G	G	G	G	G	K	G	G	G	K	G	K	G	G	K	G	G	G	G	G	G	G	G	G	K	G	G	G	G	K	G	G
FCL2888Contig1-260	G/A	1999	19116	+	NA	NA	NA	NA	NA	NA	G	G	N	N	G	N	N	G	G	N	G	N	G	G	G	N	N	G	G	N	G	N	G	N	G	G	G	G	G	N	G	G	G	N	G	R	N	R	N
208PG06742k	A/G	2017	24372	+	NA	NA	NA	NA	NA	NA	A	A	A	R	A	R	A	R	A	A	R	A	A	R	A	A	A	A	A	A	A	A	A	A	A	A	A	A	R	A	A	A	A	A	R	A	A	A	A
00931-A07-121	C/T	2168	35398	+	NA	NA	NA	NA	NA	NA	N	N	N	N	N	N	N	N	N	N	N	N	N	N	N	N	N	N	N	N	N	N	N	N	N	N	N	N	N	N	N	N	N	N	N	N	N	N	N
MA_2190g0010-5201-[T_C]	T	2190	36128	+	NA	NA	NA	NA	NA	NA	T	T	T	T	T	T	T	T	T	T	T	T	T	T	T	T	T	T	T	T	T	T	T	T	T	T	T	T	N	T	T	T	T	T	N	T	T	T	T
MA_2190g0010-4511-[T_C]	C	2190	36818	+	NA	NA	NA	NA	NA	NA	C	C	C	C	C	C	C	C	C	C	C	C	C	C	C	C	C	C	C	C	C	C	C	C	C	C	C	C	C	C	C	C	C	C	C	C	C	C	C
AP2L3-929	T/C	2193	66006	+	NA	NA	NA	NA	NA	NA	T	Y	Y	Y	Y	T	T	Y	T	Y	C	T	T	Y	Y	T	Y	Y	Y	Y	T	Y	Y	C	T	Y	T	T	Y	Y	T	C	T	Y	Y	T	T	T	Y
AP2L3-2319	G/A	2193	67395	+	NA	NA	NA	NA	NA	NA	G	R	R	R	R	G	G	R	G	R	A	G	R	R	R	R	R	R	R	R	G	R	R	A	G	G	G	G	R	R	G	A	R	R	R	N	G	R	R
AP2L3-2842	A/G	2193	67918	+	NA	NA	NA	NA	NA	NA	A	A	R	A	A	A	A	A	A	A	R	A	R	R	A	R	R	A	A	A	A	A	R	R	A	A	A	A	A	R	A	R	R	A	A	A	A	R	R
AP2L3-2907	C/T	2193	67983	+	NA	NA	NA	NA	NA	NA	C	Y	Y	C	Y	C	C	C	C	Y	T	C	Y	Y	Y	Y	Y	Y	Y	Y	C	C	Y	T	C	C	C	C	Y	Y	C	T	Y	Y	Y	C	C	Y	Y
FCL2923Contig1-560	T/C	2272	41703	+	NA	NA	NA	NA	NA	NA	T	T	T	T	T	T	T	T	T	T	T	T	T	T	T	T	T	T	T	Y	Y	T	T	T	T	T	T	T	T	T	T	T	T	T	T	T	T	T	T
GQ03110-O16.1.1284	C/A	2382	21967	+	NA	NA	NA	NA	NA	NA	C	C	M	C	A	C	C	C	C	M	M	C	C	C	M	C	C	C	C	M	C	M	C	C	M	C	C	C	C	M	C	C	M	C	C	N	M	M	C
GQ03110-O16.1.1413	T/C	2382	22096	+	NA	NA	NA	NA	NA	NA	T	T	Y	T	T	T	T	T	T	Y	Y	T	T	T	Y	T	T	T	T	Y	T	Y	T	T	Y	T	T	T	T	Y	T	T	Y	T	T	Y	Y	Y	T
CDF1-20-1232	A/G	2430	9488	+	NA	NA	NA	NA	NA	NA	A	A	A	A	A	A	A	A	A	A	A	A	R	N	A	N	A	A	R	A	R	R	A	A	R	A	A	A	A	A	A	A	A	A	A	A	N	G	A
CDF1-20-1087	G/C	2430	9633	+	NA	NA	NA	NA	NA	NA	S	G	S	S	G	G	G	G	G	G	G	G	G	S	G	G	G	G	G	S	G	G	G	S	S	G	S	G	S	G	G	G	G	S	S	G	S	G	G
CDF1-20-904	A/G	2430	9816	+	NA	NA	NA	NA	NA	NA	A	A	A	A	A	A	R	A	A	A	R	A	R	A	A	A	A	A	A	A	A	A	A	A	A	A	A	A	A	R	R	R	A	R	A	A	A	A	A
GQ02906-J22.1.1371	G/A	2442	5417	+	NA	NA	NA	NA	NA	NA	R	G	R	G	G	A	R	G	G	R	G	R	G	R	R	A	G	G	G	R	A	G	G	R	G	G	G	A	A	A	R	G	A	R	A	A	R	A	G
GQ02803-D18.1.563	T/C	2796	36264	+	NA	NA	NA	NA	NA	NA	T	T	T	T	Y	T	Y	T	T	T	T	T	Y	T	C	Y	Y	Y	T	T	C	T	T	T	T	T	Y	T	T	T	T	T	T	Y	T	T	N	T	Y
GQ02010-N16.1.333	A/G	2847	8102	+	NA	NA	NA	NA	NA	NA	A	A	A	A	A	A	A	A	A	A	A	A	A	R	A	R	A	A	A	R	A	R	A	A	A	R	R	R	A	R	A	A	A	A	A	A	G	R	A
GQ03819-A23.1.914	T/G	2921	2912	+	NA	NA	NA	NA	NA	NA	T	T	T	T	T	T	T	T	T	T	T	T	T	T	T	K	K	T	T	T	K	T	K	T	T	T	T	T	T	T	T	K	T	K	T	K	T	T	K
WS-2.0-GQ0177.B7-K12.1-501	T/C	2965	15904	+	NA	NA	NA	NA	NA	NA	T	T	T	T	Y	T	T	T	T	T	T	T	T	T	T	T	Y	T	T	T	T	T	Y	T	T	T	T	T	T	T	Y	T	T	Y	T	T	T	T	T
GQ03220-N20.1.31	C/T	3117	5471	+	NA	NA	NA	NA	NA	NA	C	C	C	Y	Y	T	Y	C	C	T	Y	Y	Y	Y	Y	C	Y	Y	T	C	Y	C	Y	T	Y	T	C	Y	C	T	Y	T	Y	T	C	C	Y	C	C
FCL1803Contig1-628	C/G	3117	5635	+	NA	NA	NA	NA	NA	NA	C	G	S	S	C	C	C	S	C	C	C	C	C	C	C	C	C	C	C	C	C	C	C	C	C	C	C	S	C	C	C	C	C	C	C	C	C	C	C
GQ02829-I09.1.1412	A/C	3303	1440	+	NA	NA	NA	NA	NA	NA	M	A	M	M	M	M	M	M	M	M	A	M	A	C	M	A	A	A	A	A	A	C	M	A	C	A	A	C	M	M	M	A	A	A	M	A	M	M	M
208pg10156a	C/T	3303	2189	+	NA	NA	NA	NA	NA	NA	C	C	C	C	C	C	C	C	Y	C	Y	C	Y	C	C	Y	Y	Y	C	C	C	C	C	C	C	C	C	C	C	C	C	Y	C	C	C	Y	C	C	Y
GQ02829-I09.1.900	T	3303	2686	+	NA	NA	NA	NA	NA	NA	N	N	N	N	N	T	N	N	T	N	T	N	T	N	N	T	T	T	N	N	N	T	N	N	N	N	N	N	T	N	T	T	T	T	T	T	T	T	T
FCL1674Contig1-257	G	3306	34953	+	NA	NA	NA	NA	NA	NA	G	G	G	G	G	G	G	G	G	G	G	G	G	G	G	G	G	G	G	G	G	G	G	G	G	G	G	G	G	G	G	N	G	G	G	G	G	G	G
GQ03310-J18.1.1148	C/A	3443	10537	+	NA	NA	NA	NA	NA	NA	N	M	C	C	N	C	M	C	M	C	C	C	C	C	C	N	C	C	C	C	C	C	N	N	C	M	C	C	C	C	A	A	M	C	C	C	C	N	C
GQ0065-O06.1.818	C/A	3501	26458	+	NA	NA	NA	NA	NA	NA	C	C	C	C	C	C	C	C	C	C	C	C	C	C	C	C	C	C	C	C	C	C	C	C	C	C	C	C	C	C	C	C	C	C	C	C	C	C	C
PabiesKN4b-337	G/A	3586	16857	+	NA	NA	NA	NA	NA	NA	R	G	R	R	G	G	G	A	G	G	R	G	R	R	G	G	G	R	G	G	G	G	G	G	R	R	G	R	R	A	G	R	R	R	R	G	R	G	G
PabiesKN4b-449	G/C	3586	16969	+	NA	NA	NA	NA	NA	NA	S	G	S	S	G	G	G	C	G	G	S	G	S	S	G	G	G	S	G	G	G	G	G	G	S	S	G	S	S	C	G	S	S	S	S	S	S	G	G
01687n	T/C	3586	18249	+	NA	NA	NA	NA	NA	NA	Y	T	Y	Y	T	T	T	T	T	T	Y	T	T	Y	Y	T	T	Y	T	Y	T	T	T	T	Y	C	T	T	T	Y	T	T	Y	Y	T	T	Y	T	T
PGLM2-1300	T/A	3619	31659	+	NA	NA	NA	NA	NA	NA	T	W	W	W	T	T	T	W	W	W	W	W	W	W	T	W	T	A	W	W	W	W	W	T	W	T	T	W	A	W	W	W	T	T	A	T	T	W	T
GQ03401-M18.1.580	C/T	3650	8975	+	NA	NA	NA	NA	NA	NA	N	N	N	N	N	N	N	N	N	N	N	N	N	N	N	N	N	N	N	N	N	N	N	N	N	N	N	N	N	N	N	N	N	N	N	N	N	N	N
GQ03004-K06.1.1360	G/C	3651	33020	+	NA	NA	NA	NA	NA	NA	G	G	G	G	G	S	G	S	G	G	G	G	G	G	G	G	G	G	G	G	G	G	G	G	S	G	S	G	G	G	S	G	G	S	G	G	G	G	G
GQ03004-K06.1.615	C/A	3651	34078	+	NA	NA	NA	NA	NA	NA	C	C	C	C	C	C	C	C	C	C	C	C	C	C	C	C	C	C	C	M	M	M	C	M	C	C	C	C	C	C	C	C	C	C	C	C	C	C	C
FCL2200Contig1-234	G/T	3663	11283	+	NA	NA	NA	NA	NA	NA	G	G	G	G	G	G	G	G	G	G	K	G	G	G	G	G	G	K	K	G	G	T	G	G	K	K	G	G	K	G	G	K	G	G	K	G	G	G	K
GQ04002-L18.1.512	C/T	3703	6599	+	NA	NA	NA	NA	NA	NA	C	Y	T	Y	Y	Y	Y	Y	Y	Y	T	Y	T	Y	Y	Y	Y	Y	C	T	Y	Y	C	Y	Y	Y	Y	Y	Y	C	Y	Y	C	Y	Y	C	Y	Y	Y
NODE-7429-length-789-cov-76.940430-146	T/A	3845	24395	+	NA	NA	NA	NA	NA	NA	W	A	T	W	W	W	W	W	W	T	A	T	N	W	A	A	W	A	T	A	W	W	T	T	W	T	N	W	A	W	W	W	W	N	A	W	W	A	W
FCL2242Contig1-158	A	3883	19699	+	NA	NA	NA	NA	NA	NA	A	N	A	A	A	A	A	N	A	A	N	A	N	A	A	A	A	N	A	A	A	N	A	A	A	N	A	A	A	N	A	A	A	A	A	A	A	A	N
GQ03311-C15.1.97	C/T	4005	8059	+	NA	NA	NA	NA	NA	NA	N	N	N	C	C	N	N	N	N	C	N	N	N	Y	N	N	N	N	N	N	N	Y	N	C	C	Y	C	N	Y	C	N	N	N	Y	Y	Y	N	C	C
ss511222549	C/T	4055	55350	+	NA	NA	NA	NA	NA	NA	C	C	N	C	C	C	C	C	C	C	C	C	C	C	C	C	C	C	C	C	C	C	C	C	C	C	C	C	C	C	C	C	C	Y	C	C	C	C	C
FCL5791Contig1-119	G/C	4143	18911	+	NA	NA	NA	NA	NA	NA	G	G	G	G	G	G	S	G	G	S	G	G	C	S	S	G	S	G	G	G	G	C	G	G	C	G	G	G	G	G	G	G	S	G	G	G	G	G	G
FCL1104Contig1-834	T/C	4218	22501	+	NA	NA	NA	NA	NA	NA	T	T	T	C	T	Y	T	Y	T	T	Y	Y	T	C	Y	T	T	Y	T	T	Y	Y	Y	T	Y	Y	Y	Y	Y	Y	T	T	Y	T	Y	T	Y	Y	T
GQ02901-G01.3.1015	T/G	4218	22820	+	NA	NA	NA	NA	NA	NA	N	K	N	T	K	T	K	K	K	K	K	K	K	T	T	N	K	K	N	K	K	K	K	T	K	K	K	T	K	T	T	K	T	K	K	N	T	K	T
WS-2.0-GQ00411.B3-I03.1-919	C	4218	25647	+	NA	NA	NA	NA	NA	NA	C	N	C	N	N	N	N	N	N	N	N	N	N	N	N	C	N	N	C	N	N	N	N	N	N	N	N	N	N	N	N	N	N	N	N	N	N	N	N
GQ03010-E07.1.207	C/T	4338	37057	+	NA	NA	NA	NA	NA	NA	T	T	Y	Y	Y	Y	Y	C	Y	T	Y	C	C	Y	Y	Y	C	Y	C	C	T	Y	Y	C	C	T	C	C	Y	T	Y	C	C	Y	Y	T	C	C	Y
FCL4031Contig1-416	A	4349	66719	+	NA	NA	NA	NA	NA	NA	A	A	A	A	A	N	A	A	A	A	A	A	A	A	A	A	A	A	A	A	A	A	A	A	A	A	A	N	A	A	A	A	A	A	A	A	A	A	A
PGLM2-0013	C/A	4355	20868	+	NA	NA	NA	NA	NA	NA	M	M	M	M	C	M	M	M	C	M	C	C	C	C	M	M	M	C	N	M	C	C	C	C	N	C	C	C	C	C	C	C	C	C	C	M	N	C	C
ss538948281	T/C	4370	14743	+	NA	NA	NA	NA	NA	NA	T	T	T	T	Y	T	T	C	T	C	Y	Y	Y	T	C	Y	T	T	T	Y	T	Y	Y	T	Y	Y	T	T	T	T	T	T	T	Y	T	T	C	C	T
GQ03216-K15.1.64	A/G	4402	3788	+	NA	NA	NA	NA	NA	NA	R	G	A	A	A	A	A	A	G	A	G	A	R	A	R	G	R	A	A	A	G	A	A	G	A	R	R	R	A	R	G	A	A	A	A	R	A	R	R
PGLM2-0610	A/G	4448	29781	+	NA	NA	NA	NA	NA	NA	R	A	A	A	A	A	A	R	A	A	A	R	A	A	A	R	R	A	A	A	A	A	R	A	A	A	A	A	A	A	A	A	A	A	A	A	A	A	A
NODE-32475-length-733-cov-91.013641-619	G/A	4671	40177	+	NA	NA	NA	NA	NA	NA	R	R	G	R	A	G	G	R	R	R	R	G	G	A	G	R	R	R	G	R	G	G	G	G	R	R	R	R	A	R	G	G	G	G	A	G	R	A	R
FCL1032Contig1-605	G	4732	19643	+	NA	NA	NA	NA	NA	NA	G	G	G	G	G	G	G	G	G	G	G	G	G	G	G	G	G	G	G	G	G	G	G	G	G	G	G	G	G	G	G	G	G	G	G	G	G	G	G
PabiesFT1-802	T/C	4742	5503	+	NA	NA	NA	NA	NA	NA	T	T	T	T	T	T	T	T	T	T	T	T	T	T	T	T	T	T	T	T	T	T	T	T	T	T	T	T	T	T	T	T	Y	Y	T	T	T	T	T
PabiesFT1-911	G/A	4742	5601	+	NA	NA	NA	NA	NA	NA	G	G	G	R	G	R	G	R	G	G	G	R	G	G	R	G	G	G	G	G	G	G	G	G	R	R	G	R	R	G	G	G	G	G	R	G	R	R	R
PabiesFT1-1050	C/G	4742	5749	+	NA	NA	NA	NA	NA	NA	S	S	C	G	S	C	S	C	C	S	S	S	S	S	S	S	G	C	S	C	C	C	C	S	S	S	C	S	C	C	S	C	C	S	C	C	C	C	S
PabiesFT1-1251	G/A	4742	6092	+	NA	NA	NA	NA	NA	NA	G	G	R	G	G	G	G	G	G	G	G	G	G	G	G	G	G	G	G	G	G	G	G	G	G	G	G	G	G	G	G	G	G	G	G	G	G	G	G
PabiesFT1-1718	A/G	4742	6557	+	NA	NA	NA	NA	NA	NA	R	G	A	R	R	A	R	A	A	A	R	A	A	A	A	G	R	A	G	R	R	R	A	R	R	A	R	R	R	R	A	A	A	R	R	N	R	G	A
PabiesFT1-2091	G/T	4742	6928	+	NA	NA	NA	NA	NA	NA	G	G	G	G	G	G	G	G	G	G	G	G	G	G	G	K	G	G	G	G	G	G	K	G	G	G	G	G	G	G	G	G	G	K	G	G	G	G	G
PabiesFT1-2215	C/A	4742	7052	+	NA	NA	NA	NA	NA	NA	C	M	M	C	M	C	M	M	C	M	A	C	C	A	M	M	A	C	M	A	M	M	M	M	M	C	M	C	M	C	M	M	C	M	M	M	A	A	M
PabiesFT1-3441	C/T	4742	8197	+	NA	NA	NA	NA	NA	NA	C	C	C	C	C	C	C	C	C	C	C	C	C	C	C	Y	C	C	C	C	C	C	Y	C	C	C	C	C	C	C	C	C	C	Y	C	C	C	C	C
FCL116Contig1-249	A/G	4907	9674	+	NA	NA	NA	NA	NA	NA	A	A	A	A	A	A	A	A	A	A	A	A	A	A	A	A	R	A	A	A	A	A	A	A	A	A	A	A	A	A	A	A	A	A	A	A	A	A	A
MA_4912g0010-792-[T_C]	T/C	4912	8751	+	NA	NA	NA	NA	NA	NA	T	C	Y	T	T	Y	Y	Y	T	Y	T	T	Y	Y	T	Y	Y	Y	Y	Y	C	C	Y	Y	T	Y	T	T	T	Y	Y	Y	C	T	T	Y	Y	T	T
MA_4938g0010-29649-[G_T]	G/T	4938	48389	+	NA	NA	NA	NA	NA	NA	G	G	G	T	K	K	G	G	G	G	G	K	G	G	G	G	K	G	G	G	G	K	K	G	G	G	G	G	K	K	G	G	G	G	K	K	G	K	G
GQ02903-B08.1.32	A/G	4952	66456	+	NA	NA	NA	NA	NA	NA	A	A	A	A	A	A	A	A	A	A	A	A	A	A	A	R	A	A	A	A	A	A	A	A	A	A	A	A	A	A	R	A	A	A	A	A	A	A	A
PGLM2-0619	G/T	5086	4828	+	NA	NA	NA	NA	NA	NA	G	G	G	G	G	G	G	G	G	G	G	G	G	G	K	G	G	G	G	G	G	G	G	G	G	K	G	G	G	G	G	G	G	G	G	G	G	G	G
MA_5112g0010-285-[C_T]	T/C	5112	4436	+	NA	NA	NA	NA	NA	NA	T	T	T	T	T	T	T	T	T	T	T	T	T	T	T	T	T	T	T	T	T	T	T	T	T	T	T	T	T	T	T	T	T	T	T	T	T	T	T
MA_5151g0020-1527-[T_G]	T/G	5151	3490	+	NA	NA	NA	NA	NA	NA	T	G	K	T	T	K	T	T	K	T	K	T	T	T	T	T	T	T	K	T	T	T	T	T	K	K	K	T	G	K	K	T	T	T	G	K	T	K	K
GQ03505-D09.1.1760	A/T	5176	28853	+	NA	NA	NA	NA	NA	NA	A	T	W	T	A	T	A	A	A	W	A	A	A	W	W	A	W	T	A	W	T	A	A	W	A	A	A	W	A	A	W	W	A	A	A	A	W	W	W
FCL534Contig1-726	C	5176	33158	+	NA	NA	NA	NA	NA	NA	C	C	C	C	C	C	C	C	C	C	C	C	C	C	C	C	C	C	C	C	C	C	C	C	C	C	C	C	C	C	C	C	C	C	C	N	C	C	C
FCL6297Contig1-133	T	5185	65952	+	NA	NA	NA	NA	NA	NA	T	T	T	T	T	T	T	T	T	T	T	T	T	T	T	T	T	T	T	T	T	T	T	T	T	T	T	T	T	T	T	T	T	T	T	T	T	T	T
GQ03519-N24.1.1051	A/G	5341	32810	+	NA	NA	NA	NA	NA	NA	A	A	R	A	A	A	A	A	A	A	R	A	A	A	R	G	A	A	R	A	R	A	A	A	A	A	R	A	A	R	A	A	R	A	A	R	A	R	A
GQ02905-A21.4.1147	A/G	5353	30877	+	NA	NA	NA	NA	NA	NA	N	N	N	N	N	N	N	N	N	N	N	N	N	N	N	N	N	N	N	N	N	N	N	N	N	N	N	N	N	N	N	N	N	N	N	N	N	N	N
GQ03117-O21.1.1644	G/A	5390	7215	+	NA	NA	NA	NA	NA	NA	N	N	N	N	N	N	N	N	N	N	N	N	N	N	N	N	N	N	N	N	N	N	N	N	N	N	N	N	N	N	N	N	N	N	N	N	N	N	N
GQ03502-C13.2.66	G/A	5468	8186	+	NA	NA	NA	NA	NA	NA	G	G	G	G	G	G	G	G	G	G	G	G	G	G	G	G	G	G	G	N	G	G	G	G	G	G	G	G	G	G	G	G	G	G	G	G	G	G	G
GQ0167-M11.1.152	G/A	5471	2297	+	NA	NA	NA	NA	NA	NA	G	R	R	G	R	G	G	G	R	G	G	R	G	G	G	G	G	G	G	R	G	G	G	R	R	R	R	G	G	G	G	G	G	G	G	R	G	G	R
c62563_g1_i1_716_HT	A/G	5536	20060	+	NA	NA	NA	NA	NA	NA	A	A	A	A	G	A	A	A	A	R	R	G	G	A	N	R	A	A	R	G	A	R	A	G	A	A	G	R	A	N	A	A	R	R	A	A	G	R	R
FCL2989Contig1-1158	C/T	5611	11538	+	NA	NA	NA	NA	NA	NA	C	C	C	C	C	C	C	C	C	C	C	C	C	C	C	C	C	C	C	C	C	C	C	C	C	C	C	C	C	Y	C	C	C	C	C	Y	C	C	C
GQ00412.B3-B04.1-293	G	5630	25872	+	NA	NA	NA	NA	NA	NA	G	N	G	G	N	G	G	G	G	G	G	G	G	N	N	G	G	G	G	G	N	G	N	G	G	G	G	N	G	N	G	N	G	G	G	G	G	N	N
NODE-8213-length-677-cov-110.974892-555	T/C	5653	34151	+	NA	NA	NA	NA	NA	NA	Y	Y	T	Y	T	Y	T	T	Y	C	Y	Y	C	T	Y	T	T	Y	Y	T	Y	T	T	T	T	T	Y	Y	T	T	T	Y	Y	C	T	T	Y	Y	T
GQ03103-A11.1.819	T/C	5701	12137	+	NA	NA	NA	NA	NA	NA	Y	T	T	Y	T	Y	Y	C	Y	Y	Y	T	Y	T	T	Y	T	C	T	T	T	Y	Y	T	T	T	T	T	T	T	Y	Y	C	Y	T	Y	Y	T	C
GQ03701-L20.2.634	C/T	5735	31401	+	NA	NA	NA	NA	NA	NA	N	N	N	N	N	N	N	N	N	N	N	N	N	N	N	N	N	N	N	N	N	N	N	N	N	N	N	N	N	N	N	N	N	N	N	N	N	N	N
0298-B02-502	G/A	5838	14472	+	NA	NA	NA	NA	NA	NA	R	G	A	G	G	G	R	G	R	G	G	G	A	A	R	G	G	G	R	G	G	A	A	G	G	G	G	R	G	G	G	A	G	G	G	G	R	R	G
0298-B02-132	T/G	5838	14936	+	NA	NA	NA	NA	NA	NA	T	T	T	T	T	T	T	T	T	T	T	T	T	T	N	T	T	T	T	T	T	T	T	T	T	T	T	T	T	T	T	N	N	T	N	T	T	T	T
08pg01696a	G/A	5873	37368	+	NA	NA	NA	NA	NA	NA	G	G	G	R	G	G	G	G	G	G	G	G	G	G	G	G	G	G	R	R	G	G	G	G	G	G	G	G	G	G	G	G	G	G	G	G	G	G	G
FCL1441Contig1-566	G/A	5904	5486	+	NA	NA	NA	NA	NA	NA	G	G	G	G	G	G	G	G	G	G	G	G	R	A	R	G	G	R	G	G	G	G	R	R	G	G	G	G	G	G	G	G	R	R	G	R	G	G	G
GQ02801-G01.4.1195	G/T	5911	47456	+	NA	NA	NA	NA	NA	NA	G	G	G	K	K	N	G	G	K	G	G	K	N	K	N	G	G	G	G	G	G	K	G	G	G	G	G	N	G	N	G	T	N	N	N	N	N	N	N
GQ03201-F12.1.693	A/G	5933	13633	+	NA	NA	NA	NA	NA	NA	R	G	R	R	R	A	R	A	G	G	R	R	A	A	G	R	R	A	A	G	A	R	G	A	R	A	G	A	R	R	R	A	A	R	R	R	R	R	A
PTC9341	G/A	5950	39612	+	NA	NA	NA	NA	NA	NA	G	R	G	G	R	G	G	G	G	G	G	N	G	G	G	G	G	G	G	G	G	G	G	G	G	G	G	G	G	G	G	G	G	G	G	G	G	G	G
PGLM2-0877	G/C	5964	696	+	NA	NA	NA	NA	NA	NA	S	S	S	S	N	S	S	N	N	S	S	S	N	N	N	S	S	S	N	S	N	N	S	S	N	G	N	N	S	S	S	N	G	S	G	S	N	G	G
0-15639-01-9610-contigContig1-150	G/A	6142	32547	+	NA	NA	NA	NA	NA	NA	G	G	G	G	G	G	G	G	G	R	G	G	G	G	G	G	R	G	G	G	G	G	G	G	G	G	G	G	G	G	G	G	G	G	G	G	G	G	G
ss538952852	G/T	6168	26958	+	NA	NA	NA	NA	NA	NA	G	G	K	K	K	G	K	K	G	G	G	G	G	G	T	G	G	G	G	G	G	G	K	G	G	G	G	G	G	G	G	G	G	G	G	K	G	G	G
pa08pg12383d	T/C	6179	29131	+	NA	NA	NA	NA	NA	NA	T	Y	Y	Y	T	Y	Y	Y	T	Y	C	C	T	T	C	T	C	T	Y	Y	Y	Y	T	T	Y	Y	Y	Y	Y	Y	Y	T	Y	C	Y	T	Y	Y	Y
GQ03404-F11.1.297	C/A	6288	12176	+	NA	NA	NA	NA	NA	NA	M	C	C	C	A	C	C	C	M	C	C	C	C	C	C	M	M	C	M	C	C	M	A	C	M	C	C	M	M	M	M	C	A	C	M	A	M	C	M
MA_6291g0010-953-[A_G]	A/G	6291	6781	+	NA	NA	NA	NA	NA	NA	N	N	N	N	N	N	N	N	N	N	N	N	N	N	N	N	N	N	N	N	N	N	N	N	N	N	N	N	N	N	N	N	A	A	A	A	N	N	A
PaP10823	G/T	6359	27040	+	NA	NA	NA	NA	NA	NA	K	G	K	K	G	G	G	G	G	K	G	G	G	G	G	G	G	G	G	G	K	G	G	G	T	G	G	G	G	K	G	K	G	K	G	G	G	G	K
0298-A19-117	T/C	6362	24513	+	NA	NA	NA	NA	NA	NA	T	T	Y	T	T	T	T	T	T	T	T	Y	T	T	Y	T	T	C	T	T	T	T	T	T	T	Y	T	T	T	T	T	T	T	T	T	T	T	T	T
0298-A19-198	C/T	6362	24626	+	NA	NA	NA	NA	NA	NA	C	C	Y	C	C	C	C	C	C	C	C	Y	C	C	Y	C	C	T	Y	C	C	C	C	C	C	Y	C	C	C	C	C	C	C	C	C	C	C	C	C
0298-A19-460	T/C	6362	24895	+	NA	NA	NA	NA	NA	NA	T	T	Y	T	T	T	T	T	T	T	T	Y	T	T	Y	T	T	C	T	T	T	T	T	T	T	Y	T	T	T	T	T	T	T	T	T	T	T	T	T
0298-A19-965	T/G	6362	25400	+	NA	NA	NA	NA	NA	NA	N	T	N	N	T	T	T	N	T	T	T	K	T	T	N	T	T	G	T	T	T	T	T	T	T	K	T	T	T	T	T	T	N	T	T	T	T	T	T
0298-A19-1149	T/C	6362	25584	+	NA	NA	NA	NA	NA	NA	T	T	Y	T	T	T	T	T	T	T	T	Y	T	T	Y	T	T	C	T	T	T	T	T	T	T	Y	T	T	T	T	T	T	T	T	T	T	T	T	T
0298-A19-1246	T/C	6362	25681	+	NA	NA	NA	NA	NA	NA	T	T	Y	T	T	T	T	T	T	T	T	Y	T	T	Y	T	T	C	T	T	T	T	T	T	T	Y	T	T	T	T	T	T	T	T	T	T	T	T	T
0298-A19-1444	T/A	6362	25879	+	NA	NA	NA	NA	NA	NA	N	N	N	N	N	N	N	N	N	N	N	N	N	N	N	N	N	N	N	N	N	N	N	N	N	N	N	N	N	N	N	N	T	T	N	N	T	T	T
0298-A19-1515	T	6362	25950	+	NA	NA	NA	NA	NA	NA	T	T	T	T	T	T	T	T	T	T	T	T	T	T	T	T	T	T	T	T	T	T	T	T	T	T	T	T	T	T	T	T	T	T	T	T	T	T	T
0298-A19-1767	G/A	6362	26201	+	NA	NA	NA	NA	NA	NA	G	G	R	G	G	G	G	G	G	G	G	R	G	G	R	G	G	A	G	G	G	G	G	G	G	R	G	G	G	G	G	G	G	G	G	G	G	G	G
0298-A19-1865	G/A	6362	26299	+	NA	NA	NA	NA	NA	NA	R	R	R	A	R	N	G	R	G	G	R	R	G	G	A	R	R	A	R	G	R	G	R	N	G	A	G	R	G	G	R	G	R	G	G	R	G	G	G
FCL1224Contig1-655	T	6380	30475	+	NA	NA	NA	NA	NA	NA	T	T	T	T	T	T	T	T	T	T	T	T	T	T	T	T	T	T	T	T	T	T	T	T	T	T	T	T	T	T	T	T	T	T	T	T	T	T	T
GQ03209-E17.1.664	T/C	6407	23279	+	NA	NA	NA	NA	NA	NA	T	T	N	N	T	T	N	N	T	T	N	T	T	N	T	N	N	T	T	N	N	N	N	N	N	T	T	N	T	N	T	Y	T	Y	T	Y	N	Y	T
GQ03203-C10.1.996	T	6548	22462	+	NA	NA	NA	NA	NA	NA	T	T	T	T	T	T	T	T	T	T	T	T	T	T	T	T	T	T	T	T	T	T	T	T	T	T	T	T	T	T	T	T	T	T	T	T	N	T	T
ss538947747	A/T	6646	26728	+	NA	NA	NA	NA	NA	NA	A	A	W	A	A	A	A	A	A	A	A	A	W	A	A	A	A	A	A	A	A	A	A	A	A	A	A	A	A	A	A	A	A	A	A	A	W	A	A
FCL2744Contig1-114	C/A	6659	22173	+	NA	NA	NA	NA	NA	NA	C	C	C	C	C	C	C	C	C	C	C	C	C	C	M	C	C	C	N	N	C	C	C	C	C	C	C	C	C	C	C	C	M	M	C	C	C	M	M
PaPHYO-RIII336	C/A	6718	19707	+	NA	NA	NA	NA	NA	NA	C	C	C	C	C	C	C	C	M	C	M	C	C	C	C	M	M	A	M	M	C	M	M	C	C	C	C	M	C	C	M	C	C	M	C	C	C	M	C
P04511-1	T/A	6777	26061	+	NA	NA	NA	NA	NA	NA	T	T	N	N	N	W	W	T	W	T	W	T	W	W	W	T	W	T	W	T	T	T	W	N	T	N	N	T	W	T	W	N	W	W	W	N	T	T	T
PaPHYO-RII283	C/T	6809	4188	+	NA	NA	NA	NA	NA	NA	C	C	C	Y	Y	C	Y	C	C	Y	C	Y	Y	Y	Y	C	C	C	C	C	C	C	C	Y	Y	C	C	Y	C	C	C	C	C	Y	C	Y	Y	C	C
PaPHYO-RIII510	G/C	6809	4787	+	NA	NA	NA	NA	NA	NA	G	S	G	G	G	S	G	G	S	G	S	G	G	G	G	S	S	C	S	G	S	G	G	G	G	G	G	S	S	S	G	S	G	G	S	G	G	S	C
PaPHYO-RIV39	T/G	6809	4852	+	NA	NA	NA	NA	NA	NA	T	T	T	T	T	T	T	T	K	T	T	T	T	T	T	K	T	T	T	T	T	T	T	T	T	T	T	T	T	T	T	T	T	T	T	T	T	K	T
PaPHYO-RIV211	C/T	6809	5024	+	NA	NA	NA	NA	NA	NA	C	C	C	C	C	C	C	C	C	C	C	C	C	C	C	C	C	C	C	Y	C	Y	Y	C	C	C	C	C	C	C	Y	C	C	Y	C	C	C	C	C
PaPHYO-RIV402	G	6809	5215	+	NA	NA	NA	NA	NA	NA	G	G	G	G	G	G	G	G	G	G	G	G	G	G	G	G	G	G	G	G	G	G	G	G	G	G	G	G	G	G	G	G	G	G	G	G	G	G	G
PaPHYO-RV160	T/C	6809	5434	+	NA	NA	NA	NA	NA	NA	Y	T	T	T	T	T	T	T	T	T	T	T	T	T	T	T	T	T	T	T	T	T	T	T	T	T	Y	T	T	T	Y	Y	Y	T	T	T	T	T	T
MA_6960g0010-272-[G_T]	G/T	6960	10180	+	NA	NA	NA	NA	NA	NA	G	G	G	K	K	K	G	K	G	G	G	G	G	G	G	G	G	K	K	K	G	G	G	G	G	G	G	G	G	G	G	G	G	G	G	G	G	G	G
FCL2232Contig1-745	C/T	7211	29412	+	NA	NA	NA	NA	NA	NA	C	C	C	C	C	C	C	C	C	C	C	C	C	C	C	C	C	C	C	C	C	C	C	C	C	C	C	C	C	C	C	C	C	C	C	C	C	C	C
GQ04007-J05.1.517	A/C	7273	48101	+	NA	NA	NA	NA	NA	NA	A	A	M	C	M	M	M	C	C	M	M	M	M	M	C	M	M	C	M	M	M	A	A	A	M	C	M	C	A	A	M	M	C	N	A	N	C	M	A
PGLM2-0395	G/T	7312	27349	+	NA	NA	NA	NA	NA	NA	K	G	K	T	T	K	G	K	K	G	G	G	T	T	K	K	K	K	K	K	T	G	K	G	G	K	T	T	T	T	G	G	G	K	T	G	K	K	K
ss538949673	C/G	7675	47500	+	NA	NA	NA	NA	NA	NA	S	C	C	C	C	C	C	C	C	C	C	C	C	C	C	C	C	C	C	C	C	C	C	C	C	C	C	C	C	C	C	C	N	C	C	C	C	C	N
GQ03812-F08.1.123	A/G	7880	20633	+	NA	NA	NA	NA	NA	NA	G	R	A	A	A	A	A	A	A	R	A	A	R	A	A	A	A	A	A	R	A	A	A	N	A	R	A	A	A	R	A	A	A	A	A	A	R	A	R
ss538952489	T/G	7924	32163	+	NA	NA	NA	NA	NA	NA	T	T	T	T	T	T	T	T	T	T	T	T	T	T	T	T	T	T	T	T	T	T	T	T	K	T	T	T	T	T	T	T	T	T	T	T	T	T	T
FCL719Contig1-899	G	7933	55721	+	NA	NA	NA	NA	NA	NA	G	G	G	G	G	G	G	G	G	G	G	G	G	G	G	G	G	G	G	N	G	G	G	G	G	G	G	G	G	G	G	N	G	G	G	N	G	G	G
GQ02011-E22.1.886	G/A	7952	11507	+	NA	NA	NA	NA	NA	NA	G	G	G	G	G	G	G	N	R	G	G	G	G	G	G	G	G	R	G	G	G	G	G	G	G	G	G	G	G	G	G	R	G	G	G	G	G	G	G
P14203-2	G/A	8032	31150	+	NA	NA	NA	NA	NA	NA	G	G	G	R	G	R	G	G	G	G	G	G	G	G	G	G	G	G	G	G	R	G	G	R	R	G	G	G	G	R	G	G	G	R	G	N	G	G	G
GQ03101-L16.4.1681	T/C	8038	42567	+	NA	NA	NA	NA	NA	NA	T	N	T	N	N	T	T	N	T	T	T	T	T	T	T	Y	T	N	T	N	T	T	N	N	T	T	T	N	T	N	T	T	N	N	N	N	N	N	N
GQ03101-L16.4.1301	A/G	8038	43310	+	NA	NA	NA	NA	NA	NA	A	A	A	A	A	A	A	A	A	A	A	A	A	A	A	A	A	A	A	A	A	A	A	A	A	A	A	A	A	A	A	A	A	A	A	A	A	A	A
GQ03806-O09.1.555	C/T	8052	42129	+	NA	NA	NA	NA	NA	NA	C	T	C	Y	Y	C	C	C	Y	C	Y	Y	Y	Y	Y	Y	Y	T	C	Y	Y	Y	T	Y	Y	Y	C	C	C	T	C	Y	T	Y	C	Y	Y	C	T
GQ04106-K21.1.562	C/T	8065	8982	+	NA	NA	NA	NA	NA	NA	Y	C	C	C	C	C	C	C	C	C	C	C	C	C	C	C	C	Y	C	C	C	C	C	C	Y	C	C	C	C	C	C	C	C	C	C	C	C	C	C
GQ03126-G24.1.91	G/A	8069	21884	+	NA	NA	NA	NA	NA	NA	R	R	G	R	R	G	R	G	R	R	R	G	A	A	R	R	A	R	A	R	R	R	R	R	A	A	R	A	R	R	R	G	R	G	R	R	G	R	G
FCL1145Contig1-703	A/G	8117	18958	+	NA	NA	NA	NA	NA	NA	R	R	A	A	G	A	A	A	R	R	A	R	R	A	A	G	A	A	G	A	R	R	A	A	R	A	R	R	A	A	A	A	R	R	A	A	A	R	A
GQ03806-O22.1.379	G/T	8201	17298	+	NA	NA	NA	NA	NA	NA	K	K	G	K	G	K	G	G	G	K	T	K	K	G	K	K	G	G	K	G	T	K	G	G	K	G	G	G	G	G	G	G	K	G	G	K	K	G	G
PGLM2-1160	G/A	8503	33032	+	NA	NA	NA	NA	NA	NA	G	G	G	G	G	G	G	G	G	G	G	G	G	G	G	G	G	G	G	G	G	G	G	N	G	G	G	G	G	G	G	G	G	G	G	G	G	G	G
GQ04106-E11.1.745	T/C	8503	33155	+	NA	NA	NA	NA	NA	NA	Y	T	T	T	Y	T	T	Y	T	T	T	T	T	T	T	T	T	Y	T	T	T	Y	T	Y	T	T	T	Y	T	Y	T	T	T	T	T	Y	Y	T	T
GQ03812-N05.1.1932	C/T	8514	13106	+	NA	NA	NA	NA	NA	NA	C	C	T	T	Y	C	Y	T	Y	C	T	Y	C	Y	Y	Y	C	C	C	C	C	C	C	Y	T	C	C	T	C	Y	C	C	Y	T	C	C	C	Y	Y
NODE-27087-length-1656-cov-61.681160-256	C/A	8534	31945	+	NA	NA	NA	NA	NA	NA	C	M	C	C	C	C	C	M	C	C	C	C	C	C	C	M	C	C	C	M	C	C	C	M	C	M	C	C	C	C	C	M	C	C	C	M	C	M	A
MA_8546g0010-230-[A_T]	T/A	8546	33754	+	NA	NA	NA	NA	NA	NA	T	T	W	W	T	T	T	T	W	T	W	W	W	T	W	W	W	T	T	W	W	T	T	T	W	T	T	T	T	T	W	W	W	T	T	W	N	W	W
MA_8546g0010-1038-[C_T]	C/T	8546	34562	+	NA	NA	NA	NA	NA	NA	C	C	C	C	C	Y	C	C	C	C	C	C	C	C	C	C	C	C	C	C	C	C	C	C	C	C	C	C	C	C	C	C	C	C	C	C	C	C	Y
FCL255Contig1-2878	A/G	8643	5138	+	NA	NA	NA	NA	NA	NA	R	A	A	A	A	A	A	A	A	R	A	A	A	R	A	A	A	A	A	R	A	A	A	A	A	A	A	R	A	A	A	A	A	A	A	R	N	A	A
GQ0134-H08.1.299	A	8735	2654	+	NA	NA	NA	NA	NA	NA	A	A	A	N	A	N	A	A	A	A	A	A	A	N	A	N	A	N	A	A	A	A	A	A	A	A	N	A	A	N	N	A	A	A	A	A	A	A	A
GQ0011.B3.r-A10.1-523	T/C	8764	35753	+	NA	NA	NA	NA	NA	NA	T	T	T	T	Y	Y	T	T	Y	T	T	T	Y	Y	Y	T	T	C	T	Y	T	Y	Y	T	T	T	Y	T	Y	Y	T	Y	T	T	Y	Y	T	T	Y
WS03218-F09.1.611	G/A	8775	13753	+	NA	NA	NA	NA	NA	NA	R	A	G	A	R	G	R	R	R	R	R	G	A	A	G	G	A	R	G	A	R	R	G	R	R	G	R	R	R	R	R	R	A	R	R	R	G	R	A
ss524905600	G/C	8872	13614	+	NA	NA	NA	NA	NA	NA	G	G	G	G	G	G	G	G	G	G	G	G	G	G	G	G	G	G	G	G	G	G	G	S	G	G	G	G	G	G	S	G	G	G	G	G	G	G	G
GQ0193-J10.1.501	A/G	8874	26679	+	NA	NA	NA	NA	NA	NA	A	A	A	A	A	A	A	A	A	A	A	A	A	A	A	A	A	A	A	A	A	A	A	R	A	A	A	A	A	A	A	A	A	A	A	A	A	A	R
GQ0193-J10.1.394	G/A	8874	26786	+	NA	NA	NA	NA	NA	NA	N	G	G	N	N	N	G	G	G	G	G	G	G	G	G	G	G	G	G	G	G	G	G	N	G	G	G	G	G	G	G	G	G	G	G	G	G	G	G
GCAT-2.0-GQ0133.B3-E12-EPB-07	T	8980	11259	+	NA	NA	NA	NA	NA	NA	T	T	N	T	T	T	T	T	N	T	T	N	N	N	N	N	T	N	N	T	N	N	T	T	N	N	N	N	T	N	N	T	T	T	T	T	T	T	T
NODE-27121-length-1339-cov-89.932785-232	G	9004	15783	+	NA	NA	NA	NA	NA	NA	G	G	G	G	G	G	G	G	G	G	G	G	G	G	G	G	G	G	G	G	G	G	G	G	G	G	G	G	G	G	G	G	G	G	G	G	G	G	G
FCL1458Contig1-355	G/T	9209	23705	+	NA	NA	NA	NA	NA	NA	G	G	G	G	G	G	G	G	G	G	G	G	G	G	G	G	G	G	G	G	G	G	G	G	G	G	G	G	G	G	G	G	G	G	G	G	G	G	K
0107-H21-335	A/C	9293	21616	+	NA	NA	NA	NA	NA	NA	M	C	C	A	A	A	M	A	A	C	C	A	A	A	A	A	A	A	M	A	A	A	A	C	M	A	M	A	A	A	M	A	A	A	A	N	A	M	M
0107-H21-218	A/G	9293	21733	+	NA	NA	NA	NA	NA	NA	A	A	A	A	A	R	A	A	A	A	A	A	A	A	A	A	A	A	A	R	A	A	A	A	R	A	A	A	A	A	A	A	R	A	A	A	R	A	A
0107-H21-137	A/C	9293	21814	+	NA	NA	NA	NA	NA	NA	A	A	A	A	A	A	C	A	A	A	A	A	M	A	A	A	A	A	A	A	A	A	A	A	M	A	A	A	A	A	A	A	A	A	A	A	A	A	A
GQ0049-P21.1.78	C/T	9458	23486	+	NA	NA	NA	NA	NA	NA	C	C	C	Y	C	Y	C	Y	T	Y	C	C	Y	T	C	Y	Y	C	C	C	Y	C	Y	C	Y	C	C	C	C	C	C	C	C	Y	C	C	Y	C	C
08525f	T/C	9556	74092	+	NA	NA	NA	NA	NA	NA	T	T	Y	T	T	T	T	T	T	Y	T	T	T	T	T	T	T	Y	T	T	T	T	T	T	T	T	T	T	T	T	T	T	T	T	T	T	T	T	T
PabiesKN1b-1058	T	9556	74400	+	NA	NA	NA	NA	NA	NA	T	T	T	T	T	T	T	T	T	T	T	T	T	T	T	T	T	T	T	T	T	T	T	T	T	T	T	T	T	T	T	T	T	T	T	T	T	T	T
PabiesKN1b-919	G/A	9556	74538	+	NA	NA	NA	NA	NA	NA	G	G	G	G	G	G	G	G	G	G	G	G	G	G	G	G	G	G	G	G	G	G	G	G	G	G	G	G	G	G	G	G	G	G	G	G	N	R	G
GQ0196-P14.1.44	A/C	9965	47391	+	NA	NA	NA	NA	NA	NA	A	A	A	A	A	A	A	A	A	A	M	A	A	A	A	A	A	M	C	M	A	A	A	A	A	A	A	A	M	A	A	A	M	A	M	A	A	A	A
0-4054-02-10647-contigContig1-99	A/T	9967	19799	+	NA	NA	NA	NA	NA	NA	N	N	N	N	N	N	N	N	N	N	N	N	N	N	N	N	N	N	N	N	N	N	N	N	N	N	N	N	N	N	N	N	N	N	N	N	N	N	N
ss538948369	G/A	10053	3545	+	NA	NA	NA	NA	NA	NA	G	G	G	G	G	G	G	G	G	G	R	G	G	G	G	G	G	G	G	G	G	G	G	G	G	G	G	G	G	G	R	G	G	G	G	N	G	G	G
GQ03509-P11.1.941	G/A	10122	59387	+	NA	NA	NA	NA	NA	NA	G	G	G	G	R	G	G	G	G	G	G	G	G	G	R	G	G	G	G	G	G	G	G	G	G	G	G	G	R	G	G	G	G	G	R	G	G	G	G
WS-2.0-GQ0074.TB-H08.1-678	T/G	10141	13133	+	NA	NA	NA	NA	NA	NA	T	T	T	T	K	T	T	T	T	K	K	K	K	T	K	K	T	T	K	T	T	T	T	T	K	K	K	K	N	K	K	T	T	K	N	K	K	K	T
00812-N10-409	G/A	10245	29091	+	NA	NA	NA	NA	NA	NA	G	G	G	G	G	G	G	G	G	R	G	G	G	R	G	R	G	G	G	G	G	R	G	G	G	G	G	G	G	R	G	G	G	G	G	R	G	A	G
MA_10430794g0020-148-[G_T]	G/T	10340	9341	+	NA	NA	NA	NA	NA	NA	G	K	G	K	K	G	K	N	K	K	K	G	G	G	G	K	G	G	K	K	G	K	G	K	K	N	G	T	G	G	G	N	N	N	N	N	N	N	N
ss538949624	G	10351	602	+	NA	NA	NA	NA	NA	NA	G	G	G	G	G	G	G	G	G	G	G	G	G	G	G	G	G	G	G	G	G	G	G	G	G	G	G	G	G	G	G	G	G	G	G	G	G	G	G
ss538953037	G/A	10370	6619	+	NA	NA	NA	NA	NA	NA	G	G	G	G	G	G	G	G	G	G	N	G	G	G	G	G	G	G	G	G	G	G	G	G	G	G	G	N	G	G	G	G	G	G	G	G	G	G	G
GQ0032-C03.1.474	A/C	10407	29655	+	NA	NA	NA	NA	NA	NA	A	A	M	A	A	A	A	A	A	A	A	M	A	A	A	M	A	A	M	A	A	C	A	A	M	A	C	A	A	M	A	A	A	A	A	A	A	M	C
PGLM2-1529	G	10447	25554	+	NA	NA	NA	NA	NA	NA	G	G	G	G	G	G	G	G	G	G	G	G	G	G	G	G	G	G	G	G	G	G	G	G	G	G	G	G	G	G	G	G	G	G	G	G	G	G	G
Pabies1391-224	A/T	10591	11383	+	NA	NA	NA	NA	NA	NA	A	A	A	A	A	A	A	A	A	A	A	W	A	A	A	A	A	W	A	A	A	W	A	A	W	A	A	A	A	A	A	A	A	A	A	A	A	A	A
Pabies1391-413	G/A	10591	11572	+	NA	NA	NA	NA	NA	NA	G	G	G	G	G	G	G	G	G	G	G	R	G	G	G	G	G	R	G	G	G	R	G	G	R	G	G	G	G	G	G	G	G	G	G	G	G	G	G
GQ02905-A02.2.1815	A/G	10604	81475	+	NA	NA	NA	NA	NA	NA	R	A	A	R	A	A	A	A	A	R	A	A	A	G	A	A	A	R	A	A	A	A	R	A	A	A	A	A	R	A	R	R	A	R	R	A	A	A	A
GQ02905-A02.2.1381	G/A	10604	82582	+	NA	NA	NA	NA	NA	NA	G	G	G	R	G	G	R	G	G	G	G	G	G	G	G	R	G	G	R	G	G	G	G	G	G	G	R	R	G	G	G	G	R	G	G	G	R	R	G
GQ04007-M16.1.1080	C/T	10666	10478	+	NA	NA	NA	NA	NA	NA	C	C	C	C	C	C	C	C	C	C	Y	C	Y	C	C	C	C	C	C	C	C	C	C	C	C	C	C	C	C	C	C	C	C	Y	C	C	C	C	C
GQ0046.B3-L09.1-180	C/T	10667	4499	+	NA	NA	NA	NA	NA	NA	C	C	C	C	C	C	C	C	C	C	C	C	C	C	C	C	C	C	C	C	C	C	C	C	Y	C	C	C	C	C	C	Y	C	C	C	C	C	C	C
GCAT-2.0-GQ0046.B3-L09-EPB-03	C/T	10667	4605	+	NA	NA	NA	NA	NA	NA	T	C	T	Y	Y	Y	Y	Y	T	T	Y	C	T	Y	C	Y	C	Y	C	Y	C	T	C	T	C	T	T	C	C	Y	Y	C	C	Y	C	Y	Y	Y	T
NODE-2123-length-511-cov-47.931507-246	T/C	10845	10144	+	NA	NA	NA	NA	NA	NA	Y	Y	T	Y	T	Y	T	T	Y	T	T	T	T	T	T	T	T	Y	Y	Y	T	T	T	T	T	T	Y	T	Y	Y	T	T	T	C	Y	Y	T	Y	T
MA_10869g0010-480-[A_T]	T/A	10869	1856	+	NA	NA	NA	NA	NA	NA	T	W	N	W	T	T	T	W	W	T	T	T	W	T	T	T	N	W	T	T	T	N	T	T	T	T	T	N	W	W	N	T	T	N	W	T	W	N	T
GQ0168-M01.1.662	A/G	10879	43224	+	NA	NA	NA	NA	NA	NA	A	A	R	A	R	R	R	A	A	A	R	A	A	R	R	A	A	A	A	R	A	A	A	R	G	R	R	G	R	A	A	A	A	R	R	R	R	R	R
GQ02829-O06.1.408	T/C	11113	54610	+	NA	NA	NA	NA	NA	NA	T	T	T	T	T	T	T	T	T	T	Y	T	T	T	T	T	T	T	T	T	T	T	T	T	T	T	T	T	T	T	T	T	T	T	T	T	T	T	T
ss538949893	C	11233	47417	+	NA	NA	NA	NA	NA	NA	C	C	N	C	C	C	C	C	C	C	C	C	C	C	C	C	C	C	C	C	C	C	C	C	C	C	C	C	C	C	C	C	C	C	N	C	C	C	C
FCL1450Contig1-1022	G/C	11267	6153	+	NA	NA	NA	NA	NA	NA	G	G	G	G	G	G	G	G	G	G	G	G	G	G	G	G	G	G	G	G	G	G	G	G	G	G	G	G	G	G	S	G	G	G	G	G	G	G	G
GQ03311-L15.2.1561	T	11306	8068	+	NA	NA	NA	NA	NA	NA	N	T	T	T	T	T	N	T	T	N	T	N	N	T	T	T	T	T	N	N	T	T	N	N	N	N	T	T	N	T	T	N	N	N	N	T	T	N	N
GQ03417-N02.1.255	T	11322	20788	+	NA	NA	NA	NA	NA	NA	T	T	T	T	T	T	T	T	T	T	T	T	T	T	T	T	T	T	T	T	T	T	T	T	T	T	T	T	T	T	T	T	T	T	T	T	T	T	T
08pgb17m	A/T	11327	20794	+	NA	NA	NA	NA	NA	NA	A	A	A	W	W	A	A	A	A	A	A	A	W	A	W	W	A	A	W	A	A	A	W	A	A	W	A	A	A	A	A	A	A	A	A	A	A	A	A
MA_11358g0030-1706-[G_A]	G/A	11358	44605	+	NA	NA	NA	NA	NA	NA	G	R	G	G	G	G	R	G	G	G	G	G	G	G	G	G	R	G	R	G	G	G	R	G	G	G	G	G	G	G	G	G	R	G	G	G	R	G	G
GQ03802-L02.1.1134	C	11492	72401	+	NA	NA	NA	NA	NA	NA	C	C	C	C	C	C	C	C	C	C	C	C	C	C	C	C	C	C	C	C	C	C	C	C	C	C	C	C	C	C	C	C	C	C	C	C	C	C	C
WS-2.0-GQ0205.B3-D14.1-352	C/G	11503	39290	+	NA	NA	NA	NA	NA	NA	S	N	C	S	S	S	N	N	C	N	N	S	N	S	S	S	N	N	S	S	S	S	N	N	S	C	S	C	S	S	N	C	N	N	N	N	N	N	N
08pg09303h	G/T	11511	32285	+	NA	NA	NA	NA	NA	NA	K	G	G	G	G	G	G	G	G	G	G	G	G	G	G	G	G	G	G	G	G	G	G	G	G	G	G	G	G	G	G	G	G	G	G	G	G	G	G
P09393-f2-4	C/G	11511	33513	+	NA	NA	NA	NA	NA	NA	S	N	S	S	C	C	C	S	C	C	S	C	C	C	C	S	S	C	C	C	S	C	C	C	C	C	S	C	C	C	S	C	S	C	C	C	C	S	C
MA_11526g0010-2041-[A_G]	A	11526	19994	+	NA	NA	NA	NA	NA	NA	A	A	A	A	A	A	A	A	A	A	A	A	A	A	A	A	A	A	A	A	A	A	A	A	A	A	A	A	A	A	A	A	A	A	A	A	A	A	A
FCL1275Contig2-119	NA	11534	10810	+	NA	NA	NA	NA	NA	NA	N	N	N	N	N	N	N	N	N	N	N	N	N	N	N	N	N	N	N	N	N	N	N	N	N	N	N	N	N	N	N	N	N	N	N	N	N	N	N
MA_11618g0020-591-[T_C]	T/C	11618	8304	+	NA	NA	NA	NA	NA	NA	T	T	Y	T	T	N	T	T	C	Y	T	T	T	Y	Y	N	T	T	Y	N	T	Y	T	T	Y	T	T	Y	N	Y	Y	T	Y	T	N	Y	Y	Y	Y
GQ03704-C09.1.864	A/G	11699	24080	+	NA	NA	NA	NA	NA	NA	A	N	A	A	A	A	A	A	A	A	A	A	A	A	A	A	A	A	A	A	A	N	A	R	A	A	A	A	A	A	A	A	R	A	A	A	A	A	A
GQ03206-N09.2.777	C/T	11716	37766	+	NA	NA	NA	NA	NA	NA	C	C	C	C	C	C	C	C	C	C	C	C	C	C	C	C	C	C	C	C	C	C	C	T	C	Y	Y	C	C	Y	Y	C	C	Y	C	C	C	C	C
GQ03206-N09.2.1741	NA	11716	40430	+	NA	NA	NA	NA	NA	NA	N	N	N	N	N	N	N	N	N	N	N	N	N	N	N	N	N	N	N	N	N	N	N	N	N	N	N	N	N	N	N	N	N	N	N	N	N	N	N
MA_11962g0020-1451-[C_T]	C/T	11962	12487	+	NA	NA	NA	NA	NA	NA	C	C	C	C	C	C	C	C	C	C	C	C	C	C	C	Y	C	C	Y	C	C	Y	C	C	C	C	C	C	C	C	C	C	C	C	C	C	C	C	C
FCL3126Contig1-272	T/C	11992	33579	+	NA	NA	NA	NA	NA	NA	T	T	T	T	T	T	T	T	T	T	T	T	T	T	T	T	T	Y	T	T	T	T	Y	T	Y	T	Y	T	Y	T	T	Y	T	T	Y	T	Y	T	T
FCL496Contig1-584	A	12029	46599	+	NA	NA	NA	NA	NA	NA	A	A	A	A	A	A	A	A	A	A	A	A	A	A	A	A	A	A	A	A	A	A	A	A	A	A	A	A	A	A	A	A	A	A	A	N	N	A	A
GQ01306-E04.1.305	A/G	12040	34931	+	NA	NA	NA	NA	NA	NA	A	A	R	R	A	A	A	A	R	A	A	A	A	A	A	A	A	A	A	R	A	A	A	A	A	A	A	A	A	A	R	A	A	A	A	N	R	A	A
2-2937-01-10020-contigContig1-159	C	12190	17929	+	NA	NA	NA	NA	NA	NA	C	C	C	C	C	C	C	C	N	C	C	C	C	C	C	C	C	C	C	C	C	C	C	C	C	C	C	C	C	C	C	C	C	C	C	C	C	C	C
PGLM1-0613	A/G	12191	6891	+	NA	NA	NA	NA	NA	NA	N	N	R	R	R	R	R	R	R	R	R	R	R	R	N	R	R	R	R	R	R	R	R	N	R	R	R	R	R	R	R	N	A	R	A	N	N	R	N
FCL28Contig2-1021	G/T	12191	9311	+	NA	NA	NA	NA	NA	NA	K	K	G	G	G	G	G	G	G	G	G	G	G	G	K	G	G	G	G	G	G	G	G	K	G	G	G	G	G	G	G	K	G	K	G	K	K	K	G
ss538950578	A/G	12201	51909	+	NA	NA	NA	NA	NA	NA	R	A	R	A	A	A	R	A	A	A	A	A	A	R	A	A	A	A	A	A	A	A	A	A	R	A	A	G	A	A	R	R	A	A	A	A	A	A	A
FCL6093Contig1-107	C/G	12242	519	+	NA	NA	NA	NA	NA	NA	C	C	S	C	C	C	C	C	C	S	C	C	S	C	C	C	C	C	C	G	C	S	S	C	C	S	S	C	S	S	C	C	C	S	S	S	S	C	C
0-16400-01-10481-contigContig1-176	C/T	12325	13212	+	NA	NA	NA	NA	NA	NA	C	Y	C	C	C	C	C	C	C	C	C	C	Y	C	C	C	Y	C	Y	C	C	Y	C	Y	C	C	C	Y	Y	Y	C	C	T	Y	Y	Y	C	Y	Y
ss538945165	T	12346	31106	+	NA	NA	NA	NA	NA	NA	T	T	T	T	T	T	T	T	T	T	T	T	T	T	T	T	T	T	N	T	T	T	T	T	T	T	T	T	T	T	T	T	T	T	T	T	T	T	T
PGLM2-0812	C/A	12354	22293	+	NA	NA	NA	NA	NA	NA	C	C	C	C	C	C	C	C	C	C	M	C	C	M	C	M	C	M	C	C	C	C	M	C	C	C	M	C	C	M	C	C	C	C	C	N	M	C	M
GQ03705-H10.1.198	A	12466	39961	+	NA	NA	NA	NA	NA	NA	A	A	A	A	A	A	A	A	A	A	A	A	A	A	A	A	A	A	A	A	A	A	A	A	A	A	A	A	A	A	A	A	A	A	A	A	A	A	A
GQ03119-E14.1.576	T/C	12483	21829	+	NA	NA	NA	NA	NA	NA	Y	T	Y	T	T	Y	T	Y	T	T	T	T	T	T	T	T	Y	T	T	T	T	Y	T	Y	T	T	T	T	C	Y	Y	T	T	T	C	T	Y	Y	T
PGLM2-0296	A/G	12637	21182	+	NA	NA	NA	NA	NA	NA	A	A	A	A	A	A	A	A	A	A	A	A	A	A	A	A	R	A	R	G	A	A	R	A	R	A	R	A	A	A	A	A	A	A	A	A	A	A	R
CL697Contig1-1468	C/G	12670	46138	+	NA	NA	NA	NA	NA	NA	C	G	S	C	S	S	S	C	S	S	S	S	G	C	S	S	C	C	G	G	C	G	G	G	S	G	C	S	S	S	C	C	C	C	S	S	C	G	C
FCL3097Contig1-343	C/T	12714	38472	+	NA	NA	NA	NA	NA	NA	C	C	C	C	C	C	C	C	C	C	C	C	C	C	C	C	C	C	C	C	C	C	C	C	C	C	C	C	C	C	C	C	C	C	C	C	Y	C	C
NODE-30625-length-363-cov-61.696968-245	A/C	12847	8381	+	NA	NA	NA	NA	NA	NA	A	A	M	A	A	A	M	A	A	A	A	A	A	A	A	A	A	A	A	A	M	A	A	A	A	M	A	A	M	A	A	A	A	A	M	A	A	A	M
PGLM2-0984	C/A	12853	18888	+	NA	NA	NA	NA	NA	NA	C	M	C	C	M	C	M	C	M	M	A	C	C	C	C	C	C	M	M	C	C	C	C	C	M	C	C	C	C	C	C	C	M	A	C	C	M	C	C
GQ03232-B24.1.58	G/A	12869	31771	+	NA	NA	NA	NA	NA	NA	N	G	G	A	A	R	R	R	N	A	N	R	R	R	G	R	N	R	R	R	N	R	N	R	N	R	R	A	R	N	A	R	G	A	N	R	R	A	N
GQ03105-J06.1.948	G/T	13110	4901	+	NA	NA	NA	NA	NA	NA	G	G	G	G	G	K	G	G	K	K	G	K	G	T	K	G	G	G	G	T	K	K	G	G	G	G	T	G	K	K	G	K	K	G	K	G	G	G	G
MA_13216g0010-166-[G_A]	G/A	13216	2844	+	NA	NA	NA	NA	NA	NA	R	R	G	A	R	G	G	R	G	G	R	G	G	G	A	R	G	G	G	R	G	R	R	A	R	R	R	G	R	R	A	R	G	A	R	A	R	G	G
GQ04105-B11.1.169	T/C	13281	9743	+	NA	NA	NA	NA	NA	NA	Y	T	Y	Y	Y	Y	C	Y	T	T	Y	T	T	C	C	T	Y	Y	Y	T	Y	T	Y	T	T	Y	Y	T	C	T	T	Y	Y	Y	C	C	Y	Y	Y
ss538945787	G/A	13327	6255	+	NA	NA	NA	NA	NA	NA	G	G	R	G	G	G	G	R	G	G	G	R	G	G	G	R	G	G	G	G	G	G	G	G	R	G	G	G	R	G	G	G	G	G	R	R	G	G	G
NODE-5308-length-1590-cov-177.522644-342	G/A	13412	62453	+	NA	NA	NA	NA	NA	NA	G	R	G	R	R	A	R	A	G	A	G	R	G	G	R	R	R	G	R	A	G	G	G	R	A	R	G	G	R	R	G	G	R	G	R	R	G	G	G
GQ04107-I15.1.476	A	13573	4135	+	NA	NA	NA	NA	NA	NA	A	A	A	A	A	A	A	A	N	N	A	A	A	N	A	A	A	A	A	N	A	A	A	A	A	A	A	A	A	A	A	A	A	A	A	A	A	A	A
GQ04002-G01.1.681	G/A	13576	26454	+	NA	NA	NA	NA	NA	NA	G	G	G	G	G	G	G	G	G	G	G	G	G	G	G	G	G	G	G	G	G	G	G	R	G	G	G	G	G	G	G	G	G	G	G	R	G	G	G
PGLM1-0999	A/G	13576	26952	+	NA	NA	NA	NA	NA	NA	A	R	A	R	A	R	A	R	R	G	A	R	G	A	A	A	A	A	R	R	R	R	A	G	A	A	R	R	R	R	A	R	R	A	R	G	R	G	A
NODE-5234-length-759-cov-118.913040-174	G/T	13648	22282	+	NA	NA	NA	NA	NA	NA	G	K	N	G	G	G	G	G	K	K	K	G	K	G	K	G	G	G	T	K	G	K	G	K	G	G	K	G	K	G	G	G	G	G	K	K	G	G	K
ss538954161	G	13856	15648	+	NA	NA	NA	NA	NA	NA	G	G	G	G	G	G	G	G	G	G	G	G	G	G	G	G	G	G	G	G	G	G	G	G	G	G	G	G	G	G	G	G	G	G	G	G	G	G	G
DAL12-333	C/T	13933	47805	+	NA	NA	NA	NA	NA	NA	C	C	C	C	C	Y	C	C	C	C	C	C	C	C	C	C	C	C	C	C	C	C	C	C	C	C	C	C	C	Y	C	Y	Y	C	C	Y	C	C	C
c48892_g1_i1_bp_244	T/G	14060	46120	+	NA	NA	NA	NA	NA	NA	T	T	T	T	K	T	T	T	T	T	T	T	T	T	T	T	T	K	T	T	T	T	K	T	T	T	T	T	T	T	T	T	T	G	T	K	T	T	T
GQ03614-N17.1.800	C/A	14082	1268	+	NA	NA	NA	NA	NA	NA	C	C	C	C	M	C	M	C	C	C	M	C	C	M	C	C	C	M	C	C	M	M	C	C	C	M	C	M	M	C	C	A	C	C	M	C	C	C	M
FCL749Contig1-942	T/C	14292	6008	+	NA	NA	NA	NA	NA	NA	T	Y	T	T	T	N	Y	Y	Y	Y	N	N	Y	Y	Y	Y	Y	C	Y	Y	N	Y	C	C	N	Y	C	N	Y	Y	Y	T	Y	N	Y	Y	T	Y	Y
PGLM2-1043	G/A	14356	3109	+	NA	NA	NA	NA	NA	NA	G	G	R	R	R	R	R	G	R	G	G	G	R	G	R	R	R	R	N	G	R	N	R	G	R	G	N	G	R	R	R	R	G	G	R	G	G	R	G
GQ03222-G20.1.418	G/A	14383	14238	+	NA	NA	NA	NA	NA	NA	G	G	G	G	G	G	G	G	G	G	G	G	G	G	G	G	G	G	G	G	G	G	G	G	G	G	G	G	G	G	G	G	G	G	G	G	G	G	G
GQ03912-E20.1.589	C/T	14427	30538	+	NA	NA	NA	NA	NA	NA	Y	Y	Y	Y	N	Y	N	Y	Y	Y	C	Y	C	Y	Y	Y	Y	Y	Y	Y	Y	N	C	C	C	C	C	Y	N	N	Y	C	Y	Y	Y	C	C	Y	C
ZIP-1430	NA	14457	6348	+	NA	NA	NA	NA	NA	NA	N	N	N	N	N	N	N	N	N	N	N	N	N	N	N	N	N	N	N	N	N	N	N	N	N	N	N	N	N	N	N	N	N	N	N	N	N	N	N
ZIP-1197	G/A	14457	6581	+	NA	NA	NA	NA	NA	NA	G	R	G	G	G	G	G	R	G	R	G	R	G	G	G	R	G	G	G	G	G	G	G	R	G	G	G	G	G	G	G	G	R	G	G	R	G	G	G
ZIP-830	G/T	14457	6948	+	NA	NA	NA	NA	NA	NA	T	K	G	K	K	K	G	K	K	K	K	K	G	G	K	T	G	K	G	G	G	G	G	K	K	G	K	G	K	G	G	G	K	G	K	K	G	T	G
02739-B22-2892	T/G	14534	22670	+	NA	NA	NA	NA	NA	NA	T	T	T	T	N	T	T	T	K	T	T	T	T	T	T	T	T	K	T	T	T	T	T	T	T	T	N	T	T	T	T	T	K	T	T	T	T	K	T
02739-B22-2821	T/A	14534	22741	+	NA	NA	NA	NA	NA	NA	W	T	T	T	T	W	T	T	T	T	T	T	T	T	T	T	T	T	T	T	W	T	T	T	T	T	T	T	T	T	W	W	T	T	T	T	T	T	T
02739-B22-2720	A/G	14534	22842	+	NA	NA	NA	NA	NA	NA	A	A	A	A	N	A	R	R	A	N	A	A	A	A	R	R	A	A	R	R	A	A	R	A	A	A	A	R	A	A	A	A	R	A	A	A	R	R	A
02739-B22-2623	T/A	14534	22938	+	NA	NA	NA	NA	NA	NA	T	T	T	W	T	T	T	T	T	T	T	T	T	N	T	W	T	T	W	T	T	T	T	T	T	T	T	T	T	T	T	T	T	T	T	T	W	T	T
02739-B22-2345	C/A	14534	23216	+	NA	NA	NA	NA	NA	NA	C	C	C	C	M	C	M	M	C	N	C	C	C	C	M	M	C	C	M	M	C	C	M	C	C	C	C	M	C	C	C	C	M	C	C	C	C	M	C
02739-B22-2235	A/G	14534	23328	+	NA	NA	NA	NA	NA	NA	N	N	N	N	N	N	N	N	N	N	N	N	N	N	N	N	N	N	N	N	N	N	N	N	N	N	N	N	N	N	N	N	R	A	A	A	A	R	A
02739-B22-621	G/C	14534	24759	+	NA	NA	NA	NA	NA	NA	G	G	G	G	N	G	N	N	G	N	G	G	G	G	N	N	G	G	N	N	G	G	G	G	G	G	G	N	G	G	G	G	G	G	S	S	N	S	G
02739-B22-430	G/T	14534	24948	+	NA	NA	NA	NA	NA	NA	G	K	K	K	K	G	G	G	K	G	K	G	G	T	G	K	G	K	K	G	G	G	K	K	K	K	T	G	K	G	G	K	K	G	K	G	K	K	G
02739-B22-309	A/T	14534	25069	+	NA	NA	NA	NA	NA	NA	W	W	W	A	A	T	W	W	A	A	A	A	W	A	W	A	W	A	A	A	T	W	A	W	A	W	A	W	A	T	W	A	A	T	A	W	A	A	T
WS-2.0-GQ0023.B3.r-A10.1-304	T	14543	10317	+	NA	NA	NA	NA	NA	NA	T	T	T	T	T	T	T	T	T	T	T	T	T	T	T	T	T	T	T	T	T	T	T	T	T	T	T	T	T	T	T	T	T	T	T	T	T	T	T
FCL1950Contig1-114	T	14571	52380	+	NA	NA	NA	NA	NA	NA	N	N	N	N	N	N	N	N	N	N	N	N	N	N	N	N	N	N	N	N	N	N	N	N	N	N	N	N	N	N	N	N	T	T	N	T	T	T	T
GQ03404-I14.1.173	T/C	14707	3020	+	NA	NA	NA	NA	NA	NA	T	C	T	T	T	C	Y	C	Y	Y	T	T	Y	Y	T	T	T	Y	T	Y	Y	C	Y	C	Y	Y	Y	Y	T	C	Y	Y	T	T	T	T	T	T	T
ss538946918	C/T	14714	3338	+	NA	NA	NA	NA	NA	NA	Y	C	N	Y	C	Y	Y	Y	C	C	Y	Y	Y	T	C	Y	T	C	C	C	C	C	Y	C	C	C	C	C	C	Y	C	C	C	T	C	Y	C	C	Y
paP12255-1	A/G	14774	21146	+	NA	NA	NA	NA	NA	NA	R	G	R	R	R	G	R	G	G	G	R	A	G	A	R	G	G	A	A	R	R	G	R	R	R	R	R	R	G	R	A	R	R	G	G	R	A	R	A
NODE-6319-length-737-cov-35.735413-456	T/C	14798	35328	+	NA	NA	NA	NA	NA	NA	T	T	T	T	T	T	T	T	T	T	T	T	T	T	T	T	T	T	T	T	T	T	T	T	T	T	T	T	T	T	T	T	T	T	T	T	T	T	T
NODE-6319-length-737-cov-35.735413-309	T/C	14798	35625	+	NA	NA	NA	NA	NA	NA	Y	Y	Y	T	Y	Y	C	Y	T	Y	Y	Y	Y	T	T	T	Y	Y	Y	T	T	Y	Y	T	Y	T	T	T	Y	C	Y	T	Y	T	Y	T	T	T	Y
GQ0203-P11.1.1366	C/A	14898	31828	+	NA	NA	NA	NA	NA	NA	N	C	M	M	A	M	C	M	C	A	C	C	C	A	C	M	M	C	M	C	M	M	C	C	M	C	C	C	M	C	M	M	M	N	N	M	C	N	N
WS0266-F16.1.380	C/T	14935	17097	+	NA	NA	NA	NA	NA	NA	C	C	Y	C	C	C	C	C	C	C	C	C	C	C	C	C	C	C	C	C	C	C	C	C	C	C	C	C	C	C	C	C	C	C	C	Y	C	C	C
SB18-182	A/G	14940	20374	+	NA	NA	NA	NA	NA	NA	R	G	R	A	N	R	R	A	A	R	R	A	A	R	R	A	A	A	N	R	A	R	A	A	R	A	G	G	A	R	G	R	R	G	A	R	G	R	A
SB18-252	C/T	14940	20444	+	NA	NA	NA	NA	NA	NA	C	Y	Y	C	C	C	C	C	C	C	C	C	C	Y	Y	C	C	C	C	N	C	C	C	C	C	C	C	C	C	C	Y	C	C	C	C	C	Y	Y	C
SB18-506	G/T	14940	20698	+	NA	NA	NA	NA	NA	NA	G	G	K	G	G	K	G	K	K	G	G	G	K	G	K	G	K	G	G	G	G	G	K	G	G	K	G	G	G	G	G	G	G	G	G	G	G	G	K
SB18-619	C	14940	20811	+	NA	NA	NA	NA	NA	NA	C	C	C	C	C	C	C	C	C	C	C	C	C	C	C	C	C	C	C	C	C	C	C	C	C	C	C	C	C	C	C	C	C	C	C	C	C	C	C
SB18-686	G/T	14940	20878	+	NA	NA	NA	NA	NA	NA	G	G	K	G	G	K	G	K	K	G	G	G	K	G	K	G	K	G	G	G	G	G	K	G	G	K	G	G	G	G	G	G	G	G	G	G	G	N	K
GQ04010-B06.1.811	A/C	15029	9916	+	NA	NA	NA	NA	NA	NA	N	N	N	N	C	C	N	N	N	N	N	N	N	N	N	N	N	N	N	N	N	N	N	N	N	N	N	N	C	N	N	N	M	M	C	M	N	M	M
FCL3328Contig1-987	G/C	15423	26352	+	NA	NA	NA	NA	NA	NA	G	G	G	G	G	G	G	G	G	G	S	G	G	G	G	G	G	G	G	G	G	G	S	G	G	G	G	G	G	G	S	G	S	G	G	G	G	G	C
GQ03231-D24.3.2909	G/A	15423	26409	+	NA	NA	NA	NA	NA	NA	G	G	G	A	N	A	R	A	N	R	G	G	R	N	R	G	G	G	G	R	G	G	G	R	G	G	R	G	G	G	G	R	G	R	G	N	R	A	G
CL104Contig1-415	C	15508	9728	+	NA	NA	NA	NA	NA	NA	N	N	N	N	N	N	N	N	N	N	N	N	N	N	N	N	N	N	N	N	N	N	N	N	N	N	N	N	N	N	N	N	N	N	N	N	N	N	N
FCL1097Contig1-273	C/T	15537	14415	+	NA	NA	NA	NA	NA	NA	C	Y	Y	Y	C	Y	T	C	C	Y	C	T	Y	Y	C	Y	C	C	C	Y	C	Y	C	C	C	Y	C	T	T	C	C	C	C	Y	T	C	T	C	Y
GQ0082-B18.1.331	C/G	15630	10046	+	NA	NA	NA	NA	NA	NA	C	C	C	C	C	C	C	C	C	C	C	S	C	C	C	C	C	C	C	C	C	C	C	C	C	C	C	C	C	C	C	C	C	C	C	C	C	C	C
GQ0082-B18.1.567	A	15630	10373	+	NA	NA	NA	NA	NA	NA	A	A	A	A	A	A	A	A	A	A	A	A	A	A	A	A	A	A	A	A	A	A	A	A	A	A	A	A	A	A	A	A	A	A	A	N	A	A	A
GQ03605-F01.2.643	A/G	15776	86530	+	NA	NA	NA	NA	NA	NA	R	A	A	R	R	R	R	R	A	R	R	R	R	R	G	R	A	G	G	G	A	R	R	G	R	A	R	A	A	R	G	A	R	R	A	G	R	R	R
CL65Contig1-593	C/T	15776	86548	+	NA	NA	NA	NA	NA	NA	Y	C	C	Y	Y	Y	Y	Y	C	Y	Y	C	Y	Y	T	Y	C	T	T	Y	C	Y	Y	T	Y	C	Y	C	C	Y	T	C	Y	Y	C	T	Y	Y	Y
PUT8295-117	C/T	15820	8716	+	NA	NA	NA	NA	NA	NA	C	Y	C	C	C	C	C	C	Y	Y	C	C	C	C	C	C	C	C	C	C	C	C	C	C	C	C	C	C	T	C	C	Y	T	C	T	C	C	C	C
PGLM1-0146	A/C	15820	9169	+	NA	NA	NA	NA	NA	NA	A	M	A	A	N	M	A	A	M	M	A	A	A	A	M	A	A	A	A	M	C	A	A	A	A	A	A	A	C	A	M	M	C	A	C	A	A	A	A
GQ0047-L02.1.408	G/A	15892	41590	+	NA	NA	NA	NA	NA	NA	G	R	G	G	R	G	G	G	R	R	R	R	G	G	G	G	R	G	G	R	A	G	G	G	G	R	G	A	R	G	N	G	R	G	R	N	R	G	R
GQ03504-K09.1.106	C/T	16054	6699	+	NA	NA	NA	NA	NA	NA	C	C	C	C	Y	Y	Y	Y	T	Y	T	Y	Y	C	T	Y	Y	C	Y	T	Y	T	C	Y	C	Y	Y	C	C	Y	Y	C	Y	C	C	N	Y	Y	T
CL805Contig1-124	G	16080	53807	+	NA	NA	NA	NA	NA	NA	N	G	N	G	G	G	G	G	G	G	G	G	G	G	G	G	G	G	G	G	G	G	G	G	G	G	G	G	G	G	G	G	G	G	G	G	G	G	G
c84892_g1_i1_1164	A/G	16118	34840	+	NA	NA	NA	NA	NA	NA	A	R	A	R	A	R	A	A	A	A	A	A	A	A	A	R	R	A	R	A	A	A	A	A	A	A	A	A	A	R	A	A	R	A	A	A	A	R	A
GQ03203-B22.2.265	A/G	16152	72346	+	NA	NA	NA	NA	NA	NA	G	A	A	G	N	A	A	A	R	A	A	A	A	N	G	R	A	N	R	A	A	R	A	N	R	N	A	R	A	A	A	N	A	G	A	R	A	A	A
PGLM2-0242	C/T	16165	14695	+	NA	NA	NA	NA	NA	NA	C	C	C	C	C	Y	C	Y	C	C	C	C	C	C	C	C	C	C	C	C	C	C	C	C	C	C	Y	C	C	C	C	C	C	C	C	C	C	C	C
CL990Contig1-164	G/C	16264	38353	+	NA	NA	NA	NA	NA	NA	S	G	G	S	G	G	G	G	G	G	G	S	G	G	G	G	G	G	G	G	G	G	G	G	G	G	G	G	G	G	G	G	G	G	N	N	G	S	G
GQ03105-H03.1.604	C/A	16324	9071	+	NA	NA	NA	NA	NA	NA	N	M	M	M	M	M	N	N	N	N	M	M	N	N	M	M	M	M	N	M	N	A	M	N	N	N	N	M	M	M	N	A	C	A	C	N	M	C	C
ss538945588	C/A	16372	27862	+	NA	NA	NA	NA	NA	NA	C	C	N	C	C	C	C	C	C	C	C	C	C	C	C	C	C	C	C	C	C	C	C	C	C	C	C	C	C	C	C	C	C	C	C	C	M	C	C
GQ03112-B18.1.842	A/G	16514	45856	+	NA	NA	NA	NA	NA	NA	R	R	G	R	R	R	G	R	G	R	R	R	R	R	R	R	A	R	R	A	A	A	A	R	A	R	A	A	A	G	A	R	A	A	A	R	G	R	G
GQ0195-G17.2.1862	T/G	16595	4692	+	NA	NA	NA	NA	NA	NA	T	K	G	K	K	K	K	K	T	T	K	K	K	K	T	G	K	T	T	T	K	G	T	K	T	K	K	T	T	T	T	K	K	K	T	T	G	G	K
PGLM1-0333	A/C	16595	4944	+	NA	NA	NA	NA	NA	NA	N	N	N	N	N	N	N	N	N	N	N	N	N	N	N	N	N	N	N	N	N	N	N	N	N	N	N	N	N	N	N	N	N	N	N	N	N	N	N
2pa08pg15085e	G/A	16595	5698	+	NA	NA	NA	NA	NA	NA	G	G	G	R	R	G	G	R	G	G	G	R	G	R	R	G	G	G	G	G	G	R	R	R	G	G	R	G	R	G	R	G	G	G	R	R	G	G	R
FCL744Contig1-243	T/A	16642	38028	+	NA	NA	NA	NA	NA	NA	T	W	T	W	A	W	W	W	W	W	T	T	T	T	T	W	T	W	T	T	T	W	W	T	T	T	W	W	W	T	W	T	T	T	W	T	W	A	T
GQ02803-C08.1.1246	G/T	16728	9371	+	NA	NA	NA	NA	NA	NA	K	K	T	K	T	K	K	T	K	T	K	K	K	G	K	T	K	G	T	G	T	T	G	K	T	T	G	K	K	K	T	T	T	K	K	K	G	K	G
NODE-7548-length-1058-cov-47.618149-564	C/T	16835	28371	+	NA	NA	NA	NA	NA	NA	C	Y	Y	C	C	C	C	C	C	C	C	C	C	C	C	C	C	C	C	Y	C	C	C	C	Y	C	C	C	C	C	C	Y	Y	Y	C	C	C	C	C
GQ04104-K10.1.275	G/A	16891	37293	+	NA	NA	NA	NA	NA	NA	G	R	G	R	R	R	G	G	R	G	G	G	R	R	A	R	R	R	G	R	R	G	R	R	R	A	R	G	A	R	G	G	R	G	A	A	G	A	A
MA_16896g0010-44968-[C_T]	C/T	16896	49170	+	NA	NA	NA	NA	NA	NA	C	C	C	Y	C	Y	C	Y	C	C	C	Y	Y	T	Y	C	T	Y	Y	T	C	Y	T	Y	C	C	C	T	C	Y	C	Y	C	T	C	C	C	C	Y
FCL218Contig1-705	A	17008	15331	+	NA	NA	NA	NA	NA	NA	A	A	A	A	A	A	A	A	A	A	A	A	N	A	A	A	A	A	A	A	A	A	A	A	A	A	A	A	A	A	A	A	A	A	A	A	A	A	A
WS-2.0-GQ00411.B3-D07.1-1447	G/C	17031	54700	+	NA	NA	NA	NA	NA	NA	N	N	N	N	N	N	N	N	N	N	N	N	N	N	N	N	N	N	N	N	N	N	N	N	N	N	N	N	N	N	N	N	G	G	N	G	N	G	G
NODE-66641-length-403-cov-68.374687-195	G/A	17098	32835	+	NA	NA	NA	NA	NA	NA	N	G	G	R	A	G	R	R	G	G	R	G	G	G	R	R	N	G	G	G	G	N	G	G	G	G	R	G	G	N	N	R	N	N	N	N	N	N	N
NODE-3274-length-1213-cov-72.057709-916	G/A	17138	22526	+	NA	NA	NA	NA	NA	NA	G	G	G	G	G	G	G	G	G	N	G	R	G	G	G	G	G	G	G	G	G	G	G	R	G	G	G	G	N	G	R	A	G	R	R	G	N	G	G
GQ03510-K20.3.1620	A/G	17423	25624	+	NA	NA	NA	NA	NA	NA	R	R	G	R	R	R	R	A	A	G	G	A	R	R	A	R	A	A	A	A	R	A	R	A	R	A	R	A	R	A	R	R	A	G	R	A	R	A	R
0091-N13-236	G	17478	11511	+	NA	NA	NA	NA	NA	NA	G	G	G	G	G	G	G	G	G	G	G	G	G	G	G	G	G	G	G	G	G	G	G	G	G	G	G	G	G	G	G	G	G	G	G	G	G	G	G
GQ00410.B3-M23.4-2998	G/A	17539	1887	+	NA	NA	NA	NA	NA	NA	G	R	G	G	R	G	G	G	G	G	G	R	G	G	G	G	N	R	G	N	G	G	G	G	G	G	G	G	G	G	G	R	R	G	G	N	G	G	G
GQ03109-A05.1.744	G/A	17820	19874	+	NA	NA	NA	NA	NA	NA	G	G	G	G	G	G	G	G	R	G	G	R	R	R	G	G	G	G	R	G	R	G	R	G	G	G	G	G	G	G	R	A	G	G	G	R	R	R	G
GQ0072.TB.1-E18.2-1752	C/T	17820	46745	+	NA	NA	NA	NA	NA	NA	C	C	C	C	C	C	C	C	C	C	C	C	C	Y	C	C	C	C	C	C	C	C	C	C	C	C	C	C	C	C	C	T	C	C	C	C	C	Y	C
ss538943505	C/T	17826	24102	+	NA	NA	NA	NA	NA	NA	C	C	C	C	Y	C	C	C	C	C	C	C	C	C	C	C	C	C	C	C	C	C	C	Y	C	C	C	C	C	C	C	C	C	C	C	C	C	Y	C
GCAT-2.0-GQ00410.B3-N03-EPB-04	A/G	17826	24908	+	NA	NA	NA	NA	NA	NA	G	A	R	A	A	A	R	R	A	R	A	A	A	A	A	A	A	G	A	A	R	R	A	R	R	A	R	A	R	A	R	A	A	R	R	R	G	A	R
GQ02817-D19.2.1055	A/G	17859	16655	+	NA	NA	NA	NA	NA	NA	A	R	A	A	A	A	A	A	R	A	R	R	A	R	R	A	A	A	A	A	R	A	A	A	R	A	A	A	A	G	A	A	A	A	A	A	R	A	A
GQ03115-F07.1.850	G/A	17910	40858	+	NA	NA	NA	NA	NA	NA	G	G	G	G	G	G	G	G	G	G	G	G	G	G	G	G	G	G	G	G	G	G	G	G	G	G	G	G	G	G	G	G	G	G	G	G	G	G	G
MA_17966g0010-863-[G_A]	G	17966	23646	+	NA	NA	NA	NA	NA	NA	G	G	G	G	G	G	G	G	G	G	N	G	G	G	G	G	G	G	G	G	G	G	G	G	G	G	G	G	G	G	G	G	N	N	N	N	N	N	N
MA_17966g0010-619-[A_G]	A	17966	23890	+	NA	NA	NA	NA	NA	NA	A	A	A	A	A	A	A	A	A	A	A	A	A	A	A	A	A	A	A	A	A	A	A	A	A	A	A	A	A	A	A	A	A	A	A	A	A	A	A
GQ03916-O21.1.334	C/G	18014	15466	+	NA	NA	NA	NA	NA	NA	C	N	C	N	S	C	S	C	C	C	C	C	C	C	S	N	C	C	C	C	S	C	N	C	S	N	C	C	C	N	S	S	G	C	C	C	N	C	N
GQ04109-I11.2.259	C/T	18029	53753	+	NA	NA	NA	NA	NA	NA	C	Y	C	C	C	C	C	C	C	C	C	C	C	C	Y	C	C	C	C	C	C	Y	C	C	C	C	Y	C	C	Y	C	C	C	C	C	C	C	C	C
MA_18061g0010-642-[T_C]	T/C	18061	6269	+	NA	NA	NA	NA	NA	NA	C	Y	Y	T	Y	Y	T	T	T	T	T	Y	Y	T	Y	T	T	Y	Y	T	T	T	T	Y	T	T	Y	T	T	Y	Y	T	T	Y	T	T	T	Y	T
GQ0259-G20.1.646	A/G	18076	13076	+	NA	NA	NA	NA	NA	NA	R	A	A	A	A	A	R	A	A	A	A	A	A	A	R	A	A	A	R	N	A	A	A	A	A	N	A	A	A	A	A	A	A	A	A	A	A	A	A
CL1455Contig1-06-11989-contigContig1-140	A	18125	3756	+	NA	NA	NA	NA	NA	NA	A	A	A	A	A	A	A	A	A	A	A	A	A	A	A	A	A	A	A	A	A	A	A	A	A	A	A	A	A	A	A	A	A	A	A	A	A	A	A
GQ02805-I02.1.892	C/T	18131	52941	+	NA	NA	NA	NA	NA	NA	C	C	C	C	C	C	C	C	C	C	C	C	C	C	C	C	C	C	C	C	C	Y	C	C	Y	C	C	C	C	C	C	C	C	C	C	C	C	C	C
WS00733-B21.1.175	C/T	18132	4812	+	NA	NA	NA	NA	NA	NA	C	Y	C	C	N	C	C	C	Y	C	C	C	C	C	Y	C	Y	Y	C	Y	C	C	Y	C	C	C	C	C	Y	C	C	Y	Y	Y	Y	N	Y	N	Y
MA_18132g0010-1142-[C_T]	T	18132	12561	+	NA	NA	NA	NA	NA	NA	T	T	T	T	T	T	T	T	T	T	T	T	T	T	T	T	T	T	T	T	T	T	T	T	T	T	T	T	T	T	T	T	T	T	T	T	T	T	T
MA_18142g0010-1959-[C_G]	C/G	18142	28884	+	NA	NA	NA	NA	NA	NA	S	S	C	S	C	C	C	S	C	C	C	C	C	S	G	S	C	C	S	C	C	C	C	C	S	C	S	C	C	C	C	C	S	C	C	S	C	C	C
GQ02904-M22.2.901	A/G	18245	13282	+	NA	NA	NA	NA	NA	NA	A	A	A	A	A	A	A	A	A	A	A	A	A	A	A	A	A	A	A	A	A	A	A	A	A	A	A	A	A	A	A	A	A	A	A	A	A	R	A
GQ02815-C18.1.91	A/T	18275	50672	+	NA	NA	NA	NA	NA	NA	A	W	W	W	A	A	W	W	A	A	W	A	N	W	W	A	W	A	W	N	A	A	A	N	W	A	W	W	W	W	A	A	N	N	N	N	N	N	N
2TC1904e	A	18309	7081	+	NA	NA	NA	NA	NA	NA	A	A	A	A	A	A	A	A	N	A	A	A	A	A	A	A	A	A	N	N	A	N	A	A	A	A	A	A	A	A	A	A	A	A	A	A	A	A	A
PGLM2-0342	A/G	18309	7587	+	NA	NA	NA	NA	NA	NA	R	R	A	R	R	R	R	R	A	A	R	R	R	R	R	A	R	A	A	A	A	G	R	A	A	R	R	G	G	R	A	A	A	R	G	A	A	R	R
GQ0202-C02.1.71	C/T	18326	49177	+	NA	NA	NA	NA	NA	NA	C	C	C	C	C	C	C	C	C	C	C	C	C	C	C	C	C	C	C	C	C	C	C	C	C	C	C	C	C	C	C	Y	C	C	C	C	C	C	C
NODE-11025-length-465-cov-66.716125-170	C/G	18330	66364	+	NA	NA	NA	NA	NA	NA	N	N	N	N	N	N	N	N	N	N	N	N	N	N	N	N	N	N	N	N	N	N	N	N	N	N	N	N	N	N	N	N	N	N	N	N	N	N	N
FCL673Contig2-240	G/C	18349	18696	+	NA	NA	NA	NA	NA	NA	G	G	G	G	G	S	S	G	G	G	G	S	S	G	G	S	G	S	G	G	G	G	G	G	G	G	G	G	G	G	S	S	G	G	G	G	G	C	C
FCL595Contig1-290	C/T	18397	16589	+	NA	NA	NA	NA	NA	NA	C	C	C	C	C	C	C	C	C	C	C	C	C	C	C	C	C	C	C	C	C	C	C	C	C	C	C	C	C	C	C	C	C	C	C	C	C	C	C
PGLM2-0288	T/G	18462	33802	+	NA	NA	NA	NA	NA	NA	T	K	T	K	K	K	T	K	T	T	T	T	T	T	T	T	T	K	K	T	K	T	K	K	K	T	T	T	T	K	T	T	K	T	T	T	K	T	G
0279-G15-335	C/T	18470	25896	+	NA	NA	NA	NA	NA	NA	Y	Y	Y	C	Y	C	C	Y	C	C	Y	C	C	C	Y	C	N	Y	C	C	C	C	C	C	C	C	Y	C	Y	Y	Y	C	C	Y	Y	C	C	C	C
GQ03402-F17.2.504	A	18498	12465	+	NA	NA	NA	NA	NA	NA	A	A	A	A	A	A	A	A	A	A	A	A	A	A	A	A	A	A	A	A	A	A	A	A	A	A	A	A	A	A	A	A	N	A	A	A	A	A	A
NODE-22323-length-1060-cov-49.644341-693	A/G	18551	62555	+	NA	NA	NA	NA	NA	NA	A	A	A	A	A	A	A	A	A	A	A	A	A	A	A	A	A	R	A	A	A	A	A	A	A	A	A	A	A	R	A	A	A	A	A	A	A	A	A
GQ03615-E18.1.1382	A/T	18615	49279	+	NA	NA	NA	NA	NA	NA	A	W	W	A	A	W	W	A	A	W	W	T	A	W	A	A	W	A	W	W	A	W	W	W	W	T	A	A	W	A	W	T	A	A	W	W	W	W	A
FCL3850Contig1-156	C/T	18653	6168	+	NA	NA	NA	NA	NA	NA	C	C	C	C	Y	C	C	C	C	C	Y	C	Y	Y	T	Y	C	C	C	Y	Y	Y	C	C	C	C	C	C	C	C	C	Y	Y	Y	C	C	C	C	C
GQ03904-B06.1.520	C/T	18653	6647	+	NA	NA	NA	NA	NA	NA	C	C	C	C	C	C	C	C	C	C	C	C	C	C	C	C	C	C	C	C	C	C	C	C	C	C	C	C	C	C	C	C	C	C	C	C	C	C	C
P02773-3	T/C	18664	16884	+	NA	NA	NA	NA	NA	NA	T	Y	T	T	T	Y	Y	T	N	Y	T	T	Y	Y	T	Y	Y	T	T	T	T	Y	Y	T	T	Y	T	C	T	T	Y	T	Y	Y	T	T	Y	Y	T
GQ03801-K21.1.80	C/T	18755	55124	+	NA	NA	NA	NA	NA	NA	C	C	C	Y	C	C	C	C	C	C	C	C	Y	Y	C	C	Y	C	Y	C	C	C	C	Y	Y	C	Y	C	C	Y	N	C	Y	C	C	C	Y	C	C
CL109Contig1-1535	A/C	18779	14794	+	NA	NA	NA	NA	NA	NA	A	M	M	M	A	M	M	M	A	A	A	M	M	M	M	A	A	A	A	A	A	A	A	A	A	M	M	A	A	A	A	M	A	A	A	A	M	M	A
CL109Contig1-771	T/C	18779	33266	+	NA	NA	NA	NA	NA	NA	T	Y	Y	Y	T	Y	Y	Y	T	T	T	Y	Y	Y	Y	T	T	T	T	T	T	T	T	T	T	Y	Y	T	T	T	T	Y	T	T	T	T	Y	Y	T
CL109Contig1-687	A/G	18779	33350	+	NA	NA	NA	NA	NA	NA	A	R	R	R	A	R	R	R	A	A	A	R	R	R	R	A	A	A	A	A	A	A	A	A	A	R	R	A	A	A	A	R	A	A	A	A	R	R	A
GQ04102-D05.1.514	T	18795	49945	+	NA	NA	NA	NA	NA	NA	T	T	T	T	T	T	T	T	T	T	T	T	T	T	T	T	T	T	T	T	T	T	T	T	T	T	T	T	T	T	T	T	T	T	T	T	T	T	T
08pg09665f	A/G	18937	6769	+	NA	NA	NA	NA	NA	NA	R	A	A	A	R	A	A	A	A	A	A	A	A	A	A	A	A	A	R	R	A	A	A	A	A	R	A	A	G	A	R	A	A	A	N	A	A	A	R
MA_18943g0030-469-[C_T]	T/C	18943	52474	+	NA	NA	NA	NA	NA	NA	N	N	N	N	N	N	N	N	N	N	N	N	N	N	N	N	N	N	N	N	N	N	N	N	N	N	N	N	N	N	N	N	N	T	T	T	T	N	T
MA_19015g0010-5286-[T_C]	T/C	19015	12331	+	NA	NA	NA	NA	NA	NA	Y	T	Y	T	Y	T	T	T	T	Y	T	Y	T	Y	Y	C	T	C	Y	T	T	Y	T	C	Y	Y	T	T	Y	T	T	C	T	C	Y	C	T	T	T
PGLM2-0850	G	19057	28923	+	NA	NA	NA	NA	NA	NA	G	G	G	G	G	G	G	G	G	G	G	G	G	G	G	G	G	G	G	G	G	G	G	G	G	G	G	G	G	G	G	G	G	G	G	G	G	G	G
WS02625-P12.1.405	C/T	19127	32186	+	NA	NA	NA	NA	NA	NA	C	C	Y	Y	C	Y	C	C	Y	Y	C	C	C	C	C	C	C	Y	C	C	C	C	C	Y	Y	Y	C	C	C	C	C	C	C	C	C	C	N	C	C
PGLM1-0577	G/A	19215	9283	+	NA	NA	NA	NA	NA	NA	G	G	R	G	G	G	G	G	G	R	G	G	G	G	G	G	G	G	G	R	R	G	G	G	G	G	G	R	R	G	R	G	G	G	R	G	G	G	G
GQ03615-J11.1.673	G/A	19215	11242	+	NA	NA	NA	NA	NA	NA	G	G	R	G	G	G	G	G	G	R	G	G	G	G	G	G	G	G	G	R	G	G	G	G	G	G	G	R	G	G	R	G	G	G	G	G	G	G	G
FCL5052Contig1-2399	T/C	19223	57829	+	NA	NA	NA	NA	NA	NA	Y	T	Y	Y	Y	T	T	T	Y	T	T	T	T	T	Y	T	T	C	C	Y	T	T	Y	C	C	T	Y	C	Y	Y	Y	T	Y	Y	Y	T	T	Y	Y
FCL4430Contig1-880	G/A	19229	68273	+	NA	NA	NA	NA	NA	NA	G	G	G	G	G	G	G	G	G	R	G	G	G	G	G	G	G	G	G	G	G	G	G	G	G	G	G	G	G	G	G	G	G	G	G	G	G	G	G
ss538953626	C/T	19365	9162	+	NA	NA	NA	NA	NA	NA	Y	C	C	C	C	C	C	C	C	C	C	C	C	C	Y	C	C	C	C	C	C	C	C	C	C	C	C	C	C	C	Y	C	C	C	C	C	C	C	C
WS0261-J22.1.286	A/G	19375	27937	+	NA	NA	NA	NA	NA	NA	A	A	A	A	A	A	A	A	A	N	N	N	A	A	A	N	N	A	A	R	A	A	A	A	A	A	A	R	A	A	N	A	A	A	A	A	R	N	A
PabiesHB3-5700	T/C	19520	29225	+	NA	NA	NA	NA	NA	NA	Y	T	T	T	T	T	C	T	Y	T	T	T	T	T	Y	Y	Y	T	Y	T	Y	Y	T	T	T	T	Y	T	T	T	Y	T	Y	T	T	T	T	T	T
PabiesHB3-5122	G/T	19520	30016	+	NA	NA	NA	NA	NA	NA	G	N	G	G	G	G	G	G	G	G	G	G	G	G	G	G	G	G	G	G	G	G	G	G	G	G	G	G	G	N	G	N	G	G	G	N	G	G	G
PabiesHB3-2495	G/T	19520	32643	+	NA	NA	NA	NA	NA	NA	K	G	G	G	G	G	T	G	K	G	G	G	G	G	K	K	K	G	K	G	K	K	G	G	G	G	K	G	G	G	K	G	K	G	G	G	G	G	G
PabiesHB3-2316	G/A	19520	32822	+	NA	NA	NA	NA	NA	NA	R	R	G	G	G	G	A	R	R	R	G	G	R	R	R	R	R	A	R	R	R	R	R	R	R	R	A	G	R	R	R	R	R	G	R	R	R	G	R
PabiesHB3-385	T/C	19520	34828	+	NA	NA	NA	NA	NA	NA	T	T	T	T	T	T	T	T	T	T	T	Y	T	T	T	T	T	T	T	T	T	T	T	T	T	T	T	T	T	T	Y	T	T	T	T	Y	T	T	T
P06008-2	A/C	19573	35799	+	NA	NA	NA	NA	NA	NA	A	A	C	M	A	M	M	M	M	A	A	C	A	A	A	A	M	C	M	M	M	M	C	A	A	A	M	C	A	C	M	M	M	M	A	M	A	A	M
GQ03112-H13.1.329	G/A	19573	35856	+	NA	NA	NA	NA	NA	NA	N	N	N	N	N	N	N	N	N	N	N	N	N	N	N	N	N	N	N	N	N	N	N	N	N	N	N	N	N	N	N	N	G	R	R	R	R	A	G
06008c	A/T	19573	36931	+	NA	NA	NA	NA	NA	NA	A	W	A	A	N	A	A	A	A	T	W	A	W	T	W	A	A	A	W	A	A	A	A	T	A	A	A	A	W	A	W	A	A	W	W	W	W	A	A
PabiesGI-F2-9-420	G	19575	5739	+	NA	NA	NA	NA	NA	NA	N	N	N	N	N	N	N	N	N	N	N	N	N	N	N	N	N	N	N	N	N	N	N	N	N	N	N	N	N	N	N	N	N	N	N	N	N	N	N
PabiesGI-F2-9-733	T	19575	6047	+	NA	NA	NA	NA	NA	NA	T	N	T	T	T	T	T	N	N	N	N	N	N	N	N	N	N	N	N	N	N	N	N	N	N	N	N	N	N	N	N	T	N	N	N	N	N	N	N
PabiesGI-F2-9-987	C/T	19575	6297	+	NA	NA	NA	NA	NA	NA	C	C	C	C	C	C	C	C	C	C	C	C	C	C	C	C	C	C	C	C	C	C	C	C	C	C	C	C	C	C	C	C	C	C	C	C	C	C	C
PabiesGI-F2-9-1230	G/A	19575	6536	+	NA	NA	NA	NA	NA	NA	G	G	G	G	G	G	G	G	G	G	G	G	G	G	G	G	G	G	G	G	G	G	G	G	G	G	G	G	G	G	G	G	G	G	G	G	G	G	G
PabiesGI-F4-8-293	G/A	19575	6681	+	NA	NA	NA	NA	NA	NA	G	G	G	N	G	G	G	G	G	G	G	G	G	G	G	G	G	N	G	G	G	G	G	G	G	G	G	G	G	N	G	G	G	G	G	G	G	G	G
PabiesGI-F2-9-1549	C/T	19575	6850	+	NA	NA	NA	NA	NA	NA	C	C	C	C	C	C	C	C	C	C	C	C	C	Y	C	C	C	C	Y	C	C	C	C	Y	C	C	C	C	C	C	C	C	C	C	C	C	C	C	C
PabiesGI-F6-8-261	G/A	19575	23360	+	NA	NA	NA	NA	NA	NA	G	G	G	G	G	G	G	G	G	G	G	G	G	G	G	G	R	G	G	G	G	G	G	G	G	G	G	G	G	G	G	G	G	G	G	G	G	G	G
PabiesGI-F6-8-428	T/C	19575	23524	+	NA	NA	NA	NA	NA	NA	N	N	N	T	T	T	T	T	N	N	N	T	N	N	N	N	T	N	N	N	N	N	T	N	N	N	N	N	T	T	N	T	Y	Y	Y	Y	N	Y	Y
GI6-1089	A/C	19575	46274	+	NA	NA	NA	NA	NA	NA	M	M	M	A	A	A	A	A	A	A	A	A	M	A	A	A	A	A	A	M	A	M	A	M	A	A	A	A	A	A	A	A	A	A	A	A	A	M	A
GI6-1207	C/T	19575	46392	+	NA	NA	NA	NA	NA	NA	C	C	Y	C	C	C	C	C	C	C	C	C	C	C	C	C	C	C	C	Y	C	Y	C	Y	C	C	C	C	C	C	C	C	C	C	C	C	C	Y	C
PabiesSb62-472	A/G	19619	53006	+	NA	NA	NA	NA	NA	NA	A	A	A	A	A	R	A	A	A	A	A	R	A	A	A	A	A	A	A	R	A	A	R	A	A	A	A	A	R	A	A	A	A	A	R	A	R	A	R
GQ03238-N17.2.675	T	19658	5549	+	NA	NA	NA	NA	NA	NA	N	N	N	N	N	N	N	N	N	N	N	N	N	N	N	N	N	N	N	N	N	N	N	N	N	N	N	N	N	N	N	N	N	N	N	N	N	N	N
GQ03312-B11.1.935	A/G	19675	25817	+	NA	NA	NA	NA	NA	NA	A	A	A	A	A	A	R	R	R	A	A	R	A	R	A	A	R	A	A	R	R	A	R	A	A	A	A	A	A	A	A	A	R	A	A	A	A	A	R
FCL4596Contig1-371	A	19696	36134	+	NA	NA	NA	NA	NA	NA	N	N	N	N	N	N	N	N	N	N	N	N	N	N	N	N	N	N	N	N	N	N	N	N	N	N	N	N	N	N	N	N	A	A	A	N	A	A	A
GQ03105-N19.4.43	G/T	19741	16934	+	NA	NA	NA	NA	NA	NA	K	K	G	G	G	G	G	G	K	G	K	G	G	G	G	G	K	G	K	G	G	G	K	G	G	G	G	K	G	G	K	G	G	G	G	K	G	G	G
FCL1050Contig2-278	G/T	19745	21242	+	NA	NA	NA	NA	NA	NA	K	K	N	N	K	K	K	K	K	K	N	K	K	K	N	K	K	K	N	N	K	K	K	K	K	K	K	K	K	K	K	K	G	G	G	K	G	G	G
FCL32Contig1-135	G/A	19860	38978	+	NA	NA	NA	NA	NA	NA	G	G	G	G	G	G	G	G	G	G	R	G	G	R	G	A	R	R	G	G	G	G	A	G	G	G	A	G	R	G	G	G	G	G	R	N	G	N	G
FCL32Contig1-1269	A/G	19860	40112	+	NA	NA	NA	NA	NA	NA	A	A	A	R	R	A	A	A	A	A	A	A	R	A	A	A	A	A	A	A	A	A	A	A	A	A	A	A	R	A	A	R	A	R	R	A	A	R	A
GQ03102-M11.1.991	T/C	19866	20498	+	NA	NA	NA	NA	NA	NA	T	Y	Y	Y	Y	C	Y	T	T	Y	Y	T	C	Y	T	T	C	Y	C	N	Y	Y	Y	Y	T	Y	Y	Y	N	Y	Y	C	Y	C	Y	Y	Y	Y	T
ss538946964	A/C	20072	41209	+	NA	NA	NA	NA	NA	NA	A	A	A	A	A	A	A	A	A	A	A	A	A	A	A	A	A	A	A	A	A	A	A	A	A	A	A	A	A	A	A	A	A	A	A	A	A	A	A
GQ03701-J10.1.826	G/A	20115	98394	+	NA	NA	NA	NA	NA	NA	R	R	G	R	R	G	R	R	G	G	G	G	A	R	R	R	R	A	R	R	A	G	G	G	R	R	R	G	A	R	R	A	R	R	A	R	G	A	R
CL1905Contig1-03-12013-contigContig1-87	C	20195	43659	+	NA	NA	NA	NA	NA	NA	C	C	C	C	C	C	C	C	C	C	C	C	C	C	C	C	C	C	C	C	C	C	C	C	C	C	C	C	C	C	C	C	C	C	C	C	C	C	C
GQ03108-F15.1.955	C/T	20216	74613	+	NA	NA	NA	NA	NA	NA	T	C	C	C	C	C	C	C	C	C	Y	C	C	C	Y	Y	Y	T	C	Y	C	C	C	Y	Y	Y	C	C	Y	C	Y	C	C	Y	Y	N	C	Y	Y
GQ03323-K17.1.809	A/G	20229	23014	+	NA	NA	NA	NA	NA	NA	A	R	A	A	A	A	A	R	A	R	A	A	R	R	A	R	A	A	A	R	A	A	A	R	A	A	A	A	A	A	R	A	R	R	A	A	R	A	A
ss538945755	T	20259	58251	+	NA	NA	NA	NA	NA	NA	T	T	T	T	T	T	T	T	T	T	T	T	T	T	T	T	T	T	T	T	T	T	T	T	T	T	T	T	T	T	T	T	T	T	T	T	T	T	T
FCL1586Contig1-898	A	20320	57311	+	NA	NA	NA	NA	NA	NA	A	A	A	A	A	A	A	A	A	A	A	A	A	A	A	A	A	A	A	A	A	A	A	A	A	A	A	A	A	A	A	A	A	A	A	A	A	A	A
GQ03308-N11.1.402	A/G	20325	79310	+	NA	NA	NA	NA	NA	NA	A	A	R	A	A	R	R	A	A	A	R	R	A	A	A	R	A	A	A	A	R	A	R	A	A	R	A	A	A	A	A	R	A	A	A	R	A	A	A
GQ03902-G16.1.1393	A/G	20359	47263	+	NA	NA	NA	NA	NA	NA	A	G	A	R	G	A	R	R	R	G	R	G	A	R	G	G	A	A	A	R	A	G	A	G	R	A	R	R	A	R	A	R	R	A	A	R	R	R	A
MA_20378g0010-7419-[C_T]	C/T	20378	51314	+	NA	NA	NA	NA	NA	NA	Y	C	T	C	Y	Y	Y	Y	Y	Y	C	C	C	Y	Y	T	Y	Y	C	C	C	Y	Y	C	Y	Y	Y	Y	Y	Y	Y	Y	C	C	Y	N	T	Y	T
PGLM2-0423	A	20423	52009	+	NA	NA	NA	NA	NA	NA	A	A	A	A	A	A	A	A	A	A	A	A	A	A	A	A	A	A	A	A	A	A	A	A	A	A	A	A	A	A	A	A	A	A	A	A	A	A	A
PGLM2-1371	G/T	20484	76508	+	NA	NA	NA	NA	NA	NA	G	G	G	K	G	G	K	K	G	G	G	G	G	K	G	G	K	G	G	G	K	K	G	K	K	G	T	K	G	G	G	K	K	K	G	T	G	G	G
GQ0049-H12.1.537	T/C	20506	84532	+	NA	NA	NA	NA	NA	NA	T	T	T	T	T	T	C	T	T	Y	T	Y	T	T	Y	T	T	T	T	Y	T	T	T	T	Y	T	T	Y	T	T	T	C	T	T	T	T	T	T	Y
ss538946599	C/T	20527	18851	+	NA	NA	NA	NA	NA	NA	T	T	N	T	N	N	N	N	N	N	N	T	T	N	N	N	N	T	T	N	T	N	N	N	N	N	N	N	N	N	N	N	Y	C	C	C	C	C	Y
GQ0131-M22.2.596	G/T	20533	30591	+	NA	NA	NA	NA	NA	NA	G	G	G	G	G	G	K	G	G	K	K	K	K	G	G	K	G	K	G	K	G	G	G	G	G	G	G	K	K	K	K	G	G	G	K	N	K	K	G
FCL2561Contig1-384	T/A	20544	22296	+	NA	NA	NA	NA	NA	NA	W	T	W	W	T	T	T	T	T	W	T	N	T	T	T	W	W	W	T	T	T	T	T	W	W	T	T	W	T	T	T	W	T	T	T	N	W	T	T
GQ0046-F04.1.449	T/C	20544	22784	+	NA	NA	NA	NA	NA	NA	Y	T	Y	Y	T	T	T	T	T	Y	T	C	T	T	T	Y	Y	Y	Y	T	T	T	T	Y	Y	Y	T	Y	T	T	T	Y	T	T	T	T	Y	T	T
CL1087Contig1-221	C/T	20588	60869	+	NA	NA	NA	NA	NA	NA	C	C	C	C	C	Y	C	C	C	C	C	C	C	C	C	C	C	C	C	C	C	C	C	C	C	C	C	C	C	C	C	C	C	C	C	C	C	C	C
FCL5433Contig1-868	G	20896	16689	+	NA	NA	NA	NA	NA	NA	G	G	G	N	G	N	G	N	N	G	G	G	G	G	G	G	G	G	G	N	N	G	G	G	N	G	G	G	G	G	G	G	N	N	N	N	N	N	N
FCL5414Contig1-544	C/T	20909	18180	+	NA	NA	NA	NA	NA	NA	Y	Y	T	Y	Y	Y	Y	Y	Y	Y	Y	Y	Y	Y	Y	Y	Y	Y	Y	Y	Y	Y	Y	Y	Y	Y	Y	Y	Y	Y	Y	Y	N	N	N	N	N	N	N
0-10910-02-7702-contigContig1-167	T/C	20925	28959	+	NA	NA	NA	NA	NA	NA	T	T	T	T	T	Y	T	T	T	T	T	T	T	T	T	T	T	T	T	T	T	T	T	T	T	T	T	T	T	T	T	T	T	T	T	T	T	T	T
0-10910-02-7702-contigContig1-82	T	20925	29045	+	NA	NA	NA	NA	NA	NA	T	T	T	T	T	T	T	T	T	T	T	T	T	T	T	T	T	T	T	T	T	T	T	T	T	T	T	T	T	T	T	T	T	T	T	T	T	T	T
PGLM1-0684	C/A	20925	29138	+	NA	NA	NA	NA	NA	NA	C	C	C	C	C	M	M	C	C	C	C	C	M	C	C	C	C	M	A	M	C	C	M	C	M	C	M	C	C	C	C	C	C	M	C	C	C	C	C
MA_21142g0010-1244-[G_T]	G/T	21142	41512	+	NA	NA	NA	NA	NA	NA	G	G	G	G	G	K	K	G	G	K	G	G	K	K	K	T	G	G	K	K	G	G	G	K	G	G	G	G	K	G	G	T	T	G	K	G	G	K	K
FCL1418Contig1-457	A/C	21175	4342	+	NA	NA	NA	NA	NA	NA	N	N	N	N	N	N	N	N	N	N	N	N	N	N	N	N	N	N	N	N	N	N	N	N	N	N	N	N	N	N	N	N	A	C	M	M	A	M	M
0-17587-01-10619-contigContig1-87	T	21256	38935	+	NA	NA	NA	NA	NA	NA	T	T	T	T	T	T	T	T	T	T	T	T	T	T	T	T	T	T	T	T	T	T	T	T	T	T	T	T	T	T	T	T	T	T	T	T	N	T	T
GQ03810-C23.1.145	C/G	21478	9024	+	NA	NA	NA	NA	NA	NA	C	C	C	C	S	S	C	S	C	C	S	C	C	C	S	C	C	C	C	C	C	C	C	S	C	S	C	S	C	S	C	C	C	S	C	S	S	C	C
GQ02906-F17.1.162	C/T	21627	15722	+	NA	NA	NA	NA	NA	NA	C	C	C	C	Y	C	C	Y	C	C	C	C	C	C	C	C	Y	C	C	C	C	Y	Y	Y	C	C	C	C	C	Y	C	Y	C	C	C	Y	C	Y	C
GQ02906-F17.1.290	G/A	21627	15850	+	NA	NA	NA	NA	NA	NA	G	G	G	G	R	G	G	R	G	R	G	G	G	G	G	G	R	G	G	G	G	R	R	R	G	G	G	G	G	R	G	R	G	G	G	R	G	R	G
GQ03118-J23.2.619	A/G	21710	18538	+	NA	NA	NA	NA	NA	NA	A	A	A	A	A	A	A	A	A	A	A	A	A	A	R	A	A	A	A	R	A	A	A	A	R	A	A	A	A	A	R	A	A	A	A	A	R	A	A
FCL426Contig2-336	A/G	21931	3109	+	NA	NA	NA	NA	NA	NA	N	N	N	N	N	N	N	N	N	N	N	N	N	N	N	N	N	N	N	N	N	N	N	N	N	N	N	N	N	N	N	N	N	N	N	N	N	N	N
GQ01301-O19.1.1001	C	22184	7765	+	NA	NA	NA	NA	NA	NA	C	N	N	N	C	C	N	N	C	N	C	C	N	C	C	C	N	C	C	N	C	C	N	C	C	N	N	C	N	C	C	N	C	C	N	N	N	N	C
GQ03216-D08.1.132	G/T	22310	946	+	NA	NA	NA	NA	NA	NA	K	G	G	K	G	K	K	G	K	G	G	T	K	G	G	G	G	K	G	K	K	T	K	G	G	K	G	G	K	K	G	K	K	K	K	K	N	G	T
WS02624-E13.1.124	G/A	23094	13169	+	NA	NA	NA	NA	NA	NA	G	G	G	G	G	G	G	G	R	G	G	G	G	G	G	G	G	G	G	G	G	G	G	G	G	G	G	G	G	G	G	G	G	G	G	G	G	G	G
PGLM2-1375	G/A	23116	23720	+	NA	NA	NA	NA	NA	NA	A	G	R	G	A	G	R	R	G	G	R	R	G	G	A	R	G	G	G	G	G	R	G	R	G	G	G	G	R	R	R	R	R	R	R	G	G	G	R
MA_23360g0010-1178-[T_C]	T/C	23360	38722	+	NA	NA	NA	NA	NA	NA	N	N	N	N	N	N	N	N	N	N	N	N	N	N	N	N	N	N	N	N	N	N	N	N	N	N	N	N	N	N	N	N	N	N	N	N	N	N	N
MA_23360g0010-63-[C_G]	C/G	23360	39837	+	NA	NA	NA	NA	NA	NA	N	N	N	N	N	N	N	N	N	N	N	N	N	N	N	N	N	N	N	N	N	N	N	N	N	N	N	N	N	N	N	N	N	N	N	N	N	N	N
ss538946920	G/A	23811	9964	+	NA	NA	NA	NA	NA	NA	G	G	G	G	R	G	R	R	G	G	G	G	G	R	G	R	R	G	G	G	R	G	G	R	G	R	R	G	G	R	R	G	R	G	G	R	G	R	G
GQ03324-J10.1.809	T/G	23931	20191	+	NA	NA	NA	NA	NA	NA	T	K	K	K	K	T	T	T	K	G	G	K	T	K	K	K	T	G	K	T	T	K	K	T	K	K	K	K	T	T	K	K	T	K	T	G	K	T	K
FCL1092Contig2-859	A/G	24024	7323	+	NA	NA	NA	NA	NA	NA	R	R	G	R	A	A	R	R	A	G	R	A	R	A	R	A	A	A	A	A	A	R	R	R	R	A	R	A	R	G	R	A	R	A	R	R	R	A	A
FCL1092Contig2-979	G/A	24024	7561	+	NA	NA	NA	NA	NA	NA	R	G	G	R	A	R	G	R	A	G	G	G	R	R	G	A	R	G	A	A	G	R	G	R	G	R	G	R	R	G	R	R	R	R	R	R	R	A	A
FCL3534Contig1-119	T/G	24093	1180	+	NA	NA	NA	NA	NA	NA	T	T	T	T	T	K	T	T	T	T	T	G	T	K	T	T	T	T	T	T	T	K	T	K	T	T	T	T	K	T	K	T	T	T	K	T	T	T	T
GQ0064-I02.2.812	C/T	24218	8988	+	NA	NA	NA	NA	NA	NA	C	C	C	C	C	C	C	C	Y	C	C	C	C	C	C	C	C	C	C	C	C	C	C	Y	C	Y	C	C	C	Y	C	Y	C	C	C	C	C	C	C
FCL1371Contig1-113	G/A	24219	11729	+	NA	NA	NA	NA	NA	NA	G	G	G	G	R	G	G	G	G	R	G	G	G	G	G	G	G	G	G	G	G	R	G	G	G	G	G	G	G	G	G	G	G	G	G	N	R	G	G
PPgMYB11-3	C/T	24271	20688	+	NA	NA	NA	NA	NA	NA	C	C	C	C	C	Y	Y	C	C	Y	C	C	C	C	Y	C	C	C	Y	C	C	C	C	C	Y	C	C	Y	T	C	T	C	T	C	T	C	Y	C	Y
GQ0255-K05.2.1102	G/A	24271	21510	+	NA	NA	NA	NA	NA	NA	G	A	G	R	R	G	R	G	A	R	G	G	G	G	G	G	G	G	R	G	R	R	R	A	G	G	R	G	G	R	G	G	G	A	G	G	G	R	G
ss538944909	T/C	24872	8158	+	NA	NA	NA	NA	NA	NA	Y	Y	Y	C	T	Y	C	C	N	C	T	Y	Y	Y	Y	Y	Y	Y	Y	Y	Y	Y	T	Y	T	Y	Y	N	T	Y	Y	T	T	Y	T	Y	Y	Y	Y
FCL2778Contig1-638	G/A	25230	6147	+	NA	NA	NA	NA	NA	NA	R	R	A	R	A	R	G	R	G	G	G	R	G	R	G	G	G	A	G	G	R	A	R	G	R	R	R	G	G	R	R	G	R	R	G	G	A	G	G
GQ03227-C19.1.144	T/C	25230	6255	+	NA	NA	NA	NA	NA	NA	T	T	Y	Y	Y	T	T	Y	T	T	T	T	T	T	T	T	T	Y	T	T	T	Y	T	T	Y	T	T	T	T	T	T	T	T	Y	T	T	T	T	T
FCL1837Contig1-189	C/A	25300	8240	+	NA	NA	NA	NA	NA	NA	C	M	M	C	C	C	C	C	C	C	C	C	C	C	C	C	C	C	C	M	C	C	C	C	C	N	C	M	C	C	C	C	M	C	C	C	C	C	C
IS0012-L09-310	A/G	25308	7265	+	NA	NA	NA	NA	NA	NA	R	R	R	N	R	A	A	R	A	A	A	A	A	R	A	A	A	A	A	A	A	A	A	R	R	A	A	R	R	R	A	A	A	R	R	A	A	A	A
IS0012-L09-136	G/T	25308	7439	+	NA	NA	NA	NA	NA	NA	T	K	T	T	G	K	G	T	G	K	T	T	K	G	K	G	K	G	K	G	K	T	T	T	K	K	G	K	T	T	K	G	G	K	T	G	T	K	K
WS-2.0-GQ0021.B3.r-I01.1-324	A	25810	12648	+	NA	NA	NA	NA	NA	NA	A	A	A	A	A	A	A	A	A	A	A	A	A	A	A	A	A	A	A	A	A	A	A	A	A	A	A	A	A	A	A	A	A	A	A	A	A	A	A
00926-N01-141	C/G	25862	8065	+	NA	NA	NA	NA	NA	NA	C	C	C	C	S	C	C	C	N	C	C	C	C	C	C	C	C	C	C	C	C	C	C	C	C	C	C	C	C	C	C	S	C	C	C	C	C	C	C
GQ03309-N03.1.597	T/C	25919	5121	+	NA	NA	NA	NA	NA	NA	T	N	T	T	T	T	T	T	T	T	T	T	T	T	T	T	T	T	T	T	T	T	T	T	T	T	T	T	T	T	T	T	T	Y	Y	N	T	T	T
MA_26178g0010-1225-[G_T]	G	26178	44466	+	NA	NA	NA	NA	NA	NA	G	G	G	G	G	G	G	G	G	G	G	G	G	G	G	G	G	G	G	G	G	G	G	G	G	G	G	G	G	G	G	G	G	G	G	G	G	G	G
GQ04013-O23.1.997	C/A	26324	28539	+	NA	NA	NA	NA	NA	NA	C	C	C	C	C	C	C	M	C	C	C	C	C	C	C	M	C	C	C	C	C	C	C	C	C	C	C	C	C	C	N	C	C	C	C	C	C	C	C
GQ03801-G12.1.115	C/T	26842	9450	+	NA	NA	NA	NA	NA	NA	C	C	C	Y	Y	Y	Y	Y	C	N	C	C	C	Y	C	C	C	C	T	C	C	C	Y	C	C	Y	N	C	Y	C	C	C	N	N	N	N	N	N	N
GQ03801-G12.1.497	A/G	26842	9845	+	NA	NA	NA	NA	NA	NA	N	N	N	N	N	N	N	N	N	N	N	N	N	N	N	N	N	N	N	N	N	N	N	N	N	N	N	N	N	N	N	N	N	N	N	N	N	N	N
MA_27101g0010-2417-[C_A]	C	27101	11219	+	NA	NA	NA	NA	NA	NA	C	C	C	C	C	C	C	C	C	C	C	C	C	C	C	C	C	C	C	C	C	C	C	C	C	C	C	C	N	C	C	C	C	C	N	N	C	C	C
GQ03004-M07.1.1779	T/C	27343	3820	+	NA	NA	NA	NA	NA	NA	T	T	T	T	T	T	T	T	T	Y	T	T	T	T	T	T	T	T	T	T	T	T	T	T	T	T	T	T	T	T	T	T	T	T	T	T	C	T	T
FCL2693Contig1-181	T/C	27503	4407	+	NA	NA	NA	NA	NA	NA	T	T	T	T	T	T	T	T	T	T	T	T	Y	T	Y	T	T	T	T	T	T	T	Y	T	T	T	T	T	T	Y	T	T	T	Y	T	T	T	T	T
MA_27638g0010-346-[A_G]	G/A	27638	8084	+	NA	NA	NA	NA	NA	NA	G	R	A	R	G	G	G	G	R	G	R	G	R	R	G	R	A	R	G	G	G	A	G	G	R	A	A	G	A	R	G	R	R	A	A	R	R	G	G
FCL2074Contig1-288	C/G	27783	25326	+	NA	NA	NA	NA	NA	NA	N	N	N	N	N	N	N	N	N	N	N	N	N	N	N	N	N	N	N	N	N	N	N	N	N	N	N	N	N	N	N	N	N	N	N	N	N	N	N
GQ03402-M04.1.407	G/A	28251	10798	+	NA	NA	NA	NA	NA	NA	R	R	R	R	N	G	R	N	R	R	G	G	G	G	G	R	R	G	G	R	G	N	G	R	G	G	G	R	G	G	G	G	N	N	N	N	N	N	N
GQ03716-A23.1.1260	T/C	28286	11181	+	NA	NA	NA	NA	NA	NA	Y	Y	T	T	Y	Y	Y	Y	T	Y	Y	T	T	Y	T	Y	Y	T	T	Y	Y	Y	Y	Y	Y	N	Y	Y	T	T	Y	T	Y	T	T	Y	Y	Y	Y
GQ03204-K01.1.179	C/T	28412	3455	+	NA	NA	NA	NA	NA	NA	Y	T	C	C	T	T	C	Y	C	Y	Y	T	C	Y	Y	Y	Y	C	T	C	C	Y	Y	C	Y	Y	Y	Y	T	Y	Y	C	Y	Y	T	Y	C	Y	Y
PGLM2-1292	C/A	28575	19767	+	NA	NA	NA	NA	NA	NA	M	C	C	M	M	M	M	M	M	M	C	C	M	M	C	C	C	M	C	M	C	C	A	M	C	M	C	A	C	C	M	C	C	A	C	M	N	M	M
208PG15708n	G/A	28575	21565	+	NA	NA	NA	NA	NA	NA	A	G	G	G	R	R	A	R	R	R	G	G	A	R	G	A	R	G	G	R	A	R	G	G	R	G	G	G	R	R	R	R	G	A	R	A	R	G	R
CL1086Contig1-292	G	28601	10530	+	NA	NA	NA	NA	NA	NA	G	G	G	G	G	G	G	G	G	G	G	G	G	G	G	G	G	G	G	G	G	G	G	G	G	G	G	G	G	G	G	G	G	G	G	G	G	G	G
NODE-21114-length-1089-cov-37.738293-162	A/C	28768	27751	+	NA	NA	NA	NA	NA	NA	M	N	A	A	A	M	A	N	A	A	N	A	A	N	A	A	A	M	M	N	M	A	N	A	A	A	N	A	A	A	A	M	A	C	A	A	A	A	A
GQ03707-C13.1.1429	C	28815	5858	+	NA	NA	NA	NA	NA	NA	C	C	C	C	C	C	C	C	C	C	C	C	C	C	C	C	C	C	C	C	C	C	C	C	C	C	C	C	C	C	C	C	C	C	C	C	C	C	C
PGLM2-0339	G/A	28815	7081	+	NA	NA	NA	NA	NA	NA	R	A	N	G	R	A	G	G	R	R	G	G	R	R	G	A	G	G	R	G	A	R	R	R	R	R	A	R	R	A	G	R	R	G	R	R	N	R	G
MA_28980g0010-2680-[T_G]	G/T	28980	31963	+	NA	NA	NA	NA	NA	NA	K	K	K	K	G	G	G	K	K	K	K	G	K	G	G	K	K	K	G	G	T	K	G	G	G	G	G	T	K	K	K	K	T	K	K	K	G	K	G
MA_28980g0010-2969-[C_G]	G/C	28980	32252	+	NA	NA	NA	NA	NA	NA	G	G	G	G	G	G	G	S	G	G	G	G	G	G	G	G	G	G	G	G	G	G	G	G	G	G	G	S	G	G	G	G	G	G	G	G	G	G	G
WS-2.0-GQ0134.B7.1-L07.1-1358	T	28980	32675	+	NA	NA	NA	NA	NA	NA	T	T	T	T	T	T	T	T	T	T	T	T	T	T	T	T	T	T	T	T	T	T	T	T	T	T	T	T	T	T	T	T	T	T	T	T	T	T	T
NODE-5956-length-623-cov-46.634029-389	A/T	29028	16073	+	NA	NA	NA	NA	NA	NA	A	W	W	A	A	W	A	A	A	A	W	W	A	A	W	A	W	A	W	A	A	A	A	W	N	A	A	N	A	W	A	W	W	W	A	N	A	N	W
GQ03326-F10.2.750	G/T	29076	22072	+	NA	NA	NA	NA	NA	NA	G	G	G	G	G	G	G	N	G	N	G	K	T	G	G	G	G	G	G	G	G	G	G	G	G	G	G	G	G	G	G	G	G	G	G	G	K	G	G
GQ03602-A18.4.991	T/G	29235	17849	+	NA	NA	NA	NA	NA	NA	T	T	T	T	T	K	T	T	T	T	T	T	T	T	T	T	K	T	T	T	K	T	T	T	T	T	T	K	T	T	T	T	T	T	T	T	T	T	T
GQ03811-G23.1.856	A/G	29241	21407	+	NA	NA	NA	NA	NA	NA	A	A	A	R	A	A	R	R	G	R	R	A	A	A	A	R	R	G	R	R	R	G	A	R	R	R	R	A	A	R	R	R	A	R	A	G	R	R	R
NODE-16904-length-1907-cov-58.196121-1531	C	29385	18581	+	NA	NA	NA	NA	NA	NA	C	C	C	C	C	C	C	C	C	C	C	C	C	C	C	C	C	C	C	C	C	C	C	C	C	C	C	C	C	C	C	C	C	C	C	C	C	C	C
NODE-9330-length-556-cov-63.976620-294	A/G	29452	13959	+	NA	NA	NA	NA	NA	NA	A	A	A	A	A	A	A	A	A	A	A	A	A	A	A	A	A	A	A	A	A	A	A	A	A	A	A	A	A	A	A	A	A	A	A	A	A	A	A
2-3947-01-8466-contigContig1-166	T/C	29855	1755	+	NA	NA	NA	NA	NA	NA	T	T	T	Y	T	T	Y	T	T	T	T	Y	T	T	T	Y	T	T	T	T	T	T	T	T	T	T	T	T	T	Y	T	T	T	T	T	T	T	Y	T
2-3947-01-8466-contigContig1-81	A/G	29855	1841	+	NA	NA	NA	NA	NA	NA	A	A	A	A	A	A	A	A	A	A	A	A	A	A	A	A	A	A	A	A	A	A	A	A	A	A	A	A	A	A	A	A	A	A	A	A	A	A	A
GQ03712-H11.1.463	T/C	30136	11255	+	NA	NA	NA	NA	NA	NA	Y	T	T	T	Y	Y	Y	Y	Y	T	T	T	T	Y	Y	T	Y	T	T	Y	T	Y	C	Y	Y	Y	T	T	Y	T	T	T	T	C	Y	Y	Y	Y	Y
CL22Contig1-934	G/A	30402	4684	+	NA	NA	NA	NA	NA	NA	R	G	G	R	R	G	R	G	G	R	G	G	G	G	R	G	G	R	R	R	R	G	R	R	G	G	R	G	G	G	G	R	G	R	G	G	R	R	G
GQ03224-B13.1.1410	G/A	30487	17567	+	NA	NA	NA	NA	NA	NA	N	G	G	N	G	G	N	N	G	G	G	G	G	G	N	G	G	N	G	G	G	G	N	N	G	N	G	G	G	G	N	N	G	G	G	G	G	G	G
FCL734Contig1-568	G/A	30641	2509	+	NA	NA	NA	NA	NA	NA	G	G	G	G	G	G	G	G	G	G	G	G	G	G	G	G	G	R	G	R	G	G	G	G	G	G	G	G	G	G	R	G	G	G	G	G	G	G	G
GQ03308-J05.1.1406	T/C	30905	8125	+	NA	NA	NA	NA	NA	NA	T	T	T	T	T	T	Y	T	Y	T	T	T	T	T	T	T	T	T	T	T	T	T	T	T	T	T	T	T	T	T	T	T	T	T	T	T	T	Y	T
FCL5853Contig1-315	A/G	31004	7554	+	NA	NA	NA	NA	NA	NA	A	A	A	A	A	A	A	A	A	A	A	A	A	A	A	A	A	A	A	A	A	A	A	A	A	A	A	A	A	A	A	A	A	A	A	A	A	A	R
WS03210-O02.1.528	A/T	31111	30145	+	NA	NA	NA	NA	NA	NA	A	W	W	W	W	A	A	A	W	W	A	W	A	A	A	T	A	W	A	T	A	W	N	W	N	A	A	A	A	W	W	W	W	A	A	A	A	T	W
WS-2.0-GQ0176.B7-F15.1-910	A/C	31213	11882	+	NA	NA	NA	NA	NA	NA	A	A	A	A	N	A	A	A	A	A	A	A	A	A	A	A	A	A	A	A	A	A	N	A	A	A	A	A	A	A	A	A	A	A	A	A	A	A	A
WS00748-K23.1.197	C	31230	8917	+	NA	NA	NA	NA	NA	NA	C	C	C	C	C	C	C	C	C	C	C	C	C	C	C	C	C	C	C	C	C	C	C	C	N	C	C	C	C	C	C	N	C	C	C	N	C	C	C
GQ03607-H13.1.878	T/C	31325	33951	+	NA	NA	NA	NA	NA	NA	T	Y	T	T	T	Y	T	T	T	T	T	T	T	T	T	Y	T	T	T	T	T	T	T	T	T	T	T	T	T	Y	T	T	T	T	T	T	Y	T	T
GQ03408-I21.1.540	T	31398	60	+	NA	NA	NA	NA	NA	NA	T	T	T	T	T	T	T	T	T	T	T	T	T	T	T	T	T	T	T	T	T	T	T	T	T	T	T	T	T	T	T	T	T	T	T	T	T	T	T
WS-2.0-GQ0043.BR-G01.2-692	A/G	31569	39274	+	NA	NA	NA	NA	NA	NA	N	A	A	A	R	A	A	A	A	A	R	A	R	A	A	A	A	A	N	A	A	A	A	R	A	A	A	A	A	A	A	A	A	A	A	R	A	A	A
ss524903810	A/G	31688	4183	+	NA	NA	NA	NA	NA	NA	A	A	A	A	A	A	A	A	A	A	A	A	R	A	A	A	A	A	A	A	A	A	A	A	A	A	A	A	A	A	A	A	A	A	A	A	A	A	A
GQ02813-I09.1.399	T/C	31797	33158	+	NA	NA	NA	NA	NA	NA	Y	C	Y	Y	T	T	T	Y	T	Y	T	T	Y	C	Y	T	Y	C	T	T	C	T	T	Y	T	T	T	C	T	C	Y	C	T	T	T	C	Y	Y	Y
GQ03718-G02.1.1419	C/T	32133	19788	+	NA	NA	NA	NA	NA	NA	N	C	C	C	C	C	C	C	C	C	C	C	C	C	C	C	C	C	C	C	C	C	C	C	C	C	C	C	C	C	C	C	N	N	N	N	N	N	N
00927-D14-439	C	32640	2330	+	NA	NA	NA	NA	NA	NA	C	C	C	C	C	C	C	C	C	C	C	C	C	C	C	C	C	C	C	C	C	C	C	C	C	C	C	C	C	C	C	C	C	C	C	C	C	C	C
00927-D14-297	T/C	32640	2472	+	NA	NA	NA	NA	NA	NA	Y	Y	T	T	Y	T	T	T	T	T	Y	T	T	T	T	T	T	Y	T	T	T	T	Y	T	T	T	T	T	Y	Y	T	Y	Y	T	Y	T	T	T	T
PGLM2-0642	T/C	32740	2101	+	NA	NA	NA	NA	NA	NA	T	T	T	T	T	T	Y	T	Y	Y	T	T	Y	Y	T	T	T	T	T	T	T	T	Y	T	T	T	T	T	Y	Y	Y	Y	C	Y	Y	T	Y	T	T
PGLM2-1514	A/G	33494	18486	+	NA	NA	NA	NA	NA	NA	A	R	A	R	R	A	A	A	R	A	A	R	A	R	R	A	A	A	A	A	A	A	A	A	A	A	R	R	A	G	R	A	R	A	A	A	N	A	R
FCL5932Contig1-160	C/T	33929	8975	+	NA	NA	NA	NA	NA	NA	C	C	Y	C	N	C	C	Y	Y	C	Y	T	Y	T	C	Y	T	C	Y	Y	Y	Y	Y	C	T	C	T	C	C	T	Y	T	Y	C	C	Y	T	C	C
GQ03008-L22.1.376	C/G	33964	3867	+	NA	NA	NA	NA	NA	NA	C	C	C	C	C	C	C	C	C	C	C	C	C	C	C	C	C	C	C	C	C	S	C	C	C	C	C	C	C	C	C	S	C	C	C	C	C	S	C
GQ03008-L22.1.492	A/G	33964	3983	+	NA	NA	NA	NA	NA	NA	A	A	A	A	A	A	A	A	R	R	R	A	A	A	A	R	R	A	A	A	A	A	R	R	R	A	R	G	R	R	A	A	R	R	R	A	R	A	A
GQ03008-L22.1.863	C/T	33964	4354	+	NA	NA	NA	NA	NA	NA	Y	Y	Y	C	T	T	Y	C	Y	Y	C	C	T	Y	C	C	T	C	C	C	T	Y	Y	C	C	T	Y	Y	Y	Y	Y	Y	Y	Y	Y	C	T	C	C
FCL6241Contig1-138	T/G	33970	7439	+	NA	NA	NA	NA	NA	NA	N	N	N	N	N	N	N	N	N	N	N	N	N	N	N	N	N	N	N	N	N	N	N	N	N	N	N	N	N	N	N	N	N	N	N	N	N	N	N
NODE-30300-length-1420-cov-29.826056-433	A/G	34216	27529	+	NA	NA	NA	NA	NA	NA	R	R	A	R	R	A	A	R	R	R	A	R	A	R	A	G	R	G	R	A	G	G	R	A	R	A	A	G	G	R	R	R	A	A	G	R	R	R	G
ss538945403	T/C	34351	772	+	NA	NA	NA	NA	NA	NA	Y	T	N	N	T	T	T	N	Y	T	T	T	T	T	T	T	N	T	T	T	T	T	T	Y	T	T	T	T	T	T	T	T	T	T	T	Y	Y	T	T
GQ03125-K10.1.1625	A/G	34414	9808	+	NA	NA	NA	NA	NA	NA	A	A	A	A	A	A	A	A	A	A	A	A	A	A	A	A	A	A	A	A	A	A	R	R	A	A	A	A	R	A	A	A	A	A	R	A	A	R	A
GQ03120-J12.4.340	A/C	34452	25679	+	NA	NA	NA	NA	NA	NA	A	A	M	M	M	M	M	A	A	A	A	M	A	A	A	C	C	A	M	A	A	C	A	A	M	A	M	M	M	M	M	M	M	A	M	M	M	M	M
GQ03107-O12.1.127	A/G	34669	17273	+	NA	NA	NA	NA	NA	NA	A	R	A	R	A	A	R	A	A	R	A	A	A	A	A	R	R	A	A	A	A	A	A	A	A	A	A	A	A	A	A	R	G	A	A	A	A	R	A
GQ0035.TB-D01.7-1187	A/C	34759	9678	+	NA	NA	NA	NA	NA	NA	A	A	A	A	A	A	A	A	A	A	A	A	A	A	A	A	A	A	A	A	A	A	A	A	A	A	A	A	A	A	A	A	A	A	A	N	N	A	N
GQ03201-N18.1.418	A	34759	9881	+	NA	NA	NA	NA	NA	NA	A	A	A	A	A	A	A	A	A	A	A	A	A	A	A	A	A	A	A	A	A	A	A	A	A	A	A	A	A	A	A	A	A	A	A	A	A	A	A
GQ0035.TB-D01.7-247	T/C	34759	11618	+	NA	NA	NA	NA	NA	NA	N	N	N	N	N	N	N	N	N	N	N	N	N	N	N	N	N	N	N	N	N	N	N	N	N	N	N	N	N	N	N	N	T	N	T	T	T	T	T
02751-B16-2nd-390	C/T	35014	5399	+	NA	NA	NA	NA	NA	NA	C	Y	C	C	C	C	C	C	C	C	C	C	C	C	C	C	C	C	C	C	C	Y	C	C	C	C	Y	C	C	C	C	C	C	C	C	C	C	C	Y
02751-B16-2nd-276	C/A	35014	5513	+	NA	NA	NA	NA	NA	NA	C	C	C	C	C	M	C	M	C	C	C	C	C	M	C	M	C	C	C	M	A	M	C	C	M	M	C	M	M	C	C	M	M	M	M	C	C	C	C
02751-B16-545	C/T	35014	6225	+	NA	NA	NA	NA	NA	NA	C	Y	C	C	C	Y	C	Y	C	C	C	C	C	Y	C	Y	C	C	C	Y	T	Y	C	C	C	Y	C	Y	Y	C	C	Y	Y	Y	Y	C	C	C	Y
02751-B16-426	A/G	35014	6344	+	NA	NA	NA	NA	NA	NA	A	A	A	A	A	R	A	R	A	A	A	A	A	R	A	R	A	A	A	R	G	R	A	A	A	R	A	R	R	A	A	R	R	R	R	A	A	A	A
ss538952761	G/A	35014	6908	+	NA	NA	NA	NA	NA	NA	G	G	R	G	G	G	G	G	G	G	G	R	G	G	G	G	G	G	G	G	G	G	R	G	R	G	G	G	G	G	G	G	G	G	G	N	G	R	G
FCL2772Contig1-188	C/T	35043	14424	+	NA	NA	NA	NA	NA	NA	Y	C	Y	Y	C	C	C	T	C	Y	T	Y	Y	Y	C	T	Y	T	C	Y	Y	Y	C	T	T	Y	T	T	T	Y	Y	C	T	C	T	Y	Y	Y	T
GQ03303-G10.1.645	T/G	35479	16415	+	NA	NA	NA	NA	NA	NA	K	T	T	G	K	K	T	T	K	T	T	K	K	T	K	T	K	K	T	T	T	T	K	T	T	K	K	T	G	T	K	T	T	T	G	K	T	K	K
WS0015-M14.1.262	G/T	35705	23878	+	NA	NA	NA	NA	NA	NA	G	G	K	G	G	T	N	K	N	N	K	N	G	K	T	T	G	K	K	G	N	K	K	K	T	K	T	K	K	K	N	K	K	G	K	K	K	G	G
1358-125	T/C	35705	24078	+	NA	NA	NA	NA	NA	NA	Y	Y	Y	T	Y	C	C	T	T	T	Y	T	T	T	C	C	T	T	T	C	Y	Y	Y	T	Y	T	Y	T	Y	C	Y	T	Y	C	Y	Y	T	Y	T
1358-149	G/T	35705	24102	+	NA	NA	NA	NA	NA	NA	N	N	N	N	N	N	N	N	N	N	N	N	N	N	N	N	N	N	N	N	N	N	N	N	N	N	N	N	N	N	N	N	G	G	G	N	N	G	G
GQ03612-B18.1.910	G/A	35762	33082	+	NA	NA	NA	NA	NA	NA	G	G	R	R	G	G	G	G	G	G	G	G	G	G	G	G	G	G	G	G	G	G	G	G	G	G	G	G	G	G	G	G	R	G	G	G	G	G	G
c80291_g1_i1_609_HT	G/A	35900	15754	+	NA	NA	NA	NA	NA	NA	A	G	G	G	A	R	A	R	R	A	G	G	G	R	G	G	G	A	A	G	A	R	R	G	R	A	R	G	R	R	R	G	G	R	R	G	R	G	G
FCL2180Contig1-171	G/A	36092	5215	+	NA	NA	NA	NA	NA	NA	G	G	G	G	G	G	G	G	G	G	G	G	G	G	G	G	G	G	G	G	G	G	G	R	G	G	G	G	G	G	G	G	G	G	G	G	G	G	R
MA_36115g0010-1074-[C_A]	C/A	36115	9698	+	NA	NA	NA	NA	NA	NA	M	A	M	C	C	M	C	C	M	M	M	M	C	C	C	A	C	C	C	C	C	M	C	M	C	M	C	M	C	M	M	C	C	C	C	N	M	M	M
MA_36305g0010-698-[C_G]	G/C	36305	16142	+	NA	NA	NA	NA	NA	NA	S	S	S	C	S	S	G	S	C	S	G	S	G	G	G	G	G	S	G	S	G	G	S	G	C	G	S	S	G	S	C	S	S	S	G	G	S	C	G
MA_36305g0010-900-[A_G]	A/G	36305	16344	+	NA	NA	NA	NA	NA	NA	R	R	R	G	R	R	A	R	G	R	A	R	A	A	A	A	A	R	A	R	A	A	R	A	G	A	R	R	A	R	G	R	R	R	A	A	R	G	A
GQ03808-E12.2.611	G	36514	98	+	NA	NA	NA	NA	NA	NA	G	G	G	G	G	G	G	G	G	G	G	G	G	G	G	G	G	G	G	G	G	G	G	G	G	G	G	G	G	G	G	G	G	G	G	G	G	G	G
NODE-16319-length-228-cov-93.381577-119	C/T	36839	11030	+	NA	NA	NA	NA	NA	NA	Y	Y	Y	T	T	C	Y	T	T	Y	Y	C	T	Y	Y	Y	T	C	Y	C	Y	Y	Y	Y	C	C	Y	Y	Y	Y	T	C	T	C	Y	C	C	Y	C
FCL5922Contig1-1125	C/T	36839	14989	+	NA	NA	NA	NA	NA	NA	C	C	C	C	C	C	C	C	C	C	C	C	C	C	C	C	C	C	C	C	Y	Y	Y	C	C	C	Y	C	C	Y	Y	C	C	C	C	C	C	C	C
ss538952111	C/T	36980	16493	+	NA	NA	NA	NA	NA	NA	C	C	C	C	C	C	C	C	C	C	C	C	C	C	C	C	C	C	C	C	C	C	C	C	C	C	C	C	C	C	C	C	C	Y	C	C	C	C	C
GQ02901-K10.1.193	A/G	37270	4292	+	NA	NA	NA	NA	NA	NA	A	A	A	A	A	R	A	A	R	R	A	A	G	A	A	A	A	A	A	R	A	G	A	A	R	R	R	A	A	A	A	R	A	A	A	A	A	R	A
FCL1488Contig1-1814	T/C	37369	76086	+	NA	NA	NA	NA	NA	NA	Y	Y	C	Y	Y	Y	T	C	Y	Y	Y	Y	C	Y	C	Y	T	T	Y	Y	T	Y	Y	T	C	T	C	C	Y	C	C	Y	T	Y	Y	Y	T	T	C
PGLM0-0093	T/A	37766	852	+	NA	NA	NA	NA	NA	NA	W	T	W	T	A	W	W	W	W	T	W	T	T	W	W	W	T	T	A	W	T	A	T	T	A	A	T	W	T	W	A	W	W	W	T	W	A	T	A
BB-PF00847-11m	G/A	37766	1318	+	NA	NA	NA	NA	NA	NA	R	R	N	G	A	G	R	R	G	R	R	G	G	R	R	R	A	A	R	R	G	A	G	G	A	R	G	R	G	R	R	R	R	R	G	G	A	G	A
PBB-PF00847-11-1	T/C	37766	1544	+	NA	NA	NA	NA	NA	NA	T	N	T	T	T	Y	T	T	T	Y	T	Y	T	T	T	T	N	T	T	T	Y	T	T	T	T	T	T	Y	T	Y	T	N	T	Y	T	Y	T	T	T
MA_37965g0020-94-[C_A]	C/A	37965	13398	+	NA	NA	NA	NA	NA	NA	M	A	C	M	C	A	C	M	C	A	M	C	M	M	M	M	M	M	M	C	C	C	C	M	C	M	C	M	C	M	M	M	A	M	C	M	C	M	M
GQ0067-B12.1.1231	C/T	38141	5077	+	NA	NA	NA	NA	NA	NA	Y	T	C	C	C	C	Y	C	Y	Y	C	Y	C	Y	N	C	C	T	C	N	C	Y	Y	C	C	T	T	N	C	Y	T	C	Y	C	C	C	C	C	Y
GQ0221-I24.1.290	G/A	38141	9486	+	NA	NA	NA	NA	NA	NA	N	N	N	N	N	N	N	N	N	N	N	N	N	N	N	N	N	N	N	N	N	N	N	N	N	N	N	N	N	N	N	N	G	G	G	N	G	R	G
GQ0067-B12.1.582	C/T	38141	9510	+	NA	NA	NA	NA	NA	NA	Y	N	C	C	C	C	Y	C	Y	Y	C	Y	C	Y	N	C	C	Y	C	Y	C	Y	Y	C	C	N	N	Y	C	Y	N	C	Y	C	C	C	C	C	N
GQ0221-I24.1.466	G/A	38141	9662	+	NA	NA	NA	NA	NA	NA	R	G	G	G	G	G	G	G	G	G	G	G	G	G	G	R	G	G	G	G	G	G	G	G	G	G	G	G	G	G	G	G	G	G	G	G	G	R	G
NODE-33159-length-511-cov-70.088066-272	C/T	38229	14780	+	NA	NA	NA	NA	NA	NA	Y	Y	C	T	C	Y	Y	Y	Y	C	Y	C	C	C	Y	Y	C	Y	C	C	T	Y	Y	Y	Y	Y	C	Y	Y	C	Y	Y	C	Y	Y	Y	C	C	C
08pg08781b	T	38472	4336	+	NA	NA	NA	NA	NA	NA	T	T	T	T	T	T	T	T	T	T	T	T	T	T	T	T	T	T	T	T	T	T	T	T	T	T	T	T	T	T	T	T	T	T	T	T	T	T	T
GQ0197-K07.1.447	C/T	38472	6199	+	NA	NA	NA	NA	NA	NA	C	T	C	C	C	C	C	C	C	C	C	C	C	Y	Y	C	C	C	C	C	C	C	C	C	C	C	C	Y	C	C	Y	C	C	Y	C	Y	C	C	C
GQ0197-K07.1.345	G/A	38472	6301	+	NA	NA	NA	NA	NA	NA	G	A	G	G	G	G	G	G	G	G	G	G	G	R	R	G	G	G	G	G	G	G	G	G	G	G	G	R	G	G	R	G	G	R	G	R	G	G	G
GQ03906-H03.1.795	G/A	38520	6994	+	NA	NA	NA	NA	NA	NA	G	G	G	G	G	G	G	G	G	G	G	G	G	G	G	G	G	G	G	R	G	G	G	G	G	G	G	G	G	G	G	G	G	G	G	G	G	G	G
WS-2.0-GQ02815.B7-M05.1-721	T/C	38922	7082	+	NA	NA	NA	NA	NA	NA	T	T	Y	T	Y	Y	T	T	T	T	T	Y	Y	T	T	T	T	T	T	Y	T	T	T	T	Y	T	T	T	T	Y	T	T	T	T	T	T	Y	T	Y
MA_39107g0020-1276-[A_G]	G/A	39107	22547	+	NA	NA	NA	NA	NA	NA	G	R	R	G	A	R	R	R	R	G	N	R	R	R	G	G	R	R	G	R	G	G	A	G	A	R	R	R	G	R	R	G	G	G	G	A	R	G	G
FCL741Contig1-229	G/A	39164	11738	+	NA	NA	NA	NA	NA	NA	R	R	R	R	G	R	R	R	G	G	A	G	R	G	A	R	R	R	G	A	A	G	R	R	G	G	A	A	R	R	R	R	R	R	R	G	R	A	G
GQ03304-M18.1.273	T/C	39167	6234	+	NA	NA	NA	NA	NA	NA	T	T	T	T	T	T	T	T	Y	T	T	T	T	T	T	T	T	T	Y	T	T	T	T	T	T	T	T	T	T	T	T	T	T	Y	T	T	T	T	T
MA_39207g0010-561-[C_T]	T/C	39207	12825	+	NA	NA	NA	NA	NA	NA	Y	C	T	T	Y	C	C	T	T	Y	T	Y	Y	T	Y	T	Y	T	Y	T	Y	T	C	C	C	Y	Y	T	T	T	Y	C	C	Y	T	T	T	T	C
GQ02614-F04.1.345	T/C	39262	2775	+	NA	NA	NA	NA	NA	NA	T	Y	Y	Y	Y	T	T	C	Y	Y	T	Y	T	Y	C	Y	Y	C	T	C	Y	T	T	Y	Y	Y	T	C	Y	Y	Y	T	T	Y	Y	T	Y	Y	Y
MA_39589g0010-566-[T_C]	T/C	39589	2732	+	NA	NA	NA	NA	NA	NA	T	T	T	T	Y	T	T	T	T	T	T	T	T	T	T	T	T	T	T	T	T	T	T	T	T	T	T	T	T	T	T	T	T	T	T	T	T	T	T
MA_39589g0010-777-[T_G]	T/G	39589	2943	+	NA	NA	NA	NA	NA	NA	K	T	T	T	T	T	T	K	T	T	T	T	T	T	K	T	T	K	T	T	K	T	T	T	T	T	T	K	T	K	T	T	T	T	T	T	T	K	T
08Pg07115c	T/C	39636	24594	+	NA	NA	NA	NA	NA	NA	N	T	Y	T	T	T	Y	T	T	T	T	T	T	Y	Y	T	T	T	Y	T	T	Y	T	T	T	Y	T	Y	Y	T	Y	T	Y	T	Y	N	T	T	T
WS-2.0-GQ0175.B7-C13.1-219	G/A	39877	29221	+	NA	NA	NA	NA	NA	NA	G	G	G	R	G	G	G	G	G	G	G	R	G	G	G	G	G	G	G	G	G	G	G	G	R	G	G	G	G	G	G	G	G	G	G	G	G	G	G
FCL6653Contig1-456	C/T	39935	17696	+	NA	NA	NA	NA	NA	NA	Y	Y	Y	Y	C	Y	Y	T	Y	C	T	Y	Y	Y	C	Y	Y	Y	Y	Y	Y	Y	Y	T	T	T	Y	Y	C	Y	Y	T	C	C	C	C	C	T	T
PGLM2-0920	G/A	39984	6519	+	NA	NA	NA	NA	NA	NA	G	G	G	G	R	G	G	G	G	A	G	G	R	R	G	G	G	G	G	R	R	G	G	R	G	R	G	G	R	G	G	G	G	G	R	G	A	G	R
NODE-3165-length-730-cov-177.386307-544	T	40444	10338	+	NA	NA	NA	NA	NA	NA	T	T	T	T	T	T	T	T	T	T	T	T	T	T	T	T	T	T	T	T	T	T	T	T	T	T	T	T	T	T	T	T	T	T	T	T	T	T	T
GQ0193-D20.1.908	A/G	40458	18926	+	NA	NA	NA	NA	NA	NA	R	A	A	A	A	A	R	A	A	A	A	A	A	A	A	A	R	A	A	A	R	A	A	R	A	A	R	A	A	A	R	A	R	A	A	R	A	R	A
NODE-16473-length-1121-cov-32.372883-390	T/C	40470	11192	+	NA	NA	NA	NA	NA	NA	T	T	T	T	T	T	T	T	T	T	T	T	T	T	T	T	T	T	T	T	T	T	T	T	T	T	T	T	T	T	T	T	T	T	T	T	T	T	T
GQ03808-P21.1.303	A/G	40566	11840	+	NA	NA	NA	NA	NA	NA	A	A	A	A	A	R	A	A	A	A	R	A	R	A	R	A	A	G	A	A	A	A	A	A	A	A	R	A	A	R	A	A	A	A	A	A	A	A	A
GQ04107-E01.1.182	C/T	40819	9256	+	NA	NA	NA	NA	NA	NA	C	C	C	C	C	C	C	C	C	C	C	C	C	C	C	C	C	C	C	C	N	C	C	C	C	C	C	C	C	C	C	C	C	C	Y	C	Y	C	Y
ss538946178	G/A	40967	2118	+	NA	NA	NA	NA	NA	NA	G	G	G	G	G	G	G	G	G	G	G	G	G	G	G	G	G	G	G	G	G	G	G	G	G	G	G	G	G	G	G	G	G	G	G	G	G	G	G
WS-2.0-GQ03205.B7-P15.1-978	A	41114	20946	+	NA	NA	NA	NA	NA	NA	A	A	A	A	A	A	A	A	A	A	A	A	A	A	A	A	A	A	A	A	A	A	A	A	A	A	A	A	A	A	A	A	A	A	A	A	A	A	A
FCL1969Contig1-102	T	41114	24602	+	NA	NA	NA	NA	NA	NA	T	T	T	T	T	T	T	T	T	T	T	T	T	T	T	T	T	T	T	T	T	T	T	T	T	T	T	T	T	T	T	T	T	T	T	T	T	T	T
FCL1713Contig1-325	C/G	41132	27788	+	NA	NA	NA	NA	NA	NA	C	C	C	C	C	C	C	C	C	C	C	C	C	C	C	C	C	C	C	C	C	C	C	C	C	C	C	C	C	C	C	C	S	C	C	C	C	C	C
GQ04104-C15.1.227	C/T	41176	2849	+	NA	NA	NA	NA	NA	NA	C	C	C	C	C	C	C	C	C	C	C	C	C	C	C	C	C	C	C	C	C	C	C	C	C	C	C	C	C	C	C	C	C	Y	C	C	C	C	C
GQ03308-B05.1.731	C/G	41289	42087	+	NA	NA	NA	NA	NA	NA	C	G	N	C	N	C	S	C	C	S	N	G	C	N	N	N	S	S	N	S	N	N	N	N	C	N	N	N	S	N	S	N	N	N	N	N	N	N	C
GQ02901-I15.1.133	A/C	41523	85313	+	NA	NA	NA	NA	NA	NA	A	A	M	A	M	M	M	A	M	M	A	A	A	A	A	M	A	M	C	A	M	M	M	A	M	M	A	M	A	A	A	M	A	A	A	A	M	C	C
PabiesKN2b-2317	T/C	41523	85423	+	NA	NA	NA	NA	NA	NA	Y	T	Y	T	Y	Y	Y	T	Y	Y	T	T	T	T	T	Y	T	Y	C	Y	T	Y	Y	T	Y	Y	T	Y	T	T	T	C	T	Y	T	T	C	C	C
P04801-5	A/G	41523	85760	+	NA	NA	NA	NA	NA	NA	R	R	R	R	R	A	A	G	A	R	G	R	A	R	R	A	R	A	A	R	R	A	A	A	A	A	R	A	G	R	R	A	R	R	G	A	A	A	A
PabiesKN2b-1157	C/G	41523	86583	+	NA	NA	NA	NA	NA	NA	C	S	C	S	S	S	S	C	S	C	C	C	G	S	C	C	C	S	C	C	S	S	C	C	C	C	S	C	C	S	S	C	C	C	C	G	C	C	C
FCL528Contig1-261	G/T	41569	37936	+	NA	NA	NA	NA	NA	NA	G	T	K	K	G	G	K	K	K	G	G	G	G	G	G	K	K	K	K	T	K	G	K	G	K	K	K	G	K	K	G	K	G	K	K	K	G	K	K
GQ04005-O07.1.1527	T/C	41893	16263	+	NA	NA	NA	NA	NA	NA	Y	C	C	C	Y	T	T	Y	Y	Y	Y	Y	Y	Y	Y	Y	T	Y	C	T	Y	C	T	Y	Y	T	T	Y	T	Y	T	Y	Y	Y	T	Y	Y	T	Y
ss538945789	G/T	41964	957	+	NA	NA	NA	NA	NA	NA	G	K	K	K	K	G	K	K	G	K	G	K	K	G	G	K	G	G	K	K	K	G	K	G	N	K	K	G	K	G	N	K	G	K	K	K	K	N	G
GQ0065-A20.1.52	C/G	41964	1052	+	NA	NA	NA	NA	NA	NA	C	S	C	C	S	C	S	C	G	G	G	C	S	S	G	N	S	N	C	G	N	S	S	S	G	S	C	G	N	G	G	S	S	C	N	S	S	N	N
GQ02820-C10.1.98	A/G	42044	21109	+	NA	NA	NA	NA	NA	NA	A	A	A	A	A	G	A	R	R	R	A	R	R	R	A	R	R	R	R	A	A	A	R	N	A	A	R	A	R	A	R	A	A	A	R	A	A	R	A
GQ02820-C10.1.1133	T/G	42044	22523	+	NA	NA	NA	NA	NA	NA	T	T	T	T	N	N	T	T	N	N	N	T	T	T	T	T	K	T	N	N	T	T	N	T	T	T	T	N	N	T	T	T	T	T	N	T	T	T	T
FCL1638Contig1-173	G/T	42044	22532	+	NA	NA	NA	NA	NA	NA	G	G	G	G	G	N	G	G	K	G	N	G	G	G	G	N	G	G	K	G	G	G	G	G	G	G	N	N	N	G	G	G	G	G	K	G	G	N	G
GQ02820-C10.1.1286	G/A	42044	22676	+	NA	NA	NA	NA	NA	NA	G	G	G	G	G	G	G	G	G	G	G	G	G	N	G	G	G	G	G	G	G	G	G	G	N	G	G	G	G	G	G	G	G	G	G	G	R	G	G
ss538951143	T/G	42064	2295	+	NA	NA	NA	NA	NA	NA	T	T	T	T	K	T	K	K	T	T	K	T	T	T	T	T	T	T	T	T	G	K	N	T	T	T	G	T	K	K	K	K	T	T	K	T	T	T	T
NODE-8401-length-786-cov-66.608139-189	G/T	42268	26593	+	NA	NA	NA	NA	NA	NA	K	G	G	G	G	G	G	G	G	G	K	G	G	G	G	G	G	G	K	G	G	K	G	T	G	K	G	K	N	K	G	N	K	G	N	G	K	K	G
0-13978-01-7860-contigContig1-229	T/C	42352	53598	+	NA	NA	NA	NA	NA	NA	T	Y	T	C	T	T	Y	Y	Y	T	Y	T	Y	T	T	Y	T	T	Y	Y	Y	Y	Y	Y	Y	Y	T	T	Y	T	Y	T	Y	Y	Y	T	Y	Y	Y
MA_42677g0010-1039-[C_G]	C/G	42677	10351	+	NA	NA	NA	NA	NA	NA	S	C	G	S	C	G	S	S	G	S	C	C	S	G	S	C	S	S	C	S	S	G	S	S	C	G	S	C	C	S	S	C	S	S	C	G	C	S	S
MA_42677g0010-705-[G_A]	G/A	42677	10685	+	NA	NA	NA	NA	NA	NA	G	G	G	R	G	G	G	G	G	G	G	G	R	G	G	G	G	G	G	G	G	G	G	R	G	G	R	A	G	R	G	R	G	G	G	G	G	G	G
GQ04004-E20.1.1370	G/A	42861	9004	+	NA	NA	NA	NA	NA	NA	G	A	R	R	G	G	R	G	A	R	A	A	R	R	G	G	R	G	A	G	R	A	R	R	A	R	R	R	G	G	G	G	R	R	G	R	G	G	A
CL293Contig1-724	G/C	42861	9471	+	NA	NA	NA	NA	NA	NA	G	N	G	G	N	G	G	N	G	G	G	G	N	G	G	N	G	G	G	G	G	G	G	G	G	G	G	G	G	G	G	G	N	N	N	N	N	N	N
NODE-47602-length-599-cov-139.542572-331	A/G	42912	7407	+	NA	NA	NA	NA	NA	NA	A	A	A	A	A	A	A	A	A	A	A	A	A	A	A	A	A	A	A	A	A	A	A	A	A	A	A	A	A	A	A	A	A	A	A	A	A	A	A
GQ03602-K16.1.585	G/C	43422	12984	+	NA	NA	NA	NA	NA	NA	S	G	G	S	G	G	C	N	S	C	S	G	G	C	G	G	C	C	S	C	C	G	C	S	C	G	C	C	S	S	C	G	C	S	S	C	G	G	S
GQ03909-M21.2.2040	G/A	43581	10085	+	NA	NA	NA	NA	NA	NA	G	G	G	R	R	G	R	G	R	G	R	G	G	R	G	G	G	G	G	G	R	G	G	R	R	G	G	G	A	R	R	G	G	R	A	R	G	G	G
GQ03007-C09.1.153	T/C	43595	21962	+	NA	NA	NA	NA	NA	NA	T	Y	Y	T	C	T	T	Y	Y	T	Y	T	Y	T	T	T	T	T	Y	C	T	T	T	T	Y	T	T	T	Y	T	C	T	T	T	Y	T	T	T	Y
FCL971Contig1-990	C/T	43595	22504	+	NA	NA	NA	NA	NA	NA	C	C	Y	C	T	C	C	Y	C	C	C	C	Y	C	C	C	Y	C	C	Y	C	C	C	C	Y	C	C	C	Y	Y	Y	C	C	C	Y	C	C	C	C
GQ0047.B3-N19.1-806	C/G	43637	1964	+	NA	NA	NA	NA	NA	NA	N	N	N	N	N	N	N	N	N	N	N	N	N	N	N	N	N	N	N	N	N	N	N	N	N	N	N	N	N	N	N	N	N	N	N	S	N	N	N
GCAT-2.0-GQ0047.B3-N19-EPB-02	C/T	43637	3847	+	NA	NA	NA	NA	NA	NA	N	N	N	N	N	N	N	N	N	N	N	N	N	N	N	N	N	N	N	N	N	Y	N	N	N	N	N	N	N	N	N	N	C	C	N	N	Y	C	C
PUT7721-138	A	43865	11194	+	NA	NA	NA	NA	NA	NA	A	A	A	A	A	A	A	A	A	A	A	A	A	A	A	A	A	A	A	A	A	A	A	A	A	A	A	A	N	A	A	A	A	A	N	A	A	A	A
c90891_g1_i1_2489_HT	C/T	43896	9450	+	NA	NA	NA	NA	NA	NA	C	T	C	C	C	Y	Y	Y	Y	Y	C	T	C	T	Y	T	Y	Y	Y	Y	T	C	Y	C	Y	Y	C	C	T	Y	Y	Y	C	C	T	Y	Y	Y	Y
c90891_g1_i1_1910_HT	C/T	43896	10029	+	NA	NA	NA	NA	NA	NA	C	T	C	C	C	Y	Y	Y	Y	Y	C	T	C	T	Y	T	Y	Y	Y	Y	T	C	Y	C	Y	Y	C	C	T	Y	Y	Y	C	C	T	Y	Y	Y	Y
c90891_g1_i1_1760_HT	C/T	43896	10179	+	NA	NA	NA	NA	NA	NA	C	T	C	C	C	Y	Y	Y	Y	Y	C	T	C	T	Y	T	Y	Y	Y	Y	T	C	Y	C	Y	Y	C	C	T	Y	Y	Y	C	C	T	Y	Y	Y	Y
c90891_g1_i1_1375_HT	A/G	43896	10564	+	NA	NA	NA	NA	NA	NA	A	G	A	A	A	R	R	R	R	R	A	G	A	G	R	G	R	R	R	R	G	A	R	A	R	R	A	A	G	R	R	R	A	A	G	R	R	R	R
GCAT-2.0-GQ0063.TB-E03-EPB-03	C/T	44000	26811	+	NA	NA	NA	NA	NA	NA	C	Y	C	Y	Y	C	C	Y	C	C	T	C	T	C	C	C	Y	C	C	C	C	C	Y	Y	C	Y	Y	Y	C	Y	Y	C	Y	C	C	C	C	C	C
GQ03411-C08.1.480	C/T	44185	9233	+	NA	NA	NA	NA	NA	NA	C	C	C	C	C	C	C	C	C	C	C	C	Y	C	C	Y	C	C	C	C	C	C	C	C	C	C	Y	C	C	C	C	C	C	C	C	C	C	C	C
GQ02829-L24.1.231	T/C	44290	7385	+	NA	NA	NA	NA	NA	NA	Y	N	T	Y	T	Y	T	T	Y	T	Y	Y	T	Y	Y	T	T	N	Y	Y	N	T	T	T	T	Y	T	Y	Y	Y	Y	T	Y	Y	Y	T	N	T	T
GQ0069-A11.1.113	T/A	44340	3037	+	NA	NA	NA	NA	NA	NA	T	T	T	W	T	T	W	T	T	T	T	T	W	T	T	T	T	T	T	N	T	T	T	W	W	T	T	T	W	W	T	T	T	T	W	T	T	W	T
PGLM2-0901	A/G	44504	33647	+	NA	NA	NA	NA	NA	NA	A	R	A	A	R	A	A	R	A	A	A	A	R	A	A	A	A	R	A	R	R	A	A	G	A	A	A	A	A	A	A	A	R	A	A	A	A	A	A
FCL443Contig1-1660	G/C	44504	33998	+	NA	NA	NA	NA	NA	NA	S	S	S	C	N	S	S	S	S	S	S	S	N	C	S	G	G	G	C	S	S	C	C	G	S	G	C	G	S	S	G	S	G	S	S	G	C	S	G
GQ03302-M16.1.140	T/C	44599	2944	+	NA	NA	NA	NA	NA	NA	T	T	T	T	T	T	T	T	T	T	T	T	T	T	T	T	Y	T	T	T	T	T	T	T	T	T	T	T	T	T	Y	T	Y	T	T	T	T	T	Y
c88441_g1_i1_1250_HT	A/G	44851	375	+	NA	NA	NA	NA	NA	NA	R	R	G	R	A	A	G	A	R	N	R	R	G	R	A	R	R	G	G	R	R	A	A	R	A	R	R	A	G	A	R	A	A	R	G	G	G	G	A
WS-2.0-GQ0262.T24-A10.1-821	T	45102	3273	+	NA	NA	NA	NA	NA	NA	N	N	N	N	N	N	N	N	N	N	N	N	N	N	N	N	N	N	N	N	N	N	N	N	N	N	N	N	N	N	N	N	T	T	T	T	T	T	T
NODE-17320-length-597-cov-74.969849-262	A/G	45307	3353	+	NA	NA	NA	NA	NA	NA	A	A	A	A	A	A	A	R	A	A	R	A	A	A	R	A	A	A	R	R	R	A	R	A	A	A	A	A	A	A	R	A	A	A	A	A	R	A	A
GQ04011-N06.1.685	A/G	45312	8193	+	NA	NA	NA	NA	NA	NA	N	N	G	N	G	G	G	G	N	N	G	G	N	G	G	N	G	N	N	G	N	N	G	N	G	G	G	G	G	N	G	N	R	A	G	N	N	A	G
CL294Contig1-102	T/A	45356	14149	+	NA	NA	NA	NA	NA	NA	T	T	T	T	T	T	T	T	T	T	T	T	T	T	T	T	T	T	T	T	W	T	W	T	T	T	T	T	T	T	T	T	T	T	T	T	T	T	T
ss538949630	T/C	45756	1124	+	NA	NA	NA	NA	NA	NA	N	N	N	N	N	N	N	N	N	N	N	N	N	N	N	N	N	N	N	N	N	N	N	N	N	N	N	N	N	N	N	N	Y	Y	Y	Y	Y	T	Y
GQ03817-O18.1.257	T/A	46281	1061	+	NA	NA	NA	NA	NA	NA	W	W	T	T	A	A	T	T	W	T	W	W	T	N	W	W	T	W	W	W	W	T	W	W	A	W	A	W	N	T	T	A	T	W	N	T	W	W	T
PGLM2-1456	G/A	46281	11924	+	NA	NA	NA	NA	NA	NA	G	R	G	G	R	A	G	G	R	G	R	R	G	A	G	R	G	R	R	R	R	G	R	R	R	R	A	G	R	G	G	G	G	R	R	G	R	R	G
GQ03810-F04.1.1269	G	46522	10080	+	NA	NA	NA	NA	NA	NA	G	G	G	G	G	G	G	G	G	G	G	G	G	G	G	G	G	G	G	G	G	G	G	G	G	G	G	G	G	G	G	G	G	G	G	G	G	G	G
GQ03235-J20.1.403	T/C	46530	2982	+	NA	NA	NA	NA	NA	NA	Y	T	C	T	Y	Y	T	Y	Y	Y	T	T	Y	Y	Y	Y	C	Y	T	T	Y	T	Y	T	T	Y	T	T	T	T	C	C	T	Y	T	C	Y	C	T
GQ0014.BR-O04.1-853	C	46530	3433	+	NA	NA	NA	NA	NA	NA	C	C	C	C	C	C	C	C	C	C	C	C	C	C	C	C	C	C	N	C	C	C	C	C	C	N	C	C	C	C	C	C	C	C	C	C	C	C	C
GQ0134-K05.1.422	G/A	46655	6365	+	NA	NA	NA	NA	NA	NA	G	G	G	R	G	G	G	G	G	R	R	G	R	G	G	G	R	G	R	G	R	G	R	R	R	R	G	G	A	G	G	A	G	G	A	R	R	G	R
GQ02828-P16.2.199	A/G	46922	27576	+	NA	NA	NA	NA	NA	NA	A	G	G	A	G	G	A	G	G	A	G	A	A	A	A	G	G	G	A	A	A	G	G	A	G	G	A	G	G	A	A	A	A	A	R	A	A	R	A
ss538941746	C/A	46983	23932	+	NA	NA	NA	NA	NA	NA	C	C	C	C	C	C	C	C	C	C	C	C	C	C	C	C	C	C	C	C	C	M	C	C	C	C	C	C	C	C	C	C	M	C	C	C	C	C	C
FCL802Contig1-161	T/C	47150	17608	+	NA	NA	NA	NA	NA	NA	T	T	T	T	T	T	T	T	T	T	T	T	T	T	T	T	T	T	T	T	T	T	T	T	T	T	T	T	T	T	T	T	T	T	T	T	T	T	T
GQ0068-K02.1.644	C/T	47260	3906	+	NA	NA	NA	NA	NA	NA	C	C	C	C	C	C	C	C	C	C	Y	C	C	Y	C	C	Y	C	C	C	C	C	C	Y	Y	C	Y	C	Y	Y	C	C	C	C	Y	C	C	C	C
ss538953600	T/G	47348	6863	+	NA	NA	NA	NA	NA	NA	K	K	T	K	T	T	T	T	T	T	K	T	T	T	T	T	K	K	T	T	T	T	T	K	T	T	T	K	T	T	T	T	T	T	T	K	K	T	T
CL437Contig1-938	A/T	47548	8093	+	NA	NA	NA	NA	NA	NA	N	N	N	N	N	N	N	N	N	N	N	N	N	N	N	N	N	N	N	N	N	N	N	N	N	N	N	N	N	N	N	N	A	A	A	A	A	A	A
GQ0011.BR-H24.10-742	G	47626	3611	+	NA	NA	NA	NA	NA	NA	G	G	G	G	G	G	G	G	G	G	G	G	G	G	G	G	G	G	G	G	G	G	G	G	G	G	G	G	G	G	G	G	G	G	G	G	G	G	G
c83038_g1_i1_695_HT	G	47937	10916	+	NA	NA	NA	NA	NA	NA	G	G	G	G	G	G	G	G	G	G	G	G	G	G	G	G	G	G	G	G	G	G	G	G	G	G	G	G	G	G	G	G	G	G	G	G	G	G	G
GQ03005-P01.1.637	A	48286	11922	+	NA	NA	NA	NA	NA	NA	A	A	A	A	A	A	A	A	A	A	A	A	A	A	A	A	A	A	A	A	A	A	A	A	A	N	A	A	A	A	A	A	A	A	A	A	A	A	A
NODE-9909-length-985-cov-85.113708-133	A/C	48460	12254	+	NA	NA	NA	NA	NA	NA	C	M	A	A	A	A	C	M	M	M	M	A	M	M	M	A	M	C	A	M	C	M	M	A	C	M	C	A	C	A	A	C	C	C	C	A	M	M	C
FCL1015Contig1-980	C/A	49257	5304	+	NA	NA	NA	NA	NA	NA	C	C	C	C	C	C	M	C	M	C	C	C	C	C	C	C	C	C	C	C	C	C	C	C	C	C	C	C	C	C	C	M	C	C	C	C	C	C	C
CDF1-20-265	C/T	49336	8955	+	NA	NA	NA	NA	NA	NA	Y	C	N	C	C	Y	C	C	Y	Y	C	C	C	C	C	Y	C	Y	C	C	C	C	C	C	N	C	C	Y	C	C	C	C	C	C	C	C	N	C	C
GQ03713-F19.1.576	C/T	49347	10653	+	NA	NA	NA	NA	NA	NA	Y	C	T	C	T	C	Y	Y	Y	C	C	Y	C	C	Y	Y	C	T	C	C	Y	T	C	C	Y	Y	C	C	T	T	Y	C	Y	C	T	C	Y	C	C
CL3444Contig1-02-9029-contigContig1-93	C/T	49382	1672	+	NA	NA	NA	NA	NA	NA	C	C	C	C	C	C	Y	C	C	C	C	C	C	Y	C	C	C	C	C	C	C	C	C	C	C	C	C	Y	C	C	C	C	C	C	C	C	Y	C	C
CL3444Contig1-02-9029-contigContig1-407	C/A	49382	1987	+	NA	NA	NA	NA	NA	NA	M	C	C	C	C	C	C	C	C	M	C	C	M	C	C	C	C	C	C	C	C	M	C	C	A	C	C	C	C	C	C	C	C	C	C	C	C	M	C
ss538949974	G	49677	2328	+	NA	NA	NA	NA	NA	NA	G	G	G	G	G	G	G	G	G	G	G	G	G	G	G	G	G	G	G	G	G	G	G	G	G	G	G	G	G	G	G	G	G	G	G	G	G	G	G
GQ03710-L24.1.803	C	49755	2061	+	NA	NA	NA	NA	NA	NA	C	C	C	C	C	C	C	C	C	C	C	C	C	C	C	C	C	C	C	C	C	C	C	C	C	N	C	C	C	C	C	C	C	C	C	C	C	C	C
GQ03320-N21.1.457	G/T	49770	3569	+	NA	NA	NA	NA	NA	NA	G	K	G	K	K	G	G	K	G	G	K	K	T	G	G	G	T	K	K	K	G	K	G	K	K	G	G	G	G	K	G	G	K	G	G	G	G	G	G
GQ02510-G12.1.783	C/T	49950	28897	+	NA	NA	NA	NA	NA	NA	Y	C	C	Y	N	C	Y	Y	Y	C	C	Y	Y	Y	C	N	Y	C	C	C	Y	C	C	N	Y	Y	N	N	C	Y	Y	C	C	C	C	Y	N	C	Y
FCL332Contig1-940	T/C	50261	11598	+	NA	NA	NA	NA	NA	NA	T	T	Y	T	Y	T	Y	T	Y	T	T	T	T	T	T	T	T	T	T	T	T	T	T	T	T	T	T	T	Y	T	T	T	T	T	Y	T	T	Y	T
FCL332Contig1-790	A/T	50261	11748	+	NA	NA	NA	NA	NA	NA	A	A	A	A	A	A	A	A	A	A	A	A	A	A	A	A	A	A	A	A	A	A	A	A	A	A	A	A	A	A	A	A	A	A	A	A	A	A	A
P07109-2	A	50745	20526	+	NA	NA	NA	NA	NA	NA	A	A	A	A	A	A	A	A	N	A	A	A	A	A	A	N	A	A	A	N	A	A	A	A	A	N	A	N	A	A	A	A	A	A	A	A	N	A	A
GQ04106-P02.1.1201	G/A	50762	15001	+	NA	NA	NA	NA	NA	NA	G	G	G	R	R	G	G	R	G	G	G	G	G	G	G	R	R	G	R	G	G	G	G	G	G	G	R	G	G	R	G	G	G	G	G	R	G	G	G
GQ02829-I21.1.35	A/G	51118	7610	+	NA	NA	NA	NA	NA	NA	R	A	R	A	A	A	A	A	R	A	A	A	A	A	A	A	A	A	A	A	A	A	A	A	R	A	R	A	A	A	A	R	R	A	A	A	A	R	A
GQ03912-N03.2.638	C/T	51435	1405	+	NA	NA	NA	NA	NA	NA	C	C	C	C	C	C	C	C	C	C	C	C	C	C	C	C	C	C	Y	C	C	C	C	C	C	C	C	C	C	C	C	C	C	C	C	C	C	C	C
MA_52062g0010-6678-[C_A]	A/C	52062	3198	+	NA	NA	NA	NA	NA	NA	M	M	A	A	C	A	A	A	A	A	M	M	M	A	M	A	M	A	A	M	A	M	M	A	M	A	A	A	M	A	M	A	M	A	M	A	A	A	A
MA_52062g0010-5553-[T_G]	T/G	52062	4323	+	NA	NA	NA	NA	NA	NA	T	K	T	K	T	K	K	T	K	K	K	T	T	K	T	G	T	T	T	T	G	T	K	K	T	T	K	T	K	G	K	T	K	T	K	T	T	T	T
ss538945502	A/G	52109	3441	+	NA	NA	NA	NA	NA	NA	R	A	A	A	R	A	A	A	G	A	R	R	A	R	R	A	A	A	A	A	R	A	R	A	A	R	A	A	A	A	R	A	A	A	A	A	A	A	R
GQ04102-J17.1.1242	C	52257	6381	+	NA	NA	NA	NA	NA	NA	C	C	C	C	C	C	C	C	C	C	C	C	C	C	C	C	C	C	C	C	C	C	C	C	C	C	C	C	C	C	C	C	C	C	C	C	C	C	C
PGLM1-1215	A/G	52277	16845	+	NA	NA	NA	NA	NA	NA	R	A	R	A	R	A	A	A	A	R	R	A	G	G	A	R	A	R	R	R	R	R	R	A	R	R	R	R	G	R	G	R	A	A	G	R	R	A	A
GQ02511-G01.1.577	C/T	53054	6859	+	NA	NA	NA	NA	NA	NA	C	C	C	C	C	C	T	Y	T	C	C	Y	C	Y	Y	Y	Y	C	C	C	C	C	Y	Y	C	C	C	C	Y	C	C	Y	C	Y	Y	C	C	Y	C
GQ03117-B23.1.522	G/A	53055	8077	+	NA	NA	NA	NA	NA	NA	G	G	G	G	G	G	G	G	G	G	G	G	G	G	G	G	G	G	G	G	G	G	G	G	R	G	G	G	R	G	G	G	G	R	R	G	G	G	G
MA_53351g0010-515-[G_A]	A/G	53351	5393	+	NA	NA	NA	NA	NA	NA	A	A	R	A	A	A	A	A	A	A	A	R	A	G	R	A	A	R	A	A	R	A	A	R	A	A	R	A	A	A	R	A	A	R	A	G	R	A	A
PGLM2-1443	C/G	53365	21366	+	NA	NA	NA	NA	NA	NA	C	G	S	S	G	S	C	S	C	C	S	C	C	S	C	C	G	S	G	C	C	S	S	G	G	S	C	S	S	S	C	S	G	C	S	C	C	C	S
GQ0257-P03.1.508	G	53385	16930	+	NA	NA	NA	NA	NA	NA	G	G	G	G	G	G	G	G	G	G	G	G	G	G	G	G	G	G	G	G	G	G	G	G	G	G	G	G	G	G	G	G	G	G	G	G	G	G	G
FCL478Contig2-116	C/T	53390	2234	+	NA	NA	NA	NA	NA	NA	C	C	C	C	Y	Y	C	C	Y	C	C	Y	N	C	C	C	C	Y	C	N	C	C	C	Y	C	Y	C	C	Y	Y	C	Y	C	C	Y	Y	C	C	C
WS0266-H03.1.129	A/C	53407	3544	+	NA	NA	NA	NA	NA	NA	M	C	A	M	A	M	M	A	M	M	M	A	M	A	M	A	M	A	A	M	A	M	A	M	M	A	M	A	M	A	A	A	A	A	M	M	A	M	A
MA_53407g0010-1587-[T_G]	G/T	53407	5070	+	NA	NA	NA	NA	NA	NA	K	T	K	K	G	K	K	G	K	K	T	G	K	G	K	G	K	K	K	K	G	K	G	K	T	G	K	T	G	G	G	G	G	G	G	K	G	K	T
MA_53407g0010-1254-[G_A]	A/G	53407	5403	+	NA	NA	NA	NA	NA	NA	N	N	N	N	N	N	N	N	N	N	N	N	N	N	N	N	N	N	N	N	N	N	N	N	N	N	N	N	N	N	N	N	N	N	N	N	N	N	N
PBB-PF02309-12-1	T/A	53529	5184	+	NA	NA	NA	NA	NA	NA	W	W	T	W	W	W	T	A	W	T	T	T	T	T	T	T	T	W	T	T	T	T	T	T	T	T	T	W	T	T	W	T	T	A	T	T	T	T	T
GQ0068.B3-I05.3-458	A/G	53529	6325	+	NA	NA	NA	NA	NA	NA	R	A	A	A	A	A	A	A	A	A	A	A	A	A	A	A	A	A	A	A	R	A	A	A	A	A	A	A	A	A	A	A	A	A	A	A	A	R	A
GQ02807-K18.1.239	G/C	53529	6695	+	NA	NA	NA	NA	NA	NA	G	S	G	S	G	C	S	S	G	G	G	G	G	S	G	G	G	S	S	G	S	G	G	G	G	S	G	S	G	G	S	N	G	G	N	C	N	G	G
MA_53569g0010-4611-[C_A]	C/A	53569	6224	+	NA	NA	NA	NA	NA	NA	C	M	C	C	C	C	C	C	C	C	C	C	C	M	C	C	C	C	C	C	C	C	M	C	C	C	C	C	C	C	C	C	C	C	C	C	C	C	C
ss538951703	T/A	53673	6471	+	NA	NA	NA	NA	NA	NA	T	T	T	T	T	T	T	T	T	T	T	T	T	T	T	T	T	T	T	T	T	T	T	T	T	T	T	W	T	T	T	T	T	T	T	T	T	T	T
NODE-1664-length-831-cov-67.240677-675	A/G	54338	842	+	NA	NA	NA	NA	NA	NA	A	A	A	A	A	A	A	A	R	A	A	R	R	A	A	A	A	A	A	A	A	A	A	A	A	A	R	A	A	A	A	A	A	A	A	A	A	A	A
FCL535Contig1-160	A	54436	6982	+	NA	NA	NA	NA	NA	NA	A	A	A	A	A	A	A	A	A	A	A	A	A	A	A	A	A	A	A	A	A	A	A	A	A	A	A	A	A	A	A	A	A	A	A	A	A	A	A
GQ0033.TB-J14.1-719	G	54476	572	+	NA	NA	NA	NA	NA	NA	G	G	G	G	G	G	G	G	G	G	G	G	G	G	G	G	G	G	G	G	G	G	G	G	G	G	G	G	G	G	G	G	G	G	G	N	G	G	G
ss538948698	C/T	54666	21355	+	NA	NA	NA	NA	NA	NA	C	C	C	C	C	C	C	C	C	C	C	N	C	C	C	C	C	C	C	C	C	C	C	C	C	C	T	C	Y	C	C	C	C	C	Y	Y	C	C	Y
GQ02015-L24.1.103	C/T	54816	6404	+	NA	NA	NA	NA	NA	NA	N	N	N	N	N	N	N	N	N	N	N	N	N	N	N	N	N	N	N	N	N	N	N	N	N	N	N	N	N	N	N	N	C	C	C	N	C	C	C
FCL39Contig2-809	T/C	54864	20382	+	NA	NA	NA	NA	NA	NA	C	C	Y	C	T	T	Y	Y	C	Y	Y	T	T	Y	T	Y	T	T	T	Y	T	T	Y	Y	T	Y	Y	T	C	Y	T	Y	Y	T	C	C	T	T	T
proCOL1-15-179	T/C	54929	7766	+	NA	NA	NA	NA	NA	NA	T	T	Y	T	T	N	T	T	T	T	T	N	T	T	T	T	T	T	T	T	T	T	N	T	N	T	T	Y	T	T	T	N	C	Y	T	N	N	T	T
proCOL1-15-615	G/A	54929	8159	+	NA	NA	NA	NA	NA	NA	N	N	N	N	N	N	N	N	N	N	N	N	N	N	N	N	N	N	N	N	N	N	N	N	N	N	N	N	N	N	N	N	N	N	N	N	N	A	G
proCOL1-15-1137	A/G	54929	8663	+	NA	NA	NA	NA	NA	NA	G	A	R	A	A	R	A	A	R	R	R	A	A	R	A	G	R	R	R	R	R	R	A	R	R	A	G	R	A	R	A	R	A	R	A	A	G	G	A
PabiesCol1-583	G/T	54929	9447	+	NA	NA	NA	NA	NA	NA	K	G	K	G	G	K	G	G	K	G	G	G	G	G	G	K	K	G	K	K	K	G	G	G	K	K	K	G	G	G	G	G	G	G	G	K	K	K	K
PabiesCol1-660	G/A	54929	9524	+	NA	NA	NA	NA	NA	NA	G	G	G	A	G	G	G	G	R	G	R	G	G	G	G	G	G	G	G	G	G	R	G	G	G	G	G	G	G	G	G	G	G	G	G	R	G	G	R
PabiesCol1-846	T/G	54929	9710	+	NA	NA	NA	NA	NA	NA	K	G	G	T	K	K	K	K	K	K	K	K	K	T	T	T	K	T	K	K	T	T	T	T	K	G	K	K	K	T	T	T	G	K	K	K	K	K	K
PabiesCol1-1341	T/G	54929	10205	+	NA	NA	NA	NA	NA	NA	T	T	T	G	K	T	T	T	K	T	K	T	K	T	T	T	T	K	T	T	T	K	T	T	T	K	T	T	K	K	K	T	T	T	K	K	T	T	K
PabiesCol1-1495	C/T	54929	10359	+	NA	NA	NA	NA	NA	NA	C	Y	C	T	Y	C	C	Y	Y	C	Y	C	Y	C	C	C	C	Y	C	C	C	Y	C	C	C	Y	C	C	Y	C	Y	C	C	C	Y	Y	C	C	Y
PabiesCol1-3187	A/G	54929	12051	+	NA	NA	NA	NA	NA	NA	R	A	A	A	R	A	R	A	A	R	R	A	A	R	A	A	R	R	R	A	R	A	R	A	A	A	A	A	A	A	A	A	A	A	A	A	R	A	A
2PA08PG07229k	A/C	54974	13294	+	NA	NA	NA	NA	NA	NA	M	A	M	M	A	C	A	M	M	M	M	M	A	A	M	M	A	C	A	M	M	A	M	A	N	M	N	C	M	A	A	A	M	A	M	N	M	M	A
FCL605Contig2-356	C/T	55006	6292	+	NA	NA	NA	NA	NA	NA	C	C	C	C	C	Y	C	C	C	C	C	Y	C	C	C	C	C	C	C	C	Y	C	C	C	C	Y	C	C	Y	Y	C	C	Y	T	Y	C	C	C	C
NODE-20735-length-727-cov-98.303986-227	C/T	55076	7202	+	NA	NA	NA	NA	NA	NA	Y	C	C	C	C	C	C	C	C	Y	C	C	C	C	C	C	C	C	C	C	C	C	C	C	C	C	C	C	C	C	C	C	C	C	C	C	C	C	C
FCL1316Contig2-118	C/T	55097	8335	+	NA	NA	NA	NA	NA	NA	Y	C	Y	Y	Y	Y	C	C	C	Y	C	Y	Y	C	C	C	C	C	C	Y	C	Y	C	C	C	C	C	C	Y	C	Y	N	Y	C	Y	C	Y	C	C
PGLM0-0739	C/A	55215	15322	+	NA	NA	NA	NA	NA	NA	M	C	C	C	M	C	C	C	C	M	C	C	C	C	C	C	C	C	C	M	C	C	C	A	C	C	C	M	C	C	C	C	C	C	C	C	C	C	A
GQ0026-I20.1.559	A/G	55418	4839	+	NA	NA	NA	NA	NA	NA	A	A	R	A	A	R	A	A	A	N	R	A	R	A	A	A	A	A	A	A	R	R	A	A	A	A	A	A	A	R	A	A	A	A	A	A	R	A	A
0-11649-01-11654-contigContig1-309	T/G	55439	3292	+	NA	NA	NA	NA	NA	NA	T	K	T	T	K	T	K	T	T	T	K	T	T	T	T	K	K	T	T	T	K	T	T	T	T	T	T	K	T	T	T	N	T	T	T	T	T	K	K
GQ0042-C17.1.437	A/C	55619	8483	+	NA	NA	NA	NA	NA	NA	M	M	M	M	M	C	A	M	A	A	C	M	M	M	M	M	M	M	A	M	M	C	M	A	C	M	A	C	C	M	M	M	M	M	C	A	M	M	M
GQ03407-I03.1.21	A/G	55851	14141	+	NA	NA	NA	NA	NA	NA	A	R	R	R	R	A	A	A	A	A	A	A	A	G	R	A	R	A	R	A	A	R	R	G	A	R	A	R	R	G	R	R	A	A	R	R	A	A	R
GQ03313-E20.1.1152	T/C	55902	5729	+	NA	NA	NA	NA	NA	NA	T	T	T	T	T	T	T	T	T	T	T	T	T	T	T	T	T	T	T	T	T	T	N	T	T	T	T	T	T	T	T	T	T	T	T	T	T	T	T
GQ03313-O01.1.505	G/A	56102	23369	+	NA	NA	NA	NA	NA	NA	G	R	G	G	G	G	G	G	G	G	G	G	G	G	R	G	G	G	G	G	R	G	G	G	G	G	G	A	G	G	G	G	G	G	G	G	G	R	G
08Pg10660a	C/G	56692	11684	+	NA	NA	NA	NA	NA	NA	C	S	S	S	C	S	G	S	C	C	S	S	C	C	C	S	S	C	S	C	S	S	S	C	S	C	G	C	C	C	S	G	C	C	C	C	N	C	C
ss538942074	G/T	56692	12172	+	NA	NA	NA	NA	NA	NA	K	G	G	G	G	G	G	G	G	G	G	G	K	G	G	G	G	G	G	G	G	G	G	G	G	G	G	G	G	G	G	G	K	G	G	G	G	G	K
GQ04011-B15.1.1776	G/T	56709	2100	+	NA	NA	NA	NA	NA	NA	K	K	K	G	K	G	K	K	K	K	K	K	K	G	G	T	G	K	G	K	T	G	K	K	G	K	G	K	G	T	G	G	T	G	G	G	G	K	T
GQ03202-I05.1.41	A	56916	19571	+	NA	NA	NA	NA	NA	NA	A	A	A	A	A	A	A	A	A	A	A	A	A	A	A	A	A	A	A	A	A	A	A	A	A	A	A	A	A	A	A	A	A	A	A	A	A	A	A
GQ0031.TB-O24.1-1900	T/A	57119	42	+	NA	NA	NA	NA	NA	NA	T	T	T	T	T	T	T	T	T	T	T	T	T	T	T	T	T	T	T	T	T	T	T	T	T	T	T	T	T	T	T	T	T	T	T	T	W	T	T
MA_57678g0010-2862-[G_T]	G/T	57678	6414	+	NA	NA	NA	NA	NA	NA	G	G	G	G	G	K	G	G	K	G	G	K	G	G	K	K	G	G	K	G	G	G	K	G	G	G	G	G	G	K	G	G	G	K	G	G	G	G	G
MA_57678g0010-6779-[G_T]	G/T	57678	10331	+	NA	NA	NA	NA	NA	NA	G	G	K	G	G	G	G	K	G	G	G	K	G	G	G	G	G	G	G	K	G	K	G	G	G	G	K	K	G	G	K	G	G	G	G	G	K	G	G
FCL2801Contig1-236	T/C	57703	15722	+	NA	NA	NA	NA	NA	NA	N	T	T	C	T	T	C	C	Y	N	Y	N	T	T	C	C	Y	Y	T	T	T	N	Y	T	Y	Y	Y	Y	T	Y	Y	Y	N	N	T	N	T	Y	Y
0296-O07-1348	T	57932	1478	+	NA	NA	NA	NA	NA	NA	N	N	N	N	N	N	N	N	N	N	N	N	N	N	N	N	N	N	N	N	N	N	N	N	N	N	N	N	N	N	N	N	N	N	N	N	N	N	N
0296-O07-1183	C/T	57932	1643	+	NA	NA	NA	NA	NA	NA	Y	Y	Y	Y	Y	Y	Y	C	N	Y	C	C	C	Y	Y	C	Y	N	Y	C	C	Y	Y	T	C	Y	Y	N	Y	Y	Y	N	Y	T	Y	T	N	Y	Y
GQ03717-A15.1.571	C/G	57932	2078	+	NA	NA	NA	NA	NA	NA	S	G	C	C	S	N	C	S	C	S	S	S	C	C	C	C	G	C	S	S	S	S	S	S	C	C	S	C	C	S	S	C	G	S	C	C	C	C	S
0296-O07-412	G/T	57932	2414	+	NA	NA	NA	NA	NA	NA	N	G	G	G	G	G	G	G	G	G	G	G	G	G	G	G	G	G	N	G	G	G	N	G	G	N	G	N	G	G	G	G	N	N	N	N	N	N	N
0296-O07-164	T/G	57932	2686	+	NA	NA	NA	NA	NA	NA	T	K	K	T	K	K	T	T	T	K	K	T	T	K	T	K	K	T	T	K	T	T	T	N	T	T	T	T	N	T	T	K	K	K	N	T	K	G	T
GQ02830-K01.1.272	T/C	57955	10271	+	NA	NA	NA	NA	NA	NA	T	T	Y	T	T	T	T	T	T	T	Y	T	Y	C	Y	T	Y	Y	T	T	Y	T	Y	Y	T	Y	Y	T	Y	T	T	T	C	T	Y	Y	T	Y	T
GQ02740-B02.2.1193	C/A	57964	15166	+	NA	NA	NA	NA	NA	NA	C	C	C	C	C	C	C	C	C	C	C	C	C	C	C	C	C	C	C	C	C	C	C	C	C	C	C	C	C	C	C	C	C	C	C	C	C	C	C
FCL1Contig8-295	G	57988	11127	+	NA	NA	NA	NA	NA	NA	G	G	G	G	G	G	G	G	G	G	G	G	G	G	G	G	G	G	G	G	G	G	G	G	G	G	G	G	G	G	G	G	G	G	G	G	G	G	G
GQ03114-H08.1.159	A/G	58159	7492	+	NA	NA	NA	NA	NA	NA	A	A	A	A	A	A	R	A	A	A	A	A	A	A	A	A	A	A	R	R	A	A	R	A	A	A	A	A	A	A	A	R	A	A	A	A	A	A	A
GCAT-2.0-GQ0048.TB-H08-EPB-02	A/G	58340	5579	+	NA	NA	NA	NA	NA	NA	A	R	A	A	A	R	A	R	R	A	A	A	R	A	A	G	A	R	R	R	A	A	A	A	A	A	A	R	A	R	R	A	R	R	A	A	A	R	R
FCL5276Contig1-590	G/T	58340	5771	+	NA	NA	NA	NA	NA	NA	G	G	G	G	G	G	G	G	G	K	K	G	G	G	G	G	G	G	G	G	G	K	G	G	G	G	G	G	G	G	G	G	G	G	G	G	G	G	G
GQ03209-H09.1.774	A/G	58340	5872	+	NA	NA	NA	NA	NA	NA	R	G	A	R	R	R	A	R	R	A	R	A	G	R	G	G	R	R	R	G	R	A	G	A	A	A	A	R	A	R	R	R	G	R	A	A	R	R	G
GQ03209-H09.1.566	G/A	58340	6080	+	NA	NA	NA	NA	NA	NA	G	R	G	G	G	R	G	R	R	G	G	G	R	G	G	A	G	R	R	R	G	G	G	G	G	G	G	R	G	R	R	G	R	R	G	G	G	R	R
GQ03711-A02.1.902	G/A	58746	26424	+	NA	NA	NA	NA	NA	NA	R	R	A	R	R	G	A	R	R	G	A	R	R	R	R	R	G	R	R	R	G	R	G	R	G	R	G	A	G	R	G	A	A	R	G	R	G	G	R
ss538945530	C/T	58914	8934	+	NA	NA	NA	NA	NA	NA	C	C	C	C	Y	C	Y	N	C	C	C	C	Y	C	Y	C	Y	C	C	C	C	C	Y	Y	Y	C	C	C	C	C	C	C	C	Y	C	C	C	C	C
GCAT-2.0-GQ0172.B3.r-H11-EPB-06	T/C	58914	9140	+	NA	NA	NA	NA	NA	NA	T	T	T	T	T	T	T	T	T	T	T	T	T	T	T	T	T	Y	T	T	T	T	T	Y	T	Y	T	T	T	T	T	T	T	T	T	Y	T	T	T
GQ0172.B3.r-H11.2-302	C/A	58914	11267	+	NA	NA	NA	NA	NA	NA	M	C	M	M	C	C	C	C	M	C	C	C	C	C	C	C	C	C	C	C	C	C	C	C	C	C	C	C	C	C	C	C	C	C	C	C	C	C	C
MA_58934g0010-1104-[C_T]	T	58934	4765	+	NA	NA	NA	NA	NA	NA	T	T	T	T	T	T	T	T	T	T	T	T	T	T	T	T	T	T	T	T	T	T	T	T	T	T	T	T	T	T	T	T	T	T	T	N	T	T	T
MA_58934g0010-2753-[C_T]	T/C	58934	6414	+	NA	NA	NA	NA	NA	NA	T	T	T	T	T	T	T	T	T	T	Y	Y	T	T	T	T	T	T	Y	T	Y	T	T	T	T	T	T	T	Y	T	T	T	T	T	Y	T	T	T	T
FCL164Contig1-1221	T/C	59480	11091	+	NA	NA	NA	NA	NA	NA	T	T	T	T	T	T	T	T	T	T	T	T	T	T	T	T	T	Y	T	T	T	Y	T	T	Y	Y	T	Y	T	T	T	T	T	T	T	T	T	T	T
FCL164Contig1-880	A/G	59480	13627	+	NA	NA	NA	NA	NA	NA	A	A	A	A	A	A	A	A	A	A	A	A	A	A	A	A	A	R	A	A	A	A	A	A	A	A	A	A	A	A	A	A	A	A	A	A	A	A	A
GQ03817-G24.1.1077	A/G	59492	8529	+	NA	NA	NA	NA	NA	NA	A	R	R	R	A	A	R	R	R	A	A	A	A	A	A	A	A	R	A	A	A	A	A	A	A	A	A	A	A	A	R	A	A	R	A	A	A	A	A
GQ03302-B08.1.275	A	59584	18096	+	NA	NA	NA	NA	NA	NA	A	A	A	A	A	A	A	A	A	A	A	A	A	A	A	A	A	A	A	A	A	A	A	A	A	A	A	A	A	A	A	A	A	A	A	A	A	A	A
GQ02903-I19.1.372	C/A	59717	18277	+	NA	NA	NA	NA	NA	NA	N	N	N	N	N	N	N	N	N	N	N	N	N	N	N	N	N	N	N	N	N	N	N	N	N	N	N	N	N	N	N	N	C	C	N	C	C	C	C
GQ02903-I19.1.166	A/G	59717	18483	+	NA	NA	NA	NA	NA	NA	A	A	R	A	A	A	A	A	A	A	A	A	R	A	A	A	R	R	A	A	A	A	A	R	R	A	A	A	A	A	A	A	A	G	A	R	A	A	A
GQ0207-I07.1.41	C/T	59732	3949	+	NA	NA	NA	NA	NA	NA	C	C	C	C	C	C	C	C	C	Y	C	C	C	Y	C	C	C	C	C	C	Y	Y	C	Y	C	C	C	C	Y	C	C	C	Y	C	Y	C	C	C	C
GQ0207-I07.1.211	G/A	59732	4119	+	NA	NA	NA	NA	NA	NA	R	G	G	R	A	G	R	R	G	R	R	A	R	A	G	G	R	G	R	G	R	A	R	R	R	G	R	G	R	G	G	A	R	A	R	N	G	R	R
GQ03709-C10.1.483	C/T	59794	20695	+	NA	NA	NA	NA	NA	NA	Y	Y	Y	Y	Y	Y	Y	Y	Y	Y	Y	Y	C	Y	C	Y	Y	Y	Y	Y	Y	Y	Y	Y	C	C	Y	Y	Y	Y	Y	Y	Y	Y	Y	Y	Y	Y	Y
GQ03709-C10.1.1133	T/C	59794	21494	+	NA	NA	NA	NA	NA	NA	Y	Y	Y	Y	C	C	T	T	T	Y	T	T	C	T	C	Y	T	T	Y	N	Y	T	Y	T	C	T	Y	C	T	Y	Y	T	C	N	T	T	N	T	T
ss524905877	T/C	59925	15418	+	NA	NA	NA	NA	NA	NA	N	N	N	T	T	T	T	T	Y	T	T	N	Y	N	T	T	Y	N	T	N	N	T	T	Y	N	T	T	T	T	T	Y	N	T	T	T	C	N	T	T
GQ02903-L20.1.776	G/A	59925	15559	+	NA	NA	NA	NA	NA	NA	A	A	A	G	R	R	G	R	G	R	R	A	G	A	R	R	A	A	R	A	A	R	R	G	A	R	G	R	R	R	G	A	R	G	R	R	A	R	G
GQ03810-B10.1.1423	G/A	60111	4809	+	NA	NA	NA	NA	NA	NA	R	G	G	G	G	G	G	G	G	G	G	G	G	G	G	G	G	G	G	G	G	G	G	G	G	G	R	G	G	G	G	G	G	G	G	R	R	G	G
WS-2.0-GQ0175.B7-M03.1-358	G/A	60139	4934	+	NA	NA	NA	NA	NA	NA	G	G	G	G	G	G	G	G	G	G	G	G	G	G	G	G	R	G	G	G	G	R	G	G	R	G	G	R	G	G	R	R	G	G	G	G	G	G	G
ss538942459	T/C	60257	782	+	NA	NA	NA	NA	NA	NA	T	T	T	T	T	T	T	T	T	T	T	T	T	T	T	T	T	T	T	T	T	T	T	T	T	T	T	T	T	Y	T	Y	T	T	T	T	T	T	T
FCL1727Contig1-865	C/A	60257	872	+	NA	NA	NA	NA	NA	NA	C	C	C	C	C	C	C	C	C	C	C	C	C	C	C	C	C	C	C	C	C	C	C	C	C	C	C	C	C	M	C	M	C	C	C	C	C	C	C
GQ03112-C10.1.583	G/A	60257	1090	+	NA	NA	NA	NA	NA	NA	G	G	G	G	G	G	G	G	G	G	G	G	G	G	G	G	G	G	G	G	G	G	G	G	G	G	G	G	G	R	G	R	G	G	G	G	G	G	G
GQ03112-C10.1.221	G/A	60257	6370	+	NA	NA	NA	NA	NA	NA	A	R	R	G	R	R	G	A	A	A	R	R	R	R	R	G	G	R	A	G	R	R	R	R	A	G	G	G	R	G	R	G	G	R	R	R	A	R	R
NODE-4102-length-474-cov-98.643463-298	G	60392	11634	+	NA	NA	NA	NA	NA	NA	G	G	G	G	G	G	G	G	G	G	G	G	G	G	G	G	G	G	G	G	G	G	G	G	G	G	G	G	G	G	G	G	G	G	G	G	G	G	G
04148e	A/T	60543	2587	+	NA	NA	NA	NA	NA	NA	A	A	A	A	A	A	A	A	A	A	A	A	A	A	A	A	A	A	W	A	W	A	A	A	A	A	A	A	A	A	A	A	A	A	A	A	A	A	A
FCL253Contig1-775	C/T	61158	7255	+	NA	NA	NA	NA	NA	NA	C	C	C	Y	C	C	C	C	Y	C	C	C	C	Y	C	C	Y	C	Y	C	Y	C	C	Y	C	C	T	Y	C	Y	C	C	C	T	C	C	C	C	C
0273-O15-139	C/T	61321	19050	+	NA	NA	NA	NA	NA	NA	C	C	C	C	C	C	C	C	C	C	C	C	C	C	C	C	C	C	C	C	C	C	C	C	C	C	C	C	C	C	C	N	N	N	N	N	N	N	N
GQ0074-M01.1.781	C/T	61434	21508	+	NA	NA	NA	NA	NA	NA	C	C	C	Y	C	Y	C	Y	C	Y	C	C	C	C	C	C	C	C	C	C	C	Y	C	C	C	C	C	Y	C	C	Y	C	C	C	C	C	C	C	C
MA_61508g0010-1239-[A_G]	G/A	61508	9060	+	NA	NA	NA	NA	NA	NA	R	G	G	G	A	A	G	R	A	R	G	R	R	R	G	R	A	R	A	A	G	A	R	R	R	G	R	G	R	R	G	R	R	A	R	A	R	G	G
MA_61508g0010-594-[G_A]	A/G	61508	9705	+	NA	NA	NA	NA	NA	NA	R	A	A	A	G	G	A	R	G	R	A	R	R	R	A	R	G	R	G	G	A	G	R	R	R	A	R	A	R	R	A	R	R	G	R	G	R	A	A
GQ03235-M14.1.771	C	61809	37183	+	NA	NA	NA	NA	NA	NA	C	C	C	C	C	C	C	C	C	C	C	C	C	C	C	C	C	C	C	C	C	C	C	C	C	C	C	C	N	C	C	N	C	C	C	C	C	C	C
ss538947630	A/G	61879	12946	+	NA	NA	NA	NA	NA	NA	A	A	A	A	A	A	A	A	A	A	A	A	A	A	A	A	A	A	A	A	A	G	A	A	R	R	A	A	A	A	A	A	N	A	A	A	A	A	A
ss538949616	C/T	62309	1300	+	NA	NA	NA	NA	NA	NA	C	C	Y	C	C	C	C	C	T	C	C	C	C	Y	C	C	C	C	C	C	C	C	C	C	C	C	Y	C	Y	C	C	C	Y	C	Y	C	C	C	C
03713m	T	62361	8511	+	NA	NA	NA	NA	NA	NA	T	T	T	T	T	T	T	T	T	T	T	T	T	T	T	T	T	T	T	T	T	T	T	T	T	T	T	T	T	T	T	T	T	T	T	T	N	T	T
08Pg03713d	C/T	62361	8808	+	NA	NA	NA	NA	NA	NA	C	C	C	C	C	C	C	C	C	C	C	C	C	Y	C	Y	C	C	C	C	C	C	Y	C	C	C	C	C	Y	C	Y	C	Y	C	Y	C	C	C	C
WS00738-L22.1.257	G	62616	6309	+	NA	NA	NA	NA	NA	NA	G	G	G	G	G	G	G	G	G	G	G	G	G	G	G	G	G	G	G	G	G	G	G	G	G	G	G	G	G	G	G	G	G	G	G	G	G	G	G
GQ02807-A06.1.988	A/G	62621	18533	+	NA	NA	NA	NA	NA	NA	G	A	R	G	A	N	A	R	R	R	A	R	A	A	R	A	A	A	R	R	A	R	G	G	R	A	A	R	G	G	R	A	R	A	N	G	R	R	A
GQ03709-I20.1.594	G/A	62853	14976	+	NA	NA	NA	NA	NA	NA	G	G	G	G	G	G	G	G	G	G	G	G	G	G	G	G	G	G	G	G	G	G	G	G	G	G	G	G	G	G	G	G	G	G	G	G	G	G	G
GQ03705-E21.2.625	C/T	63321	10165	+	NA	NA	NA	NA	NA	NA	C	T	Y	T	T	Y	Y	T	C	C	C	Y	C	Y	C	T	T	T	T	Y	T	C	C	C	T	Y	Y	Y	C	C	Y	Y	Y	Y	C	C	Y	T	Y
FCL223Contig1-374	T/C	63321	10632	+	NA	NA	NA	NA	NA	NA	N	N	N	N	N	N	N	N	N	N	N	N	N	N	N	N	N	N	N	N	N	N	N	N	N	N	N	N	N	N	N	N	N	N	N	N	N	N	N
GQ03705-E21.2.1195	T	63321	10785	+	NA	NA	NA	NA	NA	NA	T	T	T	T	T	T	T	T	T	T	T	T	N	T	N	T	T	T	T	T	T	T	N	N	T	N	T	T	N	T	N	T	N	N	N	N	N	N	N
ss538948334	G	63558	6928	+	NA	NA	NA	NA	NA	NA	G	G	G	G	G	G	G	G	G	G	G	G	G	G	G	G	G	G	G	G	G	G	G	G	G	G	G	G	G	G	G	N	G	G	N	G	G	G	G
FCL5998Contig1-619	A/C	63558	7104	+	NA	NA	NA	NA	NA	NA	A	A	A	M	A	A	A	A	A	A	A	M	A	A	A	A	A	A	A	A	A	A	M	M	A	A	M	A	A	A	A	M	A	A	A	A	A	A	M
GQ0204-G10.1.342	C/T	63657	8828	+	NA	NA	NA	NA	NA	NA	C	C	C	C	C	C	C	C	C	C	C	C	C	C	C	C	C	C	C	C	C	C	C	C	C	C	C	C	C	C	C	C	C	C	C	C	C	C	C
FCL2855Contig1-1123	A	64498	6520	+	NA	NA	NA	NA	NA	NA	N	N	N	N	N	N	N	N	N	N	N	N	N	N	N	N	N	N	N	N	N	N	N	N	N	N	N	N	N	N	N	N	N	N	N	N	N	N	N
GCAT-2.0-GQ0044.TB-A08-EPB-13	C/T	64618	21707	+	NA	NA	NA	NA	NA	NA	C	C	C	C	C	C	Y	C	Y	C	C	C	C	C	C	C	C	C	C	C	C	C	C	C	C	C	C	C	C	C	C	C	C	C	C	C	C	C	C
GQ00411-E12.1.881	G	64990	28576	+	NA	NA	NA	NA	NA	NA	G	G	G	G	G	G	G	G	G	G	G	G	G	G	G	G	G	G	G	G	G	G	G	G	G	G	G	G	G	G	G	G	G	G	G	G	G	G	G
GQ02815-A04.1.289	C/A	65267	9820	+	NA	NA	NA	NA	NA	NA	M	C	C	C	C	M	M	C	C	C	C	C	C	C	C	C	C	C	C	C	C	C	C	C	C	C	C	C	M	C	C	C	C	C	M	C	C	C	C
GQ03001-D10.2.1677	T/C	65436	6377	+	NA	NA	NA	NA	NA	NA	T	Y	T	T	T	Y	Y	Y	T	C	T	T	Y	T	T	Y	Y	T	Y	T	Y	T	T	T	Y	Y	T	C	T	T	T	T	T	T	T	T	Y	T	Y
PGLM2-0086	G/C	65548	1125	+	NA	NA	NA	NA	NA	NA	S	G	G	G	S	G	G	G	G	G	G	G	G	G	S	G	G	G	G	G	G	S	G	G	S	S	G	G	G	S	G	G	G	G	G	G	G	G	G
GQ03219-H24.1.1430	G/T	65563	8406	+	NA	NA	NA	NA	NA	NA	G	G	K	K	G	T	G	K	G	K	T	G	G	G	K	K	G	G	T	K	G	G	K	G	K	G	G	G	G	G	G	G	G	G	G	K	K	K	G
FCL126Contig1-666	NA	65830	14948	+	NA	NA	NA	NA	NA	NA	N	N	N	N	N	N	N	N	N	N	N	N	N	N	N	N	N	N	N	N	N	N	N	N	N	N	N	N	N	N	N	N	N	N	N	N	N	N	N
MA_65918g0010-755-[G_A]	G/A	65918	10327	+	NA	NA	NA	NA	NA	NA	G	G	G	R	G	R	G	G	G	G	G	A	G	R	G	R	G	G	G	R	G	G	G	G	G	G	R	R	G	G	G	G	G	G	G	G	R	R	G
PGLM2-0702	A/T	66020	5082	+	NA	NA	NA	NA	NA	NA	A	A	A	A	A	A	A	A	A	A	A	A	A	A	A	W	A	A	A	A	A	A	A	A	A	A	A	A	A	A	A	A	A	A	A	A	A	A	A
GQ03817-H04.1.248	C/A	66252	12968	+	NA	NA	NA	NA	NA	NA	C	C	C	C	M	C	C	C	C	C	C	M	C	C	C	C	M	C	C	C	C	C	C	C	C	C	C	M	C	C	M	C	C	C	C	C	C	C	C
ss538949300	C	66348	12317	+	NA	NA	NA	NA	NA	NA	N	C	C	C	N	C	C	C	C	C	C	C	C	C	C	C	C	C	C	C	C	C	C	C	C	C	C	C	C	C	C	C	C	C	C	C	C	C	C
GQ0173-B10.1.1108	T/C	66505	13903	+	NA	NA	NA	NA	NA	NA	Y	Y	T	Y	T	Y	T	Y	T	T	T	Y	Y	T	T	Y	T	Y	Y	Y	T	C	T	T	T	T	T	T	T	T	Y	T	T	T	T	Y	Y	T	T
WS-2.0-GQ02012.B3.r-C11.1-1450	T	66524	24872	+	NA	NA	NA	NA	NA	NA	T	T	T	T	T	T	T	T	T	T	T	T	T	T	T	T	T	T	T	T	T	T	T	T	T	T	T	T	T	T	T	T	T	T	T	T	T	T	T
PabiesFT3-343	A/G	66653	19803	+	NA	NA	NA	NA	NA	NA	N	N	N	N	N	N	N	N	N	N	N	N	N	N	N	N	N	N	N	N	N	N	G	N	N	G	N	N	N	N	N	N	R	N	A	N	A	A	R
GQ03215-F07.1.1577	A/C	66746	8433	+	NA	NA	NA	NA	NA	NA	A	A	A	A	M	A	M	A	M	M	M	A	M	A	M	A	M	A	A	M	A	A	M	M	A	A	A	A	A	M	M	A	C	A	A	M	M	A	A
ss538947853	C/T	66772	22076	+	NA	NA	NA	NA	NA	NA	C	C	C	Y	C	C	C	N	C	C	C	C	C	N	C	C	C	C	C	C	N	C	C	C	C	C	C	C	N	C	C	C	Y	C	Y	C	C	C	C
GQ04009-M13.1.412	T/C	66902	10243	+	NA	NA	NA	NA	NA	NA	T	T	Y	T	T	Y	T	T	T	T	T	T	T	T	T	T	Y	T	Y	T	T	T	Y	Y	T	T	T	Y	Y	Y	Y	Y	T	Y	Y	T	T	T	T
NODE-1337-length-516-cov-43.928295-166	T/C	66902	10243	+	NA	NA	NA	NA	NA	NA	T	T	Y	T	T	Y	T	T	T	T	T	T	T	T	T	T	Y	T	Y	T	T	T	Y	Y	T	T	T	Y	Y	Y	Y	Y	T	Y	Y	T	T	T	T
ss538952420	C/T	67384	19854	+	NA	NA	NA	NA	NA	NA	C	Y	C	C	C	C	C	C	Y	C	C	C	C	C	T	C	C	C	C	Y	C	C	Y	C	C	C	C	Y	Y	C	C	C	Y	C	Y	Y	C	C	T
GQ0062-A21.1.168	C/T	68129	13698	+	NA	NA	NA	NA	NA	NA	T	Y	C	Y	T	C	C	T	Y	Y	Y	C	Y	Y	C	Y	Y	Y	Y	Y	C	Y	C	C	Y	Y	Y	Y	Y	C	C	Y	C	C	Y	C	T	C	C
MA_68149g0010-384-[G_A]	G/A	68149	6639	+	NA	NA	NA	NA	NA	NA	G	G	G	G	G	R	G	G	A	R	G	G	G	G	G	G	G	G	G	G	G	G	G	G	G	R	G	G	G	G	G	G	R	G	G	R	R	G	G
FCL1100Contig1-246	C/G	68925	9709	+	NA	NA	NA	NA	NA	NA	S	N	C	S	S	C	N	S	C	S	G	S	S	C	S	C	S	S	C	G	S	S	S	C	G	S	C	C	C	G	G	S	S	S	C	C	S	C	S
GQ04012-D01.1.51	G/A	68973	2069	+	NA	NA	NA	NA	NA	NA	R	R	R	R	A	R	R	G	R	G	G	R	G	A	A	R	G	G	R	A	A	R	G	G	G	R	R	G	R	G	R	R	G	A	R	A	R	A	A
02727-K21-244	G/T	69177	3488	+	NA	NA	NA	NA	NA	NA	N	G	G	G	G	G	G	N	G	G	N	G	G	G	G	G	G	G	G	G	G	G	G	G	G	K	G	G	G	G	G	G	N	N	N	N	N	N	N
PGLM1-0590	A/G	69345	5311	+	NA	NA	NA	NA	NA	NA	A	A	R	A	A	R	A	A	R	R	R	A	A	A	A	A	R	R	R	A	A	A	A	A	A	A	A	A	A	A	R	N	A	A	A	A	A	R	R
ss524904365	A/G	69603	17373	+	NA	NA	NA	NA	NA	NA	A	A	R	A	A	A	R	A	A	A	A	A	A	A	A	A	A	A	A	A	A	A	A	A	R	A	A	A	A	R	A	R	A	A	A	R	A	A	A
ARF-450	T/C	69854	3300	+	NA	NA	NA	NA	NA	NA	T	T	T	T	T	T	T	T	Y	Y	T	T	T	T	T	T	T	T	T	T	T	T	Y	T	Y	T	T	T	T	Y	T	T	T	T	T	T	T	T	Y
ARF-102	C/A	69854	3648	+	NA	NA	NA	NA	NA	NA	C	C	C	C	C	C	C	C	M	M	C	C	C	C	C	C	C	C	C	C	C	C	M	C	M	C	C	C	C	M	C	C	C	C	C	C	C	C	M
0298-L11-1142	A/C	70127	19942	+	NA	NA	NA	NA	NA	NA	A	A	A	A	N	A	A	A	A	A	A	A	A	A	M	A	A	A	A	A	A	A	A	A	N	A	A	A	A	A	A	A	N	A	A	A	A	A	A
PabiesZTL-184	T/C	70291	2238	+	NA	NA	NA	NA	NA	NA	T	T	T	T	T	T	T	T	T	T	T	T	T	T	T	T	T	T	T	T	T	T	T	T	T	T	T	T	T	T	T	T	T	T	T	T	T	T	T
PabiesZTL-367	A/C	70291	2421	+	NA	NA	NA	NA	NA	NA	M	A	A	A	A	M	M	A	A	A	A	A	A	A	A	M	A	A	A	A	A	C	A	A	A	M	A	A	A	A	A	A	A	A	A	A	A	M	M
PabiesZTL-514	C/T	70291	2568	+	NA	NA	NA	NA	NA	NA	C	C	C	C	T	C	C	C	C	C	Y	Y	Y	Y	Y	C	Y	Y	C	C	Y	C	C	Y	Y	C	C	C	C	C	C	Y	C	C	C	C	C	C	C
PabiesZTL-793	A/G	70291	2847	+	NA	NA	NA	NA	NA	NA	A	R	R	R	A	A	R	R	A	A	A	A	A	R	A	A	A	R	R	A	R	A	R	A	A	A	R	G	A	A	A	A	A	G	A	A	A	A	A
PabiesZTL-958	G/A	70291	3012	+	NA	NA	NA	NA	NA	NA	G	G	G	G	A	G	G	G	G	G	R	R	R	R	R	G	R	R	G	G	R	G	G	R	R	G	G	G	G	G	G	R	G	G	G	G	G	G	G
PabiesZTL-1129	G/A	70291	3183	+	NA	NA	NA	NA	NA	NA	R	G	G	R	G	G	G	G	R	R	G	G	G	G	G	G	R	G	G	R	G	G	G	G	G	G	G	G	R	R	R	R	G	G	R	R	G	G	G
GQ02014-M20.1.700	A/G	70676	16701	+	NA	NA	NA	NA	NA	NA	G	R	A	A	G	A	A	A	R	A	R	R	A	R	A	A	R	R	A	R	A	A	A	A	A	A	R	R	R	A	A	A	R	A	R	R	A	R	G
GQ03809-G20.1.306	G/A	70877	5852	+	NA	NA	NA	NA	NA	NA	R	G	R	G	R	G	A	R	A	R	R	R	R	R	R	A	R	A	R	R	R	R	A	A	G	G	R	G	R	R	A	R	G	G	R	R	G	R	A
FCL1304Contig1-678	C/A	71027	22493	+	NA	NA	NA	NA	NA	NA	N	C	N	N	C	N	N	N	N	C	C	N	C	C	N	N	N	C	N	N	C	N	C	N	N	C	C	N	C	C	C	C	C	C	C	M	C	N	C
ss538951991	T/C	71069	16498	+	NA	NA	NA	NA	NA	NA	Y	T	C	C	Y	T	T	C	Y	T	Y	Y	T	T	C	Y	Y	Y	Y	T	Y	T	Y	Y	C	T	C	Y	Y	T	T	Y	T	T	Y	Y	Y	Y	Y
WS02624-I01.1.60	G/T	71208	2711	+	NA	NA	NA	NA	NA	NA	G	G	G	G	G	G	G	G	G	G	G	G	G	G	G	G	G	K	G	G	G	G	G	K	G	G	G	G	G	G	G	G	G	G	G	G	N	G	G
PGLM2-0715	C/G	71728	7767	+	NA	NA	NA	NA	NA	NA	C	C	C	C	S	C	C	C	C	C	S	S	C	C	C	S	C	C	C	C	C	C	S	C	C	C	S	C	S	C	C	S	C	C	S	G	C	C	C
PabiesPRR1-4482	C/T	71728	7836	+	NA	NA	NA	NA	NA	NA	C	C	C	C	C	C	C	C	C	C	C	C	C	C	C	C	C	C	C	C	C	C	C	C	C	C	C	C	C	C	C	C	C	C	C	C	C	C	C
PabiesPRR1-4365	T/A	71728	7953	+	NA	NA	NA	NA	NA	NA	T	T	T	T	T	T	T	T	T	T	T	T	T	T	T	T	T	T	T	T	T	T	T	T	T	T	T	T	W	T	T	W	T	T	W	T	T	T	T
PabiesPRR1-4071	A/C	71728	8247	+	NA	NA	NA	NA	NA	NA	A	A	A	A	M	A	A	A	A	A	M	M	A	A	A	M	A	A	A	A	A	A	A	A	A	A	M	A	M	A	A	M	A	A	M	M	A	A	A
PabiesPRR1-3828	G/A	71728	8490	+	NA	NA	NA	NA	NA	NA	A	R	R	R	R	G	R	G	R	R	G	G	R	R	R	G	R	A	R	G	R	A	G	R	G	A	G	R	R	R	A	G	R	G	R	G	G	R	R
PabiesPRR1-3722	G/A	71728	8596	+	NA	NA	NA	NA	NA	NA	A	R	R	R	R	G	R	G	R	R	G	G	R	R	R	G	R	A	R	G	R	A	G	R	G	A	G	R	R	R	A	G	R	G	R	G	G	R	R
PabiesPRR1-3301	G/A	71728	9118	+	NA	NA	NA	NA	NA	NA	A	R	R	R	A	G	R	G	R	R	R	R	R	R	R	R	R	A	R	G	R	A	R	R	G	A	R	R	A	R	A	R	R	G	A	A	G	R	R
PabiesPRR1-2990	G/C	71728	9429	+	NA	NA	NA	NA	NA	NA	C	S	S	S	C	G	S	G	S	S	S	S	S	S	S	S	S	C	S	G	S	C	S	S	G	C	S	S	C	S	C	S	S	G	C	N	G	S	S
PabiesPRR1-2920	A/T	71728	9499	+	NA	NA	NA	NA	NA	NA	A	A	A	A	W	A	A	A	A	A	W	W	A	A	A	W	A	A	A	A	A	A	A	A	A	A	W	A	W	A	A	W	A	A	W	W	A	A	A
PabiesPRR1-2741	T/C	71728	9678	+	NA	NA	NA	NA	NA	NA	T	T	T	T	T	T	T	T	T	T	T	T	T	T	T	T	T	T	T	T	T	T	T	T	T	T	T	T	T	T	T	T	T	T	T	N	N	T	T
PabiesPRR1-2466	G/T	71728	9953	+	NA	NA	NA	NA	NA	NA	G	G	G	G	K	G	G	G	G	G	K	K	G	G	G	K	G	G	G	G	G	G	G	G	G	G	K	G	K	G	G	K	G	G	K	K	G	G	G
PabiesPRR1-2381	G/C	71728	10038	+	NA	NA	NA	NA	NA	NA	G	G	G	G	S	G	G	G	G	G	S	S	G	G	G	S	G	G	G	G	G	G	G	G	G	G	S	G	S	G	G	S	G	G	S	S	G	G	G
PabiesPRR1-2068	A/C	71728	10351	+	NA	NA	NA	NA	NA	NA	A	A	A	A	A	M	M	M	A	A	A	A	A	M	M	A	A	A	A	A	A	A	A	A	A	A	A	A	A	M	A	M	A	M	A	A	M	A	M
PabiesPRR1-1992	G/A	71728	10427	+	NA	NA	NA	NA	NA	NA	G	R	R	R	G	A	G	A	R	R	R	R	G	G	G	R	R	G	R	A	R	G	G	R	N	G	G	R	G	G	G	N	G	A	G	G	A	R	G
PabiesPRR1-1632	A/T	71728	10787	+	NA	NA	NA	NA	NA	NA	A	A	A	A	W	A	A	A	A	A	W	W	A	A	A	W	A	A	A	A	A	A	A	A	A	A	W	A	W	A	A	W	A	A	W	W	A	A	A
PabiesPRR1-1532	G/A	71728	10887	+	NA	NA	NA	NA	NA	NA	G	G	G	G	R	G	G	G	G	G	R	R	G	G	G	R	G	G	G	G	G	G	G	G	G	G	R	G	R	G	G	R	G	G	R	R	G	G	G
PabiesPRR1-1168	G/T	71728	11257	+	NA	NA	NA	NA	NA	NA	T	K	K	K	K	G	K	G	K	K	G	G	K	K	K	G	K	T	K	N	K	T	K	K	G	T	G	K	K	K	T	G	K	G	K	K	G	K	K
PabiesPRR1-1039	T/A	71728	11378	+	NA	NA	NA	NA	NA	NA	T	T	T	T	T	W	W	W	T	T	T	T	W	W	W	T	T	T	T	T	T	T	T	T	A	T	W	T	T	W	T	W	W	W	T	T	W	T	W
PabiesPRR1-240	G/A	71728	12142	+	NA	NA	NA	NA	NA	NA	G	R	R	G	G	R	G	R	R	G	G	R	R	G	G	R	G	G	G	A	R	G	G	G	A	G	R	R	G	G	G	G	G	R	G	G	G	G	G
FCL4031Contig1-243	C	71926	11968	+	NA	NA	NA	NA	NA	NA	C	C	C	C	C	C	C	C	C	C	C	C	C	C	C	C	C	C	C	C	C	C	C	C	C	C	C	C	C	C	C	C	C	C	C	C	C	C	C
WS-2.0-GQ0178.B7-A09.1-293	C	71981	2886	+	NA	NA	NA	NA	NA	NA	C	C	C	C	C	C	C	C	C	C	C	C	C	C	C	C	C	C	C	C	C	C	C	C	C	C	C	C	C	C	C	C	C	C	C	C	C	C	C
MA_72129g0020-244-[A_G]	A/G	72129	27880	+	NA	NA	NA	NA	NA	NA	A	N	A	A	A	A	R	A	A	A	A	A	A	R	A	A	A	A	A	A	A	A	A	R	A	A	R	R	A	A	A	A	A	R	A	A	R	A	A
MA_72129g0020-430-[A_G]	A	72129	28066	+	NA	NA	NA	NA	NA	NA	N	N	N	A	A	N	N	A	A	N	A	N	N	N	N	A	N	N	N	N	N	N	N	N	N	N	N	N	N	N	N	A	A	A	A	A	A	A	A
GQ03212-C12.1.1026	G/A	72137	2397	+	NA	NA	NA	NA	NA	NA	G	G	G	G	G	G	G	G	G	G	G	G	G	G	G	G	G	G	G	G	G	R	G	R	G	G	G	G	G	G	G	G	R	G	G	G	G	R	G
P00792-4	C	72253	4116	+	NA	NA	NA	NA	NA	NA	C	C	C	C	C	C	C	C	C	C	C	C	C	C	C	C	C	C	C	C	C	C	C	C	C	C	C	C	C	C	C	C	C	C	C	N	C	C	C
P00792-2	C/T	72253	4426	+	NA	NA	NA	NA	NA	NA	C	C	Y	Y	T	Y	C	C	C	C	C	C	Y	C	C	C	Y	C	T	Y	T	C	C	Y	Y	C	C	C	C	C	C	C	Y	Y	C	Y	C	Y	Y
FCL1195Contig1-154	A	72340	10853	+	NA	NA	NA	NA	NA	NA	A	A	A	A	A	A	A	A	A	A	A	A	A	A	A	A	A	A	A	A	A	A	A	A	A	A	A	A	A	A	A	A	A	A	A	A	A	A	A
GQ0256-H05.1.153	G/A	72555	22229	+	NA	NA	NA	NA	NA	NA	G	G	R	G	N	G	G	G	G	G	G	G	G	G	R	G	G	R	A	G	R	G	G	N	G	R	G	G	G	R	G	G	R	G	G	A	G	G	N
FCL867Contig1-185	C/T	72689	15646	+	NA	NA	NA	NA	NA	NA	C	Y	T	C	Y	T	Y	C	C	Y	Y	T	Y	T	T	C	Y	C	C	Y	T	T	Y	C	T	C	C	Y	T	Y	T	Y	T	Y	T	C	Y	Y	Y
GQ03204-D08.1.413	G/A	72791	22806	+	NA	NA	NA	NA	NA	NA	G	R	R	R	R	G	R	G	G	G	G	R	G	R	G	G	A	G	R	G	R	R	G	G	G	G	G	G	G	G	G	G	G	R	G	G	G	G	G
FCL598Contig1-700	C/T	72828	12964	+	NA	NA	NA	NA	NA	NA	C	C	T	T	Y	Y	C	Y	C	Y	C	Y	Y	C	C	C	C	T	Y	C	T	T	C	Y	Y	Y	C	Y	Y	Y	C	Y	Y	Y	Y	Y	C	C	C
MA_73095g0010-1374-[T_A]	A/T	73095	10356	+	NA	NA	NA	NA	NA	NA	A	W	T	A	W	W	W	A	W	W	A	W	A	W	W	W	T	W	A	W	W	A	A	A	A	T	W	A	A	W	T	W	A	A	A	A	W	T	W
PaPHYN-RIII418	NA	73153	7656	+	NA	NA	NA	NA	NA	NA	N	N	N	N	N	N	N	N	N	N	N	N	N	N	N	N	N	N	N	N	N	N	N	N	N	N	N	N	N	N	N	N	N	N	N	N	N	N	N
PaPHYN-RIII272	T/C	73153	7802	+	NA	NA	NA	NA	NA	NA	T	T	T	T	T	T	T	T	T	T	T	T	T	T	T	T	T	T	T	T	T	T	T	T	T	T	T	T	T	T	T	T	T	T	T	T	T	T	T
PaPHYN-RIII185	G/C	73153	7889	+	NA	NA	NA	NA	NA	NA	G	G	S	G	G	G	G	G	G	G	G	G	G	G	S	G	G	G	G	G	G	G	G	G	G	G	G	G	G	G	G	G	S	G	G	G	G	G	G
PaPHYN-RIII88	G/C	73153	7986	+	NA	NA	NA	NA	NA	NA	N	N	N	N	N	N	N	N	N	N	N	N	N	N	N	N	N	N	N	N	N	N	N	N	N	N	N	N	N	N	N	N	G	G	G	N	G	G	G
PaPHYN-RII465	C/T	73153	12078	+	NA	NA	NA	NA	NA	NA	C	C	C	C	C	C	C	C	C	C	C	C	C	C	C	C	C	C	C	C	C	C	C	C	C	C	C	C	C	C	C	C	C	C	C	C	C	C	C
PaPHYN-RI420	A/C	73153	13476	+	NA	NA	NA	NA	NA	NA	A	A	A	A	A	M	C	A	A	M	A	M	A	M	A	A	M	A	A	A	M	A	M	A	A	M	A	M	A	A	A	A	A	A	A	A	A	A	A
PaPHYN-RI204	T/C	73153	13692	+	NA	NA	NA	NA	NA	NA	T	T	T	T	T	T	Y	T	T	T	T	T	T	T	T	T	Y	T	T	T	T	T	T	T	T	Y	T	T	T	T	T	T	T	T	T	T	T	T	T
PaPHYN-R0319	T/C	73153	13716	+	NA	NA	NA	NA	NA	NA	T	T	T	T	T	T	T	T	T	Y	T	Y	T	T	T	T	T	T	T	T	T	T	T	T	T	T	T	T	T	T	T	T	T	T	T	T	T	T	T
PaPHYN-R0111	A/G	73153	13924	+	NA	NA	NA	NA	NA	NA	R	R	R	R	R	R	R	R	R	R	R	R	R	R	R	R	R	R	R	R	R	R	R	R	R	R	R	R	R	R	R	R	A	A	A	A	A	A	A
NODE-17635-length-1437-cov-40.958942-1284	A/G	73368	40018	+	NA	NA	NA	NA	NA	NA	A	A	A	A	A	A	A	A	A	R	A	A	A	A	A	A	A	A	R	R	A	A	A	R	A	A	A	A	A	A	R	R	A	A	A	A	A	A	A
ss538952786	C	73488	15299	+	NA	NA	NA	NA	NA	NA	C	C	C	C	C	C	C	C	C	C	C	C	C	C	C	C	C	C	C	C	C	C	C	C	C	C	C	C	C	C	C	C	C	C	C	C	C	C	C
GQ02823-G23.1.369	T/G	73565	7064	+	NA	NA	NA	NA	NA	NA	K	T	T	T	T	T	T	T	K	K	T	T	K	T	T	T	T	T	T	T	T	T	T	T	T	T	T	T	K	T	T	T	T	T	K	T	T	T	T
GQ03504-J01.1.753	C/T	73675	7460	+	NA	NA	NA	NA	NA	NA	C	C	C	Y	C	C	C	Y	C	C	C	C	Y	C	C	C	C	C	C	C	Y	Y	C	C	C	Y	C	C	C	C	Y	C	Y	C	C	C	C	C	C
GQ03504-J01.1.1542	C/T	73675	8463	+	NA	NA	NA	NA	NA	NA	Y	C	C	Y	C	C	C	Y	C	Y	Y	T	C	C	C	N	C	C	C	C	C	T	C	Y	C	C	Y	C	C	Y	C	C	Y	Y	C	C	C	Y	C
WS-2.0-GQ0047.B3-B08.3-653	T/C	73675	9041	+	NA	NA	NA	NA	NA	NA	T	T	T	T	T	T	T	T	Y	T	T	T	T	T	T	T	T	Y	T	C	T	T	C	Y	T	T	T	Y	T	T	T	C	T	T	T	T	Y	T	T
MA_74199g0010-2648-[T_G]	G/T	74199	10971	+	NA	NA	NA	NA	NA	NA	T	G	G	G	G	G	K	K	K	K	K	G	G	G	K	G	K	G	G	K	K	K	K	K	K	G	G	G	G	G	K	K	K	K	G	K	G	G	G
MA_74199g0010-216-[T_G]	T/G	74199	13403	+	NA	NA	NA	NA	NA	NA	T	T	T	T	N	T	T	T	N	N	T	T	T	T	T	N	T	N	T	N	T	N	T	T	T	T	T	T	T	T	T	T	T	T	T	T	T	T	T
GQ03111-P07.1.80	T/C	74264	15752	+	NA	NA	NA	NA	NA	NA	Y	Y	C	Y	Y	Y	T	T	Y	T	T	Y	T	Y	T	Y	C	Y	Y	C	T	Y	T	C	T	Y	C	Y	Y	C	Y	C	T	C	Y	Y	T	Y	Y
GQ03301-J10.1.214	C/A	74264	18964	+	NA	NA	NA	NA	NA	NA	M	M	A	M	M	M	C	C	M	C	C	M	C	M	C	M	A	M	M	A	C	M	C	A	C	M	A	M	M	A	M	A	C	A	M	M	C	M	M
MA_74485g0010-3110-[C_T]	C/T	74485	8302	+	NA	NA	NA	NA	NA	NA	T	C	Y	Y	Y	Y	C	T	T	Y	Y	C	Y	Y	Y	Y	Y	T	Y	Y	Y	Y	C	Y	Y	T	C	C	Y	T	C	C	T	Y	Y	Y	C	C	C
CL906Contig1-819	A/C	74546	2198	+	NA	NA	NA	NA	NA	NA	M	C	A	A	A	M	M	A	A	A	A	M	A	A	A	A	M	A	A	A	A	M	A	M	A	M	M	M	A	A	A	A	C	M	A	A	A	A	M
WS00730-D17.1.428	G/T	74566	38702	+	NA	NA	NA	NA	NA	NA	K	K	K	K	G	K	T	K	G	G	K	K	G	G	K	G	K	G	G	G	K	G	K	G	G	K	G	T	T	G	G	T	G	G	T	G	T	G	G
FCL4556Contig1-1644	A/T	74605	7467	+	NA	NA	NA	NA	NA	NA	A	A	A	A	A	A	A	A	A	A	A	A	A	A	A	A	A	A	A	A	A	A	A	A	A	A	A	A	A	A	A	A	A	A	A	A	A	A	A
c40949_g1_i1_553	C/T	74762	6193	+	NA	NA	NA	NA	NA	NA	C	Y	C	C	Y	Y	C	C	C	C	Y	C	C	C	C	C	C	C	Y	C	Y	C	C	C	C	C	C	Y	C	C	T	Y	Y	T	C	N	N	C	C
WS-2.0-GQ0024.B3.r-D05.2-1087	G/A	75185	19699	+	NA	NA	NA	NA	NA	NA	G	G	G	G	G	G	G	N	G	G	G	G	N	G	G	G	G	R	G	N	N	G	G	R	N	N	R	G	G	R	G	G	G	G	G	N	G	G	G
208PG15708c	G	75192	12200	+	NA	NA	NA	NA	NA	NA	G	G	G	G	G	G	G	G	G	G	G	G	G	G	G	G	G	G	G	G	G	G	G	G	G	G	G	G	G	G	G	G	G	G	G	G	G	G	G
WS-2.0-GQ02827.B7-M03.1-1062	G/A	75479	904	+	NA	NA	NA	NA	NA	NA	R	G	G	G	G	G	G	G	G	G	G	R	R	G	G	G	G	G	G	G	R	G	N	R	G	G	G	G	G	G	R	G	G	G	G	G	G	G	G
FCL4Contig4-654	C/A	75633	37283	+	NA	NA	NA	NA	NA	NA	C	C	C	C	C	C	C	C	C	C	C	C	C	C	C	C	C	C	C	C	C	C	C	C	C	C	C	C	C	C	C	C	M	M	M	C	C	C	C
GQ03224-A01.1.188	A/G	75636	9997	+	NA	NA	NA	NA	NA	NA	G	G	A	A	G	G	R	R	R	A	R	G	A	A	A	A	G	A	A	A	G	R	G	A	R	R	A	R	R	R	R	R	R	R	R	R	A	A	A
GQ03308-O08.1.729	A/T	75889	11682	+	NA	NA	NA	NA	NA	NA	A	T	T	W	A	A	A	A	T	W	T	W	T	W	W	T	A	A	W	A	A	W	A	A	W	W	W	A	W	W	A	T	A	W	W	A	T	T	W
PGWD1-1095	G	76219	18060	+	NA	NA	NA	NA	NA	NA	G	G	G	G	G	G	G	G	G	G	G	G	G	G	G	G	G	G	G	G	G	G	G	G	G	G	G	G	G	G	N	G	G	G	G	G	G	G	G
c78067_g1_i1_522_HT	C/T	76254	11200	+	NA	NA	NA	NA	NA	NA	Y	Y	Y	C	C	C	Y	C	Y	Y	C	Y	Y	C	Y	C	C	C	C	Y	C	Y	C	C	Y	C	C	C	C	C	Y	C	C	Y	C	C	C	C	Y
GQ03228-K23.1.170	A/G	76686	1536	+	NA	NA	NA	NA	NA	NA	A	A	N	A	A	A	A	R	A	A	R	A	R	R	A	A	A	R	R	R	R	A	A	R	A	A	A	A	R	A	R	R	N	N	N	N	N	N	N
GQ03706-A16.2.814	T/C	76825	2057	+	NA	NA	NA	NA	NA	NA	Y	Y	T	T	Y	Y	Y	Y	Y	T	Y	Y	T	Y	Y	Y	Y	Y	T	N	T	Y	Y	T	T	Y	T	Y	Y	Y	Y	T	N	T	Y	Y	Y	T	Y
NODE-6143-length-472-cov-380.711853-337	G	77106	6347	+	NA	NA	NA	NA	NA	NA	G	G	G	G	G	G	G	G	G	G	G	G	G	G	G	G	G	G	G	G	G	G	G	G	G	G	G	G	G	G	G	G	G	G	G	G	G	G	G
ss538949521	G/A	77147	7867	+	NA	NA	NA	NA	NA	NA	G	G	G	G	G	G	G	G	G	R	G	G	G	G	G	G	R	G	G	G	G	G	G	G	G	R	G	G	G	G	R	G	G	G	G	G	G	G	G
GQ03914-A08.2.868	A/G	77269	8107	+	NA	NA	NA	NA	NA	NA	N	N	N	N	N	N	N	N	N	N	N	N	N	N	N	N	N	N	N	N	N	N	N	N	N	N	N	N	N	N	N	N	N	R	N	N	R	R	R
PGLM1-0834	C/T	77292	14068	+	NA	NA	NA	NA	NA	NA	C	Y	C	Y	C	T	Y	C	Y	Y	C	C	C	Y	C	Y	C	Y	C	C	Y	Y	Y	C	C	C	Y	Y	Y	C	C	Y	Y	C	Y	Y	C	Y	Y
ss538948844	A/G	77330	6687	+	NA	NA	NA	NA	NA	NA	A	A	A	A	A	A	A	A	A	A	A	A	A	A	A	A	A	A	A	R	A	A	A	A	A	A	A	A	A	A	A	A	A	A	A	A	A	A	A
GQ0064-H22.1.955	C/T	78237	12912	+	NA	NA	NA	NA	NA	NA	C	Y	T	Y	Y	C	C	Y	C	Y	Y	Y	T	Y	T	Y	Y	C	Y	C	Y	Y	Y	C	C	Y	C	Y	C	C	Y	C	Y	Y	C	Y	Y	C	Y
GQ03414-P10.1.274	T/C	78511	15293	+	NA	NA	NA	NA	NA	NA	T	T	T	T	T	T	T	T	T	T	T	T	T	T	T	T	T	T	T	T	T	T	T	T	T	T	T	T	T	T	T	T	T	T	T	T	T	T	T
GQ03418-M09.1.766	G/A	78599	16641	+	NA	NA	NA	NA	NA	NA	G	R	R	G	N	R	R	R	G	G	R	G	G	R	R	G	R	N	N	R	R	A	G	G	R	A	N	G	G	G	N	G	G	A	G	G	A	R	G
UMN-5833-01-9474-contigContig1-232	T	78602	8380	+	NA	NA	NA	NA	NA	NA	T	T	T	T	T	T	T	T	T	T	T	T	T	T	T	T	T	T	T	T	T	T	T	T	T	T	T	T	T	T	T	T	T	T	T	T	T	T	T
GQ0192-I10.1.59	C/T	78784	10575	+	NA	NA	NA	NA	NA	NA	C	Y	Y	Y	C	T	C	T	Y	C	Y	C	C	C	Y	C	T	Y	T	C	Y	Y	Y	Y	Y	C	Y	Y	C	C	C	Y	Y	C	C	Y	Y	Y	Y
GQ03109-E04.2.1344	A/G	79290	19050	+	NA	NA	NA	NA	NA	NA	A	A	A	A	R	R	A	A	A	A	R	A	A	A	R	R	R	R	A	A	A	A	R	R	G	G	R	R	A	G	A	R	A	R	A	A	A	R	A
GQ0025.BR-N02.3-469	T	79460	9988	+	NA	NA	NA	NA	NA	NA	T	T	T	N	N	T	N	T	T	T	N	T	N	T	T	T	T	T	T	T	T	T	T	T	T	T	N	T	T	T	T	N	T	T	T	T	T	T	T
MA_79460g0010-2377-[A_T]	T/A	79460	10782	+	NA	NA	NA	NA	NA	NA	A	W	W	W	T	T	T	W	W	W	W	W	T	T	W	W	A	T	T	T	T	T	W	T	W	T	T	T	T	T	T	T	T	T	T	W	T	T	W
PGLM2-1119	C/T	79559	1385	+	NA	NA	NA	NA	NA	NA	C	Y	Y	C	C	Y	C	C	C	T	C	C	Y	T	C	Y	Y	C	C	C	T	C	C	C	C	Y	C	C	C	C	C	C	C	C	C	Y	Y	T	Y
MA_79595g0010-802-[C_A]	A/C	79595	5862	+	NA	NA	NA	NA	NA	NA	A	M	A	M	M	M	M	N	M	A	A	M	M	M	A	N	M	M	M	M	N	M	M	M	A	A	A	M	M	M	M	M	M	M	M	A	A	M	M
MA_79595g0010-120-[G_T]	G/T	79595	6544	+	NA	NA	NA	NA	NA	NA	G	G	G	G	G	G	G	G	G	G	G	G	G	G	G	G	G	G	G	G	G	G	G	G	G	G	G	G	G	G	G	G	G	G	G	N	G	G	G
FCL4841Contig1-757	G	79622	9264	+	NA	NA	NA	NA	NA	NA	G	G	G	G	G	G	G	G	G	G	G	G	G	G	G	G	G	G	G	G	G	G	G	G	G	G	G	G	G	G	G	G	G	G	G	G	G	G	G
NODE-9920-length-1031-cov-155.964111-931	C/A	80427	1063	+	NA	NA	NA	NA	NA	NA	C	C	C	C	M	C	C	C	C	C	C	C	C	M	C	M	C	C	C	C	C	C	C	C	C	C	C	C	C	C	C	A	C	C	C	C	C	C	C
GQ03222-O01.1.125	C/T	80762	1489	+	NA	NA	NA	NA	NA	NA	C	C	C	C	C	C	Y	C	C	C	T	Y	C	C	Y	Y	Y	Y	C	C	C	T	Y	Y	Y	C	C	C	Y	Y	C	C	Y	Y	Y	T	Y	T	C
GQ0043.TB-F05.4-1169	A/C	81112	34787	+	NA	NA	NA	NA	NA	NA	A	A	A	N	A	A	A	A	A	A	A	A	A	A	A	A	A	A	A	A	A	A	A	A	A	A	A	A	A	A	A	A	A	A	A	A	A	A	A
GQ04111-G11.1.1866	A/G	81112	37118	+	NA	NA	NA	NA	NA	NA	A	A	R	R	R	A	R	A	A	A	R	A	A	A	A	R	R	R	R	R	G	R	A	R	R	R	A	R	R	R	R	R	A	A	R	A	G	R	R
ss538953700	C	81219	2749	+	NA	NA	NA	NA	NA	NA	C	C	C	C	C	C	C	C	C	C	C	C	C	C	C	C	C	C	C	C	C	C	C	C	C	C	C	C	C	C	C	C	C	C	C	C	C	C	C
FCL651Contig1-177	G/A	81431	15025	+	NA	NA	NA	NA	NA	NA	G	R	N	R	R	G	N	A	N	A	G	R	N	A	N	N	N	R	A	A	N	N	N	A	G	N	N	R	A	R	G	A	G	N	A	N	G	G	N
ss538944758	C/T	81703	23123	+	NA	NA	NA	NA	NA	NA	Y	N	Y	Y	C	Y	C	Y	C	C	C	Y	C	Y	Y	Y	Y	Y	Y	Y	Y	C	C	Y	C	Y	C	Y	Y	Y	C	Y	Y	N	Y	C	C	Y	Y
GQ03718-F13.1.1520	C	82160	11807	+	NA	NA	NA	NA	NA	NA	C	C	C	C	C	C	C	C	C	C	C	C	C	C	C	C	C	C	C	C	C	C	C	C	C	C	C	C	C	C	N	C	C	C	C	C	C	C	C
PGLM0-0138	G/A	82197	4745	+	NA	NA	NA	NA	NA	NA	G	R	G	G	G	R	G	A	R	G	R	G	G	G	G	G	G	A	A	R	A	G	R	R	G	G	R	G	A	R	G	G	R	R	A	R	G	A	R
SB35-169	C/T	82231	6088	+	NA	NA	NA	NA	NA	NA	C	C	N	C	C	N	N	C	C	C	N	C	C	N	C	C	C	C	C	C	C	C	C	C	N	C	C	C	C	C	C	N	C	Y	Y	N	Y	C	Y
ss538945449	C/T	82706	6245	+	NA	NA	NA	NA	NA	NA	C	Y	C	Y	T	T	Y	Y	T	C	C	C	Y	C	Y	C	C	Y	Y	Y	C	Y	C	Y	Y	C	Y	Y	Y	Y	Y	Y	C	Y	Y	T	C	C	Y
PGLM1-0325	A/G	82706	6580	+	NA	NA	NA	NA	NA	NA	A	R	R	A	R	R	A	A	G	A	R	R	A	A	A	A	R	A	A	A	A	A	A	R	A	A	G	R	R	A	A	A	R	R	R	A	R	R	A
GQ0197-M23.1.1332	C/T	82706	8742	+	NA	NA	NA	NA	NA	NA	C	C	Y	Y	C	Y	C	Y	C	Y	C	Y	C	Y	C	Y	C	Y	C	C	T	C	C	C	C	Y	Y	C	Y	C	Y	Y	C	Y	Y	C	C	Y	C
NODE-66718-length-460-cov-45.221741-224	T/G	82777	4893	+	NA	NA	NA	NA	NA	NA	N	T	T	K	N	T	K	K	T	T	T	T	T	T	K	K	K	T	T	T	G	T	K	N	T	K	K	T	T	T	T	T	T	G	T	T	N	G	G
ss538953158	G	82939	8049	+	NA	NA	NA	NA	NA	NA	G	G	G	G	G	G	G	G	G	G	G	G	G	G	G	G	G	G	G	G	G	G	G	G	G	G	G	G	G	G	G	G	G	G	G	G	G	G	G
FCL6881Contig1-110	G	83018	18516	+	NA	NA	NA	NA	NA	NA	G	G	G	G	G	G	G	G	G	G	G	G	G	G	G	G	G	G	G	G	G	G	G	G	G	G	G	G	G	G	G	G	G	G	G	G	G	G	G
FCL274Contig1-185	G	83068	5720	+	NA	NA	NA	NA	NA	NA	G	G	G	G	G	G	G	G	G	G	G	G	G	G	G	G	G	G	G	G	G	G	G	G	G	G	G	G	G	G	G	N	G	G	G	G	G	G	G
ss538952434	T/A	83545	2997	+	NA	NA	NA	NA	NA	NA	T	T	T	T	T	T	W	T	T	T	T	T	T	T	T	T	N	T	T	T	T	N	T	T	T	T	T	T	T	T	T	T	T	T	T	T	T	T	A
NODE-38053-length-363-cov-71.462807-264	A/G	83723	3458	+	NA	NA	NA	NA	NA	NA	A	R	A	A	A	A	A	A	A	R	R	A	A	R	G	A	A	A	R	G	R	R	R	R	G	A	A	A	G	R	R	A	A	G	G	A	R	R	A
GQ03201-C15.1.417	G/A	84015	45175	+	NA	NA	NA	NA	NA	NA	N	N	N	N	N	N	N	N	N	N	N	N	N	N	N	N	N	N	N	N	N	N	N	N	N	N	N	N	N	N	N	N	N	N	N	N	N	N	N
GQ03236-P11.1.1014	T/C	84298	4263	+	NA	NA	NA	NA	NA	NA	T	T	T	T	T	T	T	Y	Y	T	T	T	T	T	T	Y	T	Y	Y	T	T	T	Y	T	Y	Y	T	Y	T	T	T	Y	T	Y	T	T	T	T	T
MA_84624g0010-1537-[G_A]	G/A	84624	10024	+	NA	NA	NA	NA	NA	NA	R	G	G	G	G	G	G	G	N	G	A	G	G	G	R	G	G	A	R	G	G	G	G	G	G	G	G	G	G	G	G	G	G	G	G	G	G	G	R
MA_84624g0010-981-[G_A]	G	84624	10580	+	NA	NA	NA	NA	NA	NA	G	G	G	G	G	G	G	G	G	G	G	G	G	G	G	G	G	G	G	G	G	G	G	G	G	G	G	G	G	G	G	G	G	G	G	G	G	G	G
CL1758Contig1-04-11527-contigContig1-206	A/G	84804	5035	+	NA	NA	NA	NA	NA	NA	R	A	R	R	A	A	A	R	A	A	G	A	A	A	A	R	A	G	A	A	A	R	G	A	R	A	A	A	A	A	R	A	A	R	A	A	A	A	A
GQ02817-I02.1.318	C/T	85070	8837	+	NA	NA	NA	NA	NA	NA	C	C	Y	Y	Y	C	Y	C	C	C	Y	T	C	Y	Y	T	C	Y	C	C	T	Y	T	C	C	Y	C	C	Y	C	Y	C	Y	T	Y	C	C	Y	C
GQ03504-J01.1.184	A/G	85160	9368	+	NA	NA	NA	NA	NA	NA	A	G	A	R	G	A	A	R	R	A	A	A	R	R	A	R	R	R	R	G	G	R	G	R	A	R	A	G	A	A	R	G	G	R	A	A	R	R	A
GQ03513-G11.1.463	A/T	85425	3388	+	NA	NA	NA	NA	NA	NA	A	A	A	A	A	A	N	A	A	A	A	A	A	A	A	A	A	A	A	A	A	A	A	A	A	A	A	A	A	A	A	A	A	W	A	A	A	A	A
WS00826-J19.1.363	A/C	86107	1259	+	NA	NA	NA	NA	NA	NA	M	A	A	M	C	M	A	M	M	C	A	A	M	M	M	M	A	M	C	M	C	M	M	M	A	A	A	C	M	C	M	M	M	C	M	M	C	M	M
FCL3066Contig1-663	C/T	86404	1461	+	NA	NA	NA	NA	NA	NA	Y	T	Y	C	T	Y	T	C	C	Y	C	C	C	Y	C	Y	Y	C	Y	T	C	Y	C	C	C	Y	C	T	C	Y	C	C	C	Y	C	C	C	Y	C
FCL2372Contig1-478	G/A	86450	13468	+	NA	NA	NA	NA	NA	NA	A	R	G	G	G	G	G	G	R	G	G	A	G	G	R	R	G	R	A	R	R	R	A	R	R	R	R	G	A	R	A	G	A	R	A	R	R	G	G
GQ03712-N19.4.1476	C	86494	6935	+	NA	NA	NA	NA	NA	NA	C	C	C	C	C	C	C	C	C	C	C	C	C	C	C	C	C	C	C	C	C	C	C	C	C	C	C	C	C	C	C	C	C	C	C	C	C	C	C
GQ03809-E02.1.585	G/A	86810	1745	+	NA	NA	NA	NA	NA	NA	R	G	R	R	A	G	R	R	R	A	A	R	G	R	R	G	R	R	R	A	R	A	R	R	G	A	G	R	G	G	R	R	A	R	G	A	R	G	R
GQ03719-O20.1.1140	A/G	86965	12077	+	NA	NA	NA	NA	NA	NA	A	A	A	R	A	A	A	A	A	A	A	R	A	A	A	A	A	A	R	A	R	A	A	R	A	A	R	A	A	A	A	A	A	A	A	A	A	A	A
FCL4645Contig1-739	G/T	87134	6795	+	NA	NA	NA	NA	NA	NA	G	G	G	G	G	G	G	G	G	G	G	G	G	G	G	G	G	G	G	G	G	G	G	G	G	G	G	G	G	G	G	G	G	G	G	G	G	G	G
GQ02830-G03.1.1390	G/T	87248	9370	+	NA	NA	NA	NA	NA	NA	K	G	G	G	G	G	G	K	G	G	G	G	G	G	G	G	G	G	K	G	G	G	K	K	G	G	K	K	G	G	G	G	G	G	G	K	G	G	G
208pg13085k	A/T	87536	22896	+	NA	NA	NA	NA	NA	NA	A	W	A	W	W	T	A	A	T	A	T	A	W	W	W	T	W	A	T	W	A	W	W	A	W	W	T	A	A	W	W	N	W	W	A	A	W	A	T
FCL968Contig1-323	C/T	87599	1899	+	NA	NA	NA	NA	NA	NA	C	C	C	C	C	C	C	C	C	Y	C	C	C	C	C	C	C	C	Y	C	C	C	C	C	C	C	C	C	C	C	C	C	C	Y	C	Y	C	C	C
WS00744-P09.1.554	G/A	88069	12874	+	NA	NA	NA	NA	NA	NA	G	G	G	G	G	G	G	R	R	G	R	R	R	R	R	G	G	R	G	G	R	R	G	G	G	R	G	G	R	G	G	G	A	G	R	G	G	R	R
CL813Contig1-03-9181-contigContig2-162	A/G	88189	13173	+	NA	NA	NA	NA	NA	NA	A	A	A	A	R	A	A	A	A	A	A	A	A	A	A	A	A	A	A	A	R	A	A	A	A	A	A	A	A	A	A	A	A	A	A	A	A	A	A
GQ03605-B07.2.535	C/T	88307	6974	+	NA	NA	NA	NA	NA	NA	C	Y	C	C	Y	C	C	C	C	C	C	C	Y	C	Y	C	Y	Y	Y	Y	C	C	C	Y	C	C	C	C	C	C	C	C	C	C	C	Y	C	C	Y
2-7803-01-8639-contigContig1-118	T/C	88519	13670	+	NA	NA	NA	NA	NA	NA	T	T	T	T	Y	T	C	T	T	Y	Y	Y	T	Y	Y	Y	T	T	Y	T	C	T	Y	Y	Y	T	Y	C	Y	C	Y	C	T	C	Y	Y	Y	C	Y
PGLM1-1163	A/G	88541	32165	+	NA	NA	NA	NA	NA	NA	G	R	R	R	R	N	R	R	R	R	R	R	A	R	G	G	G	R	G	A	R	A	R	G	A	G	R	G	A	A	N	R	R	R	A	R	R	G	A
ss524905433	C/T	88541	32373	+	NA	NA	NA	NA	NA	NA	C	Y	C	C	C	C	Y	C	C	C	C	C	C	C	C	C	C	C	C	C	C	Y	C	C	C	C	C	C	C	C	C	Y	C	C	C	C	C	C	C
GQ03223-A12.1.453	A/G	88625	12494	+	NA	NA	NA	NA	NA	NA	R	A	A	A	A	A	A	A	A	R	A	A	R	A	A	A	A	R	R	A	A	A	A	A	A	A	A	R	A	A	A	A	A	A	A	A	A	A	R
ss538947230	G/A	88973	26799	+	NA	NA	NA	NA	NA	NA	R	G	G	G	R	G	G	R	G	G	G	G	G	G	G	G	G	R	G	G	G	G	G	G	G	R	R	G	G	G	G	G	G	G	G	G	G	R	G
ss538952845	G/A	89197	20788	+	NA	NA	NA	NA	NA	NA	G	G	G	G	G	R	G	G	G	G	G	G	G	G	G	G	G	G	G	G	G	G	G	G	G	G	G	G	G	G	G	G	G	G	G	G	G	G	G
MA_89214g0010-1423-[C_T]	T/C	89214	30250	+	NA	NA	NA	NA	NA	NA	Y	Y	Y	C	Y	T	T	Y	Y	T	C	Y	C	Y	T	Y	T	Y	T	T	T	T	T	Y	C	Y	T	Y	C	T	C	T	Y	C	C	C	T	C	Y
GQ03710-E01.1.1547	A	89226	9777	+	NA	NA	NA	NA	NA	NA	A	A	A	A	A	A	A	A	A	A	A	A	A	A	A	A	A	A	A	A	A	A	A	A	A	A	A	A	A	A	A	A	A	A	A	A	A	A	A
NODE-16787-length-396-cov-40.424244-166	G/A	89362	9895	+	NA	NA	NA	NA	NA	NA	R	G	G	G	R	G	G	G	G	R	G	G	G	G	G	G	G	R	R	G	G	G	G	R	G	G	G	G	G	G	G	R	R	R	G	G	R	G	G
GQ03010-M22.2.1048	T/C	89558	41188	+	NA	NA	NA	NA	NA	NA	T	T	T	Y	Y	T	T	Y	T	Y	T	T	Y	T	T	Y	T	Y	T	T	T	Y	T	T	T	T	Y	Y	Y	Y	T	T	Y	T	Y	Y	Y	Y	Y
08pg08102j	C/A	89683	18091	+	NA	NA	NA	NA	NA	NA	C	C	M	C	C	C	C	C	C	C	C	C	M	C	C	C	C	C	C	C	C	C	C	C	C	C	C	C	M	C	C	C	C	C	M	C	C	C	C
WS00822-M04.1.176	A	89741	5361	+	NA	NA	NA	NA	NA	NA	A	A	A	A	A	A	A	A	A	A	A	A	A	A	A	A	A	A	A	A	A	A	A	A	A	A	A	A	A	A	A	A	A	A	A	A	A	A	A
GQ02829-N17.1.1141	C/T	89872	2547	+	NA	NA	NA	NA	NA	NA	C	C	C	C	C	C	Y	C	C	C	C	C	C	C	C	Y	C	C	Y	C	C	Y	C	C	C	Y	C	C	C	C	C	C	C	Y	C	Y	C	Y	C
ss538948433	G/A	90007	15131	+	NA	NA	NA	NA	NA	NA	G	G	R	G	G	G	G	G	G	G	G	G	G	G	G	G	G	G	G	G	G	G	G	G	G	G	G	G	N	G	G	G	G	R	R	G	G	G	G
c89584_g2_i1_197	A/C	90007	15515	+	NA	NA	NA	NA	NA	NA	M	A	M	A	M	A	M	M	A	A	A	A	A	M	A	A	A	M	A	A	A	A	M	M	A	A	A	A	M	A	A	A	M	M	M	M	N	A	A
GQ03303-J20.1.668	T/C	90285	5875	+	NA	NA	NA	NA	NA	NA	T	Y	Y	Y	Y	Y	T	T	T	Y	T	Y	Y	Y	T	T	Y	T	Y	Y	Y	T	Y	Y	C	T	Y	Y	C	T	T	T	Y	Y	C	T	Y	Y	Y
PGLM2-0108	C/T	90435	5153	+	NA	NA	NA	NA	NA	NA	T	C	C	C	C	C	Y	C	C	C	C	Y	C	C	C	Y	C	C	C	C	C	Y	Y	Y	C	Y	C	C	Y	Y	Y	C	C	C	Y	C	C	Y	C
MA_90472g0010-6888-[C_T]	C/T	90472	10536	+	NA	NA	NA	NA	NA	NA	Y	C	C	C	C	C	C	Y	C	C	C	C	C	C	C	C	C	C	C	C	C	C	C	C	C	C	C	C	C	C	Y	C	Y	Y	C	C	C	C	C
GQ03303-E24.1.65	C/A	90487	3922	+	NA	NA	NA	NA	NA	NA	C	M	M	C	M	C	C	C	C	C	C	C	M	N	C	C	M	M	C	C	C	C	M	C	C	M	C	M	C	C	M	M	M	C	C	M	M	C	M
GQ03215-M16.1.143	A/C	90653	3298	+	NA	NA	NA	NA	NA	NA	A	A	A	C	M	M	A	C	M	A	A	A	M	A	A	A	A	A	A	A	A	A	M	M	C	M	A	A	A	M	A	A	A	A	A	A	A	A	A
NODE-53011-length-395-cov-43.739239-138	A/T	90778	16842	+	NA	NA	NA	NA	NA	NA	W	T	W	W	A	W	W	A	W	T	W	A	T	A	T	W	W	A	A	T	W	W	T	T	A	W	N	W	A	W	A	W	W	T	A	W	W	W	W
GQ0014-D19.1.1176	C/T	91011	9058	+	NA	NA	NA	NA	NA	NA	Y	Y	T	C	Y	C	Y	Y	Y	Y	Y	C	C	Y	Y	Y	Y	Y	Y	Y	C	Y	Y	Y	C	Y	Y	T	C	T	Y	Y	T	Y	C	T	Y	T	Y
MA_91092g0010-2869-[T_C]	T/C	91092	16494	+	NA	NA	NA	NA	NA	NA	Y	T	T	T	T	T	T	Y	Y	Y	T	T	T	T	Y	T	T	T	T	T	T	T	T	T	T	T	T	T	T	Y	T	T	T	T	T	T	Y	Y	T
GQ02901-G01.3.181	A/G	91105	1745	+	NA	NA	NA	NA	NA	NA	A	A	R	G	R	G	A	R	R	A	R	R	A	G	G	A	A	R	A	A	R	R	R	G	R	R	R	R	R	R	A	A	R	R	R	R	R	R	G
GQ03004-E07.1.174	G	91155	8157	+	NA	NA	NA	NA	NA	NA	G	G	G	G	G	G	G	G	G	G	G	G	G	G	G	G	G	G	G	G	G	G	G	G	G	G	G	G	G	G	G	G	G	G	G	G	G	G	G
FCL2817Contig1-1056	G/A	91223	11720	+	NA	NA	NA	NA	NA	NA	N	N	N	N	A	N	N	N	N	A	A	N	N	N	N	N	N	N	N	N	N	N	N	N	N	N	N	N	A	N	N	A	G	G	N	R	G	G	G
MA_91330g0010-536-[G_A]	G/A	91330	4644	+	NA	NA	NA	NA	NA	NA	R	G	R	G	N	R	G	G	N	R	R	N	R	G	N	R	R	R	N	G	R	R	N	G	R	R	N	G	G	N	G	N	R	R	N	N	R	R	G
MA_91554g0010-2937-[C_T]	T/C	91554	7685	+	NA	NA	NA	NA	NA	NA	Y	Y	T	Y	T	Y	Y	T	Y	C	C	T	T	C	T	T	Y	Y	T	Y	C	Y	T	Y	C	Y	Y	Y	T	T	T	T	Y	C	T	Y	C	Y	Y
GQ03311-B24.1.983	A/G	91680	16697	+	NA	NA	NA	NA	NA	NA	A	R	A	A	A	R	A	A	A	A	A	R	A	R	A	R	A	R	A	A	A	R	A	A	A	A	G	A	A	A	A	A	A	A	A	A	R	A	A
GQ03313-N10.1.449	C/T	91881	2851	+	NA	NA	NA	NA	NA	NA	C	C	Y	Y	C	C	C	Y	C	C	C	C	C	C	C	C	Y	C	C	C	T	C	C	C	Y	C	C	C	C	C	C	C	C	C	C	C	C	C	C
NODE-6137-length-1715-cov-54.176678-1414	A/T	92062	1721	+	NA	NA	NA	NA	NA	NA	N	N	N	N	N	N	N	N	N	N	N	N	N	N	N	N	N	N	N	N	N	N	N	N	N	N	N	N	N	N	N	N	N	N	N	N	N	N	N
GQ03815-P06.1.1662	G/A	92132	11347	+	NA	NA	NA	NA	NA	NA	A	N	N	A	N	A	N	N	N	N	N	N	N	N	N	N	N	N	N	N	N	N	N	N	A	N	N	N	N	N	N	N	G	G	G	N	R	G	G
GQ03815-P06.1.1333	T/C	92132	11676	+	NA	NA	NA	NA	NA	NA	C	T	T	C	T	C	T	Y	T	Y	T	T	T	T	T	T	Y	Y	T	T	T	Y	T	T	C	T	N	T	N	T	T	T	T	T	N	Y	Y	T	T
ss538953378	G/A	92135	1857	+	NA	NA	NA	NA	NA	NA	G	G	G	G	G	G	G	G	G	G	G	G	G	G	G	G	G	G	G	G	G	G	G	G	G	G	G	G	G	G	G	G	G	G	G	G	G	G	G
ss538945456	T/C	92230	19352	+	NA	NA	NA	NA	NA	NA	N	N	N	N	N	N	N	N	N	N	N	N	N	N	N	N	N	N	N	N	N	N	N	N	N	N	N	N	N	N	N	N	C	T	Y	T	N	T	T
NODE-7643-length-939-cov-89.773163-291	T	92286	3058	+	NA	NA	NA	NA	NA	NA	T	T	T	T	T	T	T	T	T	T	T	T	T	T	T	T	T	T	T	T	T	T	T	T	T	T	T	T	T	T	T	T	T	T	T	T	T	T	T
GQ0196.B3-B17.1-101	G	92393	15445	+	NA	NA	NA	NA	NA	NA	G	G	G	G	G	G	G	G	G	G	G	G	G	G	G	G	G	G	G	G	G	G	G	G	G	G	G	G	G	G	G	G	G	G	G	G	G	G	G
0-8111-01-9899-contigContig1-168	A/G	92473	23869	+	NA	NA	NA	NA	NA	NA	N	N	N	N	N	N	N	N	N	N	N	N	N	N	N	N	N	N	N	N	N	N	N	N	N	N	N	N	N	N	N	N	N	N	N	N	N	N	N
WS02623-A15.1.593	G/A	92473	24210	+	NA	NA	NA	NA	NA	NA	R	G	G	G	R	G	R	G	R	R	G	R	R	G	G	G	R	G	A	R	G	G	G	R	R	G	G	G	R	R	G	G	R	G	R	G	G	R	R
c67681_g1_i1_714_HT	NA	92507	11373	+	NA	NA	NA	NA	NA	NA	N	N	N	N	N	N	N	N	N	N	N	N	N	N	N	N	N	N	N	N	N	N	N	N	N	N	N	N	N	N	N	N	N	N	N	N	N	N	N
c67681_g1_i1_1315_HT	T/C	92507	40505	+	NA	NA	NA	NA	NA	NA	T	Y	T	N	Y	N	Y	T	N	N	Y	N	T	T	Y	N	T	Y	Y	Y	Y	Y	Y	N	Y	T	T	Y	T	T	Y	Y	Y	T	T	N	Y	Y	T
ARFL-418	A/C	92651	15187	+	NA	NA	NA	NA	NA	NA	M	M	A	N	N	M	M	M	A	A	M	N	A	M	N	M	M	N	M	A	N	M	N	M	A	N	M	A	M	M	M	A	M	C	M	A	N	M	C
GQ0066-G22.1.878	G/T	92715	4786	+	NA	NA	NA	NA	NA	NA	G	K	K	G	G	K	K	G	G	G	G	G	G	K	G	G	G	G	G	G	G	K	G	G	K	G	G	G	G	G	K	G	K	G	G	G	G	G	G
GQ03708-D02.1.640	G/T	93025	12742	+	NA	NA	NA	NA	NA	NA	G	G	K	K	K	K	K	G	K	T	K	G	G	K	K	G	K	K	K	K	K	K	G	K	K	K	G	G	K	K	K	G	G	G	K	K	T	G	G
GQ02818-M02.1.334	T/C	93052	17381	+	NA	NA	NA	NA	NA	NA	T	T	Y	T	T	T	T	T	T	T	T	T	T	T	T	T	T	Y	T	T	T	T	T	T	T	T	Y	T	Y	Y	T	Y	Y	T	Y	T	T	T	T
P3747-3	C/T	93259	14685	+	NA	NA	NA	NA	NA	NA	Y	C	C	C	C	Y	Y	C	C	C	C	C	C	C	C	C	C	C	C	Y	C	Y	C	C	Y	C	C	C	C	C	Y	C	C	C	C	C	C	C	C
ss538952694	C/T	93411	61558	+	NA	NA	NA	NA	NA	NA	T	C	C	C	Y	T	T	Y	Y	C	T	T	T	Y	T	Y	Y	Y	Y	C	C	Y	C	C	Y	C	Y	Y	T	C	Y	C	Y	Y	T	C	Y	Y	C
WS0076-J15.1.573	T/C	93628	12432	+	NA	NA	NA	NA	NA	NA	Y	Y	T	Y	Y	T	T	T	T	Y	T	T	T	T	T	T	T	T	T	T	Y	T	T	Y	T	Y	T	T	Y	T	Y	Y	Y	T	Y	T	N	T	T
CL516Contig1-07-9147-contigContig1-80	C	93674	47914	+	NA	NA	NA	NA	NA	NA	C	C	C	C	C	C	C	C	C	C	C	C	C	C	C	C	C	C	C	C	C	C	C	C	C	C	C	C	C	C	C	C	C	C	C	C	N	C	C
GQ03613-M24.1.154	C/A	93797	16182	+	NA	NA	NA	NA	NA	NA	C	C	C	C	C	C	C	C	C	C	C	C	C	C	C	C	C	C	C	C	C	C	C	C	C	C	C	C	C	N	C	C	C	C	C	N	C	C	C
PTC1394-1	T/G	93825	16498	+	NA	NA	NA	NA	NA	NA	T	T	K	T	K	T	T	T	K	T	K	T	T	T	K	T	T	T	T	T	T	T	T	T	T	T	T	T	T	T	T	T	K	T	T	T	T	T	T
08pg07073a	G/A	93867	16300	+	NA	NA	NA	NA	NA	NA	G	G	R	G	R	G	G	G	G	G	G	G	G	G	G	G	G	G	G	G	G	G	G	G	G	G	G	G	G	R	R	G	G	G	G	G	G	R	G
PGWD1-0220	G/C	93945	2134	+	NA	NA	NA	NA	NA	NA	G	S	G	G	G	G	S	S	G	G	G	S	G	G	S	G	S	G	G	S	G	S	C	G	S	G	S	G	S	G	G	G	S	G	S	G	G	S	S
GQ03715-J17.1.630	A/G	93977	27157	+	NA	NA	NA	NA	NA	NA	A	A	A	R	G	G	A	R	A	A	A	A	A	R	A	A	A	R	A	A	A	R	A	A	A	R	A	A	A	R	R	A	A	A	A	R	R	A	R
GQ04109-A14.1.244	A/C	94092	13298	+	NA	NA	NA	NA	NA	NA	A	A	A	A	A	A	M	A	M	A	A	A	A	A	A	A	A	A	A	A	M	A	A	A	A	A	A	A	A	A	A	A	A	M	A	M	A	A	M
NODE-30909-length-758-cov-23.915567-262	T/C	94185	21434	+	NA	NA	NA	NA	NA	NA	T	T	T	T	T	Y	T	T	T	T	Y	T	T	T	T	T	Y	T	T	Y	T	T	T	T	T	T	T	T	T	T	T	T	T	Y	T	T	T	Y	Y
MA_94546g0010-248-[C_T]	C/T	94546	10095	+	NA	NA	NA	NA	NA	NA	Y	C	C	Y	C	Y	C	C	Y	C	Y	C	Y	C	C	C	C	C	C	Y	N	C	C	Y	C	Y	N	C	Y	C	C	C	C	C	Y	C	C	Y	C
PGLM2-0592	T/C	94605	15768	+	NA	NA	NA	NA	NA	NA	N	N	N	N	N	N	N	N	N	N	N	N	N	N	N	N	N	N	N	N	N	N	N	N	N	N	N	N	N	N	N	N	N	N	N	N	N	N	N
GQ03226-D09.1.1314	A/G	94884	9299	+	NA	NA	NA	NA	NA	NA	R	A	A	A	A	G	A	A	R	A	A	R	A	A	A	A	A	A	R	R	R	R	A	R	A	R	R	R	A	A	R	A	A	A	A	G	A	A	A
NODE-20001-length-333-cov-96.210213-222	C/G	94911	7321	+	NA	NA	NA	NA	NA	NA	C	C	C	C	C	C	C	C	C	C	C	C	C	C	C	C	C	S	C	C	C	C	C	C	C	C	C	C	C	C	C	C	C	C	C	C	C	S	C
ss538951087	T/G	94911	17727	+	NA	NA	NA	NA	NA	NA	T	T	T	T	T	T	T	T	T	T	T	T	T	T	T	T	T	T	T	T	T	T	T	T	T	T	T	K	T	K	T	T	T	T	T	T	T	T	T
ss538950984	G/A	94930	8667	+	NA	NA	NA	NA	NA	NA	R	G	G	G	R	R	G	G	G	G	G	G	G	G	G	R	G	G	G	G	G	G	R	G	R	G	G	G	G	G	G	G	G	G	G	G	G	G	G
FCL6143Contig1-197	A	95363	24199	+	NA	NA	NA	NA	NA	NA	A	A	A	A	A	A	A	A	A	A	A	A	A	A	A	A	A	A	A	N	A	A	A	A	A	A	A	A	A	A	A	A	A	A	A	A	A	A	A
MA_95546g0010-369-[C_A]	A/C	95546	9602	+	NA	NA	NA	NA	NA	NA	N	N	M	M	N	M	M	M	M	C	N	C	M	M	N	M	M	C	M	M	C	C	N	M	C	C	M	C	N	M	C	C	A	A	M	N	N	A	A
00925-P20-927	A/G	95800	5555	+	NA	NA	NA	NA	NA	NA	A	R	A	A	A	R	A	A	A	R	A	A	A	A	A	A	A	A	A	A	A	A	A	R	A	R	A	A	A	A	A	A	A	A	A	A	A	A	A
00925-P20-618	T	95800	5864	+	NA	NA	NA	NA	NA	NA	T	T	T	T	T	T	T	T	T	T	T	T	T	T	T	T	T	T	T	T	T	T	T	T	T	T	N	T	T	T	T	T	T	T	T	T	T	T	T
00925-P20-536	C/G	95800	5946	+	NA	NA	NA	NA	NA	NA	C	S	C	C	N	S	C	C	C	S	C	C	C	C	S	C	C	C	C	C	C	C	C	S	C	S	C	C	C	S	C	C	C	C	C	C	C	C	S
00925-P20-294	A/C	95800	6222	+	NA	NA	NA	NA	NA	NA	A	M	A	A	A	M	A	A	A	M	A	A	A	A	A	A	A	A	A	A	A	A	A	M	A	M	A	A	A	A	A	A	A	A	A	A	A	A	A
00925-P20-230	A/G	95800	6286	+	NA	NA	NA	NA	NA	NA	A	R	A	R	A	R	A	R	A	R	R	A	R	A	R	R	R	A	R	A	R	A	A	R	A	R	G	A	A	R	A	R	A	A	A	R	A	R	R
ss538947148	A/C	95825	8031	+	NA	NA	NA	NA	NA	NA	A	A	A	A	A	A	A	A	A	A	A	A	A	A	A	M	A	A	M	A	A	A	A	A	A	A	A	A	A	A	A	A	A	A	A	A	A	A	A
PBBPF02365-9-2	A	95898	38470	+	NA	NA	NA	NA	NA	NA	N	N	N	N	N	N	N	N	N	N	N	N	N	N	N	N	N	N	N	N	N	N	N	N	N	N	N	N	N	N	N	N	N	N	N	N	N	N	N
GQ03101-A16.1.1139	T/C	95898	39167	+	NA	NA	NA	NA	NA	NA	T	T	Y	T	T	T	T	T	T	T	T	T	T	T	T	T	T	C	T	T	Y	T	Y	T	T	Y	T	T	T	T	Y	T	T	T	T	T	T	C	T
ss538946831	G/A	96086	27070	+	NA	NA	NA	NA	NA	NA	R	G	G	R	A	A	G	A	R	G	G	G	R	R	R	R	R	R	R	G	R	R	R	R	A	R	G	R	G	R	R	A	A	R	G	A	A	G	A
GQ03232-E19.1.199	G/C	96368	12235	+	NA	NA	NA	NA	NA	NA	G	G	S	G	G	G	S	G	G	G	S	S	S	G	G	G	G	G	G	G	S	G	G	G	G	G	G	G	G	S	G	G	G	G	G	S	G	G	G
FCL1206Contig1-891	A/G	96369	12254	+	NA	NA	NA	NA	NA	NA	A	A	A	A	A	A	A	A	A	A	A	A	A	A	A	A	A	A	A	A	A	A	A	A	A	A	A	A	R	A	A	A	A	A	R	A	A	A	A
MA_96461g0010-2684-[T_C]	T/C	96461	7929	+	NA	NA	NA	NA	NA	NA	Y	Y	Y	Y	Y	Y	Y	T	T	T	T	T	C	Y	T	T	T	C	Y	Y	C	C	C	Y	Y	Y	Y	Y	N	Y	Y	T	T	T	Y	Y	Y	T	C
MA_96461g0010-7309-[C_A]	A/C	96461	12554	+	NA	NA	NA	NA	NA	NA	N	N	N	N	N	N	N	N	N	N	N	N	N	N	N	N	N	N	N	N	N	N	N	N	N	N	N	N	N	N	N	N	N	M	M	N	M	M	A
ss538947313	G/A	96487	51	+	NA	NA	NA	NA	NA	NA	G	G	R	G	G	R	G	R	R	G	N	G	G	G	R	G	G	G	G	G	G	G	N	G	R	G	G	G	G	G	G	G	G	G	G	G	G	R	N
GQ03123-F10.2.1062	NA	96717	15537	+	NA	NA	NA	NA	NA	NA	N	N	N	N	N	N	N	N	N	N	N	N	N	N	N	N	N	N	N	N	N	N	N	N	N	N	N	N	N	N	N	N	N	N	N	N	N	N	N
GQ0203-G23.1.119	T/C	96757	11625	+	NA	NA	NA	NA	NA	NA	T	T	Y	T	Y	T	T	T	T	T	T	T	T	T	T	Y	C	Y	Y	T	T	C	T	T	T	T	Y	T	T	T	T	Y	T	T	T	C	T	T	Y
GCAT-2.0-GQ00410.B3-B06-EPB-02	NA	96942	11135	+	NA	NA	NA	NA	NA	NA	N	N	N	N	N	N	N	N	N	N	N	N	N	N	N	N	N	N	N	N	N	N	N	N	N	N	N	N	N	N	N	N	N	N	N	N	N	N	N
FCL869Contig1-348	G/A	96952	44445	+	NA	NA	NA	NA	NA	NA	N	N	N	N	N	N	N	N	N	N	N	N	N	N	N	N	N	N	N	N	N	N	N	N	N	N	N	N	N	N	N	N	N	N	N	N	N	N	N
TC3298m	T/C	97009	11467	+	NA	NA	NA	NA	NA	NA	Y	T	Y	Y	T	Y	Y	T	Y	Y	T	T	Y	T	Y	T	T	Y	T	Y	T	C	T	T	T	T	Y	Y	T	Y	T	T	T	T	T	T	Y	T	Y
02078-B05-626	G	97021	2275	+	NA	NA	NA	NA	NA	NA	G	G	G	G	G	G	G	G	G	G	G	G	G	G	G	G	G	G	G	G	G	G	G	G	G	G	G	G	G	G	G	G	G	G	G	G	G	G	G
02078-B05-161	T/G	97021	3388	+	NA	NA	NA	NA	NA	NA	T	T	T	T	T	T	T	T	T	T	T	T	T	T	N	T	T	T	T	T	T	T	T	T	T	T	T	T	T	T	T	T	T	K	T	T	T	K	T
NODE-20694-length-695-cov-84.703598-495	A/T	97021	3413	+	NA	NA	NA	NA	NA	NA	A	A	W	A	A	A	A	A	A	A	A	A	A	A	A	A	A	A	A	A	W	A	A	A	A	A	A	A	A	A	A	A	A	A	A	A	A	A	A
ss538950170	G/A	97537	30836	+	NA	NA	NA	NA	NA	NA	G	G	G	G	G	G	R	G	G	G	R	G	G	G	G	G	G	G	G	G	G	G	G	G	G	G	G	G	G	G	G	G	G	G	G	G	G	G	G
ss538949347	G	97739	31192	+	NA	NA	NA	NA	NA	NA	G	N	N	N	N	N	G	G	G	G	G	N	N	G	G	G	N	G	G	G	G	G	G	G	G	G	G	G	G	G	G	G	G	G	G	N	N	G	G
ss524906136	G	97909	4497	+	NA	NA	NA	NA	NA	NA	G	G	G	G	G	G	G	G	G	G	G	G	G	G	G	G	G	G	G	G	G	G	G	G	G	G	G	G	G	G	G	G	G	G	G	G	G	G	G
PGLM1-1197	A/G	97947	25359	+	NA	NA	NA	NA	NA	NA	R	R	R	R	R	R	R	A	A	R	R	R	N	R	R	R	R	N	R	R	R	R	R	R	R	A	R	R	R	R	R	N	N	N	N	N	N	N	N
GQ0047-L09.1.613	G/T	98310	8287	+	NA	NA	NA	NA	NA	NA	G	G	G	G	G	G	G	G	G	G	G	G	G	G	K	G	G	G	G	G	G	G	G	G	G	G	G	G	G	K	G	T	K	G	G	G	G	G	G
ss538941510	T/C	98378	5425	+	NA	NA	NA	NA	NA	NA	T	T	T	T	T	T	T	T	T	T	T	T	T	T	T	T	T	T	T	T	T	T	N	T	T	T	T	T	T	T	T	T	T	T	T	T	T	T	T
ss538954655	G/A	98464	5329	+	NA	NA	NA	NA	NA	NA	G	G	R	G	G	G	G	G	G	G	G	G	G	G	G	G	G	G	G	G	G	G	G	G	G	G	G	G	G	G	G	G	G	G	G	R	G	G	G
0-3128-02-8051-contigContig1-288	A/G	98603	6092	+	NA	NA	NA	NA	NA	NA	R	A	A	A	A	A	R	A	A	A	A	R	A	A	A	R	A	A	A	A	A	A	R	A	R	A	A	A	A	R	A	A	A	A	A	A	A	R	A
FCL29Contig5-246	T/C	98654	4819	+	NA	NA	NA	NA	NA	NA	T	T	Y	T	C	C	T	Y	Y	C	Y	C	C	T	Y	Y	Y	Y	T	Y	Y	C	Y	Y	Y	Y	C	Y	T	Y	T	Y	T	T	T	Y	Y	Y	Y
ss538949667	G/A	98882	2318	+	NA	NA	NA	NA	NA	NA	R	G	G	R	G	R	G	G	R	G	R	R	A	R	G	G	G	G	G	G	G	G	R	R	G	R	G	G	G	G	G	G	G	R	G	R	G	G	G
GQ03113-J24.1.101	G/A	98909	7081	+	NA	NA	NA	NA	NA	NA	R	R	N	R	N	R	R	R	R	R	R	R	R	R	R	R	N	R	R	R	R	R	R	R	R	R	R	R	R	R	R	N	N	R	N	A	G	G	A
2-9930-01-8728-contigContig1-104	T	99004	16125	+	NA	NA	NA	NA	NA	NA	T	T	T	T	T	T	T	T	T	T	T	T	T	T	T	T	T	T	T	T	T	T	T	T	T	T	T	T	T	T	T	T	T	T	T	T	T	T	T
PGLM2-1528	C/T	99482	9972	+	NA	NA	NA	NA	NA	NA	C	C	C	C	Y	Y	Y	T	C	Y	C	C	C	Y	T	Y	C	Y	C	C	Y	Y	C	C	C	C	C	Y	Y	C	C	C	C	Y	Y	Y	N	Y	Y
GQ02904-G05.1.253	G/A	99511	16837	+	NA	NA	NA	NA	NA	NA	R	N	N	G	R	R	R	N	N	G	G	G	G	R	R	R	N	G	A	A	N	R	G	N	R	N	G	R	A	A	R	R	R	R	A	R	R	A	N
CL793Contig1-986	A/G	99733	23608	+	NA	NA	NA	NA	NA	NA	R	G	R	R	R	R	R	R	R	R	R	R	G	A	R	R	R	R	A	A	G	G	G	R	R	R	R	A	R	R	A	A	N	R	R	A	G	A	A
ss538947292	G/A	99855	6740	+	NA	NA	NA	NA	NA	NA	G	N	G	R	G	R	G	G	G	G	G	G	G	R	N	R	G	G	G	G	G	G	R	G	G	G	N	N	N	R	N	G	G	R	R	G	N	N	G
GQ03222-P15.2.448	A/C	99935	8920	+	NA	NA	NA	NA	NA	NA	C	A	M	A	A	A	A	A	A	M	A	M	A	A	M	A	A	A	M	A	A	M	A	M	M	A	A	M	A	A	M	A	M	A	A	M	A	A	A
GQ03612-J11.1.469	G/T	99935	14968	+	NA	NA	NA	NA	NA	NA	T	G	K	G	G	G	G	G	G	K	G	K	G	G	K	G	G	G	K	G	G	K	G	K	K	G	G	K	G	G	K	G	K	G	G	K	G	G	G
FCL71Contig3-734	T	99935	17191	+	NA	NA	NA	NA	NA	NA	T	T	T	T	T	T	T	T	T	T	T	T	T	T	T	T	T	T	T	T	T	T	T	T	T	T	T	T	T	T	T	T	T	T	T	T	T	T	T
NODE-24233-length-882-cov-54.301586-204	G/A	99945	5055	+	NA	NA	NA	NA	NA	NA	G	G	G	G	G	G	G	G	G	G	G	G	G	G	R	G	G	G	G	G	G	G	G	G	G	G	G	G	G	G	G	G	G	G	G	G	G	G	G
WS00821-I06.1.329	G/A	99945	13113	+	NA	NA	NA	NA	NA	NA	G	N	G	G	N	G	G	G	G	G	R	A	G	G	G	G	G	G	G	R	G	R	R	G	G	G	R	G	G	G	G	G	G	G	G	G	G	G	G
WS-2.0-GQ0222.B7-B17.1-379	A/C	100136	5405	+	NA	NA	NA	NA	NA	NA	M	C	M	M	A	C	M	M	A	M	M	C	A	C	M	M	M	A	C	M	C	C	C	A	M	A	C	M	A	A	C	N	A	M	A	A	A	C	M
MA_100263g0010-115-[T_C]	T/C	100263	6046	+	NA	NA	NA	NA	NA	NA	Y	Y	C	Y	T	T	Y	Y	C	C	T	Y	T	Y	T	C	T	T	C	T	T	C	Y	T	T	C	T	Y	T	Y	Y	Y	T	Y	T	T	C	Y	C
MA_100263g0010-704-[A_C]	C/A	100263	6635	+	NA	NA	NA	NA	NA	NA	C	C	C	C	C	C	C	C	C	C	C	C	C	C	C	C	N	C	C	N	C	C	C	N	C	C	C	C	N	C	C	C	M	C	N	M	C	M	C
GQ0257-H04.1.1181	G	100472	24920	+	NA	NA	NA	NA	NA	NA	G	G	G	G	G	G	G	G	G	G	G	G	G	G	G	G	G	G	G	G	G	G	G	G	G	G	G	G	G	G	G	G	G	G	G	G	G	G	G
MA_100606g0010-1722-[A_G]	G	100606	48582	+	NA	NA	NA	NA	NA	NA	G	G	G	G	G	G	G	G	G	G	G	G	G	G	G	G	G	G	N	N	G	N	G	G	G	G	G	G	G	G	N	G	G	G	G	N	G	N	N
MA_100608g0010-2650-[C_T]	C/T	100608	19417	+	NA	NA	NA	NA	NA	NA	Y	C	C	C	C	C	C	Y	C	C	C	C	Y	C	C	C	Y	C	C	Y	C	Y	C	Y	C	C	Y	C	C	C	C	Y	C	C	C	C	C	C	Y
MA_100608g0010-2719-[G_A]	G/A	100608	19486	+	NA	NA	NA	NA	NA	NA	R	G	G	G	G	G	G	R	G	G	G	G	R	G	G	G	R	G	G	G	G	R	G	R	G	G	R	G	G	G	G	N	G	G	G	G	G	G	R
MA_100637g0010-1787-[G_A]	A/G	100637	3056	+	NA	NA	NA	NA	NA	NA	R	R	R	G	R	A	G	G	A	R	R	A	R	R	G	R	G	A	A	R	R	R	A	G	A	R	R	A	R	R	G	R	G	G	R	A	R	R	N
WS-2.0-GQ03209.B7-F06.1-709	A/G	100722	16463	+	NA	NA	NA	NA	NA	NA	R	R	A	A	R	A	A	G	A	R	A	A	R	R	A	A	R	R	G	A	A	A	R	G	A	A	A	A	A	R	A	A	R	R	A	A	R	A	R
ss538946888	C/T	100742	32808	+	NA	NA	NA	NA	NA	NA	N	N	N	N	Y	C	N	N	N	N	N	N	N	C	N	N	N	N	C	N	N	N	N	N	N	C	N	N	N	C	N	N	C	C	C	N	N	C	C
WS0313-B07.1.453	T/G	100837	8954	+	NA	NA	NA	NA	NA	NA	N	N	N	N	N	N	N	N	N	N	N	N	N	N	N	N	N	N	N	N	N	N	N	N	N	N	N	N	N	N	N	N	N	N	N	N	N	N	N
ss538943596	T/C	100910	23820	+	NA	NA	NA	NA	NA	NA	T	T	T	T	T	T	T	T	T	T	T	T	T	T	T	T	T	T	N	T	T	T	T	T	T	T	T	T	T	T	T	T	T	T	T	T	T	T	T
GQ03402-C01.1.212	G/A	100910	24289	+	NA	NA	NA	NA	NA	NA	G	G	G	R	G	G	G	R	G	G	G	G	G	G	G	G	G	G	G	G	G	G	G	R	G	G	G	G	G	G	G	G	G	G	G	G	G	G	G
GQ03319-D11.2.501	A/G	101002	20571	+	NA	NA	NA	NA	NA	NA	A	R	G	A	R	R	A	A	A	A	R	R	A	R	R	A	R	R	A	A	R	R	A	A	A	A	R	A	A	A	A	G	A	A	A	R	A	A	A
ss538951927	G/T	101067	33204	+	NA	NA	NA	NA	NA	NA	K	T	G	T	K	T	T	G	G	T	K	G	K	G	G	K	K	T	G	K	K	G	G	K	K	T	K	T	T	K	G	G	K	G	T	K	T	T	K
WS-2.0-GQ0042.B3.r-P01.1-343	A/T	101097	20328	+	NA	NA	NA	NA	NA	NA	W	A	W	T	A	A	A	A	W	W	W	W	A	W	A	W	W	W	W	A	W	A	W	A	A	A	A	A	W	N	W	A	A	W	W	A	A	W	W
MA_101107g0010-1509-[A_G]	G/A	101107	7056	+	NA	NA	NA	NA	NA	NA	G	G	G	G	G	G	R	G	G	R	G	R	G	G	G	G	G	G	G	G	G	G	G	G	G	G	G	G	G	G	R	G	G	R	G	G	G	G	G
MA_101107g0010-1129-[G_C]	C/G	101107	7436	+	NA	NA	NA	NA	NA	NA	N	N	N	N	N	N	N	N	N	N	N	N	N	N	N	N	N	N	N	N	N	N	N	N	N	N	N	N	N	N	N	N	N	N	N	N	N	N	N
GCAT-2.0-GQ0074.B3.r-L04-EPB-01	G/A	101135	9998	+	NA	NA	NA	NA	NA	NA	R	R	R	G	A	G	G	G	G	G	G	R	G	R	G	R	G	G	G	G	A	G	G	G	G	G	G	R	G	R	G	G	G	R	G	G	R	G	G
MA_101156g0010-459-[C_G]	C/G	101156	17157	+	NA	NA	NA	NA	NA	NA	N	N	N	N	N	N	N	N	N	N	N	N	N	N	N	N	N	N	N	N	N	N	N	N	N	N	N	N	N	N	N	N	N	N	N	N	N	N	N
GQ04102-G09.1.82	T/G	101160	3392	+	NA	NA	NA	NA	NA	NA	T	G	K	G	T	T	T	G	K	G	K	G	T	T	K	K	K	T	K	K	G	G	K	K	K	K	T	G	T	T	K	K	T	T	T	G	K	G	T
GQ03701-A12.2.599	G	101170	25300	+	NA	NA	NA	NA	NA	NA	G	G	G	G	N	G	N	G	G	G	G	G	G	G	G	G	G	G	G	G	G	G	G	G	G	G	N	G	G	G	G	N	G	N	G	G	G	N	G
08pg15170h	C/T	101422	1828	+	NA	NA	NA	NA	NA	NA	Y	Y	Y	C	T	T	T	Y	Y	Y	Y	Y	Y	C	T	Y	C	C	T	T	T	Y	T	Y	T	Y	C	Y	T	T	Y	Y	Y	Y	T	C	C	Y	Y
08pg15170e	A/G	101422	2219	+	NA	NA	NA	NA	NA	NA	A	N	R	N	A	A	A	N	N	N	N	R	A	A	N	A	N	N	N	N	N	R	N	A	A	A	R	R	R	A	N	A	N	N	N	N	N	N	N
SPA2-1101	T/C	101443	9120	+	NA	NA	NA	NA	NA	NA	T	T	Y	T	T	T	Y	T	Y	T	Y	T	T	T	Y	T	C	T	T	T	T	T	T	C	T	Y	T	T	T	T	T	T	T	T	T	T	T	T	T
SPA2-1232	C/T	101443	9251	+	NA	NA	NA	NA	NA	NA	N	N	N	N	N	N	N	N	N	N	N	N	N	N	N	N	N	N	N	N	N	N	N	N	N	N	N	N	N	N	N	N	C	C	C	C	C	Y	C
SPA2-1601	C/T	101443	9620	+	NA	NA	NA	NA	NA	NA	C	C	Y	Y	Y	T	C	Y	Y	Y	Y	C	C	Y	Y	C	C	T	Y	T	C	Y	T	C	Y	C	T	Y	T	T	T	C	Y	C	T	Y	Y	C	Y
SPA2-2028	T/C	101443	10047	+	NA	NA	NA	NA	NA	NA	N	T	T	T	T	T	T	Y	T	Y	T	Y	T	T	T	Y	T	T	Y	T	T	Y	T	T	T	T	T	T	T	T	T	T	T	T	T	T	T	Y	T
SPA2-2118	C/A	101443	10137	+	NA	NA	NA	NA	NA	NA	M	C	C	C	C	C	C	M	C	M	C	M	C	C	C	M	C	C	M	C	C	M	C	C	C	C	C	C	C	C	C	M	C	C	C	N	M	M	C
ss538950780	A	101657	32135	+	NA	NA	NA	NA	NA	NA	A	A	A	A	A	A	A	A	A	A	A	A	A	A	A	A	A	A	A	A	A	A	A	A	A	A	A	A	A	A	A	A	A	A	A	A	A	A	A
2paPgMYB16Bf	C	101790	31626	+	NA	NA	NA	NA	NA	NA	C	C	C	C	C	C	C	C	C	C	C	C	C	C	C	C	C	C	C	C	C	C	C	C	C	C	C	C	C	C	C	C	C	C	C	C	C	C	C
MA_101803g0010-2450-[T_G]	G/T	101803	7657	+	NA	NA	NA	NA	NA	NA	G	T	G	G	K	G	K	G	G	K	K	G	K	K	K	G	K	K	G	T	T	T	T	K	G	K	K	K	K	K	T	G	G	T	K	T	K	K	T
MA_101803g0010-16597-[C_G]	C/G	101803	21804	+	NA	NA	NA	NA	NA	NA	C	C	C	C	C	S	S	S	C	C	S	C	C	C	S	C	S	C	S	C	C	C	C	C	G	S	C	C	S	C	C	S	C	C	S	C	C	S	C
FCL5843Contig1-201	C	101924	17882	+	NA	NA	NA	NA	NA	NA	C	C	C	C	C	C	C	C	C	C	C	C	C	C	C	C	C	C	C	C	C	C	C	C	C	C	C	C	C	C	C	C	C	C	C	C	C	C	C
MA_101924g0020-7200-[C_A]	A	101924	21725	+	NA	NA	NA	NA	NA	NA	A	A	A	A	A	A	A	A	A	A	A	A	A	A	A	A	A	A	A	A	A	A	A	A	A	A	A	A	A	A	A	A	A	A	A	A	A	A	A
FCL1467Contig1-797	C/G	101927	23106	+	NA	NA	NA	NA	NA	NA	C	C	C	C	C	C	C	C	C	C	C	C	C	C	N	N	C	C	C	C	C	C	C	C	C	N	C	C	C	C	N	C	S	C	C	C	N	C	C
FCL1251Contig1-136	C	101964	12832	+	NA	NA	NA	NA	NA	NA	C	C	C	C	C	C	C	C	C	C	C	C	C	C	C	C	C	C	C	C	C	C	C	C	C	C	C	C	C	C	C	C	C	C	C	C	C	C	C
FCL1251Contig1-214	A/G	101964	12910	+	NA	NA	NA	NA	NA	NA	N	N	N	N	N	N	N	N	N	N	N	N	N	N	N	N	N	N	N	N	N	N	N	N	N	N	N	N	N	N	N	N	N	N	N	N	N	N	N
MA_102054g0010-1136-[A_G]	G/A	102054	21460	+	NA	NA	NA	NA	NA	NA	G	R	G	G	R	G	G	G	A	G	G	G	G	R	R	G	R	G	G	G	R	G	G	G	A	A	R	G	A	A	R	G	N	G	A	G	G	R	R
FCL2070Contig1-529	G/A	102091	35789	+	NA	NA	NA	NA	NA	NA	G	G	G	G	G	G	N	G	G	G	G	G	G	G	G	G	G	G	G	G	G	G	G	G	G	G	G	G	G	G	G	G	G	R	G	N	G	G	G
GQ03416-H05.1.1379	G/A	102108	9789	+	NA	NA	NA	NA	NA	NA	G	G	R	R	A	G	R	G	G	G	G	R	R	G	G	A	R	G	A	R	R	G	R	G	G	G	G	G	G	G	R	G	G	G	G	R	G	R	G
WS-2.0-GQ0201.B3-B20.1-750	T/A	102140	12406	+	NA	NA	NA	NA	NA	NA	T	T	T	T	T	T	T	T	T	T	T	T	T	T	T	T	T	T	T	T	T	T	T	T	T	T	T	T	T	T	T	T	T	T	T	T	T	T	T
FCL189Contig2-161	T/G	102140	47917	+	NA	NA	NA	NA	NA	NA	T	T	T	T	T	T	T	T	T	T	T	T	T	T	T	T	T	T	T	T	T	T	T	T	T	T	T	T	T	T	T	T	T	T	T	T	T	T	T
FCL1398Contig1-236	G/T	102149	23887	+	NA	NA	NA	NA	NA	NA	K	G	G	G	G	G	G	G	G	G	G	G	G	G	G	G	G	G	G	G	G	G	K	G	G	G	G	G	G	G	G	G	K	G	G	K	G	G	G
MA_102349g0010-4424-[C_T]	C/T	102349	19635	+	NA	NA	NA	NA	NA	NA	C	Y	C	Y	C	Y	C	C	Y	C	C	Y	T	Y	C	C	Y	Y	Y	C	Y	Y	C	Y	C	Y	Y	C	Y	Y	C	C	C	Y	Y	Y	C	Y	T
MA_102349g0010-4253-[T_C]	T/C	102349	19806	+	NA	NA	NA	NA	NA	NA	T	Y	T	Y	T	Y	T	T	Y	T	T	Y	Y	T	T	T	Y	T	T	T	T	T	T	Y	T	Y	Y	T	Y	Y	T	T	T	T	Y	T	T	Y	T
MA_102800g0010-4426-[T_G]	T	102800	7447	+	NA	NA	NA	NA	NA	NA	T	T	T	T	T	T	T	T	T	T	T	T	T	T	T	T	T	T	T	T	T	T	T	T	T	T	T	T	T	T	T	T	T	T	T	T	T	T	T
MA_102800g0010-4343-[G_A]	G/A	102800	7530	+	NA	NA	NA	NA	NA	NA	G	R	G	R	G	G	G	R	G	G	G	G	N	G	G	G	G	G	G	R	G	R	R	G	R	G	G	G	R	G	R	G	G	G	R	G	G	G	G
WS00829-C22.1.133	T/C	102992	16476	+	NA	NA	NA	NA	NA	NA	N	N	N	N	N	N	N	N	N	N	N	N	N	N	N	N	N	N	N	N	N	N	N	N	N	N	N	N	N	N	N	N	Y	T	T	T	N	T	T
GQ0015-O08.1.360	A/C	103013	11285	+	NA	NA	NA	NA	NA	NA	M	A	A	M	C	M	C	A	A	C	M	C	A	M	M	M	C	M	M	A	M	A	M	M	A	C	A	M	A	M	C	M	C	A	A	A	N	C	M
ss538946483	A	103063	16874	+	NA	NA	NA	NA	NA	NA	A	A	A	A	A	A	A	A	A	A	A	A	A	A	A	A	A	A	A	A	A	A	A	A	A	A	A	A	A	A	A	A	A	A	A	A	A	A	A
GQ03119-G16.1.1466	T/C	103156	40291	+	NA	NA	NA	NA	NA	NA	T	T	T	Y	T	T	T	T	T	T	T	T	T	T	T	T	T	T	Y	T	C	T	T	T	Y	T	T	T	Y	T	Y	T	T	T	Y	T	Y	Y	T
GQ0183-G10.1.643	C/T	103240	7758	+	NA	NA	NA	NA	NA	NA	Y	C	C	T	C	C	C	Y	C	C	C	Y	C	C	Y	Y	C	C	Y	Y	C	C	C	C	C	C	C	C	C	C	C	Y	C	C	C	C	C	C	Y
GQ03315-I05.1.513	A/C	103248	13729	+	NA	NA	NA	NA	NA	NA	A	A	A	A	A	A	A	A	A	A	A	M	M	A	A	A	A	C	A	A	A	A	A	A	M	A	M	A	M	M	M	N	A	A	M	A	M	N	A
ss538947592	T	103285	9743	+	NA	NA	NA	NA	NA	NA	T	T	T	T	T	T	T	T	T	T	T	T	T	T	T	T	T	T	T	T	T	T	T	T	T	T	T	T	T	T	T	T	T	T	T	T	T	T	T
GQ03718-K12.1.1139	C/A	103312	14450	+	NA	NA	NA	NA	NA	NA	M	C	C	M	M	C	M	M	M	M	M	M	C	M	M	C	M	C	C	M	M	M	C	C	C	M	M	M	C	C	C	N	C	M	C	C	N	C	M
GQ02809-P14.1.922	A/G	103411	67732	+	NA	NA	NA	NA	NA	NA	A	A	A	A	A	A	R	A	A	A	A	A	A	A	A	A	A	A	A	A	A	R	A	A	A	A	R	A	A	R	R	A	A	A	A	R	A	A	A
GQ03719-D16.1.755	G/A	103421	23914	+	NA	NA	NA	NA	NA	NA	G	G	G	G	G	G	G	G	G	G	G	G	G	G	G	G	G	G	G	G	G	G	G	G	G	G	G	G	G	G	G	G	G	G	G	G	G	G	G
WS-2.0-GQ00411.B3-A10.1-330	G/A	103429	16324	+	NA	NA	NA	NA	NA	NA	G	G	G	G	G	G	N	G	G	G	G	G	G	G	G	G	G	G	G	G	G	G	G	G	G	G	G	G	G	G	G	N	G	G	G	G	G	G	G
GQ03116-D18.1.913	T/C	103500	26296	+	NA	NA	NA	NA	NA	NA	Y	Y	Y	T	Y	C	Y	T	Y	Y	C	C	C	T	Y	T	Y	T	T	Y	T	T	Y	T	Y	T	Y	N	T	T	Y	T	Y	T	T	T	T	T	N
PGLM2-1527	T/C	103508	33949	+	NA	NA	NA	NA	NA	NA	T	T	T	Y	T	T	T	T	T	T	T	T	T	T	T	T	T	T	T	T	T	T	T	Y	T	T	T	Y	T	T	Y	T	T	T	T	T	T	T	T
GQ04108-D24.1.891	C/T	103548	11267	+	NA	NA	NA	NA	NA	NA	Y	Y	Y	Y	Y	Y	C	C	Y	Y	Y	Y	Y	Y	C	Y	C	Y	C	Y	Y	C	Y	Y	Y	Y	C	C	Y	Y	Y	Y	C	Y	Y	Y	Y	C	Y
MA_103581g0010-7620-[A_G]	A/G	103581	35964	+	NA	NA	NA	NA	NA	NA	A	A	R	A	A	A	A	A	A	R	A	A	A	A	A	A	A	G	R	R	R	A	A	A	R	G	R	R	R	A	A	R	A	A	R	R	G	A	A
MA_103581g0010-7072-[T_C]	T/C	103581	36512	+	NA	NA	NA	NA	NA	NA	T	Y	T	C	T	Y	C	Y	Y	Y	T	Y	Y	Y	Y	T	Y	T	T	T	T	Y	Y	Y	Y	T	Y	Y	T	Y	T	Y	T	Y	T	Y	T	T	T
MA_103581g0010-6996-[C_T]	T/C	103581	36588	+	NA	NA	NA	NA	NA	NA	Y	Y	Y	T	T	T	T	Y	T	Y	Y	T	Y	T	T	C	Y	C	Y	Y	C	T	T	T	Y	C	Y	Y	Y	T	Y	Y	T	Y	Y	Y	C	Y	T
MA_103581g0010-6452-[C_T]	C/T	103581	37132	+	NA	NA	NA	NA	NA	NA	C	C	Y	C	C	C	C	C	C	Y	C	C	C	C	C	C	C	T	Y	Y	Y	C	C	C	Y	Y	Y	Y	C	C	C	Y	C	C	C	Y	Y	C	C
FCL371Contig3-435	G/A	103594	24674	+	NA	NA	NA	NA	NA	NA	G	R	R	R	G	R	R	R	G	G	N	R	G	R	N	N	G	G	N	R	G	R	G	R	R	G	R	R	R	R	R	R	R	N	R	R	R	R	R
MA_103666g0020-2927-[G_T]	G/T	103666	29507	+	NA	NA	NA	NA	NA	NA	G	N	N	G	G	K	K	K	G	K	K	G	G	N	N	G	K	N	G	K	N	K	K	G	G	G	K	K	G	N	K	K	K	K	G	N	G	N	G
MA_103666g0020-2490-[T_C]	T/C	103666	29944	+	NA	NA	NA	NA	NA	NA	N	T	T	N	N	N	N	N	N	N	T	N	N	N	T	N	N	T	N	N	N	N	N	N	T	N	T	N	N	T	N	N	Y	Y	N	N	Y	T	Y
GQ03701-H09.1.113	G/A	103763	12904	+	NA	NA	NA	NA	NA	NA	G	N	G	G	G	G	G	G	G	G	G	G	G	G	G	G	G	G	G	G	G	G	N	G	G	G	G	G	G	G	G	G	G	G	G	G	G	G	G
GQ03718-C10.1.24	T/G	103810	63802	+	NA	NA	NA	NA	NA	NA	K	N	N	T	T	K	T	T	N	N	K	K	K	T	K	K	K	K	T	K	N	T	K	K	N	T	T	K	T	T	T	N	K	T	T	T	T	K	T
ss538948461	A	103867	20105	+	NA	NA	NA	NA	NA	NA	A	A	A	A	A	A	A	A	A	A	A	A	A	A	A	A	A	A	A	A	A	A	A	A	A	A	A	A	A	A	A	A	A	A	A	A	A	A	A
NODE-1484-length-2330-cov-42.645493-1706	T/G	103906	24366	+	NA	NA	NA	NA	NA	NA	G	K	T	T	T	K	T	T	T	K	K	T	K	T	T	T	K	K	T	T	K	G	T	T	T	K	T	T	K	T	G	K	T	T	K	T	K	K	K
GQ04009-E16.1.744	C/T	104020	19240	+	NA	NA	NA	NA	NA	NA	C	C	Y	Y	Y	C	C	Y	C	Y	C	C	C	Y	C	C	C	Y	Y	C	Y	Y	C	C	Y	C	C	C	C	C	C	C	C	Y	C	Y	Y	C	Y
MA_104021g0010-18871-[C_T]	C/T	104021	26864	+	NA	NA	NA	NA	NA	NA	C	Y	C	C	C	C	C	C	Y	C	C	C	C	C	C	C	C	C	Y	Y	C	C	C	N	C	C	C	Y	N	C	C	C	C	C	C	C	C	C	C
GQ03236-M06.1.100	T	104045	28396	+	NA	NA	NA	NA	NA	NA	N	N	N	N	N	N	N	N	N	N	N	N	N	N	N	N	N	N	N	N	N	N	N	N	N	N	N	N	N	N	N	N	T	T	T	T	T	T	T
P06971-3	T/C	104065	12044	+	NA	NA	NA	NA	NA	NA	T	Y	T	T	Y	Y	C	Y	Y	T	T	T	T	Y	T	T	T	C	T	T	T	T	T	T	Y	Y	Y	T	T	Y	C	T	C	T	T	Y	T	T	T
P06971-2	C/G	104065	12255	+	NA	NA	NA	NA	NA	NA	C	C	C	S	C	C	C	C	C	C	C	S	C	C	C	C	C	C	C	C	C	C	C	C	C	C	C	C	C	C	S	C	C	S	C	C	C	C	C
GQ03805-N12.4.163	C/A	104110	17802	+	NA	NA	NA	NA	NA	NA	M	C	C	N	C	N	M	M	N	N	C	C	M	C	M	M	C	C	M	N	C	N	M	M	C	C	C	A	A	N	N	N	A	A	A	C	C	C	N
FCL374Contig1-263	T/G	104137	48992	+	NA	NA	NA	NA	NA	NA	T	T	T	K	T	K	T	T	T	T	T	T	T	T	T	T	K	T	T	K	K	K	T	T	K	T	T	K	T	T	T	T	K	K	T	T	K	T	T
CL778Contig1-1846	A/G	104172	15169	+	NA	NA	NA	NA	NA	NA	R	R	R	A	A	R	A	A	R	R	R	R	A	R	A	R	A	R	R	R	A	A	R	R	R	A	R	R	R	A	R	A	A	A	R	A	A	R	A
CL778Contig1-1664	C/T	104172	15299	+	NA	NA	NA	NA	NA	NA	C	Y	C	C	C	C	C	C	Y	C	C	C	C	C	C	C	C	C	C	C	C	C	C	C	C	C	C	C	C	C	C	C	C	C	C	C	C	C	C
CL778Contig1-1167	C/G	104172	16748	+	NA	NA	NA	NA	NA	NA	S	S	G	C	C	G	C	C	G	S	S	S	C	S	C	G	C	S	S	S	C	C	S	G	S	C	G	G	S	C	G	C	C	C	S	C	C	S	C
CL778Contig1-251	C/T	104172	26080	+	NA	NA	NA	NA	NA	NA	N	N	N	N	N	N	N	N	N	N	N	N	N	N	N	N	N	N	N	N	N	N	N	N	N	N	N	N	N	N	N	N	N	N	N	N	N	N	N
GQ02901-P11.2.1665	C/T	104182	17698	+	NA	NA	NA	NA	NA	NA	C	Y	C	C	C	C	C	C	C	C	C	C	Y	C	C	C	C	C	C	C	C	C	C	C	C	C	C	C	C	C	C	C	C	C	C	C	C	C	C
GQ02810-J22.1.1223	A/G	104501	5745	+	NA	NA	NA	NA	NA	NA	A	A	A	R	A	R	A	A	R	R	A	R	R	R	R	R	A	R	R	R	A	R	A	A	A	R	R	A	A	R	R	R	R	R	A	A	A	R	A
MA_104694g0010-264-[C_T]	T/C	104694	21056	+	NA	NA	NA	NA	NA	NA	T	T	Y	T	T	Y	Y	Y	Y	C	C	Y	Y	Y	Y	Y	T	C	Y	Y	Y	Y	T	Y	Y	T	T	T	T	Y	T	T	Y	Y	T	Y	Y	C	Y
NODE-966-length-765-cov-27.526798-686	A/G	105331	1788	+	NA	NA	NA	NA	NA	NA	A	R	R	A	A	R	A	A	A	A	R	A	A	A	R	A	A	A	R	A	R	N	R	A	R	A	A	R	R	R	R	N	R	R	R	A	A	A	A
FCL1470Contig1-980	G/A	105437	9097	+	NA	NA	NA	NA	NA	NA	G	G	G	G	R	G	G	G	G	G	G	R	G	R	G	G	G	G	G	A	G	G	G	G	G	G	G	G	G	G	R	G	G	G	G	G	G	G	G
FCL1470Contig1-1048	G	105437	9165	+	NA	NA	NA	NA	NA	NA	G	G	G	G	G	G	G	G	G	G	G	G	G	G	N	G	G	G	G	G	G	G	G	G	G	G	G	G	G	G	G	G	G	G	G	G	G	G	G
MA_105495g0010-1740-[C_T]	C/T	105495	3433	+	NA	NA	NA	NA	NA	NA	C	Y	C	C	Y	N	Y	Y	C	Y	Y	N	Y	Y	C	Y	C	C	Y	Y	Y	N	Y	C	Y	Y	N	C	N	C	C	N	Y	C	T	T	C	Y	C
GQ04012-K18.1.256	G/A	105595	7609	+	NA	NA	NA	NA	NA	NA	G	R	R	G	G	G	R	R	R	G	G	R	R	G	G	G	R	A	R	R	G	R	G	G	R	G	A	G	R	G	R	G	G	R	R	G	G	R	R
GQ03238-I01.1.219	C/A	106166	6897	+	NA	NA	NA	NA	NA	NA	C	C	C	C	C	M	C	C	C	M	C	C	C	C	C	M	C	C	C	C	M	M	C	C	M	C	C	C	M	C	C	M	C	M	M	C	N	C	M
GQ03238-I01.1.1001	C/A	106166	8515	+	NA	NA	NA	NA	NA	NA	C	C	C	C	C	M	C	C	C	M	C	C	C	C	C	M	C	C	C	C	M	M	C	C	M	C	C	C	M	C	C	M	C	M	M	N	M	C	M
GQ03105-K19.1.513	A/G	106416	3041	+	NA	NA	NA	NA	NA	NA	A	G	R	A	A	R	R	A	R	G	R	R	A	R	R	R	A	A	R	R	R	A	G	A	R	R	A	A	R	G	A	R	A	A	R	A	G	R	A
c78291_g1_i1_326_HT	C/T	106449	12432	+	NA	NA	NA	NA	NA	NA	C	T	C	Y	Y	T	Y	Y	Y	Y	Y	Y	C	C	C	T	T	C	C	Y	Y	T	Y	T	C	Y	Y	Y	C	C	C	C	Y	T	C	C	C	Y	Y
GQ0046.B3-L16.1-538	G/A	106494	12521	+	NA	NA	NA	NA	NA	NA	N	N	N	N	N	N	N	N	N	N	N	N	N	N	N	N	N	N	N	N	N	N	N	N	N	N	N	N	N	N	N	N	G	G	G	G	G	G	G
paP11897-2	G/A	106528	955	+	NA	NA	NA	NA	NA	NA	G	G	G	G	G	G	G	G	G	G	G	G	G	G	G	G	G	G	G	G	G	G	G	G	N	G	G	G	N	G	G	R	G	G	N	G	G	G	G
paP11897-1	C/G	106528	1293	+	NA	NA	NA	NA	NA	NA	S	C	S	C	S	C	C	C	S	C	G	S	S	C	C	S	C	C	C	C	S	C	C	G	C	C	C	S	S	G	S	C	S	G	S	N	C	C	C
GQ03811-E01.1.1879	A	106573	14026	+	NA	NA	NA	NA	NA	NA	A	A	A	A	A	A	A	A	A	A	A	A	A	A	A	A	A	A	A	A	A	A	A	A	A	A	A	A	A	A	A	A	A	A	A	A	A	A	A
GQ02824-B23.1.83	G	106922	8410	+	NA	NA	NA	NA	NA	NA	G	G	G	G	G	G	G	G	G	G	G	G	G	G	G	G	G	G	G	G	G	G	G	G	G	G	G	G	G	G	G	G	G	G	G	G	G	G	G
0299-H03-650	A/G	107025	8282	+	NA	NA	NA	NA	NA	NA	A	R	A	A	A	A	R	R	G	A	A	A	A	A	R	G	R	R	A	A	A	R	R	A	A	A	A	R	R	A	A	A	A	R	R	R	R	R	A
0299-H03-531	A/G	107025	8401	+	NA	NA	NA	NA	NA	NA	A	A	A	A	A	A	A	A	N	A	A	A	A	A	A	N	A	A	A	A	A	A	A	A	A	A	A	A	A	A	A	A	A	A	A	A	A	A	A
PGLM2-1137	G/C	107308	1600	+	NA	NA	NA	NA	NA	NA	S	G	G	G	S	G	G	G	G	G	S	G	S	G	G	G	S	S	G	G	G	G	G	G	G	G	G	S	G	G	G	G	G	G	G	G	G	G	G
ss524904752	G/C	107308	1600	+	NA	NA	NA	NA	NA	NA	S	G	G	G	S	G	G	G	G	G	S	G	S	G	G	G	S	S	G	G	G	G	G	G	G	G	G	S	G	G	G	G	G	G	N	G	G	G	G
GQ04002-F18.1.232	C/T	107341	7442	+	NA	NA	NA	NA	NA	NA	C	C	Y	C	C	C	C	C	C	C	Y	C	C	C	C	C	C	C	C	C	C	C	C	C	C	C	C	C	C	C	C	Y	C	C	C	C	C	Y	C
NODE-7239-length-1005-cov-35.721394-430	C/A	107468	18712	+	NA	NA	NA	NA	NA	NA	M	M	A	C	C	A	C	C	M	C	M	M	A	A	M	M	A	M	C	N	A	M	C	N	M	A	C	C	M	M	M	A	C	A	M	M	C	M	M
MA_107576g0010-4074-[T_C]	T	107576	5124	+	NA	NA	NA	NA	NA	NA	T	T	T	T	T	T	T	T	T	T	T	T	T	T	T	T	T	T	T	T	T	T	T	T	T	T	T	T	T	T	T	T	T	T	T	N	T	T	T
WS-2.0-GQ02802.B7-P24.1-179	A/G	107594	4481	+	NA	NA	NA	NA	NA	NA	A	A	A	A	A	A	A	A	A	A	A	A	A	A	A	A	A	A	A	A	A	A	A	A	A	A	A	A	A	A	A	A	A	A	A	A	A	A	A
GQ02802-P24.1.789	G/A	107594	5015	+	NA	NA	NA	NA	NA	NA	G	G	G	G	G	R	G	G	G	G	R	G	R	G	G	G	G	G	G	G	G	G	G	A	G	G	G	G	G	G	R	G	G	G	G	G	G	R	G
GQ03805-L16.2.146	C/A	107903	41601	+	NA	NA	NA	NA	NA	NA	C	N	M	N	C	M	C	C	N	C	M	C	C	C	C	N	C	N	N	C	C	N	C	M	M	C	C	M	C	M	M	C	N	N	N	N	N	N	N
08Pg07401b	G/C	107950	1468	+	NA	NA	NA	NA	NA	NA	N	N	S	G	S	N	S	S	G	N	S	S	N	N	S	G	N	N	N	N	C	G	S	G	S	G	N	S	N	N	S	S	C	S	N	N	S	N	C
PGLM1-1408	G/A	107950	2042	+	NA	NA	NA	NA	NA	NA	R	R	A	R	G	R	G	G	R	R	R	R	R	R	G	R	R	R	R	A	G	R	R	A	R	G	R	R	R	G	G	R	G	G	R	R	G	R	G
LFY-357	C/T	108198	14639	+	NA	NA	NA	NA	NA	NA	C	C	C	C	C	C	Y	Y	C	C	Y	C	T	C	C	C	C	Y	Y	C	Y	C	C	Y	Y	C	C	C	C	C	C	C	C	C	C	C	Y	C	C
LFY-637	T/C	108198	14919	+	NA	NA	NA	NA	NA	NA	C	Y	Y	T	T	Y	T	T	T	T	T	Y	T	Y	T	Y	T	Y	Y	T	T	Y	T	T	T	T	T	T	C	T	T	Y	T	T	C	Y	T	T	C
LFY-832	G/A	108198	15114	+	NA	NA	NA	NA	NA	NA	R	G	G	G	G	G	R	R	G	G	R	G	A	G	G	G	G	G	R	G	R	G	G	R	R	G	R	R	G	G	G	G	G	G	G	G	R	R	G
LFY-1307	C/A	108198	15578	+	NA	NA	NA	NA	NA	NA	M	M	A	C	A	M	C	C	C	C	M	C	C	M	M	M	C	M	M	A	M	A	C	C	M	C	C	C	A	M	C	M	A	C	A	A	M	C	A
LFY-1910	T/C	108198	16129	+	NA	NA	NA	NA	NA	NA	N	T	N	T	N	T	Y	T	T	T	T	T	T	T	N	T	T	T	C	N	N	T	T	T	N	T	T	T	N	T	T	N	T	N	N	N	N	T	N
LFY-2098	NA	108198	16266	+	NA	NA	NA	NA	NA	NA	N	N	N	N	N	N	N	N	N	N	N	N	N	N	N	N	N	N	N	N	N	N	N	N	N	N	N	N	N	N	N	N	N	N	N	N	N	N	N
LFY-2961	C/T	108198	17077	+	NA	NA	NA	NA	NA	NA	C	C	C	Y	C	C	C	C	C	C	C	C	C	Y	C	C	C	C	C	C	C	C	C	Y	Y	C	C	C	C	C	Y	Y	C	Y	C	C	Y	C	C
FCL4450Contig1-664	C/T	108304	6964	+	NA	NA	NA	NA	NA	NA	Y	Y	Y	T	Y	Y	C	Y	Y	C	Y	C	Y	Y	C	C	Y	T	T	Y	C	C	C	Y	Y	C	C	C	C	T	Y	Y	C	Y	C	Y	C	C	T
PGLM2-0802	G/A	108520	12019	+	NA	NA	NA	NA	NA	NA	R	G	G	R	G	R	G	R	G	G	R	G	G	A	R	R	R	R	R	G	G	G	G	R	G	R	R	A	G	G	G	G	R	R	G	G	G	A	G
FCL417Contig1-340	G/A	108607	14870	+	NA	NA	NA	NA	NA	NA	R	G	G	G	R	R	G	G	G	G	G	R	G	G	G	G	G	G	R	R	R	G	G	R	R	R	R	R	G	R	G	R	G	G	G	G	R	G	G
GQ03211-B01.3.357	C/A	108616	5541	+	NA	NA	NA	NA	NA	NA	C	M	M	M	M	C	C	N	C	A	C	M	C	M	M	M	M	C	M	M	M	A	C	C	A	M	C	C	M	C	C	M	M	M	M	A	C	M	A
ss538945831	A/G	108663	10024	+	NA	NA	NA	NA	NA	NA	A	A	A	R	R	A	R	R	A	A	A	A	R	A	R	A	A	A	R	A	N	A	A	A	A	A	A	A	A	A	N	A	A	G	A	R	A	A	R
08Pg05435e	T/C	109119	7135	+	NA	NA	NA	NA	NA	NA	T	Y	T	T	T	T	N	T	Y	Y	N	N	Y	Y	Y	Y	Y	Y	T	Y	Y	T	Y	Y	Y	Y	Y	Y	N	Y	Y	Y	N	N	N	N	N	N	N
NODE-25823-length-483-cov-79.712212-197	C	109211	7149	+	NA	NA	NA	NA	NA	NA	C	N	C	N	N	C	C	N	C	N	N	C	C	C	C	N	C	C	C	C	C	C	C	C	C	C	C	C	N	N	C	N	C	C	C	N	C	C	C
2-5636-01-9736-contigContig1-142	C/G	109221	1478	+	NA	NA	NA	NA	NA	NA	N	N	N	N	N	N	N	N	N	N	N	N	N	N	N	N	N	N	N	N	N	N	N	N	N	N	N	N	N	N	N	N	N	N	N	N	N	N	N
GQ0271-B09.1.195	G/A	109222	15806	+	NA	NA	NA	NA	NA	NA	N	G	G	G	G	N	G	G	G	G	G	G	N	G	N	G	G	G	G	G	G	G	G	G	G	G	N	G	G	G	G	G	R	R	G	N	G	G	A
GQ03209-L17.2.1401	C/T	109348	1270	+	NA	NA	NA	NA	NA	NA	Y	Y	Y	C	T	C	T	Y	Y	Y	Y	Y	T	Y	Y	Y	Y	Y	T	Y	T	Y	Y	Y	Y	Y	Y	C	Y	Y	T	C	C	C	Y	Y	Y	Y	Y
ss538948838	G/T	109428	15069	+	NA	NA	NA	NA	NA	NA	G	G	G	G	G	K	G	G	G	K	K	G	G	G	G	N	K	G	G	G	G	G	G	G	G	G	K	K	G	G	G	G	G	G	G	K	K	G	G
GQ04011-D06.1.213	T/A	109433	3395	+	NA	NA	NA	NA	NA	NA	T	T	W	W	T	T	T	T	A	T	T	T	T	W	A	A	W	W	T	T	A	T	T	W	N	T	T	T	T	W	T	T	T	W	T	W	T	T	T
GQ03002-I06.2.174	G/A	109548	1409	+	NA	NA	NA	NA	NA	NA	R	A	G	G	G	A	G	R	R	G	G	G	G	R	A	R	G	G	G	R	R	R	R	R	R	R	R	R	R	R	R	R	G	R	R	R	G	R	R
GQ03002-I06.2.728	C/T	109548	3036	+	NA	NA	NA	NA	NA	NA	Y	T	C	C	C	T	C	C	Y	C	C	C	C	C	T	Y	C	C	C	Y	C	Y	Y	Y	Y	C	Y	Y	C	Y	Y	Y	C	Y	C	Y	C	C	C
FCL697Contig1-921	A/G	109548	3174	+	NA	NA	NA	NA	NA	NA	R	G	R	A	R	G	A	R	R	A	R	A	A	A	G	N	R	A	A	R	A	R	N	R	R	R	R	N	A	R	N	R	N	N	N	N	N	N	N
FCL697Contig1-1758	A/G	109548	4422	+	NA	NA	NA	NA	NA	NA	R	A	G	G	R	A	G	R	A	G	R	G	G	R	A	R	R	G	G	R	R	R	R	A	R	R	R	R	A	R	R	R	R	R	A	R	G	R	A
GQ03901-N10.1.973	A/C	109804	10253	+	NA	NA	NA	NA	NA	NA	A	A	M	C	A	M	M	A	A	M	A	A	M	M	M	M	A	A	M	A	M	A	M	M	M	C	C	A	A	M	A	A	C	A	A	A	A	M	M
CL437Contig1-277	C/T	109845	8726	+	NA	NA	NA	NA	NA	NA	C	C	C	C	C	C	C	C	C	C	C	C	C	C	C	C	C	C	C	C	C	C	C	C	C	C	C	C	C	C	C	C	N	N	N	N	N	N	N
GQ03012-I09.1.631	G/A	110148	3409	+	NA	NA	NA	NA	NA	NA	G	G	G	G	G	R	R	G	G	G	G	G	G	G	R	G	G	R	G	R	G	R	G	A	G	A	R	G	G	R	R	R	R	R	G	G	G	G	G
PTC10681-2	T/C	110148	4019	+	NA	NA	NA	NA	NA	NA	T	T	T	T	T	T	T	T	T	T	T	T	T	T	T	T	T	T	T	T	T	T	T	T	Y	T	T	T	T	T	T	T	T	T	T	T	T	T	T
GQ03113-N13.1.1005	C/T	110169	8304	+	NA	NA	NA	NA	NA	NA	T	Y	C	Y	Y	T	Y	Y	T	T	T	C	Y	Y	Y	Y	C	T	T	C	C	Y	Y	Y	C	Y	T	C	Y	Y	T	C	Y	Y	Y	Y	Y	C	C
GQ02011-E06.1.276	C/T	111124	3742	+	NA	NA	NA	NA	NA	NA	C	C	C	C	C	C	C	C	C	C	C	C	C	Y	C	C	C	C	Y	C	C	C	C	Y	C	C	Y	C	C	C	C	C	C	Y	C	C	C	C	Y
FCL683Contig1-853	A	111502	23697	+	NA	NA	NA	NA	NA	NA	A	A	A	A	A	A	A	A	A	A	A	A	A	A	A	A	A	A	A	A	A	A	A	A	A	A	A	A	A	A	A	A	A	A	A	A	A	A	A
ss538952634	C/T	111545	2573	+	NA	NA	NA	NA	NA	NA	C	C	C	C	C	C	C	C	C	C	C	C	C	C	C	C	C	C	Y	C	C	C	C	C	C	C	C	C	C	C	C	C	C	C	C	C	C	C	C
PUT3584-264	G	111912	25658	+	NA	NA	NA	NA	NA	NA	G	G	G	G	G	G	G	G	G	G	G	G	G	G	G	G	G	G	G	G	G	G	G	G	G	G	G	G	G	G	G	G	G	G	G	G	G	G	G
GQ03123-G19.1.670	A/G	112061	4694	+	NA	NA	NA	NA	NA	NA	A	A	R	A	R	R	R	A	A	A	G	R	A	A	R	A	A	A	A	A	A	R	A	R	A	A	N	R	R	G	R	G	A	R	R	A	R	A	A
PGLM2-1176	G/A	112061	6371	+	NA	NA	NA	NA	NA	NA	G	G	R	G	R	R	G	R	R	G	G	R	G	G	G	R	R	R	G	G	R	R	G	R	G	G	G	R	G	G	R	R	A	A	G	G	G	G	G
FCL1213Contig2-229	T/G	112260	10273	+	NA	NA	NA	NA	NA	NA	N	N	N	N	N	N	N	N	N	N	N	N	N	N	N	N	N	N	N	N	N	N	N	N	N	N	N	N	N	N	N	N	G	K	G	K	N	K	K
GQ0258-E05.1.351	T/C	112342	4407	+	NA	NA	NA	NA	NA	NA	T	T	T	T	Y	T	Y	T	T	T	Y	Y	T	T	T	Y	Y	Y	T	Y	Y	C	Y	T	T	T	Y	T	T	T	Y	T	Y	Y	T	T	T	C	C
PGLM2-0818	G/A	112342	5099	+	NA	NA	NA	NA	NA	NA	G	R	R	A	G	R	R	R	G	G	G	R	R	A	R	R	R	A	G	G	G	R	R	A	A	R	R	G	A	G	A	G	R	G	A	R	G	A	A
GQ03238-O10.1.621	A/C	112563	7555	+	NA	NA	NA	NA	NA	NA	M	M	N	N	M	N	N	N	M	M	M	N	M	N	M	N	M	N	M	M	N	M	N	N	N	M	N	N	M	M	M	M	C	M	M	M	A	M	A
GQ03112-C07.1.794	G/A	112831	8280	+	NA	NA	NA	NA	NA	NA	R	G	A	G	G	R	R	G	G	G	R	G	G	R	R	G	R	R	R	G	G	R	A	G	R	R	G	G	R	A	R	A	R	R	R	G	R	G	G
GQ03112-C07.1.1170	C/A	112831	8772	+	NA	NA	NA	NA	NA	NA	A	C	M	M	C	M	C	M	M	M	C	C	C	C	M	C	C	C	C	C	C	C	C	M	M	C	C	C	M	C	C	C	C	C	M	M	C	C	M
0-9749-01-9969-contigContig1-200	G	112923	3213	+	NA	NA	NA	NA	NA	NA	N	N	N	N	N	N	N	N	N	N	N	N	N	N	N	N	N	N	N	N	N	N	N	N	N	N	N	N	N	N	N	N	N	N	N	N	N	N	N
ss538946421	G/A	113024	3829	+	NA	NA	NA	NA	NA	NA	R	G	R	G	R	G	G	R	R	G	R	G	R	R	G	R	R	R	R	R	G	G	G	R	G	R	G	G	R	R	G	R	R	R	R	R	R	R	G
NODE-9408-length-853-cov-110.656509-693	A/G	113143	6530	+	NA	NA	NA	NA	NA	NA	A	R	A	A	A	A	A	A	A	A	A	A	A	A	A	A	A	A	A	A	A	A	A	A	A	A	A	A	A	A	A	A	A	A	A	A	A	A	A
GQ03519-O21.1.1592	T/C	113146	7323	+	NA	NA	NA	NA	NA	NA	T	T	T	T	T	T	N	T	T	Y	T	T	T	T	Y	T	T	T	T	T	T	T	Y	T	T	T	T	T	T	T	T	T	T	T	T	T	Y	T	T
GQ03212-L08.3.41	T/G	113300	28854	+	NA	NA	NA	NA	NA	NA	T	K	T	K	K	G	K	K	T	K	T	K	K	T	T	T	T	K	T	K	K	T	T	G	K	K	T	T	K	K	T	K	K	T	K	T	K	T	G
MA_113465g0010-510-[A_G]	A/G	113465	7575	+	NA	NA	NA	NA	NA	NA	N	N	N	N	N	N	N	N	N	N	N	N	N	N	N	N	N	N	N	N	N	N	N	N	N	N	N	N	N	N	N	N	N	N	N	N	N	N	N
FCL1977Contig1-110	C/T	113665	10436	+	NA	NA	NA	NA	NA	NA	Y	Y	Y	Y	Y	Y	T	C	Y	C	Y	Y	Y	Y	Y	T	C	T	Y	T	T	C	Y	T	T	Y	Y	C	Y	C	C	C	Y	Y	Y	Y	C	T	C
FCL1977Contig1-197	C/T	113665	10523	+	NA	NA	NA	NA	NA	NA	C	Y	C	C	C	C	C	C	C	Y	C	C	C	C	C	C	C	C	C	C	C	C	C	C	C	C	C	Y	C	Y	Y	C	C	Y	C	C	C	C	C
CL299Contig1-235	T/C	114136	18659	+	NA	NA	NA	NA	NA	NA	N	N	N	N	N	N	N	N	N	N	N	N	N	N	N	N	N	N	N	N	N	N	N	N	N	N	N	N	N	N	N	N	T	T	C	N	Y	C	T
PabiesKN4a-573	C/A	114226	6871	+	NA	NA	NA	NA	NA	NA	C	C	C	M	C	C	M	C	C	C	C	C	C	C	C	C	C	C	C	N	C	C	C	C	C	C	C	C	C	C	C	C	C	C	C	C	C	C	C
GQ04009-P24.1.708	T/C	114284	2740	+	NA	NA	NA	NA	NA	NA	T	Y	Y	T	T	T	T	T	T	T	N	N	T	T	Y	Y	T	T	T	T	C	Y	Y	Y	Y	T	Y	N	T	Y	Y	Y	Y	Y	T	Y	C	Y	Y
MA_114475g0010-2288-[A_G]	A/G	114475	6674	+	NA	NA	NA	NA	NA	NA	A	A	R	R	R	A	A	R	G	R	A	A	A	R	A	R	R	A	A	A	A	A	R	A	A	G	R	R	R	A	R	A	A	A	R	R	R	R	A
MA_114475g0010-553-[C_T]	C/T	114475	8409	+	NA	NA	NA	NA	NA	NA	C	C	Y	Y	Y	C	C	Y	T	Y	C	C	C	Y	C	Y	Y	C	C	C	C	C	Y	C	C	T	Y	Y	Y	C	Y	C	C	C	Y	Y	Y	Y	C
GQ0031-M16.1.248	G/A	114738	10702	+	NA	NA	NA	NA	NA	NA	G	G	G	G	G	G	G	G	G	G	G	R	G	G	G	G	G	G	G	G	G	G	G	G	G	G	G	G	G	G	G	G	G	G	G	G	G	G	G
MA_114866g0010-107-[T_C]	C	114866	4375	+	NA	NA	NA	NA	NA	NA	C	C	C	C	C	C	C	N	C	N	C	C	C	C	C	C	C	N	N	N	C	C	C	C	C	C	C	C	C	C	C	N	C	C	C	C	C	C	C
MA_114955g0020-5054-[C_A]	C/A	114955	18177	+	NA	NA	NA	NA	NA	NA	A	C	C	C	C	M	M	C	M	C	M	M	M	A	C	C	C	M	C	M	C	M	M	C	C	C	C	M	C	C	C	C	A	C	C	M	C	C	M
MA_114955g0020-3585-[T_A]	T/A	114955	19646	+	NA	NA	NA	NA	NA	NA	N	N	N	N	N	N	N	N	N	N	N	N	N	N	N	N	N	N	N	N	N	N	N	N	N	N	N	N	N	N	N	N	N	N	N	N	N	N	N
MA_114955g0020-1640-[C_T]	C/T	114955	21591	+	NA	NA	NA	NA	NA	NA	T	Y	C	C	C	Y	Y	C	Y	C	Y	Y	Y	T	T	C	C	Y	C	Y	C	Y	Y	Y	Y	Y	C	T	C	C	C	C	T	C	C	Y	C	C	Y
GQ03322-P21.4.1372	A/C	114968	8302	+	NA	NA	NA	NA	NA	NA	M	M	M	A	A	A	M	A	A	A	C	A	A	A	M	A	A	M	M	M	M	A	M	A	A	A	A	A	C	M	A	A	C	C	C	M	A	M	M
ss538949124	C/T	115283	12714	+	NA	NA	NA	NA	NA	NA	C	Y	C	Y	C	C	C	C	C	C	C	C	C	C	C	C	C	C	C	C	C	C	C	C	C	C	C	C	C	C	C	C	C	C	C	C	C	C	C
PabiesPrMYB2-543	G	115536	2432	+	NA	NA	NA	NA	NA	NA	G	G	G	G	N	N	G	G	G	G	G	N	G	N	G	G	G	G	G	G	N	G	G	G	G	G	G	N	G	G	G	G	G	G	G	N	G	G	G
PabiesPrMYB2-635	C/T	115536	2524	+	NA	NA	NA	NA	NA	NA	N	Y	N	Y	N	N	Y	N	N	Y	N	N	N	N	N	Y	Y	Y	Y	N	Y	N	N	N	N	N	N	N	N	Y	N	Y	N	N	N	N	N	N	N
PabiesPrMYB2-753	A	115536	2640	+	NA	NA	NA	NA	NA	NA	A	A	A	A	A	A	A	A	A	A	A	A	A	A	A	A	A	A	A	A	A	A	A	A	A	A	A	A	A	A	A	A	A	A	A	A	A	A	A
PabiesPrMYB2-827	T	115536	2712	+	NA	NA	NA	NA	NA	NA	T	T	T	T	T	T	T	T	T	T	T	T	T	T	T	T	T	T	T	T	T	T	T	T	T	T	T	T	T	T	T	T	T	T	T	T	T	T	T
PabiesPrMYB2-932	C/T	115536	2816	+	NA	NA	NA	NA	NA	NA	Y	Y	C	Y	C	Y	C	C	C	Y	C	C	C	C	Y	Y	C	C	C	C	C	C	Y	T	C	Y	Y	C	C	C	Y	C	Y	Y	C	Y	Y	C	Y
MA_115536g0010-93-[C_T]	C/T	115536	3177	+	NA	NA	NA	NA	NA	NA	C	C	C	Y	Y	C	C	C	C	C	C	C	Y	C	N	C	C	C	C	C	Y	Y	N	Y	C	C	C	C	C	C	C	C	Y	C	C	Y	Y	C	C
PabiesMYB2-866	T	115536	4011	+	NA	NA	NA	NA	NA	NA	N	N	N	N	N	N	N	N	N	T	T	N	N	N	N	T	N	N	N	T	N	N	T	T	N	N	N	N	T	N	T	T	T	T	T	T	T	T	T
PabiesMYB2-1166	T/C	115536	4299	+	NA	NA	NA	NA	NA	NA	Y	Y	T	Y	T	Y	T	T	T	Y	T	T	T	T	T	Y	T	T	T	T	T	T	Y	Y	T	Y	T	Y	T	T	Y	T	T	T	T	T	T	Y	T
PabiesMYB2-1302	C/A	115536	4379	+	NA	NA	NA	NA	NA	NA	M	M	C	M	C	M	C	C	C	M	C	C	C	C	C	M	C	C	C	C	C	C	M	M	C	M	C	M	C	C	M	C	C	C	C	N	C	M	C
PabiesMYB2-1448	G/A	115536	4526	+	NA	NA	NA	NA	NA	NA	R	R	R	R	A	R	R	R	G	R	G	G	G	G	G	A	R	G	R	G	R	G	A	R	G	R	G	R	G	R	R	G	R	G	G	G	A	R	R
PabiesMYB2-1774	C/T	115536	4847	+	NA	NA	NA	NA	NA	NA	Y	C	C	Y	C	Y	C	C	C	C	C	C	Y	Y	C	C	C	Y	C	C	Y	Y	C	C	Y	C	Y	Y	C	C	C	C	C	Y	C	Y	C	C	C
PabiesMYB2-1842	C	115536	4898	+	NA	NA	NA	NA	NA	NA	C	C	C	C	C	C	C	C	C	C	C	C	C	C	C	C	C	C	C	C	C	C	C	C	C	C	C	C	C	C	C	C	C	C	C	C	C	C	C
PabiesMYB2-2004	G	115536	5057	+	NA	NA	NA	NA	NA	NA	G	G	G	G	G	G	G	G	G	G	G	G	G	G	G	G	G	G	G	G	G	G	G	G	G	G	G	G	G	G	G	G	G	G	G	G	G	G	G
MA_115536g0010-2534-[A_C]	A/C	115536	5618	+	NA	NA	NA	NA	NA	NA	M	A	A	M	A	M	A	A	A	A	A	A	M	A	A	A	A	M	A	A	M	M	A	A	M	A	A	M	A	A	A	A	A	M	A	A	A	A	A
PabiesMYB2-3194	G	115536	6228	+	NA	NA	NA	NA	NA	NA	G	G	G	G	G	G	G	G	G	G	G	G	G	G	G	G	G	G	G	G	G	G	G	G	G	G	G	G	G	G	G	G	G	G	G	G	G	G	G
PabiesMYB2-3403	A/G	115536	6433	+	NA	NA	NA	NA	NA	NA	A	R	A	A	A	A	R	R	R	A	R	R	A	R	R	A	A	A	N	A	A	A	A	A	A	A	R	A	A	R	A	R	A	A	A	A	A	R	A
PabiesMYB2-3545	A/G	115536	6573	+	NA	NA	NA	NA	NA	NA	A	A	A	A	A	A	A	A	A	A	A	A	A	A	A	A	A	A	A	A	A	A	A	A	A	A	A	A	A	A	A	A	A	A	A	A	R	A	R
PabiesMYB2-3893	G/C	115536	6915	+	NA	NA	NA	NA	NA	NA	G	S	G	G	G	G	S	S	G	G	S	S	G	S	S	G	G	G	S	G	G	G	G	G	G	G	S	G	G	G	G	G	G	G	G	N	G	S	G
PabiesMYB2-4049	G/T	115536	7069	+	NA	NA	NA	NA	NA	NA	G	G	G	G	G	G	G	G	G	G	G	G	G	G	G	G	G	G	G	G	G	G	G	G	G	G	G	G	G	G	N	G	G	G	G	G	G	G	G
PabiesMYB2-4183	G	115536	7200	+	NA	NA	NA	NA	NA	NA	G	G	G	G	G	G	G	G	G	G	G	G	G	G	G	G	G	G	G	G	G	G	G	G	G	G	G	G	G	G	G	G	G	G	G	G	G	G	G
GQ0207-N08.1.848	C/G	115537	23633	+	NA	NA	NA	NA	NA	NA	C	G	C	S	G	C	C	C	C	S	S	C	C	C	S	C	G	S	S	C	C	C	S	C	S	C	C	C	S	G	C	C	C	C	S	C	G	C	S
WS-2.0-GQ0013.BR.1-C14.1-659	G/T	115570	3117	+	NA	NA	NA	NA	NA	NA	N	N	N	N	N	N	N	N	N	N	N	N	N	N	N	N	N	N	N	N	N	N	N	N	N	N	N	N	N	N	N	N	N	N	N	N	N	N	N
PGLM1-1142	G/A	115613	10229	+	NA	NA	NA	NA	NA	NA	G	G	G	G	G	G	G	G	G	R	G	G	G	G	G	G	G	G	G	G	G	G	G	G	G	G	G	G	N	G	G	G	G	G	G	G	G	G	G
GCAT-2.0-GQ0044.BR-D21-EPB-04	A/C	115880	19062	+	NA	NA	NA	NA	NA	NA	N	A	N	N	A	N	C	N	N	N	N	N	N	N	N	M	N	A	N	N	N	A	N	N	N	N	N	N	N	N	N	N	A	A	C	A	C	N	C
GQ03120-J23.1.323	A/G	115979	44175	+	NA	NA	NA	NA	NA	NA	R	A	A	A	R	R	R	R	R	R	A	G	G	G	G	R	G	R	R	R	A	A	G	R	G	R	R	A	R	G	G	R	A	R	R	A	G	R	A
ss538946969	G/A	116648	12709	+	NA	NA	NA	NA	NA	NA	G	N	G	G	G	G	G	G	G	G	G	G	R	G	G	G	R	G	G	G	G	G	N	R	N	G	N	G	G	R	G	R	G	G	G	G	G	R	G
FCL1154Contig1-1095	A/G	116775	27544	+	NA	NA	NA	NA	NA	NA	N	N	N	N	N	N	N	N	N	N	N	N	N	N	N	N	N	N	N	N	N	N	N	N	N	N	N	N	N	N	N	N	N	N	N	N	N	N	N
GQ03303-N21.1.735	T/G	116906	8166	+	NA	NA	NA	NA	NA	NA	T	T	T	T	T	T	T	T	T	T	K	T	T	T	T	T	T	T	T	T	T	T	T	T	T	T	T	T	T	T	T	T	T	T	T	T	T	T	T
GQ03303-N21.1.395	C/A	116906	8987	+	NA	NA	NA	NA	NA	NA	M	M	C	A	M	C	M	M	A	M	M	M	N	C	C	C	C	M	M	C	A	M	M	M	M	C	M	M	M	M	M	A	M	C	M	M	A	C	C
ss538950196	C/T	117035	3891	+	NA	NA	NA	NA	NA	NA	N	N	Y	N	N	N	N	C	C	N	N	N	C	C	C	Y	N	C	N	C	N	N	N	Y	C	C	N	N	C	N	C	C	C	N	C	N	C	C	C
MA_117731g0010-442-[A_G]	G/A	117731	13536	+	NA	NA	NA	NA	NA	NA	G	G	R	R	G	G	R	G	R	R	G	R	A	G	G	R	G	G	G	R	R	R	R	G	A	G	G	G	G	R	G	G	R	A	G	G	G	R	G
MA_117731g0010-510-[A_G]	G/A	117731	13604	+	NA	NA	NA	NA	NA	NA	N	N	A	N	N	N	N	N	N	A	N	A	A	N	A	N	N	N	N	N	N	N	N	N	A	N	N	N	N	N	N	R	R	A	N	N	R	R	G
WS0349-P18.1.702	C/T	118371	14444	+	NA	NA	NA	NA	NA	NA	C	C	Y	C	Y	C	C	Y	C	C	C	C	C	C	C	C	C	Y	C	Y	C	C	C	C	C	C	Y	Y	C	C	C	C	C	C	C	C	C	C	C
NODE-12228-length-276-cov-134.847824-162	C/T	118377	17768	+	NA	NA	NA	NA	NA	NA	T	C	C	C	C	C	C	C	Y	C	C	Y	C	C	C	C	C	Y	C	C	C	C	C	C	C	C	C	C	Y	C	C	C	C	C	Y	C	C	C	C
FCL1045Contig1-982	A/G	118809	6273	+	NA	NA	NA	NA	NA	NA	A	A	A	A	A	A	A	A	A	A	A	A	A	A	A	A	A	A	A	A	A	A	A	A	A	A	R	A	A	A	A	A	A	A	A	A	A	A	A
ss538943063	A/G	118815	14051	+	NA	NA	NA	NA	NA	NA	A	A	A	A	A	A	A	A	A	A	A	A	R	R	R	A	A	A	R	A	A	R	R	A	A	R	R	A	A	A	R	A	R	A	A	A	A	A	A
GQ0044.B3.r-B21.1-272	T/C	118833	3761	+	NA	NA	NA	NA	NA	NA	T	Y	Y	T	C	Y	T	T	Y	Y	T	C	Y	T	Y	T	C	Y	Y	Y	C	Y	Y	T	T	Y	T	Y	T	Y	T	Y	C	T	T	Y	Y	Y	C
GQ02901-G13.4.997	G/C	118833	4899	+	NA	NA	NA	NA	NA	NA	G	N	G	G	N	N	G	N	G	G	G	G	G	G	G	G	G	G	G	N	G	G	G	G	G	G	G	G	G	G	G	G	N	N	N	N	N	N	N
GQ03309-H18.2.1365	A/C	118953	9539	+	NA	NA	NA	NA	NA	NA	M	A	C	C	A	M	M	C	M	M	A	A	M	M	M	A	A	M	A	M	A	M	M	M	A	M	M	C	C	A	A	M	A	M	C	M	M	A	A
FCL1510Contig1-113	C/A	119175	2808	+	NA	NA	NA	NA	NA	NA	C	C	C	C	C	M	C	C	M	M	M	C	C	C	C	M	C	M	C	M	C	C	C	C	C	A	C	M	C	C	M	C	C	C	C	C	M	M	C
ss538949542	T/C	119183	11682	+	NA	NA	NA	NA	NA	NA	Y	T	T	T	T	T	T	T	T	T	T	Y	T	T	T	T	T	T	T	T	Y	T	Y	C	Y	T	T	T	T	T	Y	T	Y	T	T	T	T	T	T
WS-2.0-GQ03417.B7-O19.1-1215	G/T	119424	10110	+	NA	NA	NA	NA	NA	NA	T	G	G	G	G	G	G	G	G	G	G	G	G	G	G	K	G	G	G	G	G	K	G	G	G	G	G	G	G	G	G	G	G	K	G	G	N	G	G
GQ03108-M05.1.899	C/T	119841	24282	+	NA	NA	NA	NA	NA	NA	T	Y	Y	Y	Y	C	Y	Y	Y	C	Y	C	Y	C	T	C	C	Y	Y	Y	C	Y	C	C	Y	C	Y	Y	Y	Y	T	T	C	C	Y	Y	C	Y	Y
08pg07937c	A/G	119966	6741	+	NA	NA	NA	NA	NA	NA	G	A	A	R	A	R	A	R	R	R	R	A	R	A	A	A	A	A	R	A	G	R	A	A	R	R	R	A	A	G	R	R	R	A	A	R	A	R	A
GQ04011-G07.1.1283	T/C	120020	7112	+	NA	NA	NA	NA	NA	NA	Y	C	Y	Y	Y	Y	Y	Y	C	Y	Y	C	T	T	T	C	C	Y	C	Y	Y	Y	T	Y	C	T	Y	C	C	T	Y	C	Y	T	C	Y	Y	Y	C
PGLM2-1325	A/G	120230	5496	+	NA	NA	NA	NA	NA	NA	A	A	A	A	A	A	A	A	R	A	A	A	A	A	R	A	A	A	R	A	A	A	A	R	A	A	A	A	A	R	A	A	A	R	A	A	A	A	A
PGWD1-0142	G/C	120230	5682	+	NA	NA	NA	NA	NA	NA	G	G	G	G	G	G	N	G	G	G	G	G	G	G	G	G	G	S	G	G	C	G	N	G	G	S	G	G	G	G	G	G	N	N	N	N	N	N	N
GQ03116-K04.1.672	G/A	120329	4735	+	NA	NA	NA	NA	NA	NA	G	R	G	G	R	R	G	G	G	G	G	G	G	G	G	R	G	G	G	R	G	A	G	R	R	G	R	G	G	R	R	R	G	R	G	G	G	A	G
02811-O10-215	C/G	120345	3038	+	NA	NA	NA	NA	NA	NA	S	N	S	N	N	S	S	S	C	C	S	S	C	S	S	C	C	S	S	S	N	S	C	N	S	S	C	C	S	C	S	S	S	C	S	S	S	C	S
02811-O10-309	A/C	120345	3132	+	NA	NA	NA	NA	NA	NA	N	N	N	N	N	N	N	N	N	N	N	N	N	N	N	N	N	N	N	N	N	N	N	N	N	N	N	N	N	N	N	N	N	N	N	N	N	N	N
02811-O10-798	C/G	120345	3615	+	NA	NA	NA	NA	NA	NA	N	N	N	N	N	N	N	N	N	N	N	N	N	N	N	N	N	N	N	N	N	N	N	N	N	N	N	N	N	N	N	N	N	N	N	N	N	N	N
GQ03112-L05.1.225	G/T	120363	7949	+	NA	NA	NA	NA	NA	NA	G	G	G	G	G	G	G	G	G	G	G	G	G	G	G	G	G	G	G	G	G	G	G	G	G	G	G	G	G	G	K	G	G	K	G	G	G	G	G
FCL5599Contig1-427	G/C	120626	12866	+	NA	NA	NA	NA	NA	NA	S	S	G	S	G	G	G	G	G	G	N	G	G	S	G	G	S	S	G	S	S	G	G	G	G	G	S	S	S	G	S	S	G	G	S	S	G	G	G
GQ03313-N24.1.733	G	120806	9379	+	NA	NA	NA	NA	NA	NA	G	G	G	N	G	G	G	N	G	G	G	G	G	G	N	G	G	G	G	G	G	G	G	G	G	G	G	G	G	G	G	G	G	G	G	G	G	G	G
ss538951911	G/A	120806	9518	+	NA	NA	NA	NA	NA	NA	R	G	R	G	G	N	G	G	G	R	R	G	R	G	G	R	R	G	G	G	G	R	G	R	R	R	G	G	G	G	G	R	G	G	G	G	G	G	G
GQ0134-N20.1.897	G/C	120902	1515	+	NA	NA	NA	NA	NA	NA	G	G	G	G	G	G	G	G	S	G	G	G	G	G	G	G	G	G	G	G	G	G	G	G	S	G	G	G	G	G	S	S	G	G	G	G	G	G	G
WS-2.0-GQ03126.B7-A11.1-748	T	121026	12333	+	NA	NA	NA	NA	NA	NA	T	T	T	T	T	T	T	T	T	T	T	T	T	T	T	T	T	T	T	T	T	T	T	T	T	T	T	T	T	T	T	T	T	T	T	T	T	T	T
MA_121267g0010-916-[T_C]	T/C	121267	4240	+	NA	NA	NA	NA	NA	NA	T	T	T	T	Y	T	C	Y	T	Y	T	T	T	T	T	Y	T	Y	Y	T	T	T	T	T	T	T	T	T	T	Y	Y	Y	T	T	T	T	Y	T	T
FCL1114Contig1-963	A/G	121360	3410	+	NA	NA	NA	NA	NA	NA	N	N	N	N	N	N	N	N	N	N	N	N	N	N	N	N	N	N	N	N	N	N	N	N	N	N	N	N	N	N	N	N	A	A	A	A	N	A	A
MA_121485g0010-3656-[A_T]	T/A	121485	5868	+	NA	NA	NA	NA	NA	NA	T	T	W	W	T	T	W	T	T	W	W	T	W	W	T	A	W	A	T	T	T	T	A	T	W	W	T	T	T	T	T	T	T	T	T	T	A	W	T
MA_121485g0010-3571-[C_T]	C/T	121485	5953	+	NA	NA	NA	NA	NA	NA	C	T	C	Y	T	C	Y	Y	C	Y	C	C	C	C	C	C	Y	C	C	C	T	C	C	C	C	C	C	C	C	Y	C	Y	Y	C	C	C	C	Y	Y
MA_121485g0010-3412-[G_T]	G/T	121485	6112	+	NA	NA	NA	NA	NA	NA	G	G	K	G	G	G	G	G	K	G	G	K	G	K	G	G	G	G	G	G	G	G	G	G	G	G	G	G	G	G	G	K	G	G	G	G	G	G	G
ss538953311	G/C	121523	2918	+	NA	NA	NA	NA	NA	NA	G	G	G	G	N	G	G	G	G	G	G	G	G	G	G	G	G	G	G	G	G	G	G	G	G	G	S	G	G	G	G	G	G	G	G	N	G	G	G
FCL500Contig1-303	C/G	121617	9997	+	NA	NA	NA	NA	NA	NA	G	S	S	S	C	G	S	G	S	S	G	C	C	C	S	G	C	C	C	C	C	S	S	S	S	C	G	S	C	G	S	G	S	S	C	S	S	G	S
FCL500Contig1-797	A/C	121617	11003	+	NA	NA	NA	NA	NA	NA	C	M	M	M	A	C	M	C	M	M	C	A	A	A	M	C	A	A	A	A	A	M	M	M	M	A	C	M	A	C	M	C	M	M	A	M	M	C	M
WS00746-F12.1.216	T/C	121663	2124	+	NA	NA	NA	NA	NA	NA	T	T	Y	Y	T	Y	T	Y	T	Y	T	Y	T	Y	T	Y	Y	Y	T	T	T	Y	T	T	T	T	T	T	T	T	T	T	T	T	T	T	T	T	Y
GQ03009-F08.2.606	A	121710	5533	+	NA	NA	NA	NA	NA	NA	N	A	A	A	A	A	A	A	A	A	A	A	A	A	N	A	A	A	A	A	A	A	A	A	A	A	N	A	A	A	A	A	N	A	A	A	A	A	A
GQ03237-D15.1.370	G/A	121869	1419	+	NA	NA	NA	NA	NA	NA	G	R	R	R	R	R	R	R	R	G	G	G	R	G	G	A	R	G	G	G	G	R	R	G	G	R	G	R	G	R	G	G	G	R	G	G	R	R	G
GQ04011-C03.4.1017	C/T	121907	14791	+	NA	NA	NA	NA	NA	NA	Y	C	C	C	C	C	C	C	Y	C	Y	C	C	C	C	C	C	C	C	C	C	C	C	C	Y	C	Y	C	C	C	T	C	C	C	C	C	C	C	Y
CL205Contig1-2244	T/C	122492	39155	+	NA	NA	NA	NA	NA	NA	N	N	N	N	N	N	N	N	N	N	N	N	N	N	N	N	N	N	N	N	N	N	N	N	N	N	N	N	N	N	N	N	N	N	N	N	N	N	N
FCL1750Contig1-305	G/T	122661	6488	+	NA	NA	NA	NA	NA	NA	K	K	K	G	K	K	T	K	K	K	K	T	T	K	G	G	G	K	G	T	K	G	K	K	K	T	K	T	K	K	G	G	K	G	K	G	T	G	G
GQ03006-D16.1.1383	C/T	123133	4090	+	NA	NA	NA	NA	NA	NA	T	Y	C	T	C	C	C	T	Y	Y	Y	T	Y	T	T	C	T	Y	C	T	C	Y	C	Y	Y	C	Y	Y	C	C	Y	C	C	C	C	Y	Y	C	C
GQ03006-D16.1.161	G/T	123133	5456	+	NA	NA	NA	NA	NA	NA	G	G	G	K	G	G	G	T	G	K	K	G	K	G	K	K	G	K	G	G	G	K	T	G	G	K	G	G	G	K	G	G	G	G	G	K	G	K	G
MA_123133g0010-850-[G_A]	G/A	123133	5698	+	NA	NA	NA	NA	NA	NA	G	R	G	R	R	G	G	R	R	R	R	G	R	G	G	G	R	R	G	G	G	G	R	G	G	R	G	G	G	G	R	R	R	R	G	R	G	R	R
MA_123133g0010-564-[T_C]	T/C	123133	5984	+	NA	NA	NA	NA	NA	NA	T	T	T	Y	T	C	T	T	Y	T	Y	Y	T	Y	Y	Y	C	Y	Y	T	T	T	T	T	C	Y	T	T	T	Y	T	T	Y	T	T	T	Y	T	Y
FCL2255Contig1-109	G/A	123211	44059	+	NA	NA	NA	NA	NA	NA	G	G	R	G	G	G	G	G	G	G	R	G	G	A	G	G	N	G	N	G	N	R	R	N	G	G	R	G	N	G	G	G	G	G	R	G	G	G	G
GQ03312-B13.2.1311	C/T	123220	3156	+	NA	NA	NA	NA	NA	NA	T	Y	C	C	Y	T	T	C	C	C	C	C	C	Y	T	C	T	C	T	Y	C	C	Y	Y	Y	T	Y	Y	C	C	T	C	C	C	C	Y	T	Y	Y
FCL831Contig1-2251	A	123220	3252	+	NA	NA	NA	NA	NA	NA	A	A	A	A	A	A	A	A	A	A	A	A	A	A	A	A	A	A	A	A	A	A	A	A	A	A	A	A	A	A	A	A	A	A	A	A	A	A	A
GCAT-2.0-GQ0015.B3.r-I17-EPB-08	T/C	123220	4179	+	NA	NA	NA	NA	NA	NA	T	T	T	Y	T	Y	Y	Y	Y	T	T	T	T	Y	Y	T	T	T	T	T	T	T	T	T	T	T	T	T	Y	T	Y	T	T	T	Y	T	T	T	Y
PGLM1-0871	A/G	123220	5199	+	NA	NA	NA	NA	NA	NA	R	R	G	G	R	A	G	G	R	R	R	A	R	A	A	A	A	G	A	R	R	R	G	R	R	A	R	R	A	R	A	A	R	R	A	R	A	R	R
FCL58Contig2-451	C/T	123267	11519	+	NA	NA	NA	NA	NA	NA	Y	C	C	T	T	C	Y	T	C	C	T	C	Y	C	Y	T	Y	Y	C	C	Y	Y	Y	Y	T	C	C	Y	C	T	C	Y	T	Y	C	Y	C	T	Y
FCL58Contig2-317	C/T	123267	11653	+	NA	NA	NA	NA	NA	NA	C	C	C	C	C	Y	C	C	Y	Y	C	Y	Y	T	C	C	C	C	C	C	C	Y	C	C	C	Y	Y	C	Y	C	Y	Y	C	Y	Y	C	C	C	C
GQ03007-B12.1.1066	A/G	123267	11946	+	NA	NA	NA	NA	NA	NA	A	A	A	A	G	A	A	A	A	A	A	A	A	A	A	N	R	A	A	A	A	R	A	A	A	A	A	A	A	A	A	A	R	A	A	A	A	A	A
ss538948032	C	123478	4646	+	NA	NA	NA	NA	NA	NA	C	C	C	C	C	C	C	C	C	C	C	C	C	C	C	C	C	C	C	C	C	C	C	C	C	C	C	C	C	C	C	C	C	C	C	C	C	C	C
NODE-3331-length-1476-cov-52.556232-1166	G/C	123631	43277	+	NA	NA	NA	NA	NA	NA	G	G	G	S	G	G	G	G	G	G	S	N	G	G	G	G	N	S	G	G	S	S	G	G	S	G	S	G	S	G	G	G	S	S	S	G	S	G	S
0286-D08-Pb1-115	A/G	123993	11188	+	NA	NA	NA	NA	NA	NA	R	A	A	A	G	R	R	N	A	R	A	G	A	R	R	A	R	R	R	R	R	A	R	R	A	R	R	R	A	R	A	A	G	G	A	R	R	A	A
0286-D08-Pb1-270	T/C	123993	11344	+	NA	NA	NA	NA	NA	NA	T	T	T	T	C	Y	Y	C	T	Y	T	C	T	Y	Y	T	Y	Y	T	Y	T	T	Y	Y	T	Y	Y	Y	T	Y	T	T	C	C	T	N	Y	T	T
0286-D08-2nd-369	C/A	123993	12544	+	NA	NA	NA	NA	NA	NA	C	C	C	C	C	C	C	C	C	C	C	C	C	C	C	C	C	C	C	C	C	C	C	C	M	C	C	C	M	C	C	M	M	C	M	C	C	C	C
PabiesPRR7-F1-311	G/T	124244	20714	+	NA	NA	NA	NA	NA	NA	G	G	G	G	G	G	G	G	G	G	G	G	G	G	G	G	G	G	G	G	G	G	G	G	G	G	G	G	G	G	G	G	G	G	G	G	G	G	G
PabiesPRR7-F1-421	G	124244	20822	+	NA	NA	NA	NA	NA	NA	G	G	G	G	G	G	G	G	G	G	G	G	G	G	G	G	G	G	G	G	G	N	G	G	G	G	G	G	G	N	G	G	G	G	G	G	G	G	G
PabiesPRR7-F1-771	G/A	124244	21166	+	NA	NA	NA	NA	NA	NA	G	G	G	G	G	G	G	G	G	R	G	G	G	G	G	G	G	G	G	G	G	G	G	G	G	G	G	R	G	G	G	G	G	G	G	G	G	G	G
PabiesPRR7-F1-1505	C/T	124244	21888	+	NA	NA	NA	NA	NA	NA	Y	C	Y	T	Y	Y	Y	T	Y	Y	Y	C	Y	Y	C	Y	C	Y	T	Y	Y	C	C	C	Y	Y	C	C	T	C	C	C	C	Y	T	Y	Y	C	C
PabiesPRR7-F1-2518	A/G	124244	22885	+	NA	NA	NA	NA	NA	NA	A	A	A	A	A	A	A	A	A	A	A	A	A	A	A	A	A	A	A	A	A	A	A	A	A	A	A	A	A	A	A	A	A	A	A	A	A	A	A
PabiesPRR7-F2-534	A/T	124244	23481	+	NA	NA	NA	NA	NA	NA	A	A	A	A	A	A	A	A	A	A	A	A	A	A	A	A	A	A	A	A	A	A	A	A	A	A	A	W	A	A	A	A	A	A	A	A	A	A	A
PabiesPRR7-F3-104	C/T	124244	24248	+	NA	NA	NA	NA	NA	NA	C	C	C	C	C	C	C	C	C	C	C	C	C	C	C	C	C	C	C	C	C	C	C	C	C	C	C	C	C	C	C	C	C	C	C	Y	C	C	C
CL995Contig1-252	C/A	124514	6909	+	NA	NA	NA	NA	NA	NA	C	C	C	C	C	C	C	C	C	M	C	C	N	A	C	C	C	C	C	M	M	C	C	C	M	C	C	C	C	C	M	C	C	C	C	M	M	M	C
GQ03010-L12.1.330	C/A	124589	4877	+	NA	NA	NA	NA	NA	NA	M	N	A	M	A	M	M	N	M	N	N	M	M	M	M	N	N	N	N	M	M	M	M	N	M	N	M	N	N	M	M	M	M	M	M	M	A	C	M
PGWD1-0857	A/G	124646	16977	+	NA	NA	NA	NA	NA	NA	A	A	A	A	A	A	G	A	R	N	A	R	R	R	A	R	R	A	A	R	R	A	A	R	R	R	R	A	R	R	A	A	R	R	R	G	N	A	A
P03706-2	T/C	124661	11775	+	NA	NA	NA	NA	NA	NA	T	C	Y	Y	T	Y	T	Y	T	T	Y	T	Y	C	T	Y	Y	Y	T	T	C	T	T	Y	Y	Y	C	T	Y	Y	Y	T	Y	T	Y	Y	C	C	T
ss538946405	A/G	124940	6192	+	NA	NA	NA	NA	NA	NA	A	A	R	A	A	A	R	A	A	A	A	A	A	A	A	R	A	A	A	A	A	A	R	A	A	A	A	A	A	A	A	A	A	A	A	A	R	A	A
02746-A11-617	A	125131	10325	+	NA	NA	NA	NA	NA	NA	A	A	A	A	A	A	A	A	A	A	A	A	A	A	A	A	A	A	A	A	A	A	A	A	A	A	A	A	A	A	A	A	A	A	A	A	A	A	A
GQ03105-G11.1.615	A	125131	10401	+	NA	NA	NA	NA	NA	NA	A	A	A	A	N	A	A	A	A	A	A	A	A	A	A	A	A	A	A	A	A	A	A	A	A	A	A	A	A	A	A	A	A	A	A	A	N	A	A
GQ03309-J22.3.2299	G/A	125359	6901	+	NA	NA	NA	NA	NA	NA	G	G	G	G	G	G	G	G	G	G	R	G	R	G	G	R	G	G	R	G	G	G	G	G	G	R	G	G	G	G	G	G	G	G	G	R	G	G	R
GQ03230-D22.1.598	A/C	125470	3507	+	NA	NA	NA	NA	NA	NA	C	A	M	A	M	M	A	A	M	M	N	M	A	M	A	A	M	M	A	M	M	M	A	M	M	A	C	M	M	A	A	A	A	M	M	N	M	A	M
GQ03230-D22.1.361	T/C	125470	3744	+	NA	NA	NA	NA	NA	NA	T	C	T	Y	Y	T	T	Y	C	T	Y	T	T	C	Y	T	Y	C	T	Y	C	Y	C	Y	Y	Y	T	Y	Y	Y	Y	Y	C	Y	Y	Y	Y	Y	Y
FCL3309Contig1-1061	T/C	125631	6516	+	NA	NA	NA	NA	NA	NA	T	T	Y	T	T	T	Y	T	T	T	T	T	T	T	T	T	T	T	Y	T	T	T	T	T	Y	T	T	Y	T	T	T	T	T	T	T	Y	Y	C	T
GQ03206-H12.1.252	C/A	126270	9138	+	NA	NA	NA	NA	NA	NA	M	C	A	A	C	A	A	M	A	C	M	M	M	C	C	M	C	M	M	M	M	M	A	M	C	C	M	C	M	A	A	C	C	M	M	M	M	C	C
GQ03206-H12.1.767	A	126270	9653	+	NA	NA	NA	NA	NA	NA	A	A	A	A	A	A	A	A	A	A	A	A	A	A	A	A	A	A	A	A	A	A	A	A	A	A	A	A	A	A	A	A	A	A	A	A	A	A	A
ss538950355	G/A	126678	13243	+	NA	NA	NA	NA	NA	NA	G	G	G	G	G	G	G	G	G	G	G	G	G	G	G	G	G	G	G	G	G	G	G	G	G	G	G	G	G	G	G	G	G	G	G	G	G	G	G
GQ03321-J18.1.1420	T/G	127755	4630	+	NA	NA	NA	NA	NA	NA	N	T	N	N	N	N	T	K	T	T	N	N	N	N	N	N	N	N	N	T	T	T	T	T	T	N	N	T	N	T	T	T	K	G	N	N	N	K	K
GQ03311-H17.1.887	G/T	129080	13350	+	NA	NA	NA	NA	NA	NA	G	G	K	K	K	K	G	G	G	G	G	G	G	G	K	K	K	G	G	G	K	G	G	G	G	G	G	G	K	K	G	T	T	G	K	K	K	G	G
GQ03505-B11.1.738	G/A	129113	1703	+	NA	NA	NA	NA	NA	NA	G	G	G	G	G	G	G	G	R	G	G	G	G	R	G	G	G	G	G	G	G	G	G	G	G	G	G	R	G	R	G	G	G	G	G	G	G	G	G
CL17Contig2-209	T/G	129206	7664	+	NA	NA	NA	NA	NA	NA	K	G	T	K	G	K	K	T	K	G	G	T	K	T	K	G	K	T	K	G	K	K	K	T	K	K	K	T	K	G	T	T	T	K	K	T	G	K	T
GQ0025.BR-K09.1-1045	A/C	129206	8710	+	NA	NA	NA	NA	NA	NA	A	M	A	M	M	C	A	A	A	M	M	A	A	A	A	A	M	A	A	A	M	M	A	M	A	A	A	A	A	A	A	M	A	A	A	A	C	A	M
FCL1888Contig1-594	A/G	129476	6637	+	NA	NA	NA	NA	NA	NA	G	A	R	R	R	A	A	A	A	R	R	R	A	A	R	R	A	G	A	A	R	R	A	G	A	R	A	G	A	N	R	R	R	A	A	N	N	G	A
FCL885Contig1-173	G/C	129755	16000	+	NA	NA	NA	NA	NA	NA	G	G	G	G	N	G	G	G	G	G	G	S	G	G	C	G	G	S	G	S	G	S	S	S	G	S	S	G	G	G	S	N	S	S	G	S	G	G	G
FCL671Contig1-701	T/C	129930	12436	+	NA	NA	NA	NA	NA	NA	T	T	T	T	T	T	T	T	T	T	T	T	T	T	Y	T	T	T	T	T	T	T	T	T	T	T	T	T	T	T	T	T	T	T	T	T	T	T	T
GQ02819-E20.1.468	A/C	130277	11131	+	NA	NA	NA	NA	NA	NA	A	A	M	A	M	A	A	M	A	A	A	A	A	A	A	A	A	A	A	A	M	A	A	A	A	A	A	A	A	A	A	M	A	A	A	M	A	A	A
ss538946670	C/T	130334	10638	+	NA	NA	NA	NA	NA	NA	C	C	C	C	C	C	Y	Y	T	Y	C	C	C	Y	C	Y	C	C	C	C	C	C	C	C	Y	T	Y	C	C	C	C	Y	Y	C	C	C	Y	Y	C
GQ04010-F10.1.1001	G	130615	3722	+	NA	NA	NA	NA	NA	NA	G	G	G	G	G	G	G	G	G	G	G	G	G	G	G	G	G	G	G	G	G	G	G	G	G	G	G	G	G	G	G	G	G	G	G	G	G	G	G
FCL2945Contig1-515	G/A	130918	14106	+	NA	NA	NA	NA	NA	NA	R	R	G	G	R	R	N	R	R	R	R	G	G	G	R	G	G	G	G	G	G	G	R	R	R	R	G	G	G	R	G	R	R	G	G	G	A	G	G
GQ04103-M18.1.1358	T/C	130918	14387	+	NA	NA	NA	NA	NA	NA	T	T	T	Y	T	T	T	T	T	T	T	T	T	T	T	T	Y	T	Y	T	T	T	Y	T	T	T	Y	Y	T	Y	T	T	T	T	T	T	T	T	T
GQ03008-L07.1.995	T/C	130934	2482	+	NA	NA	NA	NA	NA	NA	Y	T	T	T	Y	T	T	T	Y	Y	Y	Y	T	T	T	Y	Y	C	T	T	Y	T	Y	Y	Y	T	T	T	T	T	T	T	Y	Y	T	C	T	T	T
P6937-1	A/G	130934	2587	+	NA	NA	NA	NA	NA	NA	R	A	A	A	R	A	A	A	R	A	R	R	A	A	A	A	R	G	A	A	A	A	R	R	A	A	A	A	A	A	A	A	R	R	A	R	A	A	A
P6937-2	C/T	130934	2782	+	NA	NA	NA	NA	NA	NA	C	C	C	C	C	C	C	C	C	Y	C	C	C	C	C	Y	C	C	C	C	C	C	C	C	Y	C	C	C	C	C	C	C	C	C	C	C	C	C	C
FCL809Contig1-226	NA	131067	23124	+	NA	NA	NA	NA	NA	NA	N	N	N	N	N	N	N	N	N	N	N	N	N	N	N	N	N	N	N	N	N	N	N	N	N	N	N	N	N	N	N	N	N	N	N	N	N	N	N
GQ03210-E02.1.751	A/C	131585	4379	+	NA	NA	NA	NA	NA	NA	N	N	N	N	N	N	N	N	N	N	N	N	N	N	N	N	N	N	N	N	N	N	N	N	N	N	N	N	N	N	N	N	N	N	N	N	N	N	N
GQ03918-F10.1.43	C	131636	180	+	NA	NA	NA	NA	NA	NA	C	C	C	C	N	C	C	C	C	C	C	C	C	C	C	C	C	C	C	C	C	C	C	C	C	C	C	C	C	C	C	C	C	C	C	C	C	C	C
GQ0069-F04.1.83	C/T	131805	2398	+	NA	NA	NA	NA	NA	NA	T	C	C	C	Y	Y	C	C	Y	C	C	C	T	C	Y	Y	T	C	C	Y	Y	C	Y	Y	C	Y	Y	T	C	Y	Y	C	C	C	C	C	C	Y	C
GQ03222-F24.1.1581	A/G	132077	328	+	NA	NA	NA	NA	NA	NA	A	A	G	A	G	A	R	R	A	R	R	R	G	R	A	R	G	R	R	R	R	R	A	R	A	G	R	A	R	R	R	R	R	R	R	A	R	A	R
GQ04111-B03.1.1000	C/T	132079	138	+	NA	NA	NA	NA	NA	NA	Y	Y	Y	Y	C	C	Y	C	C	Y	Y	C	C	Y	Y	C	C	C	Y	C	Y	Y	Y	Y	C	Y	C	C	Y	C	T	Y	C	Y	Y	Y	Y	Y	Y
GQ03118-P03.1.196	G/A	132273	20769	+	NA	NA	NA	NA	NA	NA	R	G	G	G	A	R	R	G	A	R	A	R	R	G	G	G	A	A	R	R	A	R	R	A	A	G	R	G	G	R	G	R	G	R	G	A	A	A	G
GQ03414-G07.2.500	C/T	132558	31836	+	NA	NA	NA	NA	NA	NA	C	C	Y	Y	C	Y	Y	C	Y	Y	Y	C	Y	Y	C	C	C	C	C	C	C	C	C	Y	Y	Y	Y	C	T	C	Y	C	C	Y	T	Y	C	C	T
WS-2.0-GQ02818.B7-B02.1-665	G/C	132683	5377	+	NA	NA	NA	NA	NA	NA	G	G	G	G	G	G	G	G	G	G	G	G	G	G	G	G	G	G	G	G	G	G	G	G	G	G	G	G	G	G	G	G	N	N	N	N	N	N	N
MA_132688g0020-1530-[G_C]	C/G	132688	27650	+	NA	NA	NA	NA	NA	NA	G	C	S	C	S	S	C	C	S	C	G	C	S	S	S	G	S	C	C	C	S	G	S	C	S	C	S	S	C	C	C	C	C	C	C	C	G	S	G
MA_132688g0020-1816-[G_A]	G/A	132688	27936	+	NA	NA	NA	NA	NA	NA	A	G	R	G	R	R	G	G	R	G	A	G	R	R	R	A	R	G	G	G	R	A	R	G	R	G	R	R	G	G	G	G	G	G	G	G	A	R	A
GQ02901-M16.1.215	C/T	132744	9582	+	NA	NA	NA	NA	NA	NA	N	N	N	N	N	N	N	N	N	N	N	N	N	N	N	N	N	N	N	N	N	N	N	N	N	N	N	N	N	N	N	N	C	Y	T	N	C	Y	T
GQ04107-H14.1.780	A/G	132866	10934	+	NA	NA	NA	NA	NA	NA	A	A	R	A	A	A	R	A	A	A	R	A	R	A	A	A	R	A	A	A	R	A	R	A	A	A	R	R	G	R	R	R	A	A	G	R	A	A	A
CL1414Contig1-01-11984-contigContig2-201	A/T	133096	8727	+	NA	NA	NA	NA	NA	NA	A	A	A	W	A	W	A	W	A	A	A	A	A	A	A	A	A	A	A	A	A	A	W	A	A	A	A	T	A	A	A	A	A	A	A	A	A	A	W
NODE-17992-length-629-cov-57.367249-284	C/T	133318	7140	+	NA	NA	NA	NA	NA	NA	N	N	N	N	N	N	N	N	N	N	N	N	N	N	N	N	N	N	N	N	N	N	N	N	N	N	N	N	N	N	N	N	N	N	N	N	N	N	N
GCAT-2.0-GQ0192.B3.r-N11-EPB-02	G/A	133439	4287	+	NA	NA	NA	NA	NA	NA	G	G	G	R	R	G	G	G	G	G	G	G	G	G	G	G	G	G	G	G	R	G	G	G	G	G	G	G	G	G	G	G	G	G	G	G	G	G	G
GQ03715-I13.1.1407	G/A	133596	1348	+	NA	NA	NA	NA	NA	NA	G	A	G	G	G	G	G	G	N	G	G	G	G	G	G	G	G	G	G	G	G	G	R	G	G	G	G	G	A	G	G	R	G	G	A	G	G	G	G
PTC7127-1	C	133919	6087	+	NA	NA	NA	NA	NA	NA	C	C	N	C	C	N	N	C	C	C	C	C	C	C	C	C	C	C	C	C	C	C	C	C	C	C	C	C	C	N	C	C	C	C	C	C	C	C	C
ss538946232	T/C	134110	17420	+	NA	NA	NA	NA	NA	NA	T	T	T	C	T	T	Y	T	T	T	T	Y	T	T	T	T	T	T	T	T	T	T	T	Y	T	T	T	T	T	T	T	T	T	T	T	T	T	T	T
GQ02807-L18.1.1336	A/G	134495	7024	+	NA	NA	NA	NA	NA	NA	N	A	R	A	R	R	R	R	N	A	R	R	N	R	N	A	R	R	N	N	N	R	A	R	N	R	R	A	R	R	N	R	N	N	N	N	N	N	N
GQ04008-E07.1.127	G/A	135003	13975	+	NA	NA	NA	NA	NA	NA	G	N	N	G	G	G	G	G	G	G	N	G	G	G	G	G	G	G	G	G	G	G	G	G	G	G	G	G	G	G	G	N	G	G	G	G	R	G	G
GQ03308-L05.3.1564	T/C	135063	11405	+	NA	NA	NA	NA	NA	NA	Y	T	T	Y	T	T	T	T	T	T	Y	T	T	T	T	Y	N	T	T	C	Y	T	T	T	T	Y	Y	T	Y	Y	Y	T	T	Y	Y	N	Y	Y	N
GQ0045-F21.2.1774	T/G	135063	12314	+	NA	NA	NA	NA	NA	NA	G	N	T	T	T	T	T	T	T	N	G	T	T	T	T	T	G	T	T	G	G	N	N	T	T	G	T	T	G	G	G	T	T	K	N	K	K	K	K
08Pg04341a	G/C	135525	4666	+	NA	NA	NA	NA	NA	NA	G	G	G	G	G	G	G	G	G	G	G	G	G	G	G	G	G	G	G	G	G	G	G	G	G	G	G	G	G	G	G	G	G	S	G	G	S	G	S
08Pg04341e-2	A/T	135525	4939	+	NA	NA	NA	NA	NA	NA	N	W	W	A	A	W	A	W	A	T	W	W	W	W	W	W	W	A	A	N	W	T	W	W	A	W	A	W	A	W	W	W	A	W	A	W	W	A	T
WS-2.0-GQ0048.TB-I03.1-1077	C/T	135528	6576	+	NA	NA	NA	NA	NA	NA	C	C	C	C	C	C	C	Y	C	C	C	C	C	Y	C	C	Y	C	Y	C	C	Y	C	C	C	C	C	Y	C	C	C	C	C	C	C	C	C	Y	C
GQ03908-E19.3.1559	T/C	135835	25330	+	NA	NA	NA	NA	NA	NA	Y	C	T	T	T	T	T	Y	Y	Y	Y	T	T	Y	Y	T	Y	Y	T	Y	Y	Y	Y	T	T	Y	Y	C	C	Y	T	T	T	T	C	Y	Y	T	T
WS00110-I13.1.198	T/C	135894	9183	+	NA	NA	NA	NA	NA	NA	T	T	T	T	T	T	T	T	T	T	T	T	T	T	T	T	T	N	T	T	T	T	T	T	T	T	T	T	T	T	T	T	T	T	T	Y	T	T	T
GQ04107-O05.1.215	C/A	136497	6598	+	NA	NA	NA	NA	NA	NA	A	C	C	A	M	M	C	C	C	M	M	C	C	M	C	M	C	C	M	C	A	C	C	C	M	M	A	C	C	M	A	C	M	C	C	C	C	A	C
P05535-1	C	136551	4347	+	NA	NA	NA	NA	NA	NA	C	C	C	C	C	C	C	C	C	C	C	C	C	C	C	C	C	C	C	C	C	C	C	C	C	C	C	C	C	C	C	C	C	C	C	C	C	C	C
PGLM0-0640	A/G	136551	4530	+	NA	NA	NA	NA	NA	NA	R	A	R	R	A	R	R	R	A	G	R	G	G	R	A	A	A	A	A	A	G	R	R	A	R	A	A	G	R	R	R	R	R	A	R	A	R	G	R
PGLM1-0890	G/A	136551	4650	+	NA	NA	NA	NA	NA	NA	G	G	G	R	A	G	G	G	A	G	R	G	G	R	R	A	R	R	G	R	G	G	R	R	G	R	R	G	G	R	R	R	G	A	G	R	R	G	R
PGWD1-0276	C/G	136551	4750	+	NA	NA	NA	NA	NA	NA	C	C	S	S	C	C	C	S	C	N	S	S	S	C	C	C	C	C	C	C	S	C	C	C	S	C	C	S	C	C	C	C	S	C	C	C	S	G	C
WS-2.0-GQ00411.B3-L14.1-781	C/T	137096	26493	+	NA	NA	NA	NA	NA	NA	Y	C	C	C	Y	C	C	T	C	C	C	Y	C	Y	Y	C	Y	Y	C	Y	C	C	Y	C	C	C	C	C	N	C	C	N	C	C	C	N	N	C	Y
MA_137185g0010-395-[T_C]	T/C	137185	2386	+	NA	NA	NA	NA	NA	NA	T	T	T	T	T	T	T	T	T	T	Y	Y	T	Y	T	T	T	Y	T	T	T	T	T	T	N	Y	T	T	T	T	T	T	Y	Y	T	T	T	T	T
MA_137185g0010-118-[G_A]	G/A	137185	2663	+	NA	NA	NA	NA	NA	NA	G	G	G	G	G	G	G	G	G	G	G	G	R	G	G	G	R	G	R	R	G	G	A	G	G	G	G	G	R	G	G	G	G	G	R	G	G	R	G
Pabies1100-279	G/A	137389	5719	+	NA	NA	NA	NA	NA	NA	G	G	G	G	G	R	G	R	A	R	R	R	G	R	G	G	R	G	G	N	G	G	G	R	G	G	G	G	R	G	R	G	G	G	R	G	G	G	G
0092-C14-479	T/G	137670	11948	+	NA	NA	NA	NA	NA	NA	N	N	N	N	N	N	N	N	N	N	N	N	N	N	N	N	N	N	N	N	N	N	N	N	N	N	N	N	N	N	N	N	K	K	T	T	K	N	T
0092-C14-171	G	137670	12257	+	NA	NA	NA	NA	NA	NA	G	G	G	G	G	G	G	G	G	G	N	G	G	G	G	G	G	G	G	G	G	G	G	G	G	G	G	G	G	G	G	G	G	G	G	G	G	G	G
FCL1342Contig1-312	A/G	137828	6551	+	NA	NA	NA	NA	NA	NA	N	N	N	N	N	N	N	N	N	N	N	N	N	N	N	N	N	N	N	N	N	N	N	N	N	N	N	N	N	N	N	N	N	N	N	N	N	N	N
GQ03819-C01.1.1135	C/A	137874	1850	+	NA	NA	NA	NA	NA	NA	C	C	C	C	A	C	C	C	C	C	C	C	C	M	C	C	M	C	C	C	C	C	C	C	C	C	C	C	C	C	A	C	C	C	C	C	C	C	C
BIF2L2-1560	C/T	137887	7493	+	NA	NA	NA	NA	NA	NA	N	N	N	N	N	N	N	N	N	N	N	N	N	N	N	N	N	N	N	N	N	N	N	N	N	N	N	N	N	N	N	N	N	C	C	C	N	Y	N
BIF2L2-1425	C/T	137887	7628	+	NA	NA	NA	NA	NA	NA	C	C	N	C	T	N	C	C	C	Y	C	C	C	N	C	Y	C	C	Y	Y	N	Y	Y	N	Y	C	N	C	C	C	Y	Y	Y	Y	C	Y	C	Y	C
BIF2L2-1041	C/T	137887	8273	+	NA	NA	NA	NA	NA	NA	N	N	C	C	N	N	C	Y	N	Y	C	Y	Y	N	C	N	Y	C	N	C	Y	C	Y	C	C	C	Y	N	C	N	C	Y	C	C	C	N	Y	Y	Y
BIF2L2-747	T/C	137887	8617	+	NA	NA	NA	NA	NA	NA	T	Y	T	T	T	Y	T	Y	T	Y	Y	Y	Y	Y	T	T	Y	T	Y	T	Y	T	Y	T	T	T	Y	Y	T	T	T	Y	T	T	T	C	Y	T	Y
BIF2L2-423	G/A	137887	8942	+	NA	NA	NA	NA	NA	NA	R	R	R	R	G	A	G	R	G	R	G	R	R	A	R	R	R	R	R	G	G	R	R	G	G	A	R	R	G	R	G	R	G	G	G	A	A	R	R
CL3771Contig1-04-10914-contigContig1-114	T/A	137894	6092	+	NA	NA	NA	NA	NA	NA	T	T	T	T	T	T	T	T	T	T	T	T	T	T	T	T	T	T	T	T	T	T	T	T	T	T	T	T	T	T	T	T	N	N	N	N	N	N	N
CL3771Contig1-04-10914-contigContig1-177	G/A	137894	6156	+	NA	NA	NA	NA	NA	NA	R	R	A	R	R	A	G	R	R	G	A	R	R	G	A	G	R	R	G	G	R	G	A	R	A	R	G	G	R	R	R	A	R	R	R	R	R	R	G
CL3771Contig1-04-10914-contigContig1-263	T/C	137894	6242	+	NA	NA	NA	NA	NA	NA	T	T	Y	T	Y	Y	T	T	Y	T	T	T	T	T	T	T	T	T	T	T	T	T	T	T	Y	T	T	T	T	T	T	C	T	T	T	T	T	Y	T
PGLM1-0444	C/A	138370	3425	+	NA	NA	NA	NA	NA	NA	C	C	C	C	M	C	C	C	C	C	C	C	C	C	C	C	C	C	C	C	M	C	C	C	C	C	M	C	C	C	C	C	C	C	C	C	C	C	C
GQ03110-G04.1.347	T/C	139112	5705	+	NA	NA	NA	NA	NA	NA	T	T	Y	T	Y	T	Y	T	T	T	Y	Y	Y	Y	Y	C	T	T	Y	Y	Y	Y	T	T	Y	Y	T	Y	C	Y	T	Y	T	C	C	T	T	Y	T
ss538953703	G/C	139112	6593	+	NA	NA	NA	NA	NA	NA	S	G	C	G	C	G	G	S	S	S	S	G	S	S	G	G	G	G	S	S	G	G	C	G	G	S	G	G	S	S	S	G	G	G	S	S	G	G	G
GQ03105-E17.1.702	A/G	139161	44153	+	NA	NA	NA	NA	NA	NA	G	A	G	R	A	G	R	R	A	G	A	A	G	A	R	G	G	R	A	G	A	G	R	A	A	R	R	R	R	A	A	R	A	G	R	R	R	R	R
0-10267-01-11641-contigContig1-61	T/C	139238	5627	+	NA	NA	NA	NA	NA	NA	C	Y	Y	Y	Y	Y	T	C	C	C	Y	Y	Y	T	T	T	Y	T	T	Y	Y	Y	Y	T	Y	Y	Y	T	C	C	Y	C	Y	T	C	T	Y	Y	T
0-10267-01-11641-contigContig1-154	T/C	139238	5721	+	NA	NA	NA	NA	NA	NA	T	T	T	T	T	T	Y	T	T	T	T	T	T	T	Y	T	T	T	T	T	T	T	Y	Y	Y	T	T	T	T	T	T	T	Y	T	T	Y	T	T	T
ss538953479	T/C	139387	12695	+	NA	NA	NA	NA	NA	NA	T	T	T	T	T	T	T	T	T	T	T	T	T	T	T	T	T	T	T	T	T	T	T	T	T	C	T	N	T	T	T	T	T	T	T	T	T	T	T
GQ02823-E19.1.395	A/G	139427	6451	+	NA	NA	NA	NA	NA	NA	A	N	N	R	N	A	A	N	R	A	R	R	R	A	N	A	A	R	R	R	R	A	A	A	A	A	A	A	A	R	R	R	A	R	A	N	R	A	R
GQ03718-C13.1.1019	C/A	139670	5431	+	NA	NA	NA	NA	NA	NA	M	C	M	M	M	M	C	M	A	C	M	A	M	M	M	C	M	C	C	C	M	C	M	A	C	C	M	C	C	M	C	C	C	M	C	C	C	M	C
PGLM2-0217	C/G	139673	20821	+	NA	NA	NA	NA	NA	NA	C	C	C	N	C	S	C	C	C	C	C	C	C	C	C	C	S	S	C	C	C	S	C	C	C	C	C	S	C	C	C	S	C	C	C	C	C	C	C
NODE-751-length-717-cov-174.589951-223	T	140124	5347	+	NA	NA	NA	NA	NA	NA	T	T	T	T	T	T	T	T	T	T	T	T	T	T	T	T	T	T	T	T	T	T	T	T	T	T	T	T	T	T	T	T	T	T	T	T	T	T	T
FCL2764Contig1-909	A/G	140124	6046	+	NA	NA	NA	NA	NA	NA	N	N	N	N	N	N	N	N	N	N	N	N	N	N	N	N	N	N	N	N	N	N	N	N	N	N	N	N	N	N	N	N	N	N	N	N	N	N	N
GQ03207-L16.1.1305	A/G	140161	9880	+	NA	NA	NA	NA	NA	NA	A	R	R	A	A	A	R	A	A	A	A	A	A	R	A	A	A	A	G	A	A	A	A	A	R	A	R	A	A	R	A	R	N	A	A	A	R	A	R
GQ02907-L08.2.620	C/T	140235	6127	+	NA	NA	NA	NA	NA	NA	C	C	Y	C	T	Y	T	Y	Y	Y	Y	C	C	T	Y	Y	C	T	Y	C	C	T	Y	Y	Y	C	Y	Y	C	C	Y	Y	T	Y	C	C	Y	Y	T
FCL556Contig1-1146	G/A	140235	7711	+	NA	NA	NA	NA	NA	NA	A	G	G	G	G	R	R	G	R	R	G	G	A	R	R	G	G	G	G	G	G	G	G	G	G	R	G	R	R	G	G	G	G	R	R	G	G	G	G
GQ03703-P05.1.665	C/T	140268	7934	+	NA	NA	NA	NA	NA	NA	N	N	N	N	N	N	N	N	N	N	N	N	N	N	N	N	N	N	N	N	N	N	N	N	N	N	N	N	N	N	N	N	N	N	N	N	N	N	N
NODE-14058-length-270-cov-70.759262-171	T/C	140593	8976	+	NA	NA	NA	NA	NA	NA	N	N	N	N	N	N	N	N	N	N	N	N	N	N	N	N	N	N	N	N	N	N	N	N	N	N	N	N	N	N	N	N	T	T	T	N	N	T	Y
ss538940489	A/T	140902	8195	+	NA	NA	NA	NA	NA	NA	T	A	A	A	W	A	A	W	A	A	A	A	W	A	T	A	W	W	A	A	T	A	A	A	A	N	W	A	A	A	W	A	A	A	A	A	A	W	A
PGLM2-1030	T/C	140984	28786	+	NA	NA	NA	NA	NA	NA	C	T	Y	T	Y	T	T	T	Y	Y	T	Y	T	T	C	Y	Y	T	Y	Y	Y	C	T	T	Y	Y	T	T	C	T	Y	T	T	C	C	T	Y	T	C
GQ03122-O01.1.91	C/T	141020	3715	+	NA	NA	NA	NA	NA	NA	Y	C	C	Y	C	T	Y	Y	Y	C	C	C	C	Y	Y	Y	Y	Y	Y	T	C	Y	C	C	Y	C	Y	T	C	C	Y	Y	T	Y	C	Y	Y	C	C
WS-2.0-GQ0072.TB.1-E21.1-908	C	141465	18907	+	NA	NA	NA	NA	NA	NA	C	C	C	C	C	C	C	C	C	C	C	C	C	C	C	C	C	C	C	C	C	C	C	C	C	C	C	C	C	C	C	C	C	C	C	C	C	C	C
ss538944973	G/T	141465	19130	+	NA	NA	NA	NA	NA	NA	K	K	G	G	K	T	K	K	K	T	T	T	K	T	G	T	T	T	G	G	K	G	G	G	G	T	K	G	K	G	G	T	T	G	K	K	T	T	T
02717-F24-158	A/T	141486	7582	+	NA	NA	NA	NA	NA	NA	A	A	A	A	A	A	A	A	A	A	A	A	A	A	A	A	A	A	A	T	A	A	A	A	A	W	A	A	A	W	A	A	W	A	A	A	A	A	W
GQ0166-H20.1.1122	A	141486	7826	+	NA	NA	NA	NA	NA	NA	A	A	A	A	A	A	A	A	A	A	A	A	A	A	A	A	A	A	A	A	A	A	A	A	A	A	A	A	A	A	A	A	A	A	A	A	A	A	A
GQ03518-I02.1.380	C/T	141642	3595	+	NA	NA	NA	NA	NA	NA	N	N	N	N	N	N	N	N	N	N	N	N	N	N	N	N	N	N	N	N	N	N	N	N	N	N	N	N	N	N	N	N	N	N	N	N	N	N	N
GQ02817-J10.1.68	C/T	141872	13255	+	NA	NA	NA	NA	NA	NA	C	Y	C	C	C	C	Y	Y	Y	C	Y	Y	C	C	Y	Y	C	C	C	Y	C	Y	Y	Y	Y	Y	Y	C	C	Y	Y	Y	Y	Y	C	Y	C	C	Y
GQ03708-P09.1.1895	A	141920	6497	+	NA	NA	NA	NA	NA	NA	A	A	A	A	A	A	A	A	A	A	A	A	A	A	A	A	A	A	A	A	A	A	A	A	A	A	A	A	A	A	A	A	A	A	A	A	A	A	A
08Pg00817e	C/T	141920	6757	+	NA	NA	NA	NA	NA	NA	Y	C	C	C	Y	Y	Y	C	C	Y	Y	C	C	C	Y	N	C	Y	Y	C	C	Y	C	C	Y	Y	Y	C	C	Y	Y	Y	Y	T	C	C	C	C	Y
GQ03708-P09.1.1453	A/G	141920	6954	+	NA	NA	NA	NA	NA	NA	A	R	G	A	A	A	A	A	A	A	A	A	A	A	A	R	A	R	A	R	A	A	R	A	A	A	A	A	A	R	A	A	A	A	A	A	A	R	A
GQ03708-P09.1.475	C/T	141920	7979	+	NA	NA	NA	NA	NA	NA	C	C	C	C	C	Y	C	C	T	Y	C	Y	C	Y	C	C	C	C	C	C	C	C	Y	Y	C	C	C	C	C	C	C	Y	C	C	C	C	C	C	C
MA_142030g0010-5263-[C_T]	T	142030	8370	+	NA	NA	NA	NA	NA	NA	T	T	T	T	T	T	T	T	T	T	T	T	T	T	T	T	T	T	T	T	T	T	T	T	T	T	T	T	T	T	T	T	T	T	T	T	T	T	T
MA_142030g0010-5170-[C_T]	C/T	142030	8463	+	NA	NA	NA	NA	NA	NA	C	C	C	Y	C	C	C	Y	C	Y	C	C	C	Y	C	C	C	C	Y	C	C	C	C	C	Y	C	C	C	C	C	C	C	Y	C	C	N	C	C	C
GQ03915-O01.1.942	C/T	147637	6171	+	NA	NA	NA	NA	NA	NA	C	C	Y	T	C	C	C	T	C	C	C	C	C	C	C	Y	Y	C	Y	C	C	C	Y	C	C	Y	C	C	C	C	C	C	C	C	C	C	C	Y	C
GQ03118-L05.1.243	G/A	148593	12991	+	NA	NA	NA	NA	NA	NA	G	G	G	N	G	G	G	G	G	G	G	G	G	G	G	G	R	G	G	G	N	G	G	G	R	R	G	G	G	N	G	G	G	G	G	G	G	G	G
GQ03409-M19.2.71	C/G	151256	2376	+	NA	NA	NA	NA	NA	NA	S	S	C	S	S	N	C	S	N	S	N	N	S	C	C	C	C	C	S	C	S	C	C	C	S	G	C	N	C	C	C	C	C	S	C	S	S	C	C
FCL4603Contig1-816	C/T	153977	6298	+	NA	NA	NA	NA	NA	NA	C	C	C	C	C	C	C	N	N	C	C	C	C	C	C	C	C	C	C	C	C	C	C	C	C	C	C	C	C	C	C	N	C	C	C	N	C	C	C
PPgMYB2-7	T/C	158099	5031	+	NA	NA	NA	NA	NA	NA	T	T	Y	N	Y	C	T	T	T	Y	T	T	T	T	T	T	T	Y	T	T	T	C	T	Y	T	T	T	Y	T	T	T	T	Y	Y	T	Y	T	T	Y
GQ03232-I23.1.652	T/C	158219	8724	+	NA	NA	NA	NA	NA	NA	T	T	T	C	Y	T	Y	Y	Y	T	T	C	T	Y	T	T	T	T	Y	T	T	C	Y	T	T	T	T	T	T	T	T	C	Y	T	T	Y	T	T	Y
PGLM1-0905	G/C	158402	5644	+	NA	NA	NA	NA	NA	NA	N	N	N	N	N	N	N	N	N	N	N	N	N	N	N	N	N	N	N	N	N	N	N	N	N	N	N	N	N	N	N	N	N	N	N	N	N	N	N
CL286Contig1-431	G	158457	3510	+	NA	NA	NA	NA	NA	NA	G	G	G	G	G	G	G	G	G	G	G	G	G	G	G	G	G	G	G	G	G	G	G	G	G	G	G	G	G	G	G	G	G	G	G	G	G	G	G
WS-2.0-GQ02904.B7-M12.2-709	C/T	158965	5076	+	NA	NA	NA	NA	NA	NA	C	C	C	C	C	C	C	Y	C	C	C	C	C	C	C	C	C	C	C	C	C	C	C	C	C	C	C	C	C	C	Y	C	Y	C	C	C	C	C	C
NODE-5221-length-1450-cov-105.155174-881	T/A	159115	11532	+	NA	NA	NA	NA	NA	NA	T	T	W	T	W	T	W	T	T	W	T	T	W	T	T	T	T	T	T	T	T	W	T	T	T	T	T	T	T	W	W	T	T	T	T	T	W	T	T
GQ03415-G20.1.250	G/C	159611	24243	+	NA	NA	NA	NA	NA	NA	G	G	G	G	S	S	G	S	G	G	S	G	S	S	G	S	G	G	S	S	G	G	S	S	G	G	S	G	S	S	G	G	G	G	S	S	G	S	G
GQ03709-E03.1.352	T/C	159666	13019	+	NA	NA	NA	NA	NA	NA	N	T	T	N	T	T	T	N	N	T	N	N	N	T	T	N	N	N	N	T	T	N	N	N	N	T	T	N	N	N	N	T	N	N	N	N	N	N	N
GQ03709-E03.1.729	C/T	159666	14537	+	NA	NA	NA	NA	NA	NA	N	N	N	N	N	N	N	N	N	N	N	N	N	N	N	N	N	N	N	N	N	N	N	N	N	N	N	N	N	N	N	N	N	N	N	N	N	N	N
ss538944271	A/G	161013	7889	+	NA	NA	NA	NA	NA	NA	R	R	R	G	G	R	G	G	G	R	R	A	A	R	A	R	A	R	A	G	A	R	A	G	R	R	G	A	R	R	A	R	R	G	R	A	R	R	R
GQ03715-D02.1.2026	G/A	161013	11378	+	NA	NA	NA	NA	NA	NA	G	R	R	G	G	G	G	G	G	G	G	G	G	G	G	N	G	R	G	R	G	R	R	G	R	R	G	R	G	G	R	G	G	G	G	A	R	R	G
FCL3677Contig1-695	C/T	161439	16678	+	NA	NA	NA	NA	NA	NA	C	C	C	C	C	C	C	C	C	C	C	C	C	C	C	C	C	C	C	C	Y	C	C	C	C	C	C	C	C	C	C	C	C	Y	C	C	C	C	C
GQ03913-A05.2.616	A	161522	10820	+	NA	NA	NA	NA	NA	NA	A	A	A	A	A	A	A	A	A	A	A	A	A	A	A	A	A	A	A	A	A	A	A	A	A	A	A	A	A	A	A	A	A	A	A	A	A	A	A
GQ03816-F14.1.1585	C/A	164507	39172	+	NA	NA	NA	NA	NA	NA	C	M	C	C	M	A	C	C	M	A	C	C	C	C	M	C	M	M	M	C	A	A	C	C	C	C	C	M	M	M	C	M	C	M	M	A	C	M	M
ss524905957	A/G	165604	5244	+	NA	NA	NA	NA	NA	NA	N	N	A	N	A	A	N	A	N	A	A	N	N	N	A	N	N	N	N	A	A	A	N	A	A	A	A	A	N	A	A	N	G	G	R	G	N	A	A
ss538954784	C/A	165604	5289	+	NA	NA	NA	NA	NA	NA	M	M	C	M	C	C	A	C	A	C	C	A	M	M	C	M	M	M	M	C	C	C	M	C	C	C	C	C	M	C	C	M	A	A	M	A	C	C	C
MA_166433g0010-1138-[T_A]	T	166433	26100	+	NA	NA	NA	NA	NA	NA	T	T	T	T	T	T	T	T	T	T	T	T	T	T	T	T	T	T	T	T	T	T	T	T	T	T	T	T	T	T	T	T	T	T	T	T	T	T	T
FCL2863Contig1-554	G	167502	11106	+	NA	NA	NA	NA	NA	NA	G	G	G	G	G	G	G	G	G	G	G	G	N	G	G	G	G	G	G	G	G	G	G	G	G	G	G	G	G	G	G	G	G	G	N	G	G	G	G
ss538952657	G/A	168013	6786	+	NA	NA	NA	NA	NA	NA	R	R	G	R	G	G	G	R	G	R	R	G	R	G	R	G	R	R	G	G	G	G	R	R	G	R	R	G	G	R	G	G	G	G	G	R	R	G	G
GQ03813-M07.1.86	A/G	168197	6461	+	NA	NA	NA	NA	NA	NA	A	G	R	G	G	R	R	R	A	G	R	A	R	A	R	A	R	R	R	G	R	A	A	A	R	R	R	A	R	R	A	A	R	R	R	R	R	A	A
GQ03123-I16.1.584	C	169948	11335	+	NA	NA	NA	NA	NA	NA	C	C	C	C	C	C	C	C	C	C	C	C	C	C	C	C	C	C	C	C	C	C	C	C	C	C	C	C	C	C	C	C	C	C	C	C	C	C	C
ss538952948	T/C	170670	5742	+	NA	NA	NA	NA	NA	NA	N	Y	N	Y	Y	N	Y	Y	Y	Y	Y	Y	Y	Y	Y	Y	Y	N	Y	Y	N	N	Y	N	Y	Y	N	Y	Y	Y	Y	Y	T	N	T	Y	N	N	T
ss538946893	G/A	171376	29377	+	NA	NA	NA	NA	NA	NA	G	G	G	G	G	G	G	G	G	G	G	G	G	G	G	G	G	G	G	G	G	G	G	G	G	G	G	G	G	G	G	G	G	G	G	N	G	G	G
2-9665-01-10278-contigContig1-89	G	171460	3101	+	NA	NA	NA	NA	NA	NA	G	G	G	G	G	G	G	G	G	G	G	G	G	G	G	G	G	G	G	G	G	G	G	G	G	G	G	G	G	G	G	G	G	G	G	G	G	G	G
GQ03302-H09.1.913	G	172452	1292	+	NA	NA	NA	NA	NA	NA	G	G	G	G	G	G	G	G	G	G	G	G	G	G	G	G	G	G	G	G	G	G	G	G	G	G	G	G	G	G	G	G	G	G	G	G	G	G	G
WS00748-I21.1.417	G/A	173790	5954	+	NA	NA	NA	NA	NA	NA	G	R	G	G	R	G	G	G	G	R	G	G	G	R	R	G	G	G	G	G	G	G	G	G	G	G	G	G	G	G	G	G	G	G	G	G	R	G	G
PGLM1-1330	A/C	175441	4391	+	NA	NA	NA	NA	NA	NA	C	M	N	C	A	C	M	N	A	A	A	M	A	M	C	A	A	M	A	M	A	A	A	A	A	A	A	A	A	M	M	A	A	M	A	M	N	N	M
GQ03002-M01.1.467	C/T	175723	9671	+	NA	NA	NA	NA	NA	NA	N	N	N	N	N	N	N	N	N	N	N	N	N	N	N	N	N	N	N	N	N	N	N	N	N	N	N	N	N	N	N	N	C	C	C	C	C	C	C
PTC4394-2	T/C	175978	26998	+	NA	NA	NA	NA	NA	NA	Y	Y	T	T	C	T	C	Y	T	Y	T	Y	T	T	Y	T	T	C	Y	T	T	T	T	Y	T	T	T	T	Y	Y	Y	Y	T	Y	Y	T	T	C	Y
PGLM2-1277	G/A	175978	27312	+	NA	NA	NA	NA	NA	NA	G	R	G	G	G	G	G	G	R	R	R	G	G	R	R	G	R	G	G	R	G	R	R	R	G	G	G	R	R	R	R	G	R	R	R	G	G	R	G
FCL288Contig1-204	T	177060	1814	+	NA	NA	NA	NA	NA	NA	T	T	T	T	T	T	N	T	T	T	T	N	T	N	T	T	T	N	N	N	N	N	T	T	N	N	N	N	T	T	N	T	T	T	T	T	T	T	T
GQ03704-J19.1.478	C/T	177060	4173	+	NA	NA	NA	NA	NA	NA	Y	Y	C	C	Y	Y	T	Y	Y	C	C	T	Y	C	C	C	C	C	C	C	C	C	Y	C	C	C	C	C	C	C	C	C	C	C	C	N	C	C	C
GQ04007-M02.1.522	C/A	177265	4811	+	NA	NA	NA	NA	NA	NA	C	M	C	C	C	M	M	C	M	M	C	C	C	C	C	M	C	C	C	M	M	M	M	C	C	M	C	C	C	C	C	C	C	C	C	C	M	M	M
MA_177599g0010-113-[C_T]	T/C	177599	9298	+	NA	NA	NA	NA	NA	NA	Y	C	Y	Y	Y	C	Y	T	Y	Y	T	Y	Y	T	Y	T	T	T	C	Y	Y	T	Y	Y	T	Y	Y	Y	T	Y	T	T	T	Y	T	C	C	T	T
MA_177599g0010-191-[C_A]	A/C	177599	9376	+	NA	NA	NA	NA	NA	NA	M	C	M	M	M	C	M	M	M	M	A	M	M	A	M	A	A	A	C	M	M	A	M	M	A	M	M	M	A	M	A	A	A	M	A	C	C	A	A
MA_177764g0010-1240-[T_C]	T/C	177764	29747	+	NA	NA	NA	NA	NA	NA	T	T	Y	T	T	Y	T	T	T	T	T	Y	Y	T	Y	T	T	Y	T	T	T	Y	Y	T	Y	T	Y	T	T	T	T	T	Y	T	T	T	Y	T	T
GQ03211-O16.1.224	C/T	178479	3962	+	NA	NA	NA	NA	NA	NA	N	N	N	N	N	N	N	N	N	N	N	N	N	N	N	N	N	N	N	N	N	N	N	N	N	N	N	N	N	N	N	N	N	N	N	N	N	N	N
GQ03403-E01.1.870	C/G	178628	3434	+	NA	NA	NA	NA	NA	NA	S	C	C	S	S	N	C	N	C	C	C	S	G	C	S	S	G	G	C	G	G	S	C	S	C	S	G	S	C	C	S	S	S	C	C	S	C	S	C
GQ0201-J18.1.997	G/A	180602	26772	+	NA	NA	NA	NA	NA	NA	G	G	G	R	R	G	G	R	G	G	G	G	G	G	G	G	R	G	G	G	G	G	G	G	R	G	G	G	G	G	G	G	G	A	G	R	R	R	G
GQ04006-B08.1.566	G/A	180857	39104	+	NA	NA	NA	NA	NA	NA	G	G	G	G	G	G	G	G	G	G	G	G	G	G	G	G	G	G	G	G	G	G	G	G	G	G	R	G	G	G	G	G	G	G	G	G	G	G	G
FCL2693Contig1-1210	C/T	181516	4064	+	NA	NA	NA	NA	NA	NA	C	C	C	C	C	C	C	C	C	C	C	C	C	C	C	C	C	C	C	C	C	C	C	C	C	C	C	C	C	C	C	C	C	Y	C	C	C	C	C
00931-H10-508	A	181799	8544	+	NA	NA	NA	NA	NA	NA	A	A	A	A	A	A	A	A	A	A	A	A	A	A	A	A	A	A	A	A	A	A	A	A	A	A	A	A	A	A	A	A	A	A	A	A	A	A	A
GQ02904-C21.1.1297	C	182289	5148	+	NA	NA	NA	NA	NA	NA	C	C	C	C	C	C	C	C	C	C	C	C	C	C	C	C	C	C	C	C	C	C	C	C	C	C	C	C	C	C	C	C	C	C	C	C	C	C	C
PGLM2-0690	A/C	182569	5686	+	NA	NA	NA	NA	NA	NA	A	A	A	A	A	A	A	A	A	A	A	A	A	A	M	M	A	A	A	A	A	A	A	M	A	A	A	A	A	A	A	A	A	A	A	A	A	A	A
GQ03012-J09.2.259	T/C	183670	14508	+	NA	NA	NA	NA	NA	NA	T	T	T	T	Y	C	C	T	T	Y	T	T	Y	T	T	Y	T	T	Y	T	Y	T	Y	T	C	Y	C	Y	C	T	Y	C	Y	Y	C	C	C	Y	T
MA_18779g0010-9006-[C_T]	C/T	183943	23405	+	NA	NA	NA	NA	NA	NA	N	N	N	N	N	N	N	N	N	N	N	N	N	N	N	N	N	N	N	N	N	N	N	N	N	N	N	N	N	N	N	N	C	C	C	C	C	N	C
208pg10489b	G/A	184192	8010	+	NA	NA	NA	NA	NA	NA	N	N	N	N	N	N	N	N	N	N	N	N	N	N	N	N	N	N	N	N	N	N	N	N	N	N	N	N	N	N	N	N	G	G	G	G	G	G	G
MA_184449g0010-2191-[A_T]	T/A	184449	10024	+	NA	NA	NA	NA	NA	NA	N	T	N	T	N	N	T	T	T	T	T	N	N	N	N	T	T	T	T	T	N	T	T	T	T	T	T	N	T	T	T	T	T	T	T	T	W	T	T
MA_184449g0010-2583-[A_C]	A/C	184449	10416	+	NA	NA	NA	NA	NA	NA	C	M	C	M	C	M	A	M	C	M	C	C	C	C	M	C	A	A	A	M	C	A	A	A	M	A	C	C	M	A	M	M	M	A	M	A	C	M	N
FCL15Contig4-1216	C	184473	7063	+	NA	NA	NA	NA	NA	NA	C	C	C	C	C	C	C	C	C	C	C	C	C	C	C	C	C	C	C	C	C	C	C	C	C	C	C	C	C	C	C	C	C	C	C	C	C	C	C
NODE-60-length-1132-cov-157.795929-418	A/T	184576	18345	+	NA	NA	NA	NA	NA	NA	W	T	A	A	W	W	W	T	A	W	W	A	T	A	W	W	A	W	W	T	T	W	W	A	W	W	W	W	A	A	A	W	W	W	A	A	A	T	W
ss538947731	C/T	184894	825	+	NA	NA	NA	NA	NA	NA	C	C	Y	C	C	C	C	C	C	C	T	C	C	C	C	C	Y	C	C	C	C	C	C	C	C	C	C	C	C	Y	C	C	C	C	C	C	C	C	C
GQ0256-F18.1.547	G/C	185096	971	+	NA	NA	NA	NA	NA	NA	C	S	G	G	S	G	S	S	G	G	C	C	C	S	S	G	C	G	S	G	S	G	S	C	G	G	S	G	C	C	C	S	C	G	C	N	G	S	S
GQ03902-P10.1.351	C/G	185116	40646	+	NA	NA	NA	NA	NA	NA	N	N	N	N	N	N	N	S	N	N	N	N	N	N	N	N	N	N	N	N	N	N	S	N	S	N	N	N	S	N	S	S	N	C	C	C	S	S	C
GQ03911-P09.2.1364	A/G	185497	1873	+	NA	NA	NA	NA	NA	NA	A	A	A	A	R	G	A	R	G	G	R	A	A	A	A	R	R	A	A	R	A	A	A	A	A	A	A	A	A	A	A	R	R	A	A	R	G	A	A
GQ03911-P09.2.801	A/G	185497	2436	+	NA	NA	NA	NA	NA	NA	A	A	A	A	R	A	A	A	A	G	R	A	A	A	A	R	R	A	A	R	A	A	A	A	A	A	A	A	A	A	A	R	R	A	A	R	G	A	A
CL3037Contig1-06-8973-contigContig1-244	G/T	186340	14057	+	NA	NA	NA	NA	NA	NA	K	K	T	G	G	K	T	G	G	K	T	K	N	K	T	G	K	K	G	T	K	K	K	K	K	G	G	T	G	K	K	K	G	K	G	N	G	T	T
CL3037Contig1-06-8973-contigContig1-455	A/G	186340	14268	+	NA	NA	NA	NA	NA	NA	A	A	A	R	R	A	A	R	A	A	A	A	A	A	A	A	A	A	A	A	A	R	A	A	A	A	A	A	A	A	A	A	A	A	A	A	A	A	A
GQ0068-I14.1.921	G/A	186340	14582	+	NA	NA	NA	NA	NA	NA	R	R	A	G	G	R	A	G	G	R	A	R	G	R	A	G	R	R	G	A	R	R	R	R	R	G	G	A	G	R	R	R	G	R	G	N	G	A	A
GQ02822-K01.1.419	G/A	187622	5327	+	NA	NA	NA	NA	NA	NA	G	N	R	R	R	R	R	N	R	R	R	R	N	R	R	R	R	N	G	R	G	N	R	G	R	N	N	N	N	N	N	R	N	N	N	N	N	N	N
WS0083-P17.1.358	T/C	187850	2387	+	NA	NA	NA	NA	NA	NA	Y	Y	Y	Y	Y	Y	Y	T	Y	T	Y	T	Y	T	T	T	T	T	T	T	Y	T	Y	Y	T	T	Y	C	T	Y	T	Y	T	T	T	T	Y	T	T
02769-M09-335	G	189802	298	+	NA	NA	NA	NA	NA	NA	N	N	N	N	N	N	N	N	N	N	N	N	N	N	N	N	N	N	N	N	N	N	N	N	N	N	N	N	N	N	N	N	N	N	N	N	N	N	N
02769-M09-528	G	189802	491	+	NA	NA	NA	NA	NA	NA	G	G	G	G	G	G	G	G	G	G	G	G	G	G	G	G	G	G	G	G	G	G	G	G	G	G	G	G	G	G	G	G	G	G	G	G	G	G	G
02769-M09-700	C/T	189802	663	+	NA	NA	NA	NA	NA	NA	Y	Y	N	Y	Y	Y	Y	Y	Y	Y	Y	Y	Y	Y	Y	Y	Y	Y	Y	N	Y	Y	Y	Y	Y	Y	Y	Y	Y	Y	Y	Y	C	C	C	C	C	C	C
02769-M09-975	A	189802	994	+	NA	NA	NA	NA	NA	NA	N	N	N	N	N	N	N	N	N	N	N	N	N	N	N	N	N	N	N	N	N	N	N	N	N	N	N	N	N	N	N	N	N	N	N	N	N	N	N
02769-M09-1197	G/C	189802	1216	+	NA	NA	NA	NA	NA	NA	G	G	S	S	S	S	G	G	G	S	G	G	S	G	G	G	S	G	G	G	S	G	N	N	G	G	S	S	G	S	N	G	G	G	G	G	G	G	G
02769-M09-1293	C/T	189802	1312	+	NA	NA	NA	NA	NA	NA	N	N	N	N	N	N	N	N	N	N	N	N	N	N	N	N	N	N	N	N	N	N	N	N	N	N	N	N	N	N	N	N	C	C	C	Y	C	C	N
02769-M09-1388	NA	189802	1407	+	NA	NA	NA	NA	NA	NA	N	N	N	N	N	N	N	N	N	N	N	N	N	N	N	N	N	N	N	N	N	N	N	N	N	N	N	N	N	N	N	N	N	N	N	N	N	N	N
NODE-3044-length-229-cov-85.065506-143	A/G	190085	7547	+	NA	NA	NA	NA	NA	NA	A	R	N	R	A	N	A	A	A	R	R	R	A	R	A	A	N	N	R	A	A	R	R	R	R	A	A	R	R	R	G	A	A	A	R	G	A	A	A
GQ02904-C02.1.582	G/T	191372	2627	+	NA	NA	NA	NA	NA	NA	N	N	N	N	N	N	N	T	N	N	N	N	N	N	N	N	N	N	N	N	N	N	N	N	N	N	N	N	N	N	N	N	G	N	N	K	G	K	N
208pg03780b	G/T	191627	2082	+	NA	NA	NA	NA	NA	NA	G	G	G	G	G	G	G	G	G	G	G	G	G	G	G	K	G	G	G	G	G	G	G	G	G	G	G	G	G	G	G	G	G	G	G	G	G	K	G
GQ03607-J11.1.641	G/A	191761	3021	+	NA	NA	NA	NA	NA	NA	G	R	G	G	G	G	G	R	G	G	G	G	G	G	G	R	G	R	G	G	G	G	G	R	R	G	G	R	G	G	R	G	R	G	G	G	G	G	R
FCL1245Contig1-393	T/C	191994	4987	+	NA	NA	NA	NA	NA	NA	T	T	T	T	T	T	T	T	T	T	T	T	Y	T	Y	T	T	Y	Y	T	T	T	T	T	T	T	T	T	T	T	T	T	T	T	T	T	T	T	T
ss538945578	C/T	192398	7584	+	NA	NA	NA	NA	NA	NA	C	C	C	C	C	C	C	C	C	C	C	C	C	C	C	C	C	C	C	C	C	C	C	C	C	C	C	C	C	C	C	C	C	Y	C	C	C	C	C
GQ03215-A04.1.450	C/T	192407	4974	+	NA	NA	NA	NA	NA	NA	C	Y	Y	C	C	Y	Y	Y	C	C	C	T	C	Y	Y	C	Y	Y	C	Y	Y	C	C	Y	Y	C	C	C	Y	Y	C	C	C	Y	Y	Y	T	T	C
FCL121Contig3-175	G/C	192606	1090	+	NA	NA	NA	NA	NA	NA	G	G	G	G	G	G	G	G	G	G	G	G	G	G	G	G	G	G	G	G	G	G	G	G	G	G	G	G	G	G	G	G	S	S	S	G	S	G	G
ss538952156	C/T	193431	6707	+	NA	NA	NA	NA	NA	NA	C	Y	C	C	C	C	C	C	C	Y	C	C	C	C	C	C	C	C	C	C	C	C	C	C	C	Y	C	C	C	C	C	C	C	C	C	N	C	C	Y
CL570Contig1-243	T/C	194889	6985	+	NA	NA	NA	NA	NA	NA	Y	T	T	T	T	Y	T	Y	T	T	Y	Y	Y	C	Y	Y	Y	Y	T	T	T	T	Y	Y	T	T	T	Y	T	Y	C	T	T	Y	T	T	T	T	Y
GQ03312-C18.1.1029	G	194998	6251	+	NA	NA	NA	NA	NA	NA	G	G	G	G	G	G	G	G	G	G	G	G	G	G	G	G	G	G	G	G	G	G	G	G	G	G	G	G	G	G	G	G	G	G	G	G	G	G	G
ss538948310	G	195017	5989	+	NA	NA	NA	NA	NA	NA	G	G	G	G	G	G	G	G	G	G	G	G	G	G	G	G	G	G	G	G	G	G	G	G	G	G	G	G	G	G	G	G	G	G	G	G	G	G	G
ss538949964	C/A	195933	9003	+	NA	NA	NA	NA	NA	NA	C	C	C	C	M	C	C	C	C	M	A	C	C	C	C	C	C	C	C	C	C	C	C	C	C	C	M	C	C	C	A	C	C	C	C	N	C	C	C
ss538950797	T/C	196209	4090	+	NA	NA	NA	NA	NA	NA	T	T	T	T	T	Y	T	T	T	T	T	T	T	T	T	T	T	T	T	T	T	T	T	T	T	T	T	T	T	T	T	T	T	T	T	T	T	T	T
GQ0066-E01.1.227	C/T	197097	4388	+	NA	NA	NA	NA	NA	NA	Y	C	T	C	C	Y	Y	T	C	C	Y	C	Y	Y	C	Y	Y	Y	Y	C	C	T	Y	C	Y	C	Y	C	T	Y	T	Y	T	C	T	C	C	T	C
FCL9Contig12-255	G/C	197296	5644	+	NA	NA	NA	NA	NA	NA	G	N	G	G	G	S	S	N	G	G	G	G	G	G	G	G	G	G	G	G	G	C	N	G	G	G	G	G	N	S	S	S	G	G	G	C	G	G	G
GQ03010-L19.1.975	C	197296	5950	+	NA	NA	NA	NA	NA	NA	C	C	C	C	C	C	C	C	C	C	C	C	C	C	C	C	C	C	C	C	C	C	C	C	C	C	C	C	C	C	C	C	C	C	C	C	C	C	C
WS0344-E08.1.398	A/G	199003	3564	+	NA	NA	NA	NA	NA	NA	A	A	A	A	A	A	R	A	R	A	A	A	R	A	A	R	A	A	A	A	A	A	A	A	R	R	R	A	A	A	A	R	G	A	A	A	A	A	A
ss538947458	C	199561	5062	+	NA	NA	NA	NA	NA	NA	C	C	C	C	C	C	C	C	C	C	C	C	C	C	C	C	C	N	C	C	C	C	C	C	C	C	C	C	C	C	C	C	N	N	N	N	N	N	N
08pg04554j	C/T	199974	1654	+	NA	NA	NA	NA	NA	NA	N	N	N	N	N	N	N	N	N	N	N	N	N	N	N	N	N	N	N	N	N	N	N	N	N	N	N	N	N	N	N	N	N	N	N	N	N	N	N
ss538941391	G/T	200295	7978	+	NA	NA	NA	NA	NA	NA	G	T	K	K	K	G	K	G	G	T	G	K	K	K	G	T	G	G	G	G	G	G	G	K	G	K	G	K	K	G	G	T	G	T	K	K	T	T	K
02711-F10-1146	A	200725	5815	+	NA	NA	NA	NA	NA	NA	A	A	A	A	A	A	A	A	A	A	A	A	A	A	A	A	A	A	A	A	A	A	A	A	A	A	A	A	A	A	A	A	A	A	A	A	A	A	A
WS03218-K16.1.611	T/G	202816	5452	+	NA	NA	NA	NA	NA	NA	K	T	T	T	T	K	T	T	K	T	T	T	K	T	T	T	T	K	K	K	T	T	T	T	T	T	T	T	K	T	T	T	T	T	K	T	T	K	K
FCL2086Contig1-1267	G/A	203600	6793	+	NA	NA	NA	NA	NA	NA	A	R	R	G	A	R	G	R	G	G	R	R	R	G	G	R	R	R	R	G	R	G	A	G	G	G	R	G	G	G	G	G	G	G	G	R	G	R	R
FCL128Contig1-508	T/C	204624	5557	+	NA	NA	NA	NA	NA	NA	T	T	T	T	T	T	T	T	T	T	T	T	T	T	T	T	T	T	T	T	T	T	T	T	T	T	T	T	T	T	T	T	T	T	T	T	T	T	T
PGWD1-1171	T/A	205311	4487	+	NA	NA	NA	NA	NA	NA	T	T	T	T	T	W	W	T	T	T	T	W	T	T	T	T	T	T	T	T	T	T	T	T	W	T	T	T	T	W	T	T	T	T	T	T	T	T	T
GQ02828-L20.1.413	T	205724	5134	+	NA	NA	NA	NA	NA	NA	T	T	T	T	T	T	T	T	T	T	T	T	T	T	T	T	T	T	T	T	T	T	T	T	T	T	T	T	T	T	T	T	T	T	T	T	N	T	T
PGLM2-0437	G/A	206805	2766	+	NA	NA	NA	NA	NA	NA	G	G	G	R	G	G	G	R	G	G	R	R	G	G	R	R	G	G	G	G	G	R	G	G	G	G	G	G	G	R	G	R	G	G	G	R	G	R	A
GQ04104-L06.1.238	C/A	206921	1916	+	NA	NA	NA	NA	NA	NA	C	C	C	C	M	C	C	C	M	M	M	C	M	M	M	C	C	C	C	C	M	C	M	M	C	M	C	C	C	M	C	M	M	M	C	C	C	M	M
GQ03315-F02.1.1222	T	207070	8884	+	NA	NA	NA	NA	NA	NA	T	T	T	T	N	T	T	N	T	T	T	T	T	T	T	T	T	T	T	N	T	N	T	T	T	T	T	T	T	T	T	T	T	T	T	N	N	T	T
2-7725-01-9780-contigContig1-369	C/T	207283	5092	+	NA	NA	NA	NA	NA	NA	C	C	C	Y	C	C	C	C	C	C	C	Y	C	C	C	C	C	C	C	C	C	Y	C	C	C	C	C	C	C	C	C	C	C	C	C	C	C	C	C
2-7725-01-9780-contigContig1-111	A/C	207283	5351	+	NA	NA	NA	NA	NA	NA	A	M	A	M	M	M	A	A	C	C	M	M	C	C	A	A	A	A	M	A	M	A	A	M	A	M	C	M	A	M	C	A	A	C	A	A	M	A	C
GQ04010-H24.1.357	C/T	207420	3535	+	NA	NA	NA	NA	NA	NA	C	Y	C	Y	T	C	C	T	C	Y	C	C	C	Y	Y	C	Y	C	C	C	C	C	C	C	C	C	C	C	C	Y	C	C	C	Y	C	C	T	C	C
08pg14156f	T/G	208967	3699	+	NA	NA	NA	NA	NA	NA	T	T	T	T	T	T	T	T	T	T	T	T	K	T	T	T	T	T	T	T	T	T	T	T	T	T	T	T	T	T	K	T	T	T	T	K	T	T	T
GQ0175-F02.1.454	C/T	210232	459	+	NA	NA	NA	NA	NA	NA	C	C	Y	C	C	Y	C	C	C	Y	C	Y	Y	Y	Y	C	Y	C	Y	C	C	C	C	Y	T	T	T	C	Y	C	C	Y	Y	C	Y	Y	C	C	Y
GQ0206-O13.1.557	G/C	210494	5602	+	NA	NA	NA	NA	NA	NA	G	G	G	G	S	G	G	G	G	G	S	G	G	G	G	G	G	G	G	G	G	G	G	G	G	G	G	G	G	S	G	G	S	G	G	G	G	G	G
WS-2.0-GQ0025.TB.1-E03.2-419	T	210881	6264	+	NA	NA	NA	NA	NA	NA	T	T	T	T	T	T	T	T	T	T	T	T	T	T	T	T	T	T	T	T	T	T	T	N	T	T	T	T	T	T	T	T	T	T	T	T	T	T	T
GQ01313-H10.1.519	A/G	210947	3169	+	NA	NA	NA	NA	NA	NA	A	R	R	A	R	R	A	A	G	A	G	R	A	A	A	A	A	R	R	R	A	R	A	R	R	R	R	G	A	A	G	A	A	R	A	A	A	A	A
GQ03012-K09.2.333	T/C	210951	7145	+	NA	NA	NA	NA	NA	NA	T	T	Y	T	T	T	Y	T	C	T	T	T	T	T	T	Y	C	Y	T	T	T	Y	Y	Y	T	Y	Y	T	T	T	Y	T	Y	T	T	T	T	T	T
NODE-28651-length-500-cov-69.482002-355	C/A	210951	7167	+	NA	NA	NA	NA	NA	NA	C	C	C	C	C	C	C	C	C	C	C	C	C	C	C	C	C	C	C	C	C	C	C	C	C	C	C	C	C	M	C	C	C	C	C	C	C	C	C
GQ03224-H05.1.1119	C	211399	10203	+	NA	NA	NA	NA	NA	NA	C	C	N	C	C	N	C	C	C	N	C	C	C	C	C	C	C	C	N	N	N	C	C	C	C	N	C	C	C	C	C	C	C	C	C	C	C	C	C
ss538950124	A/G	211782	3777	+	NA	NA	NA	NA	NA	NA	A	A	A	A	A	A	R	R	R	A	A	A	A	R	A	A	A	A	A	A	A	A	A	A	A	A	A	A	A	A	A	A	A	R	A	R	A	A	A
pa08pg01018e	G/T	212053	8757	+	NA	NA	NA	NA	NA	NA	G	G	G	G	G	G	G	G	K	G	G	G	G	G	G	G	G	G	G	G	G	K	G	G	G	G	K	G	G	G	G	G	G	G	G	G	G	G	G
GQ03013-K13.1.156	C/A	213479	8032	+	NA	NA	NA	NA	NA	NA	C	M	C	C	C	C	C	C	C	C	C	C	C	C	C	C	M	C	C	C	C	C	C	C	M	C	C	C	C	C	C	C	C	M	C	C	C	C	C
FCL525Contig2-208	A/G	215612	2385	+	NA	NA	NA	NA	NA	NA	A	A	A	A	R	A	A	A	A	R	A	A	A	A	A	R	A	A	N	R	R	R	A	A	A	A	R	R	A	R	A	A	R	A	A	A	R	A	A
PGLM2-0994	A/G	215799	6552	+	NA	NA	NA	NA	NA	NA	A	A	A	R	A	A	R	N	A	A	A	A	A	A	A	A	A	A	A	A	A	A	A	R	A	A	A	A	A	A	A	A	A	R	N	N	N	A	N
GQ03208-I18.1.1089	C/T	216368	2889	+	NA	NA	NA	NA	NA	NA	C	C	C	C	C	C	C	C	C	C	C	C	C	C	C	C	C	C	C	C	C	C	N	C	C	C	C	C	C	C	C	N	C	C	C	N	Y	C	C
GQ02801-N12.1.188	G/A	216640	2558	+	NA	NA	NA	NA	NA	NA	G	G	G	G	G	G	G	G	G	G	G	G	G	G	G	G	G	G	G	G	G	G	G	G	G	G	G	G	G	G	G	G	R	G	G	G	G	G	G
ss511222904	G	216719	8384	+	NA	NA	NA	NA	NA	NA	G	G	G	G	G	G	G	G	G	G	G	G	G	G	G	G	G	G	G	G	G	G	G	G	G	G	G	G	G	G	G	G	G	G	G	G	G	G	G
2TC6856a	A/G	217488	4913	+	NA	NA	NA	NA	NA	NA	N	R	G	R	A	A	A	G	A	R	R	A	R	G	A	A	A	A	R	G	G	R	A	R	R	A	R	A	R	R	G	N	R	A	R	R	A	A	A
WS00754-K07.1.544	G/A	217899	3699	+	NA	NA	NA	NA	NA	NA	R	G	R	G	R	G	G	G	G	G	G	G	G	G	G	R	G	G	G	G	G	G	G	G	R	G	G	R	G	G	G	G	R	G	G	G	R	A	G
GQ04007-F06.1.542	A/T	218019	2925	+	NA	NA	NA	NA	NA	NA	W	W	A	W	A	A	A	W	W	W	A	A	A	A	W	A	A	A	A	A	T	A	W	A	A	W	A	A	A	A	W	A	A	A	A	A	W	A	W
GQ02907-N09.1.464	A/G	218305	561	+	NA	NA	NA	NA	NA	NA	R	G	A	R	R	R	A	R	A	A	A	G	R	R	R	A	A	R	A	A	A	R	R	A	A	G	R	G	A	A	A	R	N	N	N	N	N	N	N
GQ03124-F19.1.238	A/G	218450	2794	+	NA	NA	NA	NA	NA	NA	A	A	A	A	A	A	A	A	A	A	A	A	A	A	A	A	A	A	A	A	A	A	A	A	A	A	R	A	A	A	A	A	A	A	A	A	A	A	A
208PG09323e	T/C	219029	3739	+	NA	NA	NA	NA	NA	NA	T	T	Y	T	T	T	T	T	T	T	T	T	T	T	T	T	Y	T	T	T	T	T	T	T	T	T	T	T	T	T	T	Y	Y	T	T	T	T	T	T
GQ03105-L06.1.1260	G/A	219031	5707	+	NA	NA	NA	NA	NA	NA	G	G	G	R	R	G	R	A	R	G	G	G	G	R	G	G	G	G	R	G	G	G	G	G	A	A	G	G	R	R	G	G	G	R	R	R	G	R	R
NODE-24565-length-223-cov-58.381165-128	G	219167	2597	+	NA	NA	NA	NA	NA	NA	N	N	N	N	N	N	N	N	N	N	N	N	N	N	N	N	N	N	N	N	N	N	N	N	N	N	N	N	N	N	N	N	G	G	G	G	G	G	G
GQ03321-D19.1.440	C/A	219504	6651	+	NA	NA	NA	NA	NA	NA	N	N	N	N	N	N	N	N	N	N	N	N	N	N	N	N	N	N	N	N	N	N	N	N	N	N	N	N	N	N	N	N	N	N	N	N	N	N	N
WS03215-E21.1.575	G/A	220041	8543	+	NA	NA	NA	NA	NA	NA	G	G	G	G	G	G	G	G	G	G	G	G	G	G	G	G	G	G	G	G	R	G	G	G	G	G	G	G	G	G	G	G	G	G	G	G	G	G	G
0298-L11-949	C/T	220754	201	+	NA	NA	NA	NA	NA	NA	N	N	N	N	N	N	N	N	N	N	N	N	N	N	N	N	N	N	N	N	N	N	N	N	N	N	N	N	N	N	N	N	C	Y	C	C	C	Y	Y
0298-L11-1428	G	220754	730	+	NA	NA	NA	NA	NA	NA	G	G	G	G	G	G	G	G	G	G	G	G	G	G	G	G	G	G	G	G	G	G	G	G	G	G	G	G	G	G	G	G	G	G	G	G	G	G	G
GQ02818-B09.1.95	C/T	222556	1292	+	NA	NA	NA	NA	NA	NA	C	C	C	C	C	Y	C	C	C	C	C	Y	C	C	C	C	C	C	C	C	C	C	C	T	C	C	C	C	Y	C	Y	T	C	Y	Y	C	C	Y	C
GQ0201-P21.1.771	G	223744	223	+	NA	NA	NA	NA	NA	NA	G	G	G	G	G	G	G	G	G	G	G	G	G	G	G	G	G	G	G	G	G	G	G	G	G	G	G	G	G	G	G	G	G	G	G	G	G	G	G
MA_224276g0010-1101-[G_T]	G/T	224276	4050	+	NA	NA	NA	NA	NA	NA	G	G	G	G	G	K	G	G	G	G	G	G	K	G	G	G	T	K	G	K	G	G	G	K	G	G	G	G	K	G	G	G	G	K	K	G	G	G	K
MA_229590g0010-1524-[A_G]	A/G	229590	3102	+	NA	NA	NA	NA	NA	NA	R	R	R	N	R	R	R	R	R	R	N	A	R	R	R	R	A	R	R	A	R	A	A	R	R	R	G	A	A	R	R	R	R	R	A	R	R	A	R
MA_229590g0010-725-[C_T]	C/T	229590	3901	+	NA	NA	NA	NA	NA	NA	C	C	C	C	T	Y	C	C	C	C	Y	Y	C	C	C	C	C	C	C	C	C	C	C	C	C	Y	C	C	C	Y	C	Y	C	C	C	C	C	C	Y
ss538946236	A/G	230182	5774	+	NA	NA	NA	NA	NA	NA	A	A	A	A	A	A	A	A	A	A	A	A	A	A	A	A	A	A	A	A	A	A	A	A	A	A	N	A	A	A	A	A	A	A	A	A	A	A	A
0-18820-01-10539-contigContig1-247	A/C	230429	5852	+	NA	NA	NA	NA	NA	NA	A	A	A	A	A	A	A	A	A	A	A	A	A	A	A	A	A	A	A	A	M	A	A	A	M	A	A	A	M	A	A	A	A	A	M	A	A	A	A
PGLM2-0910	G/A	230579	3333	+	NA	NA	NA	NA	NA	NA	A	A	G	G	A	G	A	N	G	G	R	A	G	G	G	G	G	G	G	R	N	G	A	G	R	N	A	N	G	R	R	G	A	A	G	G	G	N	G
NODE-7954-length-854-cov-91.587822-124	C	231706	4599	+	NA	NA	NA	NA	NA	NA	C	C	C	C	C	C	C	C	C	C	C	C	C	C	C	C	C	C	C	C	C	C	C	C	C	C	C	C	C	C	C	C	C	C	C	C	C	C	C
GQ02827-E23.1.1092	T/C	234203	4434	+	NA	NA	NA	NA	NA	NA	T	C	Y	Y	T	T	Y	T	T	Y	Y	T	T	T	T	Y	C	Y	Y	T	T	T	Y	T	T	T	T	Y	Y	T	T	Y	Y	Y	Y	T	T	T	T
GQ04103-D18.1.598	G/A	240476	2303	+	NA	NA	NA	NA	NA	NA	R	G	G	R	R	G	G	G	G	G	G	G	G	G	G	G	G	G	G	G	G	G	G	R	R	G	A	G	G	G	G	R	G	G	G	G	G	R	G
FCL291Contig3-889	T	241180	4992	+	NA	NA	NA	NA	NA	NA	T	T	T	T	T	T	T	T	T	T	T	T	T	T	T	T	T	T	T	T	T	T	T	T	T	T	T	T	T	T	T	T	T	T	T	T	T	T	T
GQ03103-D19.2.1262	T/G	245850	6868	+	NA	NA	NA	NA	NA	NA	T	T	T	T	T	T	T	T	T	T	T	T	T	T	T	T	T	T	T	T	T	T	T	T	T	T	T	T	T	T	N	N	T	T	T	T	T	T	T
WS-2.0-GQ03409.B7-H11.1-187	T/C	250413	3273	+	NA	NA	NA	NA	NA	NA	T	T	Y	T	T	T	T	T	T	T	T	T	T	T	T	T	T	T	T	T	T	T	T	T	T	T	T	T	T	T	T	T	T	T	T	T	T	T	T
ss538948149	C/T	250962	9873	+	NA	NA	NA	NA	NA	NA	Y	C	C	C	C	C	C	C	C	C	C	Y	Y	C	C	C	C	C	C	C	C	Y	C	C	C	C	C	C	Y	C	C	C	C	Y	Y	C	C	C	C
GQ03211-L17.1.516	G/A	252158	514	+	NA	NA	NA	NA	NA	NA	R	N	R	A	R	A	R	N	R	R	R	R	N	N	A	N	R	R	R	R	R	R	R	N	R	R	R	N	R	R	A	R	N	N	N	N	N	N	N
PGLM2-0846	T/C	253636	1642	+	NA	NA	NA	NA	NA	NA	T	T	Y	Y	T	Y	Y	Y	Y	T	T	T	Y	Y	Y	Y	Y	Y	Y	C	Y	T	C	Y	Y	T	Y	Y	T	Y	Y	T	Y	Y	T	Y	T	Y	C
GQ02806-A07.1.612	C/T	258703	2670	+	NA	NA	NA	NA	NA	NA	C	C	C	C	C	C	C	C	C	Y	Y	Y	C	Y	C	C	C	C	C	C	C	C	C	C	C	Y	C	C	C	C	C	C	C	Y	C	C	C	Y	C
FCL846Contig1-857	G/A	258707	8049	+	NA	NA	NA	NA	NA	NA	R	G	G	R	G	R	G	R	R	R	G	G	G	G	G	R	G	R	G	R	R	R	R	R	R	R	G	R	G	G	A	G	G	R	G	R	G	G	G
NODE-6935-length-338-cov-116.156807-238	A/G	259513	352	+	NA	NA	NA	NA	NA	NA	N	N	N	N	N	N	N	N	N	N	N	N	N	N	N	N	N	N	N	N	N	N	N	N	N	N	N	N	N	N	N	N	N	N	N	N	N	N	N
GQ03118-K18.1.386	G/A	259722	6973	+	NA	NA	NA	NA	NA	NA	G	A	G	G	R	G	A	R	G	R	R	R	R	R	G	R	R	R	G	R	G	G	G	R	R	R	G	G	G	G	R	R	R	R	G	R	G	G	A
ss538943862	G/T	259881	7777	+	NA	NA	NA	NA	NA	NA	N	N	K	N	N	N	N	T	N	N	N	N	N	N	N	N	N	N	N	N	K	N	N	N	N	N	T	N	N	K	N	N	N	N	N	N	N	N	N
ss538948253	G/A	260743	6639	+	NA	NA	NA	NA	NA	NA	G	G	G	G	G	G	G	G	R	G	G	G	G	G	G	G	G	G	G	G	G	G	G	G	G	G	G	G	G	G	G	G	G	G	G	G	G	G	G
GQ0206-E11.1.488	A/G	261222	1575	+	NA	NA	NA	NA	NA	NA	A	R	A	R	R	A	A	A	A	A	A	A	A	A	A	A	A	A	A	A	R	A	A	G	A	A	A	A	A	A	A	A	A	A	A	N	A	A	R
GQ03319-C03.1.498	G/A	261860	2852	+	NA	NA	NA	NA	NA	NA	R	G	R	G	G	R	R	G	G	G	G	G	G	G	G	G	G	G	R	G	R	G	G	G	R	R	G	G	R	R	R	R	G	R	R	G	G	G	G
FCL924Contig1-271	G/C	261998	4597	+	NA	NA	NA	NA	NA	NA	N	N	N	N	N	N	N	N	N	N	N	N	N	N	N	N	N	N	N	N	N	N	N	N	N	N	N	N	N	N	N	N	N	N	N	N	N	N	N
PabiesSb29-319	C	264971	5844	+	NA	NA	NA	NA	NA	NA	C	C	C	C	C	C	C	C	C	C	C	C	C	C	C	C	C	C	C	C	C	C	C	C	C	C	C	C	C	C	C	C	C	C	C	C	C	C	C
FCL1699Contig1-388	C/T	266797	3515	+	NA	NA	NA	NA	NA	NA	C	C	C	C	C	C	C	C	C	C	C	C	C	C	C	C	C	C	C	Y	C	C	C	C	C	C	C	C	C	C	C	C	Y	C	N	Y	Y	N	C
NODE-10970-length-790-cov-63.422787-425	G/T	268175	4431	+	NA	NA	NA	NA	NA	NA	G	G	G	G	G	G	G	G	G	G	N	K	N	G	G	G	G	G	N	G	K	G	G	G	G	G	G	G	G	G	G	G	G	G	G	G	G	G	G
GQ03112-F13.1.753	T/G	269349	3106	+	NA	NA	NA	NA	NA	NA	T	T	T	T	T	T	T	T	T	T	T	T	T	T	T	T	T	T	T	T	T	T	T	T	T	T	T	T	T	K	T	T	T	T	T	T	T	T	T
GQ03213-J06.1.967	A/C	269415	3909	+	NA	NA	NA	NA	NA	NA	A	A	N	A	A	A	A	A	N	A	A	A	A	A	A	A	A	A	A	A	A	A	A	A	A	A	M	A	A	A	A	A	A	A	A	A	A	A	A
GQ02812-E23.1.773	T	271381	5068	+	NA	NA	NA	NA	NA	NA	T	T	T	T	T	T	T	T	T	T	T	T	T	T	T	T	T	T	T	T	T	T	T	T	T	N	T	T	T	T	T	T	T	T	T	T	T	T	T
CL85Contig1-1516	T/C	273360	2443	+	NA	NA	NA	NA	NA	NA	T	T	T	T	T	T	T	T	T	T	T	T	T	T	T	T	T	T	T	T	T	T	T	T	T	T	T	T	T	T	T	T	T	T	T	T	T	T	T
GQ03303-D21.2.211	A/T	277759	3638	+	NA	NA	NA	NA	NA	NA	W	A	W	A	W	A	A	W	A	A	W	W	T	A	T	W	W	A	A	A	A	A	A	A	A	A	A	W	A	A	W	A	A	A	A	A	A	A	A
GQ03710-H02.1.67	T	280993	3186	+	NA	NA	NA	NA	NA	NA	T	T	T	T	T	T	T	T	T	T	T	T	T	T	T	T	T	T	T	T	T	T	T	T	T	T	T	T	T	T	T	T	T	T	T	T	T	T	T
GQ03819-E08.1.554	T/C	281207	2503	+	NA	NA	NA	NA	NA	NA	T	T	T	T	T	T	T	T	T	T	T	T	T	T	Y	Y	Y	T	T	Y	T	Y	T	Y	T	T	T	T	T	T	Y	T	T	T	T	Y	T	T	T
GQ02820-M04.1.1030	A/G	282013	708	+	NA	NA	NA	NA	NA	NA	A	A	N	A	A	A	A	A	N	A	A	A	N	N	N	A	A	A	A	A	N	A	A	A	A	A	A	A	A	A	A	A	A	A	A	A	A	A	A
GQ03812-G05.1.1401	G/A	286258	6056	+	NA	NA	NA	NA	NA	NA	R	G	G	R	R	A	R	R	R	G	G	R	G	G	R	R	A	G	R	G	G	R	R	R	R	R	R	G	R	R	R	R	R	A	R	G	G	A	G
ss538954749	G/A	286428	5806	+	NA	NA	NA	NA	NA	NA	G	G	G	G	G	G	R	G	G	G	G	A	G	G	G	G	G	G	G	G	G	G	G	G	G	G	G	G	G	G	G	G	G	G	G	G	G	G	G
GQ03216-L22.1.1063	A/G	286708	3320	+	NA	NA	NA	NA	NA	NA	A	A	A	A	R	R	A	R	A	R	A	R	A	R	A	R	A	A	R	A	A	G	A	R	A	A	A	A	R	A	R	A	A	R	R	A	A	R	A
GQ0033.TB-P15.1-1117	A/G	286762	3343	+	NA	NA	NA	NA	NA	NA	A	A	R	R	R	R	A	A	A	A	A	A	A	A	A	A	A	A	A	A	A	N	A	A	A	A	A	A	A	A	A	R	A	A	A	A	R	A	A
GQ03002-A10.1.1058	G/T	287596	3195	+	NA	NA	NA	NA	NA	NA	K	K	G	K	G	K	G	G	G	G	G	G	K	K	G	K	G	G	K	K	G	K	G	G	G	G	G	G	K	G	K	G	K	G	K	K	K	G	G
GQ03318-L12.1.128	C/T	290973	7829	+	NA	NA	NA	NA	NA	NA	N	N	N	N	N	N	N	N	N	N	N	N	N	N	N	N	N	N	N	N	N	N	N	N	N	N	N	N	N	N	N	N	N	N	N	N	N	N	N
GQ03715-K10.1.1030	G/A	292096	2959	+	NA	NA	NA	NA	NA	NA	R	R	G	R	G	A	R	A	R	R	R	A	R	R	R	G	R	R	R	G	G	R	G	R	R	A	A	R	A	G	R	A	R	R	A	A	G	G	A
GQ02014.B3.r-J18.1-305	A	293357	1857	+	NA	NA	NA	NA	NA	NA	A	A	A	A	A	A	A	A	A	A	A	A	A	A	A	A	A	A	A	A	A	A	A	A	A	A	A	A	A	A	A	A	A	A	A	A	A	A	A
GQ03703-M23.1.720	G/T	293357	2225	+	NA	NA	NA	NA	NA	NA	N	K	T	G	K	G	G	K	G	K	G	T	K	T	G	K	N	K	T	T	K	G	K	N	G	K	T	K	G	T	G	K	K	K	G	K	T	T	K
GQ03109-L07.1.719	T/C	295515	5998	+	NA	NA	NA	NA	NA	NA	Y	Y	Y	C	Y	C	Y	T	Y	Y	Y	Y	Y	Y	T	C	Y	T	Y	Y	Y	Y	T	Y	T	T	Y	T	Y	C	Y	Y	Y	Y	Y	Y	Y	Y	Y
GQ03105-E17.1.168	T/C	296126	4329	+	NA	NA	NA	NA	NA	NA	T	T	T	T	T	T	T	Y	C	T	Y	T	T	T	T	T	T	T	Y	T	T	T	Y	T	Y	T	T	T	T	T	T	T	T	T	T	T	T	T	Y
GQ0064-N01.1.717	C/T	296882	5525	+	NA	NA	NA	NA	NA	NA	C	Y	Y	C	C	C	C	C	Y	C	Y	C	Y	C	C	C	C	Y	C	C	C	C	C	Y	C	Y	C	C	Y	C	C	C	C	C	Y	Y	C	C	C
GQ03114-A17.2.586	C/T	297507	864	+	NA	NA	NA	NA	NA	NA	N	N	N	N	N	N	N	N	N	N	N	N	N	N	N	N	N	N	N	N	N	N	N	N	N	N	N	N	N	N	N	N	N	N	N	N	N	N	N
GQ0044-F23.1.457	A/C	301181	5289	+	NA	NA	NA	NA	NA	NA	A	M	A	A	M	A	M	A	A	A	A	A	M	A	A	M	M	A	A	M	M	A	M	A	A	M	M	A	A	M	A	M	A	M	A	A	A	A	M
GQ0044-F23.1.82	C/T	301181	6159	+	NA	NA	NA	NA	NA	NA	C	C	C	T	C	Y	C	Y	Y	C	T	C	Y	C	C	Y	C	T	Y	C	C	C	C	C	C	C	Y	C	Y	C	C	Y	C	C	Y	T	C	C	Y
PabiesKN2a-196	A/G	303404	2815	+	NA	NA	NA	NA	NA	NA	N	A	A	A	R	R	A	A	R	R	R	A	R	A	N	N	R	A	R	G	A	R	R	N	R	R	R	R	A	G	A	R	R	A	A	R	G	R	G
WS00823-G01.1.282	A/C	304122	1356	+	NA	NA	NA	NA	NA	NA	A	A	A	A	A	M	A	A	A	M	A	A	M	M	C	A	A	A	A	M	M	A	A	A	A	M	A	A	A	C	A	M	A	A	A	A	A	A	A
GQ01309-G23.1.471	T/G	306616	1751	+	NA	NA	NA	NA	NA	NA	T	T	T	T	T	K	T	K	T	T	T	T	T	T	K	K	T	T	T	T	T	K	T	T	T	T	T	T	T	T	T	T	T	T	T	T	T	K	T
GQ02824-O01.1.91	C/T	306795	2490	+	NA	NA	NA	NA	NA	NA	Y	N	C	C	C	Y	C	N	Y	Y	Y	C	Y	N	C	Y	Y	C	C	Y	Y	C	C	C	C	C	C	N	Y	Y	Y	Y	Y	C	Y	Y	C	C	Y
ss538950447	G	307024	1705	+	NA	NA	NA	NA	NA	NA	N	G	G	N	G	G	G	G	G	N	N	G	G	G	N	G	G	G	G	N	G	G	N	G	G	G	N	G	N	N	G	G	G	G	G	G	G	G	G
GQ03209-M01.1.775	T/C	308546	4096	+	NA	NA	NA	NA	NA	NA	T	T	T	T	Y	T	Y	T	T	T	Y	T	T	Y	Y	T	T	T	T	T	Y	T	T	T	Y	Y	T	Y	T	T	T	C	T	T	T	Y	T	T	T
GQ02812-D14.1.826	A/T	314020	2714	+	NA	NA	NA	NA	NA	NA	A	A	A	A	A	W	A	A	A	A	A	W	A	A	A	A	A	A	W	A	A	A	A	A	A	A	A	W	A	A	A	W	A	A	A	A	A	A	A
ss538946358	T	314050	4690	+	NA	NA	NA	NA	NA	NA	T	T	T	T	T	T	T	T	T	T	T	T	T	T	T	T	T	T	T	T	T	T	T	T	T	T	T	T	T	T	T	T	T	T	T	T	T	T	T
NODE-6919-length-619-cov-47.513733-359	G	317489	3305	+	NA	NA	NA	NA	NA	NA	G	G	G	G	G	G	G	G	G	G	G	G	G	G	G	G	G	G	G	G	G	G	G	G	G	G	G	G	G	G	G	G	G	G	G	G	G	G	G
PabiesPRR3-F2-718	C/A	318613	239	+	NA	NA	NA	NA	NA	NA	C	C	C	C	C	M	M	N	C	C	C	M	C	C	M	M	M	C	C	C	C	C	C	M	C	M	M	C	C	M	M	C	C	M	C	C	C	M	C
WS-2.0-GQ02807.B7-B14.1-862	G	320558	3910	+	NA	NA	NA	NA	NA	NA	G	G	N	G	G	G	G	G	G	G	G	G	G	G	G	G	G	G	G	G	G	G	G	G	G	G	G	G	G	G	G	G	G	G	G	G	G	G	G
MA_321791g0010-1955-[C_T]	T/C	321791	2946	+	NA	NA	NA	NA	NA	NA	T	Y	Y	T	T	T	C	T	T	T	Y	T	T	Y	T	T	T	Y	Y	C	T	T	T	T	Y	T	T	T	C	Y	T	T	Y	Y	C	Y	T	Y	T
0-12156-02-7785-contigContig1-172	G	327445	6765	+	NA	NA	NA	NA	NA	NA	G	G	G	G	G	G	G	G	G	G	G	G	G	G	G	G	G	G	G	G	G	G	G	G	G	G	G	G	G	G	G	G	G	G	G	G	G	G	G
P01388-1	A/G	328340	4043	+	NA	NA	NA	NA	NA	NA	R	R	R	R	R	A	A	R	N	R	A	R	R	A	A	R	A	R	A	R	A	N	R	R	A	R	R	A	R	R	R	A	R	A	R	A	R	A	A
GQ03312-J14.1.248	A	331330	3934	+	NA	NA	NA	NA	NA	NA	A	A	A	A	A	A	A	A	A	A	A	A	A	A	A	A	A	A	A	A	A	A	A	A	A	A	A	A	A	A	A	A	A	A	A	A	A	A	A
PGLM2-0518	C/T	331330	4037	+	NA	NA	NA	NA	NA	NA	N	N	N	N	N	N	N	N	N	N	N	N	N	N	N	N	N	N	N	N	N	N	N	N	N	N	N	N	N	N	N	N	N	N	N	N	N	N	N
WS00825-N08.1.345	T/C	332069	2885	+	NA	NA	NA	NA	NA	NA	Y	T	T	T	Y	Y	T	Y	C	T	C	Y	Y	Y	T	C	C	C	T	Y	Y	Y	Y	Y	T	T	T	T	Y	T	T	T	T	Y	Y	Y	T	Y	Y
GQ02905-L23.1.937	G/T	332109	4991	+	NA	NA	NA	NA	NA	NA	G	K	K	K	K	G	G	T	K	K	G	G	K	G	G	K	K	K	G	G	K	K	K	G	K	K	T	K	G	T	G	K	G	K	G	K	K	K	G
WS-2.0-GQ0168.B3-N16.1-556	T	332596	3833	+	NA	NA	NA	NA	NA	NA	T	T	T	T	T	T	T	T	T	T	T	T	N	T	T	T	T	T	T	T	T	T	T	T	T	T	T	T	T	T	T	T	T	T	T	T	T	T	T
MA_335624g0020-570-[G_A]	G/A	335624	5669	+	NA	NA	NA	NA	NA	NA	G	A	G	G	N	G	A	R	R	G	A	R	R	A	G	A	R	A	G	G	N	A	G	G	G	G	R	G	G	R	G	G	G	G	G	A	R	R	R
MA_335624g0020-294-[G_A]	G/A	335624	5945	+	NA	NA	NA	NA	NA	NA	G	G	G	G	G	G	G	G	G	G	G	G	G	G	R	G	G	G	G	G	G	G	G	G	R	G	G	G	R	G	G	G	G	G	R	G	G	G	G
CL1260Contig1-300	C/G	335908	3325	+	NA	NA	NA	NA	NA	NA	C	C	C	C	C	C	C	C	C	C	C	C	C	C	C	C	C	C	C	C	C	C	C	C	C	C	C	C	C	S	C	C	C	C	C	C	C	C	C
GQ03908-K08.1.32	G/A	341219	4445	+	NA	NA	NA	NA	NA	NA	G	G	G	G	G	G	G	G	G	G	G	G	G	G	G	G	G	G	G	G	G	G	G	G	G	G	G	G	G	G	G	G	G	R	G	G	G	G	G
GQ03115-B20.1.1274	A	343126	6401	+	NA	NA	NA	NA	NA	NA	A	A	A	A	A	A	A	A	A	A	A	A	A	A	A	A	A	A	A	A	A	A	A	A	A	A	A	A	A	A	A	A	A	A	A	A	A	A	A
GQ03109-L13.1.699	A/C	346251	6996	+	NA	NA	NA	NA	NA	NA	A	A	A	A	A	A	M	A	A	A	A	A	M	A	A	A	A	A	A	A	M	A	A	A	A	M	A	A	A	A	M	A	A	A	A	A	A	A	A
FCL2055Contig1-713	G/T	350420	1815	+	NA	NA	NA	NA	NA	NA	G	G	N	G	G	G	G	G	G	K	K	K	G	G	K	G	G	G	G	G	K	G	G	G	G	G	G	G	K	G	G	G	G	G	K	K	G	G	G
ss524299951	C/A	353889	75	+	NA	NA	NA	NA	NA	NA	M	M	N	M	M	C	M	N	C	M	C	M	M	C	N	M	C	C	C	M	C	C	M	C	M	M	M	M	M	N	M	M	C	C	M	M	C	M	C
GQ01301-D23.1.1065	G/A	356609	2209	+	NA	NA	NA	NA	NA	NA	G	G	G	G	R	G	G	G	G	R	G	G	G	G	G	G	G	G	G	G	G	G	G	G	G	G	G	G	G	G	G	G	G	G	G	G	G	G	G
GQ0205-E02.1.715	G/T	357675	4391	+	NA	NA	NA	NA	NA	NA	G	G	G	G	G	G	G	G	G	G	N	G	G	G	G	G	N	T	G	G	G	G	G	G	G	K	G	G	G	K	G	G	G	G	G	G	G	G	G
GQ0011.BR-J03.1-1279	C/G	358917	145	+	NA	NA	NA	NA	NA	NA	S	C	C	S	C	S	C	G	C	C	C	G	C	C	C	S	C	S	C	C	C	C	C	C	C	C	S	C	S	C	S	C	C	C	S	S	C	S	C
GQ04107-J08.1.1139	C	360165	5743	+	NA	NA	NA	NA	NA	NA	C	C	C	C	C	C	C	C	C	C	C	C	C	C	N	C	C	C	C	C	C	C	C	C	C	C	C	C	C	C	C	N	C	C	C	C	C	C	C
GQ03606-I24.1.1536	A/T	361612	7604	+	NA	NA	NA	NA	NA	NA	A	A	A	A	A	A	A	A	A	A	A	A	A	W	A	A	A	A	W	W	A	A	A	A	A	A	W	A	A	A	A	W	A	A	A	A	A	A	T
GQ03116-D16.1.612	A/C	363801	1496	+	NA	NA	NA	NA	NA	NA	M	A	A	A	A	A	A	A	A	M	A	M	A	A	A	A	A	A	A	A	M	A	M	A	A	A	A	A	M	A	A	A	A	A	M	A	A	A	A
GQ03116-D16.1.66	T/C	363801	3477	+	NA	NA	NA	NA	NA	NA	Y	Y	T	Y	Y	Y	Y	Y	T	Y	Y	Y	C	T	Y	Y	T	T	T	T	Y	T	C	Y	T	Y	T	Y	Y	Y	Y	T	T	Y	Y	C	Y	Y	T
GQ03318-L09.1.669	A/C	366011	1020	+	NA	NA	NA	NA	NA	NA	A	A	M	A	M	A	A	A	A	A	A	A	M	A	M	A	A	A	A	A	M	A	A	A	A	A	A	A	A	A	A	A	A	A	A	A	M	A	A
GQ03318-L09.1.494	G/A	366011	1195	+	NA	NA	NA	NA	NA	NA	G	G	R	G	R	G	G	G	G	G	G	G	R	G	R	G	G	G	G	G	R	G	G	G	G	G	G	G	G	G	G	G	G	G	G	G	R	G	G
ss538942553	G/A	370166	4578	+	NA	NA	NA	NA	NA	NA	G	G	G	R	G	G	R	G	G	G	R	G	G	G	G	G	G	G	R	G	G	R	G	G	G	G	G	G	G	G	G	G	G	G	G	G	G	G	G
GQ00612.B3-E19.1-500	T/C	371064	7947	+	NA	NA	NA	NA	NA	NA	T	Y	T	T	T	Y	T	T	T	T	T	T	T	T	T	Y	T	T	Y	T	C	T	T	Y	T	T	T	T	T	T	T	T	T	T	T	T	T	C	T
PGWD1-0581.2	G	371064	8109	+	NA	NA	NA	NA	NA	NA	G	G	G	G	G	G	G	G	G	G	G	G	G	G	G	G	G	G	G	G	G	G	G	G	G	G	G	G	G	G	G	G	G	G	G	G	N	G	G
GQ0081-G13.1.1090	T/C	371384	4877	+	NA	NA	NA	NA	NA	NA	T	Y	T	T	T	T	T	T	T	T	T	T	T	T	T	T	T	T	T	T	T	T	T	T	T	T	T	T	T	T	T	T	T	T	T	T	T	T	T
PUT5454-263	T/G	371897	3632	+	NA	NA	NA	NA	NA	NA	K	T	K	K	K	K	T	T	K	T	K	K	G	T	T	N	K	T	T	T	K	K	K	T	K	T	N	K	T	K	K	K	K	T	T	N	N	G	T
GQ0024.B3.r-F23.1-587	A	371897	4101	+	NA	NA	NA	NA	NA	NA	A	A	A	A	A	A	A	A	A	A	A	A	N	A	A	A	A	N	A	A	A	A	A	A	A	A	A	A	A	A	A	A	A	A	A	A	A	A	A
WS00735-H17.1.909	NA	373239	927	+	NA	NA	NA	NA	NA	NA	N	N	N	N	N	N	N	N	N	N	N	N	N	N	N	N	N	N	N	N	N	N	N	N	N	N	N	N	N	N	N	N	N	N	N	N	N	N	N
WS-2.0-GQ0165.B3-E08.1-139	C/T	377460	5058	+	NA	NA	NA	NA	NA	NA	C	C	C	C	C	C	C	C	C	C	C	C	C	C	C	C	C	C	C	C	C	C	C	C	N	C	C	C	C	N	C	C	C	C	C	C	C	C	C
MA_377758g0010-3900-[A_G]	A	377758	6143	+	NA	NA	NA	NA	NA	NA	A	A	A	A	A	A	A	A	A	A	A	A	A	A	A	A	A	A	A	A	A	A	A	A	A	A	A	A	A	A	A	A	A	A	A	A	A	A	A
MA_377758g0010-2080-[T_C]	T/C	377758	7963	+	NA	NA	NA	NA	NA	NA	T	T	T	T	T	Y	T	T	T	T	T	T	T	T	T	T	T	T	T	T	T	Y	T	T	T	T	T	T	T	T	Y	T	Y	T	T	Y	T	T	T
FCL1611Contig1-759	G	381538	411	+	NA	NA	NA	NA	NA	NA	G	G	G	G	G	G	G	G	G	G	G	G	G	G	G	G	G	G	G	G	G	G	G	G	G	G	G	G	G	G	G	G	G	G	G	G	G	G	G
GQ0267-F02.1.701	C/G	382085	355	+	NA	NA	NA	NA	NA	NA	C	C	C	C	C	C	C	C	C	C	C	C	C	C	S	C	C	C	C	C	C	C	C	C	C	C	C	C	C	C	C	C	C	C	C	C	C	C	C
ss538951453	G	384710	1185	+	NA	NA	NA	NA	NA	NA	G	G	G	G	G	G	G	G	G	G	G	G	G	G	G	G	G	G	G	G	G	G	G	G	G	G	G	G	G	G	G	G	G	G	G	G	G	G	G
ss538950205	C/T	386726	3285	+	NA	NA	NA	NA	NA	NA	Y	T	C	C	Y	Y	Y	C	C	Y	Y	C	Y	C	C	Y	Y	C	Y	Y	Y	C	C	C	Y	Y	C	C	C	Y	Y	C	C	Y	C	C	Y	C	Y
NODE-12499-length-806-cov-163.791565-220	C/A	390528	8303	+	NA	NA	NA	NA	NA	NA	C	C	C	N	C	C	C	N	N	C	C	C	C	C	N	C	N	C	C	C	C	C	N	N	C	C	C	C	N	C	C	N	C	C	C	C	C	C	C
NODE-45850-length-2332-cov-70.484131-365	C/G	390984	2614	+	NA	NA	NA	NA	NA	NA	G	S	C	C	S	C	S	C	S	C	S	S	C	C	S	S	C	S	S	G	C	G	S	C	S	S	C	S	C	S	G	G	G	S	C	S	C	S	G
MA_391909g0010-1344-[A_T]	A/T	391909	1438	+	NA	NA	NA	NA	NA	NA	W	A	A	W	A	A	A	W	A	A	A	A	A	A	A	A	A	A	W	A	W	A	N	A	A	A	A	A	N	N	A	N	A	A	N	N	W	A	A
CL783Contig1-240	C/T	392733	1981	+	NA	NA	NA	NA	NA	NA	T	C	C	Y	C	Y	C	T	Y	Y	T	C	Y	Y	Y	C	Y	Y	C	C	Y	Y	C	C	T	C	C	Y	Y	C	Y	N	C	Y	Y	C	Y	C	C
02737-N07-1926	G/T	393147	1510	+	NA	NA	NA	NA	NA	NA	K	T	T	T	G	K	G	T	K	K	K	T	K	K	T	T	T	K	K	N	G	G	G	G	K	N	T	N	K	K	T	K	K	T	K	K	T	T	N
GQ00410-L23.1.723	C/A	393193	513	+	NA	NA	NA	NA	NA	NA	M	M	C	C	M	M	C	C	M	C	M	C	M	C	M	C	A	C	M	M	C	C	M	A	M	M	C	M	M	M	M	C	C	A	M	C	C	A	M
PGLM2-0571	A/G	393193	1100	+	NA	NA	NA	NA	NA	NA	R	R	A	R	R	R	A	A	R	A	R	A	R	A	R	A	G	A	R	R	A	A	R	G	R	R	A	R	R	R	R	A	A	G	R	A	A	G	R
GQ00412-A24.1.253	G/A	393802	5231	+	NA	NA	NA	NA	NA	NA	R	G	G	G	R	G	G	R	G	R	G	R	R	R	G	G	R	R	R	R	R	G	R	G	R	G	R	R	R	R	G	G	G	G	R	G	R	R	G
paP08075-2	C/T	394947	3215	+	NA	NA	NA	NA	NA	NA	C	Y	T	T	Y	C	T	Y	C	C	N	Y	Y	Y	C	Y	T	C	Y	Y	N	C	Y	Y	T	Y	C	T	Y	C	Y	C	Y	C	Y	C	C	C	T
PGLM2-1254	A/G	394947	3391	+	NA	NA	NA	NA	NA	NA	A	G	A	R	A	A	R	A	A	R	A	R	R	R	R	G	G	A	A	A	N	G	R	R	A	G	A	R	R	A	A	A	R	A	R	A	A	G	G
PGWD1-1080	G/C	394947	3689	+	NA	NA	NA	NA	NA	NA	C	G	C	S	N	C	S	S	C	G	S	S	G	S	G	G	G	C	S	S	G	G	G	G	C	G	C	C	S	G	S	G	G	S	S	C	S	G	S
GQ04104-P13.2.159	T/G	397033	5902	+	NA	NA	NA	NA	NA	NA	T	T	T	T	T	T	T	T	T	T	T	T	T	T	T	K	T	T	T	T	T	T	K	T	T	T	T	T	K	T	T	N	T	T	K	T	T	T	T
FCL5799Contig1-445	T/A	399578	1565	+	NA	NA	NA	NA	NA	NA	T	T	T	T	N	T	T	T	T	T	T	T	T	T	T	T	T	T	T	T	T	T	T	T	T	T	T	T	T	T	T	T	T	T	T	N	T	T	T
PabiesFT2-2592	C/T	400747	968	+	NA	NA	NA	NA	NA	NA	Y	T	C	Y	Y	C	Y	C	Y	T	T	C	Y	C	C	Y	Y	Y	Y	T	C	T	Y	T	Y	Y	Y	Y	T	Y	Y	C	C	Y	T	C	Y	C	C
ss538951784	C	401121	5883	+	NA	NA	NA	NA	NA	NA	C	C	C	C	C	C	C	C	C	C	C	C	C	C	C	C	C	C	C	C	C	C	C	C	C	C	C	C	C	C	C	C	C	C	C	C	C	C	C
GQ0177-G13.2.1020	C/T	402129	2060	+	NA	NA	NA	NA	NA	NA	Y	C	C	T	C	Y	Y	Y	C	C	C	Y	C	C	C	Y	C	C	T	C	C	T	C	C	C	C	C	Y	C	C	C	Y	C	C	C	Y	C	C	C
FCL1206Contig1-313	T	405500	116	+	NA	NA	NA	NA	NA	NA	T	T	T	T	T	T	T	T	T	T	T	T	T	T	T	T	T	T	T	T	T	T	T	T	T	T	T	T	T	T	T	T	T	T	T	T	T	T	T
CL822Contig1-104	T	406744	1442	+	NA	NA	NA	NA	NA	NA	T	T	T	T	T	T	T	T	T	T	T	T	T	T	T	T	T	T	T	T	T	T	T	T	T	T	T	T	T	T	T	T	T	T	T	T	T	T	T
CL924Contig1-2359	G/A	408535	1231	+	NA	NA	NA	NA	NA	NA	R	G	G	G	G	G	G	G	N	N	N	G	G	G	N	G	N	G	G	G	G	G	G	N	G	G	G	G	N	G	G	G	N	N	N	N	N	N	N
NODE-15738-length-487-cov-71.349075-201	T	408691	6804	+	NA	NA	NA	NA	NA	NA	T	N	T	T	T	T	T	N	N	T	T	T	N	N	T	T	T	T	T	T	N	N	T	N	T	N	T	N	T	T	T	T	N	N	N	N	N	N	N
GQ04111-B16.1.423	C/T	408809	2008	+	NA	NA	NA	NA	NA	NA	C	C	C	C	C	Y	Y	C	C	C	Y	C	Y	C	Y	C	C	C	C	C	C	C	C	C	C	Y	C	Y	C	C	C	C	C	Y	C	N	C	C	C
0-18261-01-7956-contigContig1-222	G	409389	3483	+	NA	NA	NA	NA	NA	NA	G	G	G	G	G	G	G	G	G	G	G	G	G	G	G	G	G	G	G	G	G	G	G	G	G	G	G	G	G	G	G	G	G	G	G	G	G	G	G
0-18261-01-7956-contigContig1-145	A	409389	3561	+	NA	NA	NA	NA	NA	NA	A	A	A	A	A	A	A	A	A	A	A	A	A	A	A	A	A	A	A	A	A	A	A	A	A	A	A	A	A	A	A	A	A	A	A	A	A	A	A
MA_409714g0010-638-[C_T]	T/C	409714	1203	+	NA	NA	NA	NA	NA	NA	Y	C	C	T	Y	T	T	T	T	T	Y	T	Y	T	Y	T	T	Y	Y	C	Y	T	T	Y	Y	T	T	Y	T	Y	T	Y	T	T	T	Y	Y	C	T
NODE-31455-length-859-cov-53.153667-337	G	417207	4515	+	NA	NA	NA	NA	NA	NA	G	G	G	G	G	G	G	G	G	G	G	G	G	G	G	G	G	G	G	G	G	G	G	G	G	G	G	G	G	G	G	G	G	G	G	G	G	G	G
GQ03009-B07.1.457	C/T	419572	4175	+	NA	NA	NA	NA	NA	NA	C	Y	C	C	N	C	C	T	Y	C	N	Y	Y	Y	C	C	Y	C	C	C	Y	C	Y	C	C	Y	N	T	T	Y	T	Y	N	N	N	N	N	N	N
ss538949583	A/G	420205	2196	+	NA	NA	NA	NA	NA	NA	A	A	A	R	A	R	A	R	R	A	R	A	R	A	A	G	A	A	A	R	R	A	A	A	A	A	G	R	R	A	A	A	R	A	R	A	A	R	A
ss538949828	T	420251	3054	+	NA	NA	NA	NA	NA	NA	T	T	T	T	T	T	T	T	T	T	T	T	T	T	T	T	T	T	T	T	T	T	T	T	T	T	T	T	T	T	T	T	T	T	T	T	T	T	T
GCAT-2.0-GQ0046.B3-H01-EPB-05	C/T	421644	3420	+	NA	NA	NA	NA	NA	NA	Y	C	Y	C	T	C	Y	Y	C	C	Y	C	C	N	C	C	T	Y	Y	C	Y	Y	Y	Y	Y	Y	Y	Y	T	Y	Y	C	C	T	T	N	Y	C	C
GQ02817-L04.1.780	A/C	424412	3978	+	NA	NA	NA	NA	NA	NA	A	A	A	A	A	A	A	A	A	A	A	A	A	A	A	A	A	A	A	A	A	A	A	A	A	A	A	A	A	A	A	A	A	A	A	A	A	A	A
ss538946466	A/G	424930	5031	+	NA	NA	NA	NA	NA	NA	A	A	R	A	A	R	A	A	A	A	R	A	G	A	A	A	A	R	R	R	A	R	A	A	G	A	R	A	R	R	A	R	A	A	R	R	A	R	A
GQ02813-C18.1.531	G/A	425236	667	+	NA	NA	NA	NA	NA	NA	A	R	R	R	G	A	R	R	A	R	G	G	A	G	R	A	A	A	R	R	R	G	R	R	R	R	G	G	G	G	A	R	G	R	G	R	R	G	R
c64546_g1_i1_691_HT	T	425410	3321	+	NA	NA	NA	NA	NA	NA	T	T	T	T	T	T	T	T	T	T	T	T	T	T	T	T	T	T	T	T	T	T	T	T	T	T	T	T	T	T	T	T	T	T	T	T	T	T	T
GQ03308-J14.1.442	T/C	426944	447	+	NA	NA	NA	NA	NA	NA	T	T	T	T	T	T	T	T	T	T	T	T	T	T	T	T	T	T	Y	T	T	Y	T	T	T	T	T	T	Y	Y	Y	T	T	T	Y	T	T	T	T
FCL1976Contig1-501	A/G	427135	2534	+	NA	NA	NA	NA	NA	NA	A	A	A	A	A	A	A	A	R	A	A	A	A	A	A	R	R	A	A	A	A	A	A	R	A	A	A	A	A	R	A	A	R	R	A	R	A	A	A
WS03212-P20.1.273	A/G	427366	4741	+	NA	NA	NA	NA	NA	NA	A	A	A	A	A	A	A	A	A	A	A	A	A	R	R	A	A	A	A	A	R	A	A	R	A	A	A	A	A	R	A	R	A	A	A	A	A	A	A
GQ03604-K23.1.1082	G/A	428227	2823	+	NA	NA	NA	NA	NA	NA	N	N	N	N	N	N	N	N	N	N	N	N	N	N	N	N	N	N	N	N	N	N	N	N	N	N	N	N	N	N	N	N	N	G	R	G	R	N	G
MA_429236g0010-295-[A_G]	G/A	429236	5302	+	NA	NA	NA	NA	NA	NA	G	R	R	A	A	R	R	G	G	A	R	A	R	A	A	G	G	G	G	A	A	R	G	R	G	R	G	R	A	A	R	R	R	G	A	R	R	R	A
MA_429236g0010-563-[G_A]	A/G	429236	5570	+	NA	NA	NA	NA	NA	NA	A	A	A	R	R	A	R	A	A	A	R	G	A	A	A	A	A	A	A	R	R	A	A	A	A	A	A	A	R	A	A	A	A	A	R	A	A	A	G
MA_429236g0010-1014-[G_A]	A/G	429236	6021	+	NA	NA	NA	NA	NA	NA	A	R	R	G	G	R	R	A	A	G	R	G	R	G	G	A	A	A	A	G	G	R	A	R	A	R	A	R	G	G	R	R	R	A	G	R	R	R	G
MA_436039g0010-1698-[C_A]	C/A	436039	4113	+	NA	NA	NA	NA	NA	NA	C	M	M	C	C	M	M	M	C	M	N	M	M	M	N	M	M	M	C	N	M	M	N	N	M	N	M	M	M	M	N	M	C	C	M	C	C	M	C
GQ03303-C19.1.448	C/T	436401	2016	+	NA	NA	NA	NA	NA	NA	C	C	C	C	C	C	C	C	C	C	C	C	C	C	C	C	Y	C	C	C	C	C	C	C	Y	C	C	C	C	C	C	C	C	C	C	C	C	C	C
GQ03909-J06.1.223	A/G	437143	7492	+	NA	NA	NA	NA	NA	NA	N	N	A	N	A	N	N	N	N	N	N	N	N	N	N	N	N	N	N	A	N	A	N	N	N	N	N	N	N	N	N	A	A	R	R	R	N	G	R
NODE-30693-length-457-cov-50.573303-341	G/C	439607	5686	+	NA	NA	NA	NA	NA	NA	S	S	S	C	G	G	C	C	S	G	G	G	G	G	S	G	G	G	G	C	S	G	S	G	S	S	G	G	S	S	S	C	S	G	S	G	G	G	S
GQ04110-N08.1.279	G/A	439703	5037	+	NA	NA	NA	NA	NA	NA	R	G	A	G	A	G	R	G	R	G	A	G	A	A	G	A	A	G	R	G	G	R	A	G	G	R	N	G	R	A	G	A	R	G	R	R	N	R	R
FCL324Contig1-740	A/C	441100	5480	+	NA	NA	NA	NA	NA	NA	A	A	N	A	A	A	A	A	A	A	A	A	M	M	M	M	A	A	M	A	M	A	M	A	A	A	A	A	A	A	M	A	M	M	A	A	A	A	A
NODE-16934-length-324-cov-51.092594-163	A	442440	2150	+	NA	NA	NA	NA	NA	NA	A	A	A	A	A	A	A	A	A	A	A	A	A	A	A	A	A	A	A	A	A	A	A	A	A	A	A	A	A	A	A	A	A	A	A	A	A	A	A
ss538953386	A	444999	1918	+	NA	NA	NA	NA	NA	NA	A	A	A	A	A	A	A	A	A	A	A	A	A	A	A	A	A	A	A	A	A	A	A	A	A	A	A	A	A	A	A	A	A	A	A	A	A	A	A
GQ0255-P01.1.141	T/C	447489	1818	+	NA	NA	NA	NA	NA	NA	T	T	T	T	Y	T	T	T	T	T	T	T	T	T	T	T	T	T	T	T	Y	T	T	T	T	T	T	Y	T	T	T	T	T	T	T	T	T	T	T
FCL37Contig8-212	A	448618	4043	+	NA	NA	NA	NA	NA	NA	N	A	A	A	A	A	N	A	A	N	A	A	A	A	A	A	N	A	A	A	A	A	A	A	N	N	N	A	A	A	A	A	N	N	N	N	N	N	N
GQ02903-N12.4.1995	C/T	449144	1957	+	NA	NA	NA	NA	NA	NA	C	C	C	C	C	C	C	C	C	C	C	C	C	C	C	C	C	C	C	C	C	C	C	C	C	C	C	C	C	C	C	C	C	C	C	C	Y	C	C
NODE-22466-length-263-cov-199.437256-138	T/C	449845	4563	+	NA	NA	NA	NA	NA	NA	T	T	T	T	T	T	T	T	T	T	T	T	T	T	T	T	T	T	T	T	N	T	T	T	T	T	T	N	T	N	T	T	T	T	T	T	T	T	T
GQ03239-B02.3.196	T/C	450572	4146	+	NA	NA	NA	NA	NA	NA	C	Y	C	Y	T	T	C	T	Y	Y	T	Y	Y	Y	Y	Y	T	Y	C	Y	T	C	Y	T	C	C	T	T	C	Y	T	Y	Y	Y	C	Y	C	Y	T
0-2433-01-8033-contigContig2-230	A/G	450713	2773	+	NA	NA	NA	NA	NA	NA	R	N	N	N	N	R	N	N	N	N	N	N	N	N	N	N	N	G	N	N	N	R	N	R	N	R	N	N	N	N	R	A	R	R	A	N	N	R	R
GQ04007-A19.1.379	G/T	459474	2522	+	NA	NA	NA	NA	NA	NA	G	G	K	G	G	G	G	G	G	G	G	K	G	G	G	G	G	G	G	G	G	G	G	G	G	G	G	G	G	G	G	G	G	G	G	G	G	G	G
GQ0193-M04.1.350	G/A	460348	4744	+	NA	NA	NA	NA	NA	NA	R	G	R	G	G	G	N	G	R	G	R	R	G	G	G	G	G	G	G	R	R	G	G	G	G	R	G	G	G	R	G	G	G	G	G	G	G	G	R
GQ02813-K12.1.776	C	462217	1225	+	NA	NA	NA	NA	NA	NA	C	C	C	C	C	C	C	C	C	C	C	N	C	C	C	C	C	C	C	C	C	C	C	C	C	C	C	C	C	C	C	N	C	C	C	C	C	C	C
PGLM1-0735	C/A	462270	2101	+	NA	NA	NA	NA	NA	NA	C	C	C	C	M	M	M	C	C	M	C	M	C	C	C	M	C	C	M	M	C	C	C	C	C	C	C	C	C	C	C	C	M	C	C	C	C	C	C
MA_462275g0010-275-[T_A]	A/T	462275	1714	+	NA	NA	NA	NA	NA	NA	A	A	N	A	A	A	A	A	A	A	N	A	A	A	A	N	A	N	A	A	A	A	A	A	A	A	A	A	A	A	N	W	A	A	A	A	A	A	A
MA_462275g0010-434-[C_T]	C	462275	1873	+	NA	NA	NA	NA	NA	NA	C	C	C	C	C	C	C	C	C	C	C	C	C	C	C	C	C	C	C	C	C	C	C	N	C	C	C	C	C	C	C	C	C	C	C	C	C	C	C
GQ03108-L21.1.243	T/C	462542	202	+	NA	NA	NA	NA	NA	NA	T	T	T	T	N	T	T	T	Y	T	T	T	T	T	T	T	T	T	T	T	T	T	Y	T	T	T	T	T	T	T	T	T	T	T	T	T	T	T	T
paP02905-1	A/G	464031	1066	+	NA	NA	NA	NA	NA	NA	R	G	R	G	R	A	G	R	A	A	A	R	R	R	R	R	G	G	G	N	G	A	R	G	A	A	A	A	G	A	R	G	A	R	G	G	A	A	N
CL4342Contig1-01-11702-contigContig1-90	C/T	464972	1603	+	NA	NA	NA	NA	NA	NA	C	C	C	C	C	C	C	C	C	C	C	Y	C	Y	C	C	C	C	C	C	C	C	Y	C	T	C	C	C	Y	C	C	Y	Y	C	Y	C	C	C	C
CL4342Contig1-01-11702-contigContig1-263	T/C	464972	1773	+	NA	NA	NA	NA	NA	NA	T	T	T	T	T	T	T	T	Y	T	T	T	T	T	C	T	T	T	Y	T	T	T	N	T	T	T	T	Y	T	T	T	T	C	T	T	T	Y	T	T
CL4342Contig1-01-11702-contigContig1-350	G/A	464972	1860	+	NA	NA	NA	NA	NA	NA	G	G	G	G	G	G	G	G	G	G	G	R	G	R	G	R	G	G	G	G	G	G	G	G	G	G	G	G	R	G	G	R	R	G	R	G	G	R	G
CL4342Contig1-01-11702-contigContig1-444	G/C	464972	1954	+	NA	NA	NA	NA	NA	NA	G	G	G	G	G	G	G	G	G	G	G	S	G	S	G	S	G	G	G	G	G	G	G	G	G	G	G	G	S	G	G	S	S	G	S	G	G	S	G
GQ03008-J21.1.90	A/C	465263	1096	+	NA	NA	NA	NA	NA	NA	A	N	M	M	M	M	A	M	A	A	M	A	A	M	M	C	A	M	A	A	M	A	M	C	M	A	M	A	M	M	M	M	M	M	M	A	M	N	A
GQ02814-C11.1.358	C/T	467314	6036	+	NA	NA	NA	NA	NA	NA	N	N	N	N	N	N	N	N	N	N	N	N	N	N	N	N	N	N	N	N	N	N	N	N	N	N	N	N	N	N	N	N	N	N	N	N	N	N	N
GQ04007-C21.1.1119	C	467640	2616	+	NA	NA	NA	NA	NA	NA	C	C	C	C	C	C	C	C	C	C	C	C	C	C	C	C	C	C	C	C	C	C	C	C	C	C	C	C	C	C	C	C	C	C	C	C	C	C	C
MA_468458g0010-1139-[T_G]	G	468458	1821	+	NA	NA	NA	NA	NA	NA	G	G	G	N	N	G	G	N	G	G	G	G	G	G	G	G	G	G	G	G	N	G	G	G	G	G	G	G	G	G	G	G	G	G	G	G	G	G	G
ss538953507	C/A	468619	2399	+	NA	NA	NA	NA	NA	NA	M	M	M	M	N	M	M	M	M	M	M	M	M	M	M	M	M	M	M	M	N	M	M	M	M	M	M	M	M	M	M	M	C	C	C	N	C	C	C
GQ03709-L03.1.255	A/G	469246	2071	+	NA	NA	NA	NA	NA	NA	A	R	R	A	G	A	A	R	N	G	R	A	A	R	R	R	A	R	R	A	A	R	G	R	R	G	A	R	A	A	A	R	R	A	A	N	R	R	A
FCL1422Contig1-822	G	470233	6428	+	NA	NA	NA	NA	NA	NA	G	G	G	G	G	G	G	G	G	G	G	G	G	G	G	G	G	G	G	G	G	G	G	G	G	G	G	G	G	G	G	G	G	G	G	G	G	G	G
ARRL-214	C/T	470416	4116	+	NA	NA	NA	NA	NA	NA	Y	T	C	C	C	Y	T	Y	C	Y	Y	C	C	Y	Y	Y	Y	Y	C	T	C	T	Y	Y	Y	Y	C	T	Y	Y	C	T	C	Y	Y	T	N	Y	Y
ARRL-614	G/T	470416	4516	+	NA	NA	NA	NA	NA	NA	K	G	G	G	G	K	K	K	G	K	K	G	G	K	G	K	K	K	G	T	G	T	K	K	G	K	G	T	K	K	G	T	G	K	K	T	N	K	K
ARRL-1418	C/T	470416	5349	+	NA	NA	NA	NA	NA	NA	C	C	C	C	C	C	N	C	C	N	C	C	C	C	C	C	C	C	C	Y	C	N	C	C	C	C	C	N	C	C	C	N	C	Y	C	Y	Y	Y	Y
CL1101Contig1-1433	C/G	470503	989	+	NA	NA	NA	NA	NA	NA	N	N	N	N	N	N	N	N	N	N	N	N	N	N	N	N	N	N	N	N	N	N	N	N	N	N	N	N	N	N	N	N	N	N	N	N	N	N	N
WS-2.0-GQ02802.B7-G10.2-662	C/T	470996	3764	+	NA	NA	NA	NA	NA	NA	C	C	C	Y	C	C	C	C	C	C	C	C	C	Y	C	C	C	C	C	C	C	C	C	C	C	Y	Y	C	C	C	C	C	N	C	C	C	C	C	C
ss538953542	C/G	472868	2142	+	NA	NA	NA	NA	NA	NA	C	C	C	S	C	C	C	S	C	C	C	C	C	C	C	C	C	S	C	C	C	C	C	S	G	C	C	C	C	C	G	C	C	C	C	S	C	C	C
GQ02830-M14.1.855	G/T	474079	2404	+	NA	NA	NA	NA	NA	NA	K	K	T	K	K	T	T	T	T	K	K	K	K	G	G	G	K	G	K	T	T	K	G	K	T	T	T	K	G	G	K	K	K	K	G	G	K	K	T
MA_475589g0010-111-[C_T]	C/T	475589	5299	+	NA	NA	NA	NA	NA	NA	Y	Y	Y	Y	Y	Y	Y	Y	Y	Y	Y	Y	Y	Y	Y	Y	Y	Y	Y	Y	Y	Y	Y	Y	Y	Y	Y	N	Y	Y	Y	Y	Y	C	C	Y	N	C	C
FCL1292Contig1-666	T	476450	3203	+	NA	NA	NA	NA	NA	NA	T	T	T	T	T	T	T	T	T	T	T	T	T	T	T	T	T	T	T	T	T	T	T	T	T	T	T	T	T	T	T	T	T	T	T	T	T	T	T
PGWD1-0737	A/G	476625	1221	+	NA	NA	NA	NA	NA	NA	A	R	R	A	R	R	R	A	G	G	A	R	R	A	G	R	A	G	A	A	G	R	R	G	R	A	A	A	A	R	R	G	R	R	A	R	G	R	R
TC2890m	A/G	476625	3986	+	NA	NA	NA	NA	NA	NA	A	A	A	A	A	A	R	A	A	A	A	A	A	A	A	A	A	R	A	A	R	A	A	R	A	A	A	R	A	A	A	A	R	A	A	A	A	A	R
ss538942420	T/A	478373	927	+	NA	NA	NA	NA	NA	NA	T	T	T	T	T	T	T	T	T	T	T	T	T	T	T	T	T	T	T	T	T	T	T	T	T	T	T	T	T	T	T	N	T	T	T	T	T	T	T
Pabies225-110	C/T	478373	1203	+	NA	NA	NA	NA	NA	NA	C	T	Y	C	C	Y	C	C	C	C	C	C	C	Y	Y	Y	Y	Y	C	Y	C	C	Y	C	C	C	C	C	C	Y	C	Y	C	C	C	C	Y	C	C
ss538945782	C/A	478577	1462	+	NA	NA	NA	NA	NA	NA	C	C	C	C	C	C	C	M	C	C	C	C	C	C	C	C	M	C	M	C	M	C	M	C	C	C	C	C	M	C	C	M	M	C	M	C	M	M	C
WS-2.0-GQ02010.B7-N01.1-215	T	479361	1986	+	NA	NA	NA	NA	NA	NA	T	T	T	T	N	T	N	T	N	N	T	T	T	T	N	T	T	T	T	T	T	T	N	T	T	T	T	T	N	T	T	T	T	T	T	T	N	T	T
FCL4261Contig1-269	C/T	480192	5691	+	NA	NA	NA	NA	NA	NA	C	C	C	C	C	C	C	Y	C	C	C	Y	C	C	C	C	C	Y	C	C	Y	N	C	Y	Y	Y	C	Y	Y	C	C	Y	N	Y	N	C	C	C	N
ss538945819	C/T	481649	4106	+	NA	NA	NA	NA	NA	NA	C	C	C	C	C	C	Y	C	C	C	C	C	C	C	C	C	C	C	C	C	C	C	C	C	C	C	C	C	C	C	C	C	C	C	C	C	C	C	C
GQ03229-E01.1.900	C/T	483364	2391	+	NA	NA	NA	NA	NA	NA	T	N	N	N	N	N	T	N	N	N	N	T	N	N	N	N	T	N	N	N	N	T	T	N	N	T	N	N	N	N	T	N	Y	C	Y	N	Y	C	T
GQ0044-I24.1.145	C/A	484445	1760	+	NA	NA	NA	NA	NA	NA	C	C	C	C	C	C	C	M	C	C	M	C	C	C	C	C	C	A	C	C	C	M	C	C	C	C	M	C	C	C	C	C	M	C	C	C	C	C	C
GQ0165-L23.1.373	A/G	484639	7107	+	NA	NA	NA	NA	NA	NA	R	A	A	R	N	R	A	R	R	N	R	A	R	A	R	A	R	A	R	R	R	R	A	N	A	R	N	A	A	A	R	A	R	A	A	R	R	A	A
GQ0165-L23.1.53	G/T	484639	7427	+	NA	NA	NA	NA	NA	NA	G	G	G	G	G	G	G	G	G	G	G	G	G	K	G	G	G	G	K	G	G	G	G	G	N	G	G	G	G	G	G	G	G	G	G	K	G	G	G
GQ0164-G21.1.386	G/T	486232	5456	+	NA	NA	NA	NA	NA	NA	G	G	G	G	G	K	G	G	G	G	G	G	K	G	G	G	G	G	G	G	K	G	G	K	K	G	G	G	K	G	G	G	G	G	K	G	K	G	G
NODE-10925-length-610-cov-43.942623-434	A/G	486460	1349	+	NA	NA	NA	NA	NA	NA	R	R	A	A	R	A	G	A	G	R	A	A	A	R	R	A	R	A	R	A	A	R	A	A	R	R	A	A	R	G	A	R	A	A	R	A	A	R	A
ss524905863	C/T	487045	1815	+	NA	NA	NA	NA	NA	NA	Y	C	C	C	C	Y	C	Y	C	C	C	C	Y	N	C	C	C	C	Y	N	C	Y	C	Y	C	C	C	C	C	C	C	N	Y	N	C	C	Y	C	C
ss538947190	T/C	487218	1974	+	NA	NA	NA	NA	NA	NA	T	T	T	Y	C	C	T	T	C	T	C	T	C	T	C	C	C	T	T	T	T	C	C	C	T	T	C	T	T	T	T	T	N	C	N	N	T	C	N
FCL1614Contig1-434	G/T	487796	299	+	NA	NA	NA	NA	NA	NA	K	K	G	K	K	G	K	N	K	G	N	G	G	G	K	K	G	K	G	K	K	K	K	K	N	K	K	G	G	K	G	G	N	N	N	N	N	N	N
GQ02809-K17.1.256	A/G	488033	5509	+	NA	NA	NA	NA	NA	NA	N	N	N	N	N	N	N	N	N	N	N	N	N	N	N	N	N	N	N	N	N	N	N	N	N	N	N	N	N	N	N	N	N	N	N	N	N	N	N
CL1178Contig1-812	A	489204	4892	+	NA	NA	NA	NA	NA	NA	A	A	A	A	A	A	A	A	A	A	A	A	A	A	A	A	A	A	A	A	A	A	A	A	A	A	A	A	A	A	A	A	A	A	A	A	A	A	A
MA_489238g0010-3229-[A_G]	A/G	489238	1817	+	NA	NA	NA	NA	NA	NA	A	A	A	A	A	A	A	A	A	A	A	A	A	A	A	R	A	A	A	A	A	A	A	A	A	A	A	A	A	A	A	A	A	A	A	A	A	A	A
01028-A20-630	C	489467	2744	+	NA	NA	NA	NA	NA	NA	C	C	C	C	C	N	C	C	C	C	C	C	C	C	C	C	C	C	C	C	C	C	C	C	C	C	C	C	N	C	C	C	C	C	C	C	C	C	C
01028-A20-512	A	489467	2862	+	NA	NA	NA	NA	NA	NA	N	N	N	N	N	N	N	N	N	N	N	N	N	N	N	N	N	N	N	N	N	N	N	N	N	N	N	N	N	N	N	N	A	A	A	A	A	A	A
01028-A20-171	G/A	489467	3203	+	NA	NA	NA	NA	NA	NA	G	R	R	G	G	R	G	G	G	G	G	G	G	G	N	G	G	R	G	G	G	G	G	N	G	G	G	G	G	R	G	N	G	G	G	G	G	G	G
GQ0168-L11.2.1217	T/A	491379	7061	+	NA	NA	NA	NA	NA	NA	N	N	N	N	N	T	N	N	N	N	N	N	T	T	N	N	N	T	T	T	N	N	N	N	T	N	N	N	W	N	T	N	T	T	W	N	N	T	T
GQ0168-L11.2.1112	T/C	491379	7166	+	NA	NA	NA	NA	NA	NA	Y	T	C	Y	Y	T	T	C	Y	Y	C	T	T	T	T	C	Y	C	T	T	T	Y	T	T	Y	T	C	Y	C	C	C	C	C	C	C	T	C	C	T
GQ04001-A19.1.513	T	491465	655	+	NA	NA	NA	NA	NA	NA	T	T	T	N	T	T	T	T	T	T	T	T	T	N	T	T	T	T	T	T	T	T	T	T	T	T	T	T	N	T	T	T	T	T	N	T	N	T	T
SPA2-866	G	491465	761	+	NA	NA	NA	NA	NA	NA	N	N	G	G	N	N	G	N	G	G	G	G	G	G	G	G	G	G	G	G	N	G	G	G	G	G	G	G	G	G	G	G	G	G	G	N	G	G	G
GQ03322-G17.1.615	A/G	492153	2349	+	NA	NA	NA	NA	NA	NA	A	A	A	N	A	A	A	A	A	A	A	A	A	A	A	A	A	A	N	A	A	A	A	A	A	A	A	A	A	N	A	A	A	A	A	A	R	A	A
GQ0044.BR-G16.7-206	G/A	495231	111	+	NA	NA	NA	NA	NA	NA	N	N	N	N	N	N	N	N	N	N	N	N	N	N	N	N	N	N	N	N	N	N	N	N	N	N	N	N	N	N	N	N	N	N	N	N	N	N	N
02917-D11-1042	T	500227	5210	+	NA	NA	NA	NA	NA	NA	T	T	T	T	T	T	T	T	T	T	T	T	T	T	T	T	T	T	T	T	T	T	T	T	T	T	T	T	T	T	T	T	T	T	T	T	T	T	T
NODE-530-length-1434-cov-97.495819-1327	C/T	502178	8675	+	NA	NA	NA	NA	NA	NA	C	C	C	C	N	C	C	C	C	C	C	C	C	C	Y	C	C	C	Y	C	C	C	C	Y	C	C	C	C	C	N	C	Y	C	Y	C	N	N	C	C
GQ02829-I21.1.1219	G/A	502426	6556	+	NA	NA	NA	NA	NA	NA	R	G	A	G	G	G	N	G	R	N	N	G	G	G	G	G	G	G	G	G	G	G	G	G	G	G	N	N	N	G	R	R	R	G	N	N	G	R	G
GQ03001-N15.1.282	G	502833	2893	+	NA	NA	NA	NA	NA	NA	G	N	G	G	G	G	G	N	G	G	G	G	G	G	G	G	G	G	G	G	G	G	G	G	G	G	G	G	G	G	G	G	G	G	G	G	G	G	G
FCL767Contig1-367	C	502949	2382	+	NA	NA	NA	NA	NA	NA	C	C	C	C	C	C	N	N	C	C	C	C	C	C	C	C	C	C	C	C	C	C	C	C	C	C	C	C	C	C	C	C	C	C	C	C	C	C	C
GQ01301-G24.1.697	T/G	502949	2910	+	NA	NA	NA	NA	NA	NA	T	T	T	T	T	K	T	T	T	T	T	T	T	N	T	T	T	N	T	T	T	K	K	T	K	T	T	T	K	K	T	K	T	T	K	N	K	T	T
MA_503384g0010-3174-[A_T]	A/T	503384	4864	+	NA	NA	NA	NA	NA	NA	A	N	A	A	A	A	N	N	A	A	A	A	N	A	A	A	A	A	A	A	N	A	A	A	A	A	W	A	A	N	A	N	N	N	N	N	N	N	N
GQ03406-N15.1.561	T/C	503526	4392	+	NA	NA	NA	NA	NA	NA	T	T	T	T	T	T	T	T	T	T	Y	T	T	T	T	T	T	T	T	T	T	T	T	T	T	T	T	T	T	T	T	T	T	T	T	T	T	T	T
GQ03238-L04.1.597	A/G	510935	1951	+	NA	NA	NA	NA	NA	NA	R	G	R	A	R	A	A	A	R	R	R	R	A	R	R	R	R	R	A	G	R	R	R	A	G	R	R	R	G	R	A	A	A	A	G	A	A	G	A
GQ0168-L19.1.692	G/A	522798	3652	+	NA	NA	NA	NA	NA	NA	N	N	N	N	N	N	N	N	N	N	N	N	N	N	N	N	N	N	N	N	N	N	N	N	N	N	N	N	N	N	N	N	N	N	N	N	N	N	N
GQ03701-J01.1.953	G/T	524443	2198	+	NA	NA	NA	NA	NA	NA	G	G	G	G	G	G	G	G	G	G	G	K	G	G	G	G	G	G	G	G	G	G	K	G	G	G	G	G	G	G	K	G	G	G	G	G	G	G	G
GQ03701-J01.1.1161	T/G	524443	2406	+	NA	NA	NA	NA	NA	NA	T	T	T	T	T	T	T	T	T	T	T	K	T	T	T	T	T	T	T	T	T	T	K	T	T	T	T	T	T	T	K	T	T	T	T	T	T	T	T
GQ03125-G23.2.522	T/C	529552	3848	+	NA	NA	NA	NA	NA	NA	T	T	Y	T	T	C	Y	T	Y	Y	T	Y	T	T	T	T	T	T	Y	Y	Y	Y	T	Y	Y	Y	Y	C	T	T	T	T	T	T	T	Y	C	T	Y
GQ03228-I12.1.653	G/A	531475	382	+	NA	NA	NA	NA	NA	NA	R	G	R	G	G	G	A	R	R	G	R	R	R	R	R	G	R	G	G	R	G	G	G	R	R	G	R	A	G	A	R	A	A	R	G	G	G	G	R
WS-2.0-GQ00410.B3-C12.2-988	C/T	532824	2260	+	NA	NA	NA	NA	NA	NA	Y	Y	Y	Y	Y	Y	Y	Y	Y	N	Y	Y	Y	Y	Y	Y	Y	Y	N	Y	N	Y	Y	Y	Y	Y	Y	Y	Y	Y	Y	Y	C	C	C	C	N	C	C
GQ03321-E07.1.796	C/A	533908	7681	+	NA	NA	NA	NA	NA	NA	M	M	M	C	C	C	C	C	C	M	C	C	M	C	C	C	C	C	C	C	M	M	M	C	M	C	C	A	C	C	A	C	M	C	C	C	C	C	C
2-3867-02-10058-contigContig1-416	G/A	534242	7140	+	NA	NA	NA	NA	NA	NA	R	G	R	R	R	G	G	R	R	R	R	R	G	R	G	R	R	G	R	G	G	R	G	G	G	G	G	G	G	G	G	R	G	G	G	G	G	R	G
FCL1565Contig1-1571	T/C	534715	1869	+	NA	NA	NA	NA	NA	NA	N	N	N	N	N	N	N	N	N	N	N	N	N	N	N	N	N	N	N	N	N	N	N	N	N	N	N	N	N	N	N	N	N	N	N	N	N	N	N
GQ03011-G24.1.1528	A/G	537118	606	+	NA	NA	NA	NA	NA	NA	R	A	A	A	R	G	R	R	R	R	A	R	G	R	R	A	A	R	R	R	A	A	R	R	G	A	R	A	A	A	G	A	R	A	A	G	R	A	A
GQ0174-H24.1.1184	T	541418	2115	+	NA	NA	NA	NA	NA	NA	T	T	T	T	T	T	T	T	T	N	T	T	N	N	T	T	T	T	T	T	T	T	T	T	T	T	T	T	T	T	T	T	T	T	T	T	T	T	N
FCL43Contig4-1148	C	547244	668	+	NA	NA	NA	NA	NA	NA	C	C	C	C	C	C	C	C	C	C	C	C	C	C	C	C	C	C	C	C	C	C	C	C	C	C	C	C	C	C	C	C	C	C	C	C	C	C	C
ss538947824	A/G	562084	4748	+	NA	NA	NA	NA	NA	NA	R	A	R	R	A	R	A	A	A	A	A	R	A	A	A	A	A	A	R	R	R	A	A	A	A	G	A	A	A	A	A	R	A	A	A	A	A	A	A
ss538949180	A/G	565225	5498	+	NA	NA	NA	NA	NA	NA	A	A	A	A	A	A	A	A	A	A	A	A	A	A	A	A	A	N	A	A	A	A	A	A	A	A	A	A	A	A	A	A	A	A	A	A	A	A	A
GQ03224-B01.1.604	C/T	566616	4663	+	NA	NA	NA	NA	NA	NA	C	C	C	Y	C	C	C	C	Y	C	C	C	C	C	C	C	C	C	Y	C	Y	C	C	Y	C	Y	T	Y	C	Y	C	C	C	T	C	C	C	Y	C
GQ02812-E06.2.1625	T/C	566672	465	+	NA	NA	NA	NA	NA	NA	N	T	T	T	N	T	T	N	T	N	T	T	T	T	N	N	Y	T	N	Y	N	T	T	Y	N	N	T	Y	Y	Y	N	Y	Y	Y	Y	T	Y	T	Y
GQ03201-C24.1.26	C/T	568086	666	+	NA	NA	NA	NA	NA	NA	C	C	C	C	C	C	C	C	C	C	C	C	C	C	C	C	C	C	C	C	C	C	C	C	C	C	C	C	C	C	C	C	C	C	C	C	C	C	C
GQ0024.BR-B08.1-730	T/C	568538	1489	+	NA	NA	NA	NA	NA	NA	T	T	T	T	T	Y	T	Y	T	T	T	Y	T	T	T	T	T	Y	T	T	T	T	T	T	T	T	T	T	T	T	T	T	T	T	T	T	T	T	Y
GQ03414-H04.1.1012	G/C	571554	631	+	NA	NA	NA	NA	NA	NA	C	G	G	G	S	S	S	G	G	S	S	G	S	C	S	S	S	S	S	S	G	S	G	G	C	G	S	G	S	S	S	G	C	S	S	G	G	G	C
02815-K22-755	C/T	579296	862	+	NA	NA	NA	NA	NA	NA	C	C	N	C	C	C	Y	Y	Y	C	C	Y	C	C	Y	C	C	Y	C	C	C	Y	Y	C	C	C	Y	Y	Y	N	Y	Y	Y	Y	Y	Y	C	C	N
c90554_g1_i5_869	T	580690	1908	+	NA	NA	NA	NA	NA	NA	N	N	N	N	N	N	N	N	N	N	N	N	N	N	N	N	N	N	N	N	N	N	N	N	N	N	N	N	N	N	N	N	N	T	T	T	N	T	N
0047-M24-131	G/T	584053	202	+	NA	NA	NA	NA	NA	NA	N	N	N	N	N	N	N	N	N	N	N	N	N	N	N	N	N	N	N	N	N	N	N	N	N	N	N	N	N	N	N	N	N	N	N	N	N	N	N
0047-M24-432	T/G	584053	553	+	NA	NA	NA	NA	NA	NA	T	T	T	T	T	T	T	T	T	N	T	N	T	T	T	N	T	T	T	T	T	T	T	K	T	T	T	T	T	N	T	T	N	N	K	N	N	N	T
GQ03907-N03.2.267	G/C	587787	4115	+	NA	NA	NA	NA	NA	NA	G	S	G	G	S	S	G	G	G	G	S	G	G	C	G	S	G	G	S	G	S	G	G	S	G	G	G	G	G	C	S	S	S	S	G	S	G	G	G
00930-O17-457	G/A	588952	640	+	NA	NA	NA	NA	NA	NA	N	G	R	R	R	R	R	R	A	R	G	R	N	R	G	R	R	G	A	A	R	A	G	G	R	R	A	A	G	R	A	N	A	G	G	R	G	N	G
00930-O17-366	C/A	588952	731	+	NA	NA	NA	NA	NA	NA	C	C	C	C	C	C	C	C	C	M	C	C	M	M	C	C	C	C	C	M	C	M	C	C	C	C	C	C	C	M	M	M	M	C	C	C	C	C	C
ss524904126	C/T	589691	3308	+	NA	NA	NA	NA	NA	NA	C	C	C	C	C	C	C	C	C	C	C	C	C	C	C	C	C	C	C	C	C	C	C	C	C	C	C	C	Y	C	C	C	C	C	Y	C	C	C	C
FCL1687Contig2-685	T	595151	238	+	NA	NA	NA	NA	NA	NA	T	T	T	T	T	T	T	T	T	T	T	T	T	T	T	T	T	T	T	T	T	T	T	T	T	T	T	T	T	T	T	T	T	T	T	T	T	T	T
GQ04005-G11.1.2065	T/C	600138	6367	+	NA	NA	NA	NA	NA	NA	T	T	T	Y	Y	T	T	Y	Y	Y	T	T	T	T	T	T	T	Y	T	Y	Y	Y	T	T	C	Y	Y	T	C	Y	Y	Y	Y	C	C	Y	T	T	T
GQ03211-D11.1.375	A/G	601876	1130	+	NA	NA	NA	NA	NA	NA	A	R	G	R	A	A	R	G	A	R	R	A	G	A	R	R	R	R	A	G	R	R	R	A	R	A	G	A	R	R	R	G	G	A	R	R	A	A	R
MA_604159g0010-336-[C_T]	C/T	604159	2222	+	NA	NA	NA	NA	NA	NA	T	Y	Y	Y	Y	C	T	Y	Y	C	Y	Y	Y	Y	T	C	Y	C	T	C	Y	C	Y	Y	Y	Y	C	T	C	Y	T	T	T	T	C	N	Y	C	T
MA_605776g0010-849-[T_C]	T/C	605776	2978	+	NA	NA	NA	NA	NA	NA	C	T	T	T	T	T	T	T	Y	C	Y	Y	Y	T	Y	Y	T	C	Y	T	Y	T	Y	T	Y	T	T	T	T	T	T	T	C	T	T	T	Y	Y	Y
GQ03812-C09.2.440	C/A	607280	3319	+	NA	NA	NA	NA	NA	NA	C	C	C	M	M	C	C	C	C	C	M	M	C	M	C	C	C	A	C	C	M	C	A	M	A	M	C	M	C	M	M	C	C	C	C	M	C	C	M
ss538953285	T/G	607323	5831	+	NA	NA	NA	NA	NA	NA	T	T	K	T	T	T	G	T	T	T	T	T	T	K	T	T	T	T	T	K	T	T	T	T	T	T	T	T	T	K	T	T	T	T	T	T	T	T	T
ss538949402	T/C	616703	2381	+	NA	NA	NA	NA	NA	NA	T	T	T	T	T	T	T	T	T	T	T	T	T	T	T	T	T	T	T	T	T	T	T	T	T	T	T	T	T	T	T	T	T	T	T	T	T	T	T
GQ00610-N08.1.224	A/G	619553	2005	+	NA	NA	NA	NA	NA	NA	R	A	A	A	A	A	A	R	A	R	A	R	A	A	A	A	A	A	A	A	A	A	A	A	A	A	A	R	A	A	A	A	A	A	A	A	R	A	A
GQ03208-F05.1.1180	A	620699	1316	+	NA	NA	NA	NA	NA	NA	A	A	A	A	A	A	A	A	A	A	A	A	A	A	A	A	A	A	A	A	A	A	A	A	A	A	A	A	A	A	A	A	A	A	A	A	A	A	A
GQ02814-E08.1.259	C/T	623831	5980	+	NA	NA	NA	NA	NA	NA	C	C	C	C	C	C	C	Y	C	C	C	C	C	C	C	C	C	C	C	C	C	C	C	C	C	C	C	C	C	C	C	C	C	C	C	C	C	C	C
GQ0253-P17.1.680	T/C	628549	3364	+	NA	NA	NA	NA	NA	NA	C	Y	C	Y	T	T	Y	T	Y	T	Y	C	C	Y	Y	C	Y	Y	T	T	Y	Y	Y	Y	Y	N	T	Y	T	C	T	N	Y	Y	T	C	T	C	T
FCL184Contig4-158	T	629271	344	+	NA	NA	NA	NA	NA	NA	N	T	N	T	T	N	N	T	N	T	T	T	N	N	T	T	T	N	N	N	N	T	T	N	N	N	N	T	T	T	N	T	T	T	T	T	T	T	T
GQ02825-H19.1.673	G/A	630428	1312	+	NA	NA	NA	NA	NA	NA	G	G	G	G	G	G	G	G	G	G	G	G	G	G	G	G	G	G	G	G	G	G	G	G	G	G	G	G	G	G	G	G	R	R	R	G	G	G	G
WS-2.0-GQ0045.B3-M22.1-446	C/T	630582	1061	+	NA	NA	NA	NA	NA	NA	N	N	N	N	N	N	N	N	N	N	N	N	N	N	N	N	N	N	N	N	N	N	N	N	N	N	N	N	N	N	N	N	N	N	N	N	N	N	N
FCL6243Contig1-1197	A/G	631511	2847	+	NA	NA	NA	NA	NA	NA	A	R	R	R	R	R	A	A	A	R	A	R	R	A	A	R	R	R	R	A	A	R	A	R	A	A	A	A	A	R	A	R	R	R	A	R	A	G	A
GQ03113-G08.1.23	G/A	634039	3523	+	NA	NA	NA	NA	NA	NA	R	A	A	R	A	R	A	R	R	R	R	G	R	A	A	G	R	R	R	N	R	R	A	A	G	G	R	G	G	G	R	R	R	A	G	G	N	R	G
ss538944423	T/C	637485	4026	+	NA	NA	NA	NA	NA	NA	Y	T	Y	C	Y	T	Y	T	T	Y	Y	T	T	T	T	T	T	T	T	T	Y	T	T	Y	C	C	T	Y	T	T	T	Y	T	T	T	N	N	Y	T
08Pg08617f	G/T	637485	5114	+	NA	NA	NA	NA	NA	NA	T	K	K	T	T	T	T	G	K	T	K	K	G	G	K	K	T	G	G	K	T	G	G	K	T	T	G	K	K	K	G	T	T	G	K	G	G	K	T
MA_637854g0010-166-[A_G]	A/G	637854	1097	+	NA	NA	NA	NA	NA	NA	A	R	R	A	R	R	A	R	R	R	R	A	R	A	A	R	A	R	R	R	A	R	R	G	R	R	R	G	R	A	A	A	R	R	R	A	A	A	G
ss538950189	A	640918	510	+	NA	NA	NA	NA	NA	NA	A	A	A	A	A	A	A	A	A	A	A	A	A	A	A	A	A	A	A	A	A	A	A	A	A	A	A	A	A	A	A	A	A	A	A	A	A	A	A
GQ03108-K09.1.1203	G/A	643298	1322	+	NA	NA	NA	NA	NA	NA	N	N	N	N	N	N	N	N	N	N	N	N	N	N	N	A	N	N	N	N	N	N	N	N	N	N	N	N	N	N	N	N	G	R	N	A	G	G	G
GQ03606-O20.1.976	G/T	646164	3040	+	NA	NA	NA	NA	NA	NA	T	T	T	K	G	K	K	G	G	G	K	K	G	K	K	T	G	G	K	G	K	G	G	G	G	K	K	G	G	T	G	K	K	K	G	K	K	T	G
FCL765Contig1-1151	A	649817	1040	+	NA	NA	NA	NA	NA	NA	A	A	A	A	A	A	A	A	A	A	A	A	A	A	A	A	A	A	A	A	A	A	A	A	A	A	A	A	A	A	A	A	A	A	A	A	N	A	A
MA_653417g0010-2157-[G_A]	G	653417	3571	+	NA	NA	NA	NA	NA	NA	N	N	N	N	N	N	N	N	N	N	N	N	N	N	N	N	N	N	N	N	N	N	N	N	N	N	N	N	N	N	N	N	G	G	G	G	G	G	G
MA_654072g0010-1774-[G_T]	T/G	654072	6741	+	NA	NA	NA	NA	NA	NA	K	T	G	K	T	K	T	K	T	K	K	T	K	T	T	T	T	K	T	K	T	K	T	K	T	K	T	T	T	K	T	G	K	T	T	K	K	T	T
GQ03819-F09.1.623	C/A	657165	95	+	NA	NA	NA	NA	NA	NA	M	C	M	M	C	M	M	M	M	C	M	N	M	C	M	N	M	M	C	M	C	M	A	M	M	C	C	C	M	N	C	C	M	M	M	M	M	M	M
FCL1947Contig1-1181	C/T	657535	1475	+	NA	NA	NA	NA	NA	NA	C	C	Y	C	Y	T	C	C	C	Y	Y	C	C	Y	C	C	C	C	C	C	C	C	C	Y	C	Y	C	C	C	C	C	Y	T	Y	C	C	C	C	C
FCL1947Contig1-945	A/G	657535	1871	+	NA	NA	NA	NA	NA	NA	A	A	R	A	R	G	A	A	A	R	R	A	A	R	A	A	A	A	A	A	A	A	A	R	A	R	N	A	A	A	A	R	R	R	A	A	A	A	A
GQ03813-N23.1.1603	G/A	657652	472	+	NA	NA	NA	NA	NA	NA	G	A	G	G	A	G	G	R	G	R	G	R	R	R	R	G	R	G	G	G	G	G	G	A	G	A	R	R	R	G	G	G	G	G	R	G	R	G	A
WS0058-G04.1.249	G/A	665331	1038	+	NA	NA	NA	NA	NA	NA	G	G	G	G	R	G	G	R	G	G	R	R	G	R	G	G	N	R	R	G	R	G	G	G	G	G	R	R	G	R	G	R	G	G	G	R	G	G	G
GQ03613-F09.1.363	G/A	687088	1102	+	NA	NA	NA	NA	NA	NA	G	N	G	G	G	G	G	G	G	N	G	G	G	N	G	G	G	G	G	G	G	G	G	G	G	G	G	G	G	G	N	G	G	G	G	G	G	G	G
FCL1414Contig1-184	G	687839	2789	+	NA	NA	NA	NA	NA	NA	G	G	G	N	G	G	G	G	G	G	G	N	G	G	G	G	N	G	G	G	G	G	G	G	G	G	G	G	N	G	G	G	G	G	G	G	G	G	G
GQ03233-P23.1.208	A/G	693270	1503	+	NA	NA	NA	NA	NA	NA	A	A	A	A	G	R	A	R	A	A	A	R	A	R	A	A	A	R	R	R	A	R	A	R	R	G	A	G	R	R	A	A	G	R	R	R	A	R	G
GQ03318-J17.1.564	C/T	700193	1161	+	NA	NA	NA	NA	NA	NA	T	Y	C	C	Y	C	T	C	Y	T	C	C	Y	Y	C	Y	T	T	C	C	C	C	T	C	Y	C	T	C	T	Y	C	T	C	C	T	T	Y	T	C
GQ0043.BR-K04.1-531	C/G	707397	3343	+	NA	NA	NA	NA	NA	NA	S	S	C	C	G	C	C	C	C	C	C	G	G	C	C	C	C	C	C	C	S	C	C	C	C	C	C	C	C	C	C	G	C	C	C	C	S	C	C
GQ02817-K02.1.459	T/C	715051	4776	+	NA	NA	NA	NA	NA	NA	Y	T	T	T	T	T	Y	T	T	T	T	T	T	T	T	T	T	T	T	T	T	T	T	Y	T	T	Y	T	T	T	T	T	T	T	T	Y	T	T	T
GQ0168-M08.1.346	T/C	715866	3841	+	NA	NA	NA	NA	NA	NA	T	T	Y	C	C	Y	C	Y	Y	Y	T	T	C	Y	Y	Y	Y	Y	C	T	T	Y	C	Y	Y	Y	T	T	T	T	C	T	T	T	T	C	Y	C	Y
GQ03124-F19.1.1059	A	716296	3061	+	NA	NA	NA	NA	NA	NA	A	A	A	N	N	A	N	N	A	A	N	N	A	N	N	N	N	A	A	A	N	A	A	N	A	A	N	A	A	A	A	N	N	N	A	A	A	A	N
GQ02821-N14.1.961	A/G	720047	4238	+	NA	NA	NA	NA	NA	NA	R	A	A	R	R	R	R	R	G	A	R	A	G	G	G	A	R	R	A	G	A	G	A	A	R	R	R	R	R	R	A	A	A	G	R	A	A	A	R
0-1688-02-10609-contigContig1-439	T/C	729913	1499	+	NA	NA	NA	NA	NA	NA	T	T	T	T	T	T	T	T	T	T	T	T	T	T	T	T	T	T	T	Y	Y	Y	Y	Y	T	T	T	T	T	Y	T	T	T	T	T	T	T	T	T
0-1688-02-10609-contigContig1-248	G/A	729913	1690	+	NA	NA	NA	NA	NA	NA	G	G	G	G	G	G	G	G	G	G	G	G	G	G	G	G	G	G	G	R	R	R	R	R	G	G	G	G	G	R	G	G	G	G	G	G	G	G	G
GQ03211-G05.1.199	A/G	733845	904	+	NA	NA	NA	NA	NA	NA	R	A	R	R	A	R	A	G	R	A	G	R	A	R	A	R	A	R	A	R	G	A	R	R	G	G	A	R	A	R	G	R	A	A	A	A	A	R	G
PGLM1-1100	G	736502	1365	+	NA	NA	NA	NA	NA	NA	G	G	G	G	G	G	G	G	G	G	G	G	G	G	G	G	G	G	G	G	G	G	G	G	G	G	G	G	G	G	G	G	G	G	G	G	G	G	G
GQ02818-N18.1.467	C/T	747892	4127	+	NA	NA	NA	NA	NA	NA	C	Y	Y	Y	Y	Y	T	T	C	Y	C	Y	Y	Y	T	Y	C	T	Y	Y	Y	Y	C	Y	Y	T	Y	C	C	T	C	C	C	C	C	C	T	T	T
GQ03916-G24.1.394	C/T	748933	4301	+	NA	NA	NA	NA	NA	NA	Y	C	C	C	C	C	C	C	C	C	C	C	C	C	C	Y	C	C	C	C	C	C	C	C	Y	Y	C	C	C	C	C	C	C	C	C	C	C	C	C
FCL2117Contig1-260	NA	748933	4475	+	NA	NA	NA	NA	NA	NA	N	N	N	N	N	N	N	N	N	N	N	N	N	N	N	N	N	N	N	N	N	N	N	N	N	N	N	N	N	N	N	N	N	N	N	N	N	N	N
GQ03403-K08.2.516	T/C	760594	1806	+	NA	NA	NA	NA	NA	NA	Y	T	T	T	T	T	T	Y	T	C	Y	Y	Y	Y	T	T	T	T	T	C	Y	T	C	Y	Y	T	T	T	Y	Y	Y	Y	C	T	Y	T	Y	Y	T
P9580-3	T/C	762415	2601	+	NA	NA	NA	NA	NA	NA	T	T	C	Y	T	T	Y	T	Y	T	Y	Y	Y	Y	C	C	Y	T	C	Y	T	C	Y	T	C	Y	T	Y	T	Y	C	Y	Y	C	T	T	T	Y	Y
ss511222794	A/C	762415	2880	+	NA	NA	NA	NA	NA	NA	A	A	M	M	A	A	M	A	M	A	M	M	M	A	C	C	M	A	C	M	A	C	M	A	M	M	A	C	A	M	C	M	M	M	A	A	A	A	M
P9580-1	C/T	762415	3329	+	NA	NA	NA	NA	NA	NA	N	C	C	C	C	C	C	C	C	C	C	C	C	C	C	C	C	C	Y	Y	N	C	C	C	Y	C	C	C	C	C	C	N	C	C	C	N	C	C	C
PGLM2-0784	A/T	764920	1754	+	NA	NA	NA	NA	NA	NA	A	W	W	A	A	W	A	W	W	W	A	A	W	W	W	W	A	W	A	W	A	W	W	A	A	T	A	W	W	A	A	W	A	A	W	W	A	W	A
08pg00309e	T	766299	1831	+	NA	NA	NA	NA	NA	NA	T	T	T	T	T	T	T	T	T	T	T	T	T	N	T	T	T	T	T	T	T	T	T	T	T	T	T	T	T	T	T	T	T	T	T	T	T	T	T
GQ03239-M23.1.149	G/A	771456	2307	+	NA	NA	NA	NA	NA	NA	N	N	N	N	N	N	N	N	N	N	N	N	N	N	N	N	N	N	N	N	N	N	N	N	N	N	N	N	N	N	N	N	N	N	N	N	N	N	N
GQ03310-I01.1.1113	G/A	775375	1345	+	NA	NA	NA	NA	NA	NA	G	G	G	A	R	A	R	R	G	G	G	G	A	R	A	A	A	G	G	G	R	R	A	R	A	G	A	A	R	G	R	G	R	R	R	R	G	R	R
GQ03308-H23.1.653	T/C	783123	4310	+	NA	NA	NA	NA	NA	NA	Y	T	Y	T	Y	T	T	Y	Y	T	T	T	T	T	Y	Y	T	Y	Y	T	Y	T	T	T	T	T	T	T	T	T	T	T	T	T	T	T	T	T	T
GQ03909-J06.1.1512	T/G	793054	1158	+	NA	NA	NA	NA	NA	NA	T	G	T	K	T	G	K	T	K	T	T	T	T	K	G	K	K	T	K	T	T	T	T	T	K	T	K	K	K	K	K	T	T	K	K	G	T	K	K
GQ03909-J06.1.1766	G/C	793054	1412	+	NA	NA	NA	NA	NA	NA	S	C	S	S	N	N	N	S	N	N	N	N	N	N	C	N	N	N	N	S	N	N	N	N	N	N	N	N	N	N	N	N	G	G	N	S	N	G	S
GQ03909-J06.1.1999	G/A	793054	1645	+	NA	NA	NA	NA	NA	NA	G	A	G	G	G	A	R	G	R	G	G	G	G	R	A	R	R	G	R	G	G	G	G	G	R	G	R	R	R	R	R	G	G	R	R	A	N	R	R
GQ03708-B13.1.95	G/A	802135	4861	+	NA	NA	NA	NA	NA	NA	G	G	G	G	G	G	G	G	G	G	G	G	G	G	G	G	G	G	R	G	G	G	G	G	G	G	G	G	G	R	G	G	A	R	G	G	G	G	G
ss538949371	G	803378	5214	+	NA	NA	NA	NA	NA	NA	G	G	G	G	G	G	G	G	G	G	G	G	G	G	G	G	G	G	G	G	G	G	G	G	G	G	G	G	G	G	G	G	G	G	G	G	G	G	G
GQ03715-H16.1.542	C/A	804816	1013	+	NA	NA	NA	NA	NA	NA	N	N	N	N	N	N	N	N	N	N	N	N	N	N	N	N	N	N	N	N	N	N	N	N	N	N	N	N	N	N	N	N	N	N	N	N	N	N	N
GQ0015-B03.1.189	C/A	804816	1531	+	NA	NA	NA	NA	NA	NA	M	M	N	M	M	C	M	N	C	C	M	C	M	M	M	M	M	M	M	N	M	C	M	M	N	M	M	C	C	C	M	C	M	M	C	C	M	M	C
GQ04108-H22.1.1039	C/T	806957	3272	+	NA	NA	NA	NA	NA	NA	N	T	T	N	N	Y	Y	N	C	Y	C	C	C	N	C	Y	Y	T	Y	Y	C	Y	C	C	Y	C	Y	Y	T	Y	Y	Y	Y	Y	T	T	C	C	T
GQ02814-H11.1.66	G/A	817099	1068	+	NA	NA	NA	NA	NA	NA	G	A	A	A	G	R	G	R	R	G	G	A	G	R	G	G	A	R	A	G	A	R	R	R	G	A	R	R	R	A	R	R	R	G	R	G	A	R	R
ss538949086	G/T	817408	1712	+	NA	NA	NA	NA	NA	NA	K	K	G	G	G	K	G	G	K	G	G	K	G	K	K	G	G	G	G	K	G	G	K	K	K	G	G	G	G	K	K	K	T	G	G	K	G	G	K
GQ03302-M16.1.799	T/C	821302	2326	+	NA	NA	NA	NA	NA	NA	T	T	T	T	T	T	T	T	T	T	T	T	T	T	T	T	Y	T	T	T	T	T	T	T	T	T	T	T	T	T	Y	T	Y	T	T	T	T	T	Y
GQ0163-O15.2.728	A	826063	1350	+	NA	NA	NA	NA	NA	NA	N	N	N	A	A	N	A	A	N	A	N	N	N	N	N	N	N	N	N	N	N	N	A	N	N	N	N	N	N	N	N	N	N	N	N	N	N	N	N
GQ03902-G13.1.374	T/C	827642	4551	+	NA	NA	NA	NA	NA	NA	C	T	Y	T	C	T	Y	Y	T	T	Y	Y	T	T	C	Y	T	T	T	T	T	Y	T	Y	T	T	T	T	Y	Y	Y	Y	Y	Y	Y	T	T	T	Y
GQ03902-G13.1.641	G/C	827642	6868	+	NA	NA	NA	NA	NA	NA	G	G	S	S	G	C	S	G	S	S	G	S	S	S	G	S	S	G	S	C	S	S	C	G	S	C	S	C	G	S	S	S	G	G	G	G	S	S	S
GQ03902-G13.1.774	A/C	827642	7412	+	NA	NA	NA	NA	NA	NA	C	A	M	A	C	A	M	M	A	A	M	M	A	A	C	M	A	A	A	A	A	M	A	M	A	A	A	A	M	M	M	M	M	M	M	A	A	A	M
ss538946455	C/T	827799	3240	+	NA	NA	NA	NA	NA	NA	C	C	C	C	C	C	C	C	C	C	C	C	C	C	C	C	N	C	C	C	C	C	C	C	C	C	C	C	C	C	C	C	C	C	C	C	C	C	C
ss538946661	C/T	830675	3234	+	NA	NA	NA	NA	NA	NA	N	N	N	N	N	N	N	N	N	N	N	N	N	N	N	N	N	N	N	N	N	N	N	N	N	N	N	N	N	N	N	N	N	N	N	N	N	N	N
GQ03809-N08.1.184	C/T	836326	3571	+	NA	NA	NA	NA	NA	NA	C	C	C	C	Y	C	C	Y	C	C	C	C	C	C	C	C	C	C	C	C	Y	C	C	C	C	C	C	C	Y	C	C	C	C	C	Y	C	C	C	C
GQ03324-O07.1.270	C	843141	328	+	NA	NA	NA	NA	NA	NA	C	C	N	N	C	N	C	N	N	N	N	N	N	N	N	C	N	C	C	N	N	N	N	C	C	N	N	N	C	C	N	C	N	N	C	C	N	C	N
0109-O12-407	C	848388	675	+	NA	NA	NA	NA	NA	NA	C	C	C	C	C	C	C	C	C	C	C	C	C	C	C	C	C	C	C	C	C	C	C	C	C	C	C	C	C	C	C	C	C	C	C	C	C	C	C
P14372-4	C/T	848882	4288	+	NA	NA	NA	NA	NA	NA	N	N	N	N	N	N	N	N	N	N	N	N	N	N	N	N	N	N	N	N	N	N	N	N	N	N	N	N	N	N	N	N	C	C	C	C	C	Y	C
P14372-2	T/C	848882	4497	+	NA	NA	NA	NA	NA	NA	T	T	N	T	N	Y	Y	T	T	T	Y	T	Y	T	T	N	T	T	N	N	T	T	Y	T	T	T	T	T	T	T	Y	T	N	N	N	N	N	N	N
FCL1843Contig1-762	G/T	850837	2809	+	NA	NA	NA	NA	NA	NA	G	G	G	K	G	K	G	G	K	G	G	G	G	G	G	G	G	G	G	G	K	G	G	G	G	G	G	G	K	G	G	G	K	G	K	G	G	G	G
FCL1559Contig1-748	C/T	852249	2584	+	NA	NA	NA	NA	NA	NA	C	C	C	C	C	C	C	C	C	C	Y	C	C	C	C	C	C	Y	Y	Y	C	C	Y	Y	C	C	C	C	C	C	C	C	Y	C	C	C	Y	C	C
GQ03507-B11.1.1027	C	863135	504	+	NA	NA	NA	NA	NA	NA	C	C	C	N	C	C	C	C	C	N	C	C	C	C	C	C	N	C	C	C	C	C	C	C	C	C	C	C	C	C	C	C	C	C	C	C	C	C	C
GQ03410-O07.1.1386	G/A	865616	3820	+	NA	NA	NA	NA	NA	NA	R	G	R	G	R	R	R	G	G	G	R	A	R	G	R	R	R	G	G	R	R	G	G	G	G	G	R	G	R	R	R	G	R	G	R	R	G	R	R
0-16197-01-10604-contigContig1-197	G/A	872728	3058	+	NA	NA	NA	NA	NA	NA	G	G	G	G	G	G	G	G	G	G	G	G	G	G	N	G	G	G	G	G	G	G	G	G	G	G	G	G	G	G	G	N	G	G	G	G	G	G	G
GQ03811-O12.1.86	T	873145	4946	+	NA	NA	NA	NA	NA	NA	T	T	T	T	T	T	T	T	T	T	T	T	T	T	T	T	T	T	T	T	T	T	T	T	T	T	T	T	T	T	T	T	T	T	T	T	T	T	T
0091-N13-146	A/G	874956	231	+	NA	NA	NA	NA	NA	NA	N	N	N	N	N	N	N	N	N	N	N	N	N	N	N	N	N	N	N	N	N	N	N	N	N	N	N	N	N	N	N	N	N	N	N	N	N	N	N
GCAT-2.0-GQ0014.BR-B11-EPB-02	G/A	875075	6111	+	NA	NA	NA	NA	NA	NA	G	G	G	G	N	R	G	G	G	G	G	G	G	G	R	G	G	A	G	G	G	R	G	G	R	G	G	R	G	G	G	G	G	G	G	N	G	R	G
GQ03312-A10.1.546	C/T	876548	6375	+	NA	NA	NA	NA	NA	NA	C	C	C	T	C	C	C	Y	T	C	T	Y	C	Y	C	C	C	Y	C	C	C	C	Y	Y	Y	C	Y	C	Y	Y	C	Y	T	C	Y	T	C	C	Y
GQ03713-O04.1.309	C/T	877599	4835	+	NA	NA	NA	NA	NA	NA	C	C	Y	C	T	Y	C	Y	C	Y	Y	C	C	Y	C	N	Y	C	C	T	C	C	C	C	C	Y	C	Y	C	C	C	C	C	C	C	C	Y	Y	C
NODE-46220-length-205-cov-71.453659-115	C/T	878965	501	+	NA	NA	NA	NA	NA	NA	N	N	N	N	N	N	N	N	N	N	N	N	N	N	N	N	N	N	N	N	N	N	N	N	N	N	N	N	N	N	N	N	Y	Y	Y	N	Y	C	Y
GQ02829-D06.1.116	G/A	880228	800	+	NA	NA	NA	NA	NA	NA	R	G	A	R	G	R	R	G	R	G	G	G	A	R	R	A	G	R	G	G	G	G	R	R	A	G	G	R	G	R	G	A	R	R	G	R	A	A	R
0279-G15-407	NA	882015	504	+	NA	NA	NA	NA	NA	NA	N	N	N	N	N	N	N	N	N	N	N	N	N	N	N	N	N	N	N	N	N	N	N	N	N	N	N	N	N	N	N	N	N	N	N	N	N	N	N
WS-2.0-GQ02817.B7-N06.1-334	A/G	882304	4563	+	NA	NA	NA	NA	NA	NA	A	R	A	A	R	A	A	R	A	A	A	A	R	A	R	R	R	A	R	A	A	A	A	A	A	R	R	A	R	A	A	R	A	R	R	G	A	G	A
FCL140Contig1-591	C/T	885264	1879	+	NA	NA	NA	NA	NA	NA	C	C	C	C	N	C	C	C	C	C	C	C	C	Y	Y	Y	C	C	Y	C	C	C	C	C	C	C	C	C	C	Y	C	C	C	Y	C	Y	C	C	C
GQ03519-F14.1.97	A/G	885565	1531	+	NA	NA	NA	NA	NA	NA	A	A	G	A	R	A	R	A	A	R	R	R	R	A	R	A	A	G	A	R	R	A	A	A	A	A	R	G	R	R	R	G	A	A	R	A	R	A	A
GQ0184-B06.1.502	A/G	885666	1528	+	NA	NA	NA	NA	NA	NA	A	A	R	A	N	A	R	A	A	A	A	A	A	A	R	A	R	R	A	A	R	A	A	A	R	A	A	A	R	A	R	A	R	A	R	R	R	A	R
ss538946004	T/C	887334	2087	+	NA	NA	NA	NA	NA	NA	T	N	T	T	T	T	T	T	T	T	T	T	N	T	N	N	T	T	N	N	T	T	N	N	N	C	T	N	N	T	Y	T	C	T	N	T	N	Y	C
GQ03323-F06.1.1030	T/C	887789	2793	+	NA	NA	NA	NA	NA	NA	Y	Y	C	Y	Y	Y	Y	Y	Y	T	Y	Y	T	T	C	T	Y	T	T	N	T	T	Y	Y	Y	T	T	T	T	T	C	T	C	T	T	T	T	T	Y
GQ03308-P19.1.658	G/A	888770	2934	+	NA	NA	NA	NA	NA	NA	G	R	G	G	R	R	G	G	R	N	G	A	G	G	R	R	G	G	G	G	G	G	N	G	G	G	G	G	G	G	R	N	G	G	G	N	G	N	G
GQ03315-J08.1.449	A/G	892990	1799	+	NA	NA	NA	NA	NA	NA	N	N	N	N	N	N	N	N	N	N	N	N	N	N	N	N	N	N	N	N	N	N	N	N	N	N	N	N	N	N	N	N	R	A	A	A	A	G	A
FCL1112Contig1-868	C/G	895155	859	+	NA	NA	NA	NA	NA	NA	C	S	S	C	C	S	C	S	S	C	C	S	S	S	C	S	S	C	C	C	C	C	C	S	S	C	C	C	C	S	S	S	C	S	C	N	C	C	C
CL849Contig1-564	A	897588	3655	+	NA	NA	NA	NA	NA	NA	N	N	N	N	N	N	N	N	N	N	N	N	N	N	N	N	N	N	N	N	N	N	N	N	N	N	N	N	N	N	N	N	N	N	N	N	N	N	N
02917-D11-180	T	898515	1759	+	NA	NA	NA	NA	NA	NA	T	T	T	T	T	T	T	T	T	T	T	T	T	T	T	T	T	T	T	T	T	T	T	T	T	T	T	T	T	T	T	T	T	T	T	N	T	T	T
02729-A18-920	C/G	904294	4977	+	NA	NA	NA	NA	NA	NA	C	C	C	S	C	S	C	S	C	C	C	C	C	C	C	S	S	C	C	C	C	C	C	C	C	C	C	C	C	C	C	C	S	C	C	S	G	G	C
02729-A18-569	G	904294	5328	+	NA	NA	NA	NA	NA	NA	G	G	G	G	G	G	G	G	G	G	G	G	G	G	G	G	G	G	G	G	G	G	G	G	G	G	N	G	G	G	G	G	G	G	N	G	G	G	G
02729-A18-323	G/C	904294	5657	+	NA	NA	NA	NA	NA	NA	G	G	S	G	G	G	G	G	G	G	G	G	G	G	S	G	G	G	G	G	G	G	G	G	S	S	G	S	G	G	S	G	G	G	G	G	G	G	G
GQ03210-A12.1.561	C/T	906169	1146	+	NA	NA	NA	NA	NA	NA	C	C	C	C	C	Y	Y	C	C	Y	C	C	C	Y	C	C	Y	C	Y	C	C	T	C	C	C	Y	C	C	C	Y	C	C	C	C	C	Y	C	C	C
GQ03813-A11.1.315	T	906724	4113	+	NA	NA	NA	NA	NA	NA	T	T	T	T	T	T	T	T	T	T	T	T	T	T	T	T	T	N	T	T	T	T	T	T	T	T	T	T	T	T	T	T	T	T	T	T	T	T	T
MA_908374g0010-1786-[G_A]	G/A	908374	6142	+	NA	NA	NA	NA	NA	NA	R	G	R	G	G	G	G	G	G	G	R	G	G	G	G	R	G	R	G	G	G	G	G	G	G	G	G	G	R	G	G	G	R	G	R	G	G	G	G
GQ01312-B05.2.453	A/C	913693	1377	+	NA	NA	NA	NA	NA	NA	M	A	A	M	A	A	A	M	M	A	C	M	A	A	A	A	A	M	A	M	A	A	A	A	A	A	M	A	M	M	A	M	A	M	M	C	A	A	M
MA_913739g0010-2790-[A_T]	T/A	913739	3954	+	NA	NA	NA	NA	NA	NA	T	T	T	T	T	W	T	T	T	W	W	T	T	W	W	W	T	T	W	W	W	T	W	T	T	T	W	W	T	T	T	W	T	W	T	W	T	W	T
WS-2.0-GQ0085.B3.r-O08.1-222	T	915056	1908	+	NA	NA	NA	NA	NA	NA	T	T	T	T	T	T	T	T	T	T	T	T	T	T	T	T	T	T	T	T	T	T	T	T	T	T	T	T	T	T	T	T	T	T	T	T	T	T	T
c83038_g1_i1_830_HT	G	918140	2577	+	NA	NA	NA	NA	NA	NA	G	G	G	G	G	G	G	G	G	G	G	G	G	G	G	G	G	G	G	G	G	N	G	G	G	G	G	G	G	G	G	G	G	G	G	G	G	G	G
PGLM2-0334	G/A	918722	4720	+	NA	NA	NA	NA	NA	NA	G	G	R	G	G	G	G	G	G	G	G	G	G	G	G	G	G	G	G	G	G	G	G	G	G	G	G	G	G	G	G	G	G	G	G	G	G	G	G
GQ03228-F23.1.1295	G/T	922767	877	+	NA	NA	NA	NA	NA	NA	G	N	G	G	G	G	G	T	T	K	G	G	K	N	G	G	G	K	N	T	G	G	G	G	G	G	G	G	G	G	K	G	G	G	G	K	G	K	G
GQ03228-F23.1.964	A	922767	1184	+	NA	NA	NA	NA	NA	NA	N	N	N	A	N	N	A	N	N	A	A	N	A	N	N	A	N	N	N	A	N	A	A	N	N	A	N	N	N	A	N	N	N	N	N	N	N	N	N
WS0321-C18.1.365	T/G	922832	4119	+	NA	NA	NA	NA	NA	NA	T	K	G	T	G	T	G	T	K	K	T	T	K	T	T	K	T	T	K	K	K	T	K	K	K	K	T	T	K	K	T	T	K	T	K	T	K	T	T
GQ03226-M16.1.509	G/A	926365	6211	+	NA	NA	NA	NA	NA	NA	R	R	A	R	G	R	R	R	G	A	R	R	R	R	R	G	A	R	R	R	R	R	R	R	R	G	G	A	R	G	G	R	R	R	R	R	R	R	R
GQ03702-D16.1.521	G/A	926447	2199	+	NA	NA	NA	NA	NA	NA	R	R	G	R	R	R	G	G	G	R	G	R	R	G	G	R	R	G	G	G	G	G	G	G	R	G	G	G	G	G	R	R	G	G	G	G	G	G	R
FCL1578Contig1-846	G/T	927736	2110	+	NA	NA	NA	NA	NA	NA	G	G	G	G	K	G	G	G	K	G	G	G	K	K	K	G	K	K	G	K	K	G	G	K	G	G	K	T	K	K	K	G	G	K	K	G	G	G	G
CL197Contig1-414	C/A	928022	294	+	NA	NA	NA	NA	NA	NA	C	C	C	C	N	C	C	C	C	C	C	C	C	C	C	C	C	C	C	C	C	C	C	C	C	C	C	C	C	C	C	C	C	C	C	C	C	C	C
CL1694Contig1-01-8904-contigContig1-451	G/A	931263	2820	+	NA	NA	NA	NA	NA	NA	R	G	G	G	G	G	G	G	R	R	G	G	G	G	G	G	G	G	G	G	G	G	G	R	G	R	G	G	G	G	G	G	G	G	G	G	G	G	G
CL1694Contig1-01-8904-contigContig1-199	C/T	931263	3072	+	NA	NA	NA	NA	NA	NA	Y	Y	C	Y	T	Y	T	C	Y	T	C	C	T	Y	C	T	Y	C	C	T	C	C	C	T	C	T	C	C	Y	Y	Y	T	T	C	Y	Y	T	C	C
CL1694Contig1-01-8904-contigContig1-96	T	931263	3176	+	NA	NA	NA	NA	NA	NA	T	T	T	T	T	T	T	T	T	T	T	T	T	T	T	T	T	T	T	T	T	T	T	T	T	T	T	T	T	T	T	T	T	T	T	T	T	T	T
ss538943441	A/G	931319	2005	+	NA	NA	NA	NA	NA	NA	R	R	A	A	R	A	A	R	R	A	R	A	A	A	A	A	R	R	R	A	A	A	A	G	G	R	R	A	A	R	A	R	G	A	A	R	A	A	A
NODE-2558-length-1216-cov-131.389801-196	T/G	934567	4629	+	NA	NA	NA	NA	NA	NA	K	T	T	T	T	T	T	T	T	T	T	T	T	T	T	T	T	T	T	T	K	T	K	T	T	T	K	T	K	T	T	T	G	T	K	T	T	T	T
FCL1554Contig1-477	G/A	934713	4159	+	NA	NA	NA	NA	NA	NA	R	G	G	A	G	R	G	R	G	R	R	A	G	G	A	G	G	G	G	G	R	G	G	G	G	G	G	R	G	R	R	G	R	G	G	R	A	G	G
GQ03808-F14.1.821	T	935479	8505	+	NA	NA	NA	NA	NA	NA	N	T	N	N	T	N	T	N	N	N	N	N	N	T	T	N	N	N	N	N	T	N	N	T	N	T	N	N	N	N	N	N	N	T	N	T	N	T	N
WS-2.0-GQ0163.TB-G12.1-526	G	937209	2238	+	NA	NA	NA	NA	NA	NA	G	G	G	G	G	G	G	G	G	G	G	G	G	G	G	G	G	G	G	G	G	G	G	G	G	G	G	G	G	G	G	G	G	G	G	G	G	G	G
MA_937608g0020-1577-[A_C]	A/C	937608	3384	+	NA	NA	NA	NA	NA	NA	A	M	M	A	M	C	M	A	A	A	M	M	M	M	M	M	M	A	A	C	M	A	M	M	A	A	N	A	A	M	M	M	M	A	A	A	N	C	A
FCL6359Contig1-306	C/T	938225	335	+	NA	NA	NA	NA	NA	NA	C	C	C	C	C	C	C	C	C	C	C	C	C	C	C	C	C	C	C	N	C	C	C	N	C	C	C	N	N	C	C	C	C	C	N	N	C	Y	C
GQ0033-B24.1.778	A/G	940417	2183	+	NA	NA	NA	NA	NA	NA	A	R	G	R	R	G	R	R	A	R	A	G	R	R	A	A	A	A	R	R	N	G	A	G	A	R	R	R	G	R	G	R	A	G	G	R	A	A	A
GQ03412-L23.1.1340	C/T	942991	3694	+	NA	NA	NA	NA	NA	NA	C	C	Y	C	C	C	Y	C	C	C	T	C	T	C	Y	Y	C	C	C	C	C	T	Y	Y	T	Y	C	T	Y	C	Y	Y	Y	C	Y	C	C	C	C
GQ0063-E01.1.279	G/T	944351	3162	+	NA	NA	NA	NA	NA	NA	G	K	K	K	T	G	G	G	T	T	G	K	G	G	G	G	K	K	G	G	G	G	G	K	G	G	G	G	G	K	K	T	T	K	G	G	G	K	G
ss538950883	T/C	945007	7065	+	NA	NA	NA	NA	NA	NA	N	N	N	N	N	N	N	N	N	N	N	N	N	N	N	N	N	N	N	N	N	N	N	N	N	N	N	N	N	N	N	N	Y	Y	Y	Y	T	Y	C
WS-2.0-GQ0259.B3-E22.1-278	C/T	948128	3935	+	NA	NA	NA	NA	NA	NA	C	T	C	T	Y	C	C	Y	T	T	Y	C	Y	C	C	Y	Y	Y	C	Y	Y	C	C	Y	C	C	C	Y	Y	Y	T	C	C	Y	Y	N	Y	Y	C
GQ02825-F01.1.494	G/A	950051	5067	+	NA	NA	NA	NA	NA	NA	G	G	G	G	G	R	R	G	G	G	R	G	G	G	G	G	G	R	G	G	G	G	G	G	R	G	G	G	G	G	G	G	G	G	G	A	G	G	R
GQ03703-N07.1.1151	C/T	953274	4311	+	NA	NA	NA	NA	NA	NA	C	C	C	C	C	C	C	C	Y	Y	Y	C	C	C	Y	C	Y	C	C	C	C	C	C	Y	C	Y	C	C	C	Y	Y	C	C	C	C	C	N	Y	C
PGLM2-1091	C/G	953992	2519	+	NA	NA	NA	NA	NA	NA	C	S	C	C	C	C	C	C	C	C	C	C	S	C	C	C	C	C	C	S	C	S	C	S	C	C	C	C	S	C	C	C	C	S	S	C	C	C	C
GQ03010-J16.1.553	G/A	954115	2243	+	NA	NA	NA	NA	NA	NA	G	R	R	G	G	A	R	G	R	G	G	G	G	R	A	G	G	G	R	R	G	G	R	R	R	R	R	G	G	R	R	R	G	G	G	R	G	R	G
0-489-01-12346-contigContig1-109	G/T	955888	4499	+	NA	NA	NA	NA	NA	NA	G	G	G	G	G	G	G	G	K	G	G	G	K	G	G	G	G	G	G	G	G	G	G	G	G	G	K	G	G	G	G	G	G	G	G	G	G	G	G
GQ0202-J02.1.788	G/A	955912	5153	+	NA	NA	NA	NA	NA	NA	G	G	R	R	R	G	A	R	G	R	G	R	R	R	R	G	G	G	R	R	G	G	R	R	R	R	R	G	R	R	R	A	R	R	R	G	A	G	R
ss538947362	T/C	957941	4763	+	NA	NA	NA	NA	NA	NA	N	N	N	N	N	N	N	N	N	N	N	N	N	N	N	N	N	N	N	N	N	N	N	N	N	N	N	N	N	N	N	N	T	T	T	T	T	T	T
GQ03210-O17.1.958	G	958427	6445	+	NA	NA	NA	NA	NA	NA	G	G	G	G	G	G	G	G	G	G	G	G	G	G	G	G	G	G	G	G	G	G	G	G	G	G	G	G	G	G	G	G	G	G	G	G	G	G	G
GQ03711-I18.1.825	C/T	958973	643	+	NA	NA	NA	NA	NA	NA	C	Y	C	C	Y	Y	Y	C	C	C	Y	C	C	T	T	C	Y	T	C	C	C	C	C	C	C	Y	C	Y	Y	Y	C	Y	Y	C	Y	C	C	T	C
FCL960Contig2-250	G/A	959214	1212	+	NA	NA	NA	NA	NA	NA	G	G	G	G	G	G	G	G	G	G	G	G	G	G	G	G	G	G	G	G	G	G	G	G	G	G	G	G	N	G	G	G	N	G	N	G	G	G	G
MA_960281g0010-1900-[C_A]	C	960281	1202	+	NA	NA	NA	NA	NA	NA	C	C	C	C	C	C	C	C	C	C	C	C	C	C	C	C	C	C	C	C	C	C	C	C	C	C	C	C	C	C	C	C	C	C	C	N	C	C	C
ss538947550	T/C	980674	852	+	NA	NA	NA	NA	NA	NA	T	T	T	T	T	T	T	T	T	T	T	T	T	T	T	T	T	T	T	T	T	T	T	T	T	T	T	T	T	T	T	T	T	T	T	T	T	T	T
00918-G06-310	T/G	1053272	1071	+	NA	NA	NA	NA	NA	NA	K	K	T	K	T	K	T	T	K	K	N	N	K	T	K	T	K	K	T	T	K	K	K	T	K	K	N	T	T	T	T	K	N	K	T	T	T	T	K
00918-G06-228	C/T	1053272	1153	+	NA	NA	NA	NA	NA	NA	C	C	T	T	Y	C	N	N	T	C	C	Y	T	T	C	Y	Y	C	T	Y	T	C	T	N	C	C	C	N	Y	N	N	N	T	T	N	N	N	Y	C
00918-G06-127	G/T	1053272	1254	+	NA	NA	NA	NA	NA	NA	K	K	G	G	G	K	G	G	G	K	N	K	G	G	K	G	K	K	G	G	G	K	G	G	K	K	N	G	G	G	G	K	G	G	G	G	G	G	K
FCL951Contig1-1487	T	1079534	1094	+	NA	NA	NA	NA	NA	NA	T	T	T	T	T	T	T	T	T	T	T	T	T	T	T	T	T	T	T	T	T	T	T	T	T	T	T	T	T	T	T	T	T	T	T	T	T	T	T
FCL593Contig1-207	G	1153939	4639	+	NA	NA	NA	NA	NA	NA	G	G	G	G	G	G	G	G	G	G	G	G	G	G	G	G	G	G	G	G	G	G	G	G	G	G	G	G	G	G	G	G	G	G	G	G	G	G	G
FCL1399Contig1-562	C/T	1170922	1112	+	NA	NA	NA	NA	NA	NA	C	C	C	C	C	C	C	C	C	C	C	C	C	C	C	C	C	C	C	C	C	C	C	C	C	C	C	C	Y	Y	C	C	C	C	C	C	C	C	C
CL52Contig1-1085	T	1293314	112	+	NA	NA	NA	NA	NA	NA	T	T	T	T	T	T	T	T	T	T	T	T	T	T	T	T	T	T	T	T	T	T	T	T	T	T	T	T	T	T	T	T	T	T	T	N	T	T	T
FCL3022Contig1-1373	A/G	1313241	98	+	NA	NA	NA	NA	NA	NA	A	A	A	A	A	A	A	A	A	A	A	A	A	A	A	A	A	A	A	A	A	A	A	A	A	A	A	A	A	A	A	A	A	A	A	A	A	A	A
GQ03917-P03.2.955	A/T	1424970	60	+	NA	NA	NA	NA	NA	NA	A	A	A	A	A	A	A	A	A	A	A	N	A	A	A	A	A	A	A	A	A	A	A	A	A	W	A	A	A	A	A	N	A	N	A	A	A	A	N
CL906Contig1-403	T	1495475	125	+	NA	NA	NA	NA	NA	NA	T	T	T	T	T	T	T	T	T	T	T	T	T	T	T	T	T	T	T	T	T	T	T	T	T	T	T	T	T	T	T	T	T	T	T	T	N	T	T
ss538947773	T/G	1618897	130	+	NA	NA	NA	NA	NA	NA	T	T	T	T	T	T	T	K	T	T	K	T	T	T	T	T	T	K	T	T	T	T	K	T	T	T	T	T	T	T	T	T	T	T	T	T	T	T	T
WS00735-B16.1.428	C/G	1638236	190	+	NA	NA	NA	NA	NA	NA	C	G	S	S	C	G	C	S	C	C	S	C	G	S	S	C	C	S	S	G	C	C	S	C	S	S	G	S	S	G	C	S	C	C	S	N	C	C	C
GQ03703-K16.1.458	A/G	1723383	113	+	NA	NA	NA	NA	NA	NA	R	N	A	R	A	R	R	R	R	A	A	A	A	A	A	A	R	A	R	R	A	R	R	A	A	A	A	R	R	R	R	A	A	A	R	A	A	R	A
[truncated: 1,258 more rows]
[truncated: 116 more columns]
