# Supplementary material for: Drought Sensitivity of Norway Spruce at the Species’ Warmest Fringe: Quantitative and Molecular Analysis Reveals High Genetic Variation Among and Within Provenances
Source: G3 (Bethesda). 2018 Feb 9;8(4):1225–45. doi: 10.1534/g3.117.300524 (PMC5873913; doi:10.1534/g3.117.300524)
Supplement: Supplementary file 21 [file 1225FileS3.txt]

<Covariate>
<Trait>	Q1	Q2
DS-094_0459	0.996	0.004
DS-094_0467	0.941	0.059
DS-094_1129	0.992	0.008
DS-094_1176	0.981	0.019
DS-094_1177	0.997	0.003
DS-094_1178	0.980	0.020
DS-094_1179	0.989	0.011
DS-094_1180	0.997	0.003
DS-094_1181	0.988	0.012
DS-094_1182	0.997	0.003
DS-094_1230	0.984	0.016
DS-094_1231	0.980	0.020
DS-094_1232	0.993	0.007
DS-094_0466	0.334	0.666
DS-094_1133	0.705	0.295
DS-094_1209	0.071	0.929
DS-094_1210	0.967	0.033
DS-094_1252	0.959	0.041
DS-094_1253	0.802	0.198
DS-094_1254	0.900	0.100
DS-094_1255	0.916	0.084
DS-094_1256	0.835	0.165
DS-094_1257	0.065	0.935
DS-094_1258	0.976	0.024
DS-094_1259	0.970	0.030
DS-094_1260	0.949	0.051
DS-094_1261	0.988	0.012
DS-094_1262	0.945	0.055
DS-094_1263	0.986	0.014
DS-094_1264	0.978	0.022
DS-094_1265	0.875	0.125
DS-094_1266	0.829	0.171
DS-094_1267	0.977	0.023
DS-094_1268	0.902	0.098
DS-094_1269	0.976	0.024
DS-094_1270	0.900	0.100
DS-094_1271	0.918	0.082
DS-094_1272	0.398	0.602
DS-094_1273	0.874	0.126
DS-094_1274	0.419	0.581
DS-094_1275	0.805	0.195
DS-094_1276	0.959	0.041
DS-094_1277	0.985	0.015
DS-094_1278	0.295	0.705
DS-094_0462	0.996	0.004
DS-094_0463	0.998	0.002
DS-094_0472	0.994	0.006
DS-094_1211	0.987	0.013
DS-094_1212	0.997	0.003
DS-094_1213	0.994	0.006
DS-094_1214	0.997	0.003
DS-094_1215	0.998	0.002
DS-094_1279	0.983	0.017
DS-094_0450	0.999	0.001
DS-094_0451	0.997	0.003
DS-094_0468	0.998	0.002
DS-094_0473	0.996	0.004
DS-094_0474	0.998	0.002
DS-094_0475	0.995	0.005
DS-094_0476	0.999	0.001
DS-094_1165	0.998	0.002
DS-094_1220	0.995	0.005
DS-094_1221	0.998	0.002
DS-094_1222	0.998	0.002
DS-094_1223	0.998	0.002
DS-094_0455	0.996	0.004
DS-094_0478	0.999	0.001
DS-094_0479	0.999	0.001
DS-094_0480	0.998	0.002
DS-094_1126	0.999	0.001
DS-094_1127	0.999	0.001
DS-094_1172	0.999	0.001
DS-094_1173	0.997	0.003
DS-094_1174	0.994	0.006
DS-094_1175	0.999	0.001
DS-094_1225	0.999	0.001
DS-094_1226	0.997	0.003
DS-094_1227	0.998	0.002
DS-094_1228	0.990	0.010
DS-094_1229	0.998	0.002
DS-094_0461	0.998	0.002
DS-094_1204	0.982	0.018
DS-094_1206	0.998	0.002
DS-094_1207	0.999	0.001
DS-094_1208	0.990	0.010
DS-094_1244	0.997	0.003
DS-094_1245	0.996	0.004
DS-094_1246	0.998	0.002
DS-094_1247	0.987	0.013
DS-094_1248	0.997	0.003
DS-094_0458	0.987	0.013
DS-094_1130	0.982	0.018
DS-094_1183	0.967	0.033
DS-094_1184	0.994	0.006
DS-094_1185	0.993	0.007
DS-094_1186	0.998	0.002
DS-094_1187	0.994	0.006
DS-094_1188	0.918	0.082
DS-094_1233	0.995	0.005
DS-094_0449	0.988	0.012
DS-094_0454	0.997	0.003
DS-094_0457	0.993	0.007
DS-094_0460	0.995	0.005
DS-094_0464	0.998	0.002
DS-094_0465	0.995	0.005
DS-094_0471	0.983	0.017
DS-094_1131	0.996	0.004
DS-094_1132	0.983	0.017
DS-094_1189	0.986	0.014
DS-094_1190	0.993	0.007
DS-094_1191	0.994	0.006
DS-094_1192	0.996	0.004
DS-094_1193	0.994	0.006
DS-094_1194	0.997	0.003
DS-094_1234	0.989	0.011
DS-094_1235	0.977	0.023
DS-094_1236	0.987	0.013
DS-094_1237	0.984	0.016
DS-094_0452	0.998	0.002
DS-094_0456	0.995	0.005
DS-094_0470	0.996	0.004
DS-094_1134	0.995	0.005
DS-094_1216	0.997	0.003
DS-094_1217	0.998	0.002
DS-094_1218	0.969	0.031
DS-094_1219	0.994	0.006
DS-094_1195	0.994	0.006
DS-094_1196	0.983	0.017
DS-094_1197	0.990	0.010
DS-094_1198	0.974	0.026
DS-094_1199	0.973	0.027
DS-094_1200	0.928	0.072
DS-094_1201	0.972	0.028
DS-094_1202	0.996	0.004
DS-094_1238	0.992	0.008
DS-094_1239	0.995	0.005
DS-094_1240	0.995	0.005
DS-094_1241	0.993	0.007
DS-094_0453	0.996	0.004
DS-094_0469	0.998	0.002
DS-094_1166	0.998	0.002
DS-094_1167	0.997	0.003
DS-094_1168	0.997	0.003
DS-094_1169	0.997	0.003
DS-094_1170	0.997	0.003
DS-094_1171	0.998	0.002
DS-094_1224	0.998	0.002
