# Supplementary material for: Drought Sensitivity of Norway Spruce at the Species’ Warmest Fringe: Quantitative and Molecular Analysis Reveals High Genetic Variation Among and Within Provenances
Source: G3 (Bethesda). 2018 Feb 9;8(4):1225–45. doi: 10.1534/g3.117.300524 (PMC5873913; doi:10.1534/g3.117.300524)
Supplement: Supplementary file 22 [file 1225FileS4.txt]

Taxa	DS-094_0449	DS-094_0450	DS-094_0451	DS-094_0452	DS-094_0453	DS-094_0454	DS-094_0455	DS-094_0456	DS-094_0457	DS-094_0458	DS-094_0459	DS-094_0460	DS-094_0461	DS-094_0462	DS-094_0463	DS-094_0464	DS-094_0465	DS-094_0466	DS-094_0467	DS-094_0468	DS-094_0469	DS-094_0470	DS-094_0471	DS-094_0472	DS-094_0473	DS-094_0474	DS-094_0475	DS-094_0476	DS-094_0478	DS-094_0479	DS-094_0480	DS-094_1126	DS-094_1127	DS-094_1129	DS-094_1130	DS-094_1131	DS-094_1132	DS-094_1133	DS-094_1134	DS-094_1165	DS-094_1166	DS-094_1167	DS-094_1168	DS-094_1169	DS-094_1170	DS-094_1171	DS-094_1172	DS-094_1173	DS-094_1174
DS-094_0449	1.0817081	-0.050929047	-0.010671218	-0.1514161	-0.10548816	-0.11544236	0.07595556	-0.034296703	0.040107813	0.016671354	0.08124766	-0.0027960523	0.03254768	-0.1513531	0.04319489	0.017112356	0.023034476	0.12944366	-0.047589965	0.028641585	-0.035493728	-0.0135062765	0.041619867	-0.011427246	-0.056032147	-0.079846635	-0.011931241	-0.13264172	-0.033351682	0.0869808	-0.020688422	0.02278247	-0.09647899	0.045777947	-0.02295647	0.010434213	-0.069829434	-0.017727362	-0.011301236	-0.08356371	-0.122183494	-0.0042450754	-0.08935983	-0.074617535	-0.06705737	-0.085894756	-0.10882723	-0.031524643	-0.052126072
DS-094_0450	-0.050929047	1.0298581	-0.0041820826	0.0680804	0.06770239	0.020703426	-0.04721197	0.009237196	0.037335765	0.13429475	0.0043860953	-0.014829297	-0.04431392	-0.005946114	-0.005883111	0.12547456	0.094351925	-0.07707459	-0.022578469	0.08143666	0.017301349	-0.10889023	-0.12785362	-0.004938104	-0.077326566	0.019254394	0.10569216	0.08685478	-0.07316851	-0.07323151	0.0043230867	-0.04481792	-0.025161514	-0.021822449	0.0020550403	0.1558412	0.07557756	-0.113111325	-0.014073285	0.015537322	-0.023082467	-0.00701715	0.028263563	0.033744693	0.10613317	0.013206265	0.055102125	-0.025035523	-0.008592171
DS-094_0451	-0.010671218	-0.0041820826	0.86032176	0.080554664	-0.13283071	-0.07795657	-0.05326009	0.0031890674	0.022026453	-0.09402192	0.044643924	0.043950908	0.023727491	0.03431171	-0.030453619	0.054598115	-0.004308093	-0.0831227	-0.010104193	-0.017223353	-0.053575095	-0.0038040683	-0.004245071	0.026058538	0.027759582	-0.033099685	-0.048534986	0.043761894	0.022656463	-0.014451296	0.12793162	-0.041604847	0.02435751	-0.12048245	0.014529295	0.06644237	-0.050866038	-0.06359229	-0.066427365	-0.0090331845	-0.093958914	-0.09641598	-0.024090499	-0.07417651	-0.011049224	-0.09471494	0.0027480563	0.005961125	-0.11651338
DS-094_0452	-0.1514161	0.0680804	0.080554664	1.0233691	0.041304845	-0.033477683	-0.12917665	0.22363058	0.05724417	-0.049543016	0.015033308	-0.022704463	-0.0244055	-0.023082463	0.06959243	-0.05836321	0.049432017	-0.066427365	-0.058237184	-0.037572775	-0.12949166	0.012891257	-0.04311688	-0.031335637	0.053716104	0.0021180427	-0.050362024	0.01415129	-0.006954146	0.076333575	-0.031335644	-0.08047666	0.0040080836	-0.011175229	0.03122464	-0.009474204	-0.08973783	-0.009852197	-0.13308272	-0.03864378	0.006087137	-0.04267587	0.011127226	-0.057481177	-0.124010555	-0.0039300825	0.112055294	0.068962425	0.13171169
DS-094_0453	-0.10548816	0.06770239	-0.13283071	0.041304845	1.0874412	-0.070900455	0.08345272	0.010245211	0.029082594	0.07973564	0.07022244	0.023223482	-0.15444018	-0.06976642	0.013647291	0.043131888	-0.043557893	-0.020499432	0.15439218	-0.03795078	-0.027996564	-0.03379269	-0.062017255	0.0053311177	0.007032143	0.020262407	-0.06926242	-0.09736101	0.094540946	-0.025917536	-0.040974848	-0.034548707	0.012891257	0.006969143	-0.033981696	0.02719255	0.048802	0.10090408	0.06102425	-0.001977028	0.098321036	0.049558017	0.23301779	0.08105866	0.02379048	0.023475485	0.0098041985	0.08710678	0.06650537
DS-094_0454	-0.11544236	0.020703426	-0.07795657	-0.033477683	-0.070900455	1.1416224	-0.08394172	0.0095522	-0.036438737	-0.004308074	-0.07864959	-0.070081435	-0.006954138	-0.070459425	-0.07039644	-0.013128271	0.06688337	-0.058237195	-0.013002259	-0.047904987	0.06392231	0.0025590595	-0.034926698	0.01389929	-0.095533945	-0.045258928	0.078223616	0.059386216	0.03828079	-0.11922243	0.0046381024	-0.063025296	0.049243018	0.015537325	0.09498196	-0.010545202	-0.007458145	0.007599163	0.06033124	0.099203035	-0.0042450754	-0.062269267	-0.11033928	0.04332089	-0.032469656	0.050566047	-0.07423952	-0.033981703	-0.026799541
DS-094_0455	0.07595556	-0.04721197	-0.05326009	-0.12917665	0.08345272	-0.08394172	1.0428364	0.03424871	-0.12287652	0.12226151	-0.0724755	-0.008340166	0.0733095	0.028326582	6.060164E-4	-0.0069541405	0.03601273	-0.08910783	-0.016089326	-0.02320848	-0.04103784	-0.056095142	-0.04727495	-0.09106085	0.13290873	0.090571865	-0.026736544	-0.027051566	-0.011112234	0.007347157	0.020073405	0.10985026	0.055417143	-0.1079452	0.0826337	-0.0043711006	0.045021925	0.041556854	-0.08167368	0.0127652725	0.03897379	-0.06535634	-0.020814424	0.021711444	0.029271593	-0.10996124	0.043068882	-0.07411352	-0.12249851
DS-094_0456	-0.034296703	0.009237196	0.0031890674	0.22363058	0.010245211	0.0095522	0.03424871	0.8964214	0.026184542	0.03053164	0.08584677	-0.025980528	0.08345271	0.029208606	0.010749232	-0.06163927	0.064678326	-0.07896461	-0.07077443	0.0054571135	0.14506799	-0.05521312	-0.12974365	0.030216627	0.068962425	-0.010419214	-0.0351157	0.047919985	0.008292169	-0.028815594	-0.09944003	0.03664276	-0.008529166	-0.06075725	-0.083185695	-0.07757858	-0.037446775	-0.09647898	0.06738739	0.0043860897	0.039855827	-0.008907177	-0.010671212	0.06889942	0.057937186	-0.06277328	0.07173447	0.037902776	0.072868496
DS-094_0457	0.040107813	0.037335765	0.022026453	0.05724417	0.029082594	-0.036438737	-0.12287652	0.026184542	0.9340962	0.05863021	0.04911701	0.0021180506	-0.027366554	-0.15570019	-0.00745815	-0.11689139	0.009426189	-0.023082467	0.06845841	-0.049795028	-0.03984081	0.009930208	0.01875039	0.039792813	0.013710287	-0.13976087	0.04855	-0.03511572	-0.056221157	0.045588937	0.049054004	-0.07417651	-0.008214167	-0.041919854	-0.06434831	-0.06800239	-0.046392936	-0.022074444	0.15105307	-0.09717199	-0.061702263	-0.054898113	-0.019617407	-0.03265866	0.021207431	-0.14580896	-0.0020400407	0.010434209	-0.04721196
DS-094_0458	0.016671354	0.13429475	-0.09402192	-0.049543016	0.07973564	-0.004308074	0.12226151	0.03053164	0.05863021	0.9427903	-0.0021030419	-0.0027960506	0.08811482	-0.030957635	-0.067939386	0.09120187	0.041556858	0.009048188	-0.010545208	-0.045447934	0.047856983	0.023538493	-0.041730847	0.0070951437	-0.009726192	0.031287648	0.025113516	-0.0029850665	-0.03335169	-0.12602659	0.08118466	-0.07909061	-0.08721778	0.02725556	0.27340165	0.047478974	-0.1809637	-0.15664521	-0.048345994	0.036831766	0.053779114	0.051322058	0.021774443	0.008733182	0.09964404	-0.058111183	-0.053260095	-0.022263456	0.0034410725
DS-094_0459	0.08124766	0.0043860953	0.044643924	0.015033308	0.07022244	-0.07864959	-0.0724755	0.08584677	0.04911701	-0.0021030419	0.97933114	-0.003048061	0.097123995	0.061402272	0.042942885	0.08168867	0.069088414	0.0828857	-0.047841974	-0.008655176	-0.017223362	-0.013758284	-0.0049380963	0.0438879	0.008544168	-0.04305388	-0.0029220614	-0.086587794	0.012702256	-0.098495014	-0.039462816	0.05957522	-0.031902656	-0.06560835	0.050881043	9.2101534E-4	-0.014514297	-0.06428532	-0.030075619	-0.074554525	0.03500472	-0.0044970904	-0.0340447	0.036264747	-0.02100343	-0.021318438	-0.13686281	-0.041037846	-0.117206395
DS-094_0460	-0.0027960523	-0.014829297	0.043950908	-0.022704463	0.023223482	-0.070081435	-0.008340166	-0.025980528	0.0021180506	-0.0027960506	-0.003048061	0.84828836	-0.042486873	0.07923163	0.06077225	0.05321208	0.03135064	-0.13081467	0.01629334	-0.00934818	-0.03643875	0.09668299	-0.005631108	0.0061501334	0.03563474	0.0025590584	-0.040659823	0.014592303	-0.1176474	0.002685059	-0.08646177	0.05888221	-0.106685184	-0.047778975	-0.051685046	0.055795155	-0.03372968	0.009111193	0.024798516	-0.028941594	-0.06756137	-0.09780199	0.002307046	-0.038517777	-0.05874121	-0.11462333	-0.11903343	-0.097298004	-0.025287515
DS-094_0461	0.03254768	-0.04431392	0.023727491	-0.0244055	-0.15444018	-0.006954138	0.0733095	0.08345271	-0.027366554	0.08811482	0.097123995	-0.042486873	1.0486325	-0.01508129	-0.05206306	-0.031839646	0.11300032	-0.021381442	-0.013191275	0.08156267	0.05447211	-0.016152324	-0.06289928	-0.014073288	-0.1420289	0.028641595	-0.014577293	-0.04267588	0.06587536	-0.054583114	-0.032595668	0.047919974	-0.043557893	-0.06800238	0.0021810443	-0.010734224	0.020136414	-0.048156977	0.013836283	-0.021381434	-0.004434083	0.09498195	-0.045699935	0.033870693	-0.0048751025	0.031854652	-0.00960019	-0.061954282	-0.09181688
DS-094_0462	-0.1513531	-0.005946114	0.03431171	-0.023082463	-0.06976642	-0.070459425	0.028326582	0.029208606	-0.15570019	-0.030957635	0.061402272	0.07923163	-0.01508129	0.9030996	-0.004434086	-0.039777808	-0.06163926	0.044769928	-0.030390607	-0.009726185	-0.06460032	-0.09818001	-0.052315075	-0.04053382	-0.08513874	0.05774819	0.033051692	0.0142143	-0.108764224	-0.08104366	-0.049795005	-0.015585308	-0.023712471	0.0629773	0.14242193	-0.027933562	0.021459447	-0.05609514	-0.040407825	0.026247546	0.2376799	0.05926022	-0.081421666	-0.048156977	-0.04985802	0.11652841	0.0287676	-0.14398196	-0.025665507
DS-094_0463	0.04319489	-0.005883111	-0.030453619	0.06959243	0.013647291	-0.07039644	6.060164E-4	0.010749232	-0.00745815	-0.067939386	0.042942885	0.06077225	-0.05206306	-0.004434086	1.0143598	0.04363589	-0.08009863	-0.09408492	-0.05811119	0.0736875	-0.08305969	0.068584405	0.02183745	0.06140227	-0.038769785	-0.025539525	-0.0687584	-0.115379356	0.05800019	0.15054908	0.0058351215	-0.034044694	0.124529555	0.090823874	-0.07052244	-0.055654146	-0.015522312	-4.6500433E-4	-0.040344823	-0.15891325	0.024735525	0.05932322	-0.04431392	-0.0295716	-0.022011444	-0.0686324	-0.09156487	0.0042600855	0.029964624
DS-094_0464	0.017112356	0.12547456	0.054598115	-0.05836321	0.043131888	-0.013128271	-0.0069541405	-0.06163927	-0.11689139	0.09120187	0.08168867	0.05321208	-0.031839646	-0.039777808	0.04363589	1.175202	0.088303804	-0.073861524	-0.028626591	-0.045006923	-0.04431391	0.1073302	-0.013506287	-0.0017250518	-0.14820306	0.05025102	-0.03927382	0.006717126	-0.032910686	-0.04223487	0.118670434	0.11583537	0.052141055	0.018435376	0.07009644	0.33501685	-0.07864962	-0.045069925	0.007662154	-0.064600326	-0.13100368	-0.0038040837	0.07778258	0.083263695	0.007473147	0.016419336	-0.07134147	0.005961112	-0.014640307
DS-094_0465	0.023034476	0.094351925	-0.004308093	0.049432017	-0.043557893	0.06688337	0.03601273	0.064678326	0.009426189	0.041556858	0.069088414	0.03135064	0.11300032	-0.06163926	-0.08009863	0.088303804	1.0018225	-0.0031110717	-0.05048803	-0.029823603	0.0727425	-0.02566552	0.0016770371	0.02271946	-0.06819141	-0.017916365	0.10556616	-0.024405511	-0.11960045	-0.09187988	0.041241836	-0.026421549	-0.016026333	0.015096306	-0.016593339	0.09088686	0.0013620288	-0.10397613	0.013584271	0.024672503	-0.041730855	-0.02566553	0.01887638	0.07066345	-0.08847781	-0.051748056	-0.11172528	-0.08998985	-0.12911366
DS-094_0466	0.12944366	-0.07707459	-0.0831227	-0.066427365	-0.020499432	-0.058237195	-0.08910783	-0.07896461	-0.023082467	0.009048188	0.0828857	-0.13081467	-0.021381442	0.044769928	-0.09408492	-0.073861524	-0.0031110717	1.0849842	0.03739877	0.03027962	-0.0060721273	-0.07669657	0.015474324	-0.019050393	0.0011730299	-0.0041190893	0.045273937	-0.121742494	-0.15210912	0.005268108	-0.05609515	-0.06819139	-0.06705737	0.04741597	0.07129346	-0.043494895	0.07072645	0.067261375	-0.009663198	-0.0634033	-0.12054546	-0.021129435	0.014151274	-0.11928544	-0.102464095	-0.037950773	-0.1071892	-0.057670183	-0.05048803
DS-094_0467	-0.047589965	-0.022578469	-0.010104193	-0.058237184	0.15439218	-0.013002259	-0.016089326	-0.07077443	0.06845841	-0.010545208	-0.047841974	0.01629334	-0.013191275	-0.030390607	-0.05811119	-0.028626591	-0.05048803	0.03739877	1.0457976	0.038469784	-0.0441879	0.042627886	0.0051421183	-0.09421092	0.12049748	-0.07001843	-0.076192565	-0.020940427	-0.005001093	0.078286596	0.053968117	-0.069262415	0.015222322	0.0926509	-0.08721778	-0.11865543	0.051133055	0.047667984	-0.03851779	-0.008907173	0.045084924	0.005583121	0.13347572	-0.07405052	-0.06649035	-0.0019770346	-0.01564832	0.043131884	-0.02377548
DS-094_0468	0.028641585	0.08143666	-0.017223353	-0.037572775	-0.03795078	-0.047904987	-0.02320848	0.0054571135	-0.049795028	-0.045447934	-0.008655176	-0.00934818	0.08156267	-0.009726185	0.0736875	-0.045006923	-0.029823603	0.03027962	0.038469784	1.0037756	0.08761079	-0.010797226	-0.029760612	-0.017979367	0.039288804	-0.13270472	-0.027744567	0.03676875	0.01566331	0.015600312	-0.073546514	0.053275086	0.03588674	-0.071908474	-0.020247415	-0.0146403015	-0.011553234	0.022026451	-0.017853372	0.021018429	-0.026862543	-0.010797226	-0.07738959	-0.025602527	-0.018042374	0.037209768	0.014277289	0.026751531	-0.0031110616
DS-094_0469	-0.035493728	0.017301349	-0.053575095	-0.12949166	-0.027996564	0.06392231	-0.04103784	0.14506799	-0.03984081	0.047856983	-0.017223362	-0.03643875	0.05447211	-0.06460032	-0.08305969	-0.04431391	0.0727425	-0.0060721273	-0.0441879	0.08761079	1.0607288	-0.019365394	-0.10315711	0.04754197	-0.117458396	0.05321209	-0.03631274	0.046722952	-0.039210808	-0.01149023	-0.01728635	0.12805764	-0.009726201	-0.024909506	0.036012746	0.05088104	-0.07568855	-0.051370047	0.019884411	0.012450265	0.038658798	0.082507715	0.16409434	0.18809785	0.04747897	0.08420872	-0.07764159	0.08301169	0.14576098
DS-094_0470	-0.0135062765	-0.10889023	-0.0038040683	0.012891257	-0.03379269	0.0025590595	-0.056095142	-0.05521312	0.009930208	0.023538493	-0.013758284	0.09668299	-0.016152324	-0.09818001	0.068584405	0.1073302	-0.02566552	-0.07669657	0.042627886	-0.010797226	-0.019365394	1.1139647	-0.0441249	-0.087910816	-0.09547096	-0.045195922	-0.060631238	-0.07020744	-0.05426811	0.06606434	0.11583539	0.020388424	0.058567192	0.006339123	-0.09017885	-0.084571734	0.11300032	0.12805764	-0.02295647	0.006654134	0.0050791074	0.048928	-0.082492694	0.0063391295	-0.087973796	-0.16237833	-0.06491534	0.09573797	0.0010470254
DS-094_0471	0.041619867	-0.12785362	-0.004245071	-0.04311688	-0.062017255	-0.034926698	-0.04727495	-0.12974365	0.01875039	-0.041730847	-0.0049380963	-0.005631108	-0.06289928	-0.052315075	0.02183745	-0.013506287	0.0016770371	0.015474324	0.0051421183	-0.029760612	-0.10315711	-0.0441249	0.927859	0.0042600916	-0.114434324	-0.04563693	0.0037560898	-0.098432	0.037902787	0.074884534	0.041304853	-0.044880908	-0.04374689	-0.086713746	0.011253239	-0.06649036	-0.054142088	0.05352711	0.050692033	0.08956385	-0.0787126	-0.016341329	0.03746177	0.02442051	-0.014325289	0.0038820826	-0.07461752	-0.10844921	0.009867216
DS-094_0472	-0.011427246	-0.004938104	0.026058538	-0.031335637	0.0053311177	0.01389929	-0.09106085	0.030216627	0.039792813	0.0070951437	0.0438879	0.0061501334	-0.014073288	-0.04053382	0.06140227	-0.0017250518	0.02271946	-0.019050393	-0.09421092	-0.017979367	0.04754197	-0.087910816	0.0042600916	0.94216037	-0.08413072	-0.06163927	0.052582074	0.015222304	-0.0244055	0.04035982	-0.06730938	-0.06088325	0.032862674	0.06398532	0.032295667	-0.10101507	-0.08866682	0.019002387	0.043950897	-0.037572764	-0.020625418	-0.04160485	0.01219824	0.008418175	0.034500703	-0.03064262	-0.09061985	-0.05962322	-0.043179873
DS-094_0473	-0.056032147	-0.077326566	0.027759582	0.053716104	0.007032143	-0.095533945	0.13290873	0.068962425	0.013710287	-0.009726192	0.008544168	0.03563474	-0.1420289	-0.08513874	-0.038769785	-0.14820306	-0.06819141	0.0011730299	0.12049748	0.039288804	-0.117458396	-0.09547096	-0.114434324	-0.08413072	0.97334594	0.069718435	-0.0012840062	0.04470692	-0.059749223	0.032799676	0.008481186	0.0241685	0.08086967	-0.09175387	0.052519087	0.07664858	-0.077704586	0.029964618	-0.06548235	-0.035871714	-0.018924378	-0.06768738	-0.03240667	-0.07323149	0.026940553	-0.010419214	0.1703945	0.07173447	0.06039425
DS-094_0474	-0.079846635	0.019254394	-0.033099685	0.0021180427	0.020262407	-0.045258928	0.090571865	-0.010419214	-0.13976087	0.031287648	-0.04305388	0.0025590584	0.028641595	0.05774819	-0.025539525	0.05025102	-0.017916365	-0.0041190893	-0.07001843	-0.13270472	0.05321209	-0.045195922	-0.04563693	-0.06163927	0.069718435	0.98128414	-0.025098516	0.011631234	-0.009474193	0.027507557	0.021711446	-0.04595194	0.01074921	-0.06926242	0.028704593	-0.03977782	0.028137578	-0.1420289	0.012576248	0.27371663	-0.014955292	-0.045195937	0.0734355	0.014088296	0.13278271	-0.052756082	0.16510238	0.057181165	-0.11159928
DS-094_0475	-0.011931241	0.10569216	-0.048534986	-0.050362024	-0.06926242	0.078223616	-0.026736544	-0.0351157	0.04855	0.025113516	-0.0029220614	-0.040659823	-0.014577293	0.033051692	-0.0687584	-0.03927382	0.10556616	0.045273937	-0.076192565	-0.027744567	-0.03631274	-0.060631238	0.0037560898	0.052582074	-0.0012840062	-0.025098516	0.95041335	-0.031587638	-0.07121545	0.0028110612	-0.058552187	-0.024342498	0.004575103	0.044958923	0.096619986	0.14853303	-0.13547677	-0.08337471	-0.0028590572	-0.11216631	-0.05817418	-0.10693718	0.030216618	0.05422012	-0.030831631	0.033681694	-0.054079115	-0.11569437	-0.025161508
DS-094_0476	-0.13264172	0.08685478	0.043761894	0.01415129	-0.09736101	0.059386216	-0.027051566	0.047919985	-0.03511572	-0.0029850665	-0.086587794	0.014592303	-0.04267588	0.0142143	-0.115379356	0.006717126	-0.024405511	-0.121742494	-0.020940427	0.03676875	0.046722952	-0.07020744	-0.098432	0.015222304	0.04470692	0.011631234	-0.031587638	0.9497835	0.039603803	0.0395408	-0.068128414	0.0031260583	0.004260082	-0.085012734	-0.042612873	0.12969565	0.02164844	0.008922174	0.0060871188	0.27648866	-0.030705618	-0.014640309	0.0021180317	-0.08501276	0.024420496	0.0055831117	0.06600134	0.013647267	0.057874184
DS-094_0478	-0.033351682	-0.07316851	0.022656463	-0.006954146	0.094540946	0.03828079	-0.011112234	0.008292169	-0.056221157	-0.03335169	0.012702256	-0.1176474	0.06587536	-0.108764224	0.05800019	-0.032910686	-0.11960045	-0.15210912	-0.005001093	0.01566331	-0.039210808	-0.05426811	0.037902787	-0.0244055	-0.059749223	-0.009474193	-0.07121545	0.039603803	0.9075726	0.07400252	0.01263925	0.08389372	0.029460602	-0.06907342	-0.08224069	0.015978329	0.056110155	-0.0029220579	0.08685478	0.005331111	-0.024027491	-0.0079621645	-0.028248591	0.08836681	0.11444935	0.07708957	0.0634183	0.12219851	0.07381351
DS-094_0479	0.0869808	-0.07323151	-0.014451296	0.076333575	-0.025917536	-0.11922243	0.007347157	-0.028815594	0.045588937	-0.12602659	-0.098495014	0.002685059	-0.054583114	-0.08104366	0.15054908	-0.04223487	-0.09187988	0.005268108	0.078286596	0.015600312	-0.01149023	0.06606434	0.074884534	0.04035982	0.032799676	0.027507557	0.0028110612	0.0395408	0.07400252	1.0000585	-0.052252073	-0.008781185	0.020136412	0.13460973	-0.21196035	-0.11374134	0.009741197	0.05258208	-0.06138726	-0.05956022	0.04073785	0.07532554	-0.08387871	-0.059875224	0.0032520627	0.021459442	-0.047778986	0.038784787	0.06448932
DS-094_0480	-0.020688422	0.0043230867	0.12793162	-0.031335644	-0.040974848	0.0046381024	0.020073405	-0.09944003	0.049054004	0.08118466	-0.039462816	-0.08646177	-0.032595668	-0.049795005	0.0058351215	0.118670434	0.041241836	-0.05609515	0.053968117	-0.073546514	-0.01728635	0.11583539	0.041304853	-0.06730938	0.008481186	0.021711446	-0.058552187	-0.068128414	0.01263925	-0.052252073	1.1181229	0.031728655	0.05138506	-8.4301824E-4	0.060079247	0.074947536	0.08729579	-0.0828707	0.08099566	-5.2800856E-4	-0.029886613	0.004701092	0.086287744	0.026940549	0.025239516	0.05270808	0.048297994	0.41269746	-0.024657506
DS-094_1126	0.02278247	-0.04481792	-0.041604847	-0.08047666	-0.034548707	-0.063025296	0.10985026	0.03664276	-0.07417651	-0.07909061	0.05957522	0.05888221	0.047919974	-0.015585308	-0.034044694	0.11583537	-0.026421549	-0.06819139	-0.069262415	0.053275086	0.12805764	0.020388424	-0.044880908	-0.06088325	0.0241685	-0.04595194	-0.024342498	0.0031260583	0.08389372	-0.008781185	0.031728655	0.88092303	0.011505234	-0.11481234	-0.090934865	-0.011238235	0.028893596	-0.020877423	0.068899415	-0.03114663	-0.041982852	0.066694364	-0.06472632	-0.03146164	0.15206112	0.012828267	-0.019365398	0.085720755	0.046596963
DS-094_1127	-0.09647899	-0.025161514	0.02435751	0.0040080836	0.012891257	0.049243018	0.055417143	-0.008529166	-0.008214167	-0.08721778	-0.031902656	-0.106685184	-0.043557893	-0.023712471	0.124529555	0.052141055	-0.016026333	-0.06705737	0.015222322	0.03588674	-0.009726201	0.058567192	-0.04374689	0.032862674	0.08086967	0.01074921	0.004575103	0.004260082	0.029460602	0.020136412	0.05138506	0.011505234	0.9387584	-0.10441714	-0.043494884	-0.010104209	-0.0070171393	-0.0104822125	-0.0781456	-0.02075142	-0.11493834	0.012261251	-0.02654755	0.006717137	0.04206087	-0.07864962	0.20403719	0.07759358	0.010686225
DS-094_1129	0.045777947	-0.021822449	-0.12048245	-0.011175229	0.006969143	0.015537325	-0.1079452	-0.06075725	-0.041919854	0.02725556	-0.06560835	-0.047778975	-0.06800238	0.0629773	0.090823874	0.018435376	0.015096306	0.04741597	0.0926509	-0.071908474	-0.024909506	0.006339123	-0.086713746	0.06398532	-0.09175387	-0.06926242	0.044958923	-0.085012734	-0.06907342	0.13460973	-8.4301824E-4	-0.11481234	-0.10441714	1.0102646	0.0061501334	-0.09937705	-0.04072283	0.04842399	0.017805371	-0.08224069	0.119930476	0.07116747	-0.060253244	-0.13812283	-0.12130149	-0.038265783	-0.10750421	-0.03946281	0.032547668
DS-094_1130	-0.02295647	0.0020550403	0.014529295	0.03122464	-0.033981696	0.09498196	0.0826337	-0.083185695	-0.06434831	0.27340165	0.050881043	-0.051685046	0.0021810443	0.14242193	-0.07052244	0.07009644	-0.016593339	0.07129346	-0.08721778	-0.020247415	0.036012746	-0.09017885	0.011253239	0.032295667	0.052519087	0.028704593	0.096619986	-0.042612873	-0.08224069	-0.21196035	0.060079247	-0.090934865	-0.043494884	0.0061501334	0.9839302	0.12824665	-0.146502	-0.06661635	-0.14354093	0.01572633	0.03267368	-0.11796243	0.12106447	-0.058678195	-0.097424	0.124529555	-0.037320763	-0.061891265	0.06568635
DS-094_1131	0.010434213	0.1558412	0.06644237	-0.009474204	0.02719255	-0.010545202	-0.0043711006	-0.07757858	-0.06800239	0.047478974	9.2101534E-4	0.055795155	-0.010734224	-0.027933562	-0.055654146	0.33501685	0.09088686	-0.043494895	-0.11865543	-0.0146403015	0.05088104	-0.084571734	-0.06649036	-0.10101507	0.07664858	-0.03977782	0.14853303	0.12969565	0.015978329	-0.11374134	0.074947536	-0.011238235	-0.010104209	-0.09937705	0.12824665	1.1525847	-0.029760607	0.022341462	0.010245207	-0.0342337	-0.16546538	-0.05678817	0.061843265	0.021018436	-0.0732945	0.009741207	-0.022452464	-0.11185128	-0.039840817
DS-094_1132	-0.069829434	0.07557756	-0.050866038	-0.08973783	0.048802	-0.007458145	0.045021925	-0.037446775	-0.046392936	-0.1809637	-0.014514297	-0.03372968	0.020136414	0.021459447	-0.015522312	-0.07864962	0.0013620288	0.07072645	0.051133055	-0.011553234	-0.07568855	0.11300032	-0.054142088	-0.08866682	-0.077704586	0.028137578	-0.13547677	0.02164844	0.056110155	0.009741197	0.08729579	0.028893596	-0.0070171393	-0.04072283	-0.146502	-0.029760607	1.0291021	0.10877923	0.05963822	0.042942893	-0.0049380935	0.02964961	-0.018420383	0.024105491	0.031665653	0.059134208	-8.4302214E-4	0.09498194	-0.046014935
DS-094_1133	-0.017727362	-0.113111325	-0.06359229	-0.009852197	0.10090408	0.007599163	0.041556854	-0.09647898	-0.022074444	-0.15664521	-0.06428532	0.009111193	-0.048156977	-0.05609514	-4.6500433E-4	-0.045069925	-0.10397613	0.067261375	0.047667984	0.022026451	-0.051370047	0.12805764	0.05352711	0.019002387	0.029964618	-0.1420289	-0.08337471	0.008922174	-0.0029220579	0.05258208	-0.0828707	-0.020877423	-0.0104822125	0.04842399	-0.06661635	0.022341462	0.10877923	1.0499555	0.028389579	-0.05313409	-0.00840317	0.10953524	0.01515931	-0.025665516	-0.101456076	-0.10177109	-0.15248711	-0.0010950255	-0.040218808
DS-094_1134	-0.011301236	-0.014073285	-0.066427365	-0.13308272	0.06102425	0.06033124	-0.08167368	0.06738739	0.15105307	-0.048345994	-0.030075619	0.024798516	0.013836283	-0.040407825	-0.040344823	0.007662154	0.013584271	-0.009663198	-0.03851779	-0.017853372	0.019884411	-0.02295647	0.050692033	0.043950897	-0.06548235	0.012576248	-0.0028590572	0.0060871188	0.08685478	-0.06138726	0.08099566	0.068899415	-0.0781456	0.017805371	-0.14354093	0.010245207	0.05963822	0.028389579	0.94241244	-0.018924387	-0.0019770334	-0.0044340948	0.06789139	-0.028500581	0.108716235	-0.058300197	-0.007143161	-0.031713653	-0.08009864
DS-094_1165	-0.08356371	0.015537322	-0.0090331845	-0.03864378	-0.001977028	0.099203035	0.0127652725	0.0043860897	-0.09717199	0.036831766	-0.074554525	-0.028941594	-0.021381434	0.026247546	-0.15891325	-0.064600326	0.024672503	-0.0634033	-0.008907173	0.021018429	0.012450265	0.006654134	0.08956385	-0.037572764	-0.035871714	0.27371663	-0.11216631	0.27648866	0.005331111	-0.05956022	-5.2800856E-4	-0.03114663	-0.02075142	-0.08224069	0.01572633	-0.0342337	0.042942893	-0.05313409	-0.018924387	1.0479394	0.018372381	-0.09521896	0.014151301	-0.08224069	-0.019113384	0.017616365	0.06877342	-0.048408993	0.060646247
DS-094_1166	-0.122183494	-0.023082467	-0.093958914	0.006087137	0.098321036	-0.0042450754	0.03897379	0.039855827	-0.061702263	0.053779114	0.03500472	-0.06756137	-0.004434083	0.2376799	0.024735525	-0.13100368	-0.041730855	-0.12054546	0.045084924	-0.026862543	0.038658798	0.0050791074	-0.0787126	-0.020625418	-0.018924378	-0.014955292	-0.05817418	-0.030705618	-0.024027491	0.04073785	-0.029886613	-0.041982852	-0.11493834	0.119930476	0.03267368	-0.16546538	-0.0049380935	-0.00840317	-0.0019770334	0.018372381	1.0077448	0.079168625	0.049621016	0.092146896	0.090445854	0.09939205	-0.0068911384	-0.12407355	-0.03354069
DS-094_1167	-0.0042450754	-0.00701715	-0.09641598	-0.04267587	0.049558017	-0.062269267	-0.06535634	-0.008907177	-0.054898113	0.051322058	-0.0044970904	-0.09780199	0.09498195	0.05926022	0.05932322	-0.0038040837	-0.02566553	-0.021129435	0.005583121	-0.010797226	0.082507715	0.048928	-0.016341329	-0.04160485	-0.06768738	-0.045195937	-0.10693718	-0.014640309	-0.0079621645	0.07532554	0.004701092	0.066694364	0.012261251	0.07116747	-0.11796243	-0.05678817	0.02964961	0.10953524	-0.0044340948	-0.09521896	0.079168625	1.0028305	0.010119201	0.10821223	0.13429475	0.09693498	-0.19457199	-0.0339187	-0.07304249
DS-094_1168	-0.08935983	0.028263563	-0.024090499	0.011127226	0.23301779	-0.11033928	-0.020814424	-0.010671212	-0.019617407	0.021774443	-0.0340447	0.002307046	-0.045699935	-0.081421666	-0.04431392	0.07778258	0.01887638	0.014151274	0.13347572	-0.07738959	0.16409434	-0.082492694	0.03746177	0.01219824	-0.03240667	0.0734355	0.030216618	0.0021180317	-0.028248591	-0.08387871	0.086287744	-0.06472632	-0.02654755	-0.060253244	0.12106447	0.061843265	-0.018420383	0.01515931	0.06789139	0.014151301	0.049621016	0.010119201	1.2308323	0.18979889	0.058441196	0.12295453	-0.10372413	0.14954108	0.054850124
DS-094_1169	-0.074617535	0.033744693	-0.07417651	-0.057481177	0.08105866	0.04332089	0.021711444	0.06889942	-0.03265866	0.008733182	0.036264747	-0.038517777	0.033870693	-0.048156977	-0.0295716	0.083263695	0.07066345	-0.11928544	-0.07405052	-0.025602527	0.18809785	0.0063391295	0.02442051	0.008418175	-0.07323149	0.014088296	0.05422012	-0.08501276	0.08836681	-0.059875224	0.026940549	-0.03146164	0.006717137	-0.13812283	-0.058678195	0.021018436	0.024105491	-0.025665516	-0.028500581	-0.08224069	0.092146896	0.10821223	0.18979889	0.9639588	0.147273	0.16548039	-0.061198253	0.034626707	0.004764102
DS-094_1170	-0.06705737	0.10613317	-0.011049224	-0.124010555	0.02379048	-0.032469656	0.029271593	0.057937186	0.021207431	0.09964404	-0.02100343	-0.05874121	-0.0048751025	-0.04985802	-0.022011444	0.007473147	-0.08847781	-0.102464095	-0.06649035	-0.018042374	0.04747897	-0.087973796	-0.014325289	0.034500703	0.026940553	0.13278271	-0.030831631	0.024420496	0.11444935	0.0032520627	0.025239516	0.15206112	0.04206087	-0.12130149	-0.097424	-0.0732945	0.031665653	-0.101456076	0.108716235	-0.019113384	0.090445854	0.13429475	0.058441196	0.147273	1.0346462	-0.012183243	0.11306331	-0.004119089	-0.08954882
DS-094_1171	-0.085894756	0.013206265	-0.09471494	-0.0039300825	0.023475485	0.050566047	-0.10996124	-0.06277328	-0.14580896	-0.058111183	-0.021318438	-0.11462333	0.031854652	0.11652841	-0.0686324	0.016419336	-0.051748056	-0.037950773	-0.0019770346	0.037209768	0.08420872	-0.16237833	0.0038820826	-0.03064262	-0.010419214	-0.052756082	0.033681694	0.0055831117	0.07708957	0.021459442	0.05270808	0.012828267	-0.07864962	-0.038265783	0.124529555	0.009741207	0.059134208	-0.10177109	-0.058300197	0.017616365	0.09939205	0.09693498	0.12295453	0.16548039	-0.012183243	1.071061	-0.016908368	0.05113305	0.021270448
DS-094_1172	-0.10882723	0.055102125	0.0027480563	0.112055294	0.0098041985	-0.07423952	0.043068882	0.07173447	-0.0020400407	-0.053260095	-0.13686281	-0.11903343	-0.00960019	0.0287676	-0.09156487	-0.07134147	-0.11172528	-0.1071892	-0.01564832	0.014277289	-0.07764159	-0.06491534	-0.07461752	-0.09061985	0.1703945	0.16510238	-0.054079115	0.06600134	0.0634183	-0.047778986	0.048297994	-0.019365398	0.20403719	-0.10750421	-0.037320763	-0.022452464	-8.4302214E-4	-0.15248711	-0.007143161	0.06877342	-0.0068911384	-0.19457199	-0.10372413	-0.061198253	0.11306331	-0.016908368	0.99741244	0.13933484	0.10021105
DS-094_1173	-0.031524643	-0.025035523	0.005961125	0.068962425	0.08710678	-0.033981703	-0.07411352	0.037902776	0.010434209	-0.022263456	-0.041037846	-0.097298004	-0.061954282	-0.14398196	0.0042600855	0.005961112	-0.08998985	-0.057670183	0.043131884	0.026751531	0.08301169	0.09573797	-0.10844921	-0.05962322	0.07173447	0.057181165	-0.11569437	0.013647267	0.12219851	0.038784787	0.41269746	0.085720755	0.07759358	-0.03946281	-0.061891265	-0.11185128	0.09498194	-0.0010950255	-0.031713653	-0.048408993	-0.12407355	-0.0339187	0.14954108	0.034626707	-0.004119089	0.05113305	0.13933484	1.0408833	0.36273745
DS-094_1174	-0.052126072	-0.008592171	-0.11651338	0.13171169	0.06650537	-0.026799541	-0.12249851	0.072868496	-0.04721196	0.0034410725	-0.117206395	-0.025287515	-0.09181688	-0.025665507	0.029964624	-0.014640307	-0.12911366	-0.05048803	-0.02377548	-0.0031110616	0.14576098	0.0010470254	0.009867216	-0.043179873	0.06039425	-0.11159928	-0.025161508	0.057874184	0.07381351	0.06448932	-0.024657506	0.046596963	0.010686225	0.032547668	0.06568635	-0.039840817	-0.046014935	-0.040218808	-0.08009864	0.060646247	-0.03354069	-0.07304249	0.054850124	0.004764102	-0.08954882	0.021270448	0.10021105	0.36273745	1.07377
DS-094_1175	0.12578958	0.002622051	0.03361869	-0.033036683	-0.05193707	-0.08967482	-0.07423951	7.3202146E-4	-0.045258924	-0.013128267	0.07923162	-0.06037923	0.021270435	-0.03297367	0.068962425	0.015096299	-0.09937704	0.03481572	-0.021822449	0.08219268	0.027318565	-0.01552233	0.0025590518	0.04212386	-0.03952582	0.057055168	-0.04173085	0.01352128	0.1220725	0.17757665	-0.03196565	0.039288808	0.068206385	-0.011805235	-0.062017266	-0.019365398	0.0022440488	-0.066049345	-0.08740679	-0.011490239	-0.040848833	0.040044818	-0.054331116	-0.048849996	0.09762799	-0.07864962	-0.03675375	0.03128764	0.075514555
DS-094_1176	-0.048282973	-0.14366694	0.007725168	0.033681694	-0.059308216	0.014088305	0.03878479	0.03966681	-0.024846492	-0.011238231	-0.0022290454	-0.012183245	0.16207834	0.024483511	0.006024134	0.044769928	-0.03265866	0.055228133	0.02637355	-0.03631274	-0.0078361565	0.051196054	0.0044490965	-0.020814434	0.017931372	-0.03366669	0.034248702	0.0061501213	-0.024216495	-0.061324246	-0.011553238	0.04117885	-0.022515455	-0.028437577	0.023223475	0.0010470202	0.031917665	0.15810925	-0.039210793	-0.018861374	-0.029697591	0.03267368	-0.0061351224	-0.06548233	-0.020877428	0.015852332	-0.016341332	0.042438872	-0.05225207
DS-094_1177	0.14223292	0.028326573	-0.05181106	-0.099944055	-0.09106086	0.037902776	0.025554527	-0.07543655	-0.047337975	0.021837452	-0.0061981254	0.039414812	0.009930195	0.07608157	0.07614457	-0.042549882	0.04672296	0.023475483	-0.060946256	-0.04028183	0.043761875	-0.008340169	-0.045825936	-0.0062611313	0.013962281	0.017931353	0.0024960553	-0.044124924	-0.055969145	-0.046770956	-0.02478351	-0.00909619	0.093910925	0.06946642	7.320125E-4	0.0063391207	0.018687382	-0.0033000787	0.012387253	0.023475483	-0.07997265	-0.026862554	-0.21385038	-0.060190238	-0.034107707	-0.09925103	0.06304028	-0.054142118	-0.028437587
DS-094_1178	0.053275086	-0.023586486	-0.02037341	-0.003678072	0.05151105	-0.041793846	-0.0634033	0.0023070476	0.02114444	0.071797475	0.006717135	-0.0032370603	0.059890233	-0.086965784	-0.0035520724	-0.029634614	-0.014451299	0.19383097	-0.0017250305	0.009678193	-0.063718304	-0.0046860953	-0.05143305	0.10852723	-0.010167203	-0.033981703	0.04319489	-0.096037984	0.08660278	0.0772786	0.025176523	-0.051748063	-0.07839761	0.0638593	-0.0048750984	0.037776776	0.0779086	0.03739876	0.12717561	0.036390744	-0.039273795	-0.023208478	0.002811054	-0.13988686	-0.030453628	0.006276129	-0.06296229	-0.013443279	-0.07108945
DS-094_1179	0.00583512	0.00306306	-0.0029850556	-0.051118053	-0.042234864	-0.07997263	0.12068647	-0.12848364	-0.18373579	-0.012687264	0.042627867	0.023412483	-0.070900455	0.06934043	0.10644818	0.006276124	-0.089674845	0.09082387	-0.030642627	-0.019239403	-0.0741135	-0.024342496	-0.071089454	-0.04078584	-0.06686838	0.04823498	0.0142772915	-0.03234367	0.011379221	0.06688336	-0.03152466	-0.06214328	-0.07953164	0.28499386	-0.107882194	-0.009663199	0.067513384	0.13813783	0.024168486	-0.020310413	0.09851001	0.05900821	-0.072412506	-0.039147805	-0.03158765	0.014403291	0.009993198	-0.014577305	-0.016656341
DS-094_1180	-0.01854639	0.052771088	-0.07367251	-0.019932408	-0.038832806	-0.06730938	0.02221546	-0.0139472885	0.023412485	0.009237193	0.04602994	0.026814554	0.043635894	0.063481316	-0.09389593	0.018939368	0.10821224	-0.016908355	0.05611016	-0.07140448	-0.052189067	-0.0116792405	-0.012120248	-0.11147329	0.010623231	0.014592293	0.0732465	-0.10303113	-0.040785838	-0.050110035	0.12931766	-0.0031740724	0.044265896	-0.00796216	0.015915323	-0.034044705	0.006087114	-0.1362958	0.09239888	-0.0539531	-0.11109527	0.09019385	0.014340295	0.047604974	0.055165112	0.14746203	0.0133952685	-0.020436421	-0.11512737
DS-094_1181	-0.03599773	-0.0017250432	0.057055183	-0.10221209	0.0826337	-0.01067121	-0.032280657	-0.0036150666	0.01522231	0.038091786	-0.017727364	0.037146766	0.08175168	-0.0928879	-0.037257764	0.020010408	0.044454925	0.002685053	0.27944973	0.013017266	-0.09742399	-0.038391788	-0.011049222	0.028515581	0.11356732	0.006402125	-0.02755556	-8.7008906E-5	-0.048976008	0.09914005	0.1026051	-0.029886609	0.03607574	0.03941481	-0.066364355	-0.08854082	0.07198648	0.06852141	0.074947536	-0.006576136	-0.008151161	0.11904844	-0.030894632	-0.08098065	-0.054898128	-0.018168364	-0.105929166	-8.430152E-4	-0.14183992
DS-094_1182	0.14393394	0.039288793	0.07028544	-0.09824302	-0.08009864	-0.053008065	-0.037572764	-0.07373551	-0.03637574	-0.0135062765	0.0881148	0.05037704	-0.053197097	-0.079657614	-0.08885581	-0.05011003	0.00211804	0.04369888	0.051889066	-0.029319605	0.026940553	0.16006227	0.048486993	-0.06938842	0.0434469	-0.03593474	-0.032847676	0.013143268	-0.05426812	-0.017286353	0.07879061	0.020388417	-0.0062611317	0.0341227	-0.02535052	-0.019743402	-0.02591753	-0.038643796	-0.060001228	0.108527236	-0.05048803	-0.06220627	-0.06397031	-0.021444438	0.050944045	-0.06050525	0.05548013	-0.006135132	-0.03599775
DS-094_1183	0.05031404	-0.109898254	-0.051118046	-0.08998984	-0.1366738	0.05711819	0.08181466	-0.19513899	-0.037383765	0.013269274	-0.014766295	0.030846637	-0.11903343	-0.062143262	0.021270435	0.0044490774	-0.1563302	0.042690873	-0.11582036	-0.048850004	0.007410151	-0.10025906	0.03821779	-0.014829303	0.033177678	0.027885554	0.0031890762	0.058441196	-0.018231383	-0.0738615	-0.07039646	0.010119205	-0.03505272	-0.059497226	0.1218205	0.09038286	-0.045447927	0.117788434	-0.0054421145	-0.02213745	0.059638236	-0.0632143	-0.092761904	-0.08728079	0.04993602	-0.14486396	-0.08444573	-0.10901625	-0.07405052
DS-094_1184	0.03544573	0.0141512975	0.09145389	0.024798516	-0.13301973	-0.022578456	0.0576852	0.012261262	0.04962103	-0.038643792	0.0074101537	0.145635	-0.04128983	0.015600333	0.02492452	-0.07524754	-0.14341493	-0.092572905	-0.08438273	-0.09150189	-0.016719334	0.07009645	-0.013695265	-0.05748117	0.027570587	0.04080085	-0.048723992	-0.058300193	-0.014577298	0.0038820838	0.03513072	-0.06031622	0.0056461166	-2.759967E-4	0.014340308	-0.007836153	-0.041793846	-0.14713201	-0.06661635	0.055606157	-0.06636433	-0.06882141	-0.14467497	-0.0928879	0.08137368	-0.1319487	0.011820248	0.04281688	0.031476654
DS-094_1185	0.050314028	0.17719865	0.050755054	0.02114444	0.12263951	-0.016971335	-0.047841977	-0.009915188	0.13857883	0.0873588	0.0037560854	0.0030630706	0.0013620326	-0.006576122	0.04905402	0.050755043	0.001110017	-0.059182204	0.0045751045	0.07154547	-0.08520173	-0.072475486	-0.082177676	-0.15374714	-0.040911827	-0.046203945	-0.0060721245	-0.034170706	0.12994766	-0.08312271	0.00369308	-0.073231496	-0.0443139	0.023853498	-0.03561972	0.034815725	-0.008403168	-0.113741316	0.059386216	-0.20736127	-0.070018426	-0.007647146	0.055417124	0.023853498	-0.04267588	-0.089296825	0.045210928	-0.016404338	0.009300206
DS-094_1186	0.060079228	0.011001224	-0.013569273	-0.098747015	0.012009239	0.029838623	-0.001032019	-0.01867238	0.046470948	-0.014010281	-0.097613	0.05913422	-0.035178706	0.058756225	0.003252078	0.060520243	-0.0076471535	-0.07720059	0.02360148	0.09057184	-0.04765297	-0.09049386	-0.08167367	-0.097675994	0.015159316	-0.017916372	-0.0055681067	0.10525115	0.04710096	0.056299157	-0.0050641033	-0.035682727	0.0024960586	0.098447025	-0.09994405	0.08162567	-0.026421536	-0.07619255	0.022845468	0.024672512	-0.0046860874	-0.09975505	-0.055213124	-0.012687254	0.004134102	0.013080273	0.0734985	-0.034422707	-0.0828077
DS-094_1187	-0.08274469	0.016356334	0.0010470249	-0.047085967	-0.14933707	0.016671345	-0.032721665	-0.022578446	0.024042506	0.028389592	-0.027429555	0.18488479	-0.1224355	0.008544187	0.008607185	0.010308207	-0.08564276	-0.18297973	0.06600136	-0.08929683	-0.033036668	0.025995534	0.044076923	0.028074572	0.020514438	0.06152826	0.101660095	0.036516756	0.015411314	0.006087127	0.01881339	0.015978329	-0.056977157	0.0019290439	-0.02049941	0.05919722	-0.085894756	-0.09862101	0.065245345	0.057811182	6.690228E-4	-0.085138746	-0.0683804	-0.07216047	2.2799776E-4	-0.194572	0.0047640996	0.007977171	0.10777123
DS-094_1188	0.1221985	-0.084319726	0.03928881	-0.08293369	-0.07405052	0.045651946	-0.022263449	-0.030642617	-0.08589477	0.06663137	-0.016971346	-0.008403165	-0.019365396	0.02826359	-0.09206889	0.057811182	0.11930045	0.049747035	0.039414812	-0.078838624	-0.022578461	0.09202088	0.091579884	-0.091123864	-0.14498997	-0.048409	-0.026799537	-0.054898135	0.06291429	-0.04828299	0.0014880333	0.007914169	-0.074302524	-0.02465751	-0.04708597	-0.05074004	-0.0013470234	0.004449096	-0.03543073	-0.09843202	-0.044439904	-0.07468053	0.0069061453	0.021648442	-0.026358534	-0.04519593	-0.049606014	-0.07417653	-0.039210804
DS-094_1189	-0.029004589	-0.013254286	0.07330951	0.12704961	-0.06781339	-0.059245218	-0.0438099	-0.015144319	-0.024090502	0.0636073	-0.084823735	0.03487871	0.05170006	-0.0025440482	-0.002481053	0.064048305	0.042186875	-0.018105377	0.0641743	0.02001041	0.0021810443	0.024168503	0.04224987	0.063292295	-0.06466332	-0.005127108	-0.00204003	-0.002355049	0.04136785	-0.014262302	0.10959824	-0.13402775	0.024546504	-0.06472632	0.014718298	0.001803035	-0.06919943	0.30704427	-0.03845479	0.05598415	0.0081031695	0.005646112	-0.005379118	0.05566915	-0.038643796	-0.038958795	-0.108197235	-0.14202891	-0.03297368
DS-094_1190	-0.050929047	-0.01665634	-0.059749227	-0.08009864	0.012135247	0.15036009	-0.04721196	0.03702076	-0.05527612	-0.013884282	0.0877368	0.012954269	0.0019920354	0.040359825	-0.033666685	0.005079104	0.029523605	-0.0029850611	-0.0781456	-0.09452594	0.017301358	-0.03480072	-0.016719334	0.05062903	0.0338077	7.319988E-4	0.10569216	0.0035040646	-0.045384936	0.010119204	-0.10681118	0.010749223	-0.080728665	0.0059611183	0.08540576	-0.057166174	0.06631636	-0.12237251	0.022971462	0.07110447	0.17140253	-0.034800712	0.11161429	-0.06812839	0.00426008	0.12434056	0.00879618	-0.11764741	6.690222E-4
DS-094_1191	0.059323214	0.084334716	-0.023586486	-0.090241864	0.10386511	0.047604967	0.0537791	-0.04721198	-0.019113397	0.059323218	0.07759358	-0.0064501376	-0.0729795	-0.025350517	0.021018436	0.29129395	0.13051468	-0.022389473	-0.06976644	-0.0027960655	0.0071581383	-0.10051107	0.010182206	0.11457535	-0.031902656	0.018372372	0.02145944	0.048928	-0.12035646	-0.009285197	-0.116954416	-0.12905064	-0.0630883	0.032862667	0.09378491	0.15495917	6.0601125E-4	-0.030642638	0.06839539	0.005394104	-0.023964498	-0.10977225	-0.10227511	-0.06901043	-0.05218907	-0.08028766	-0.09395893	-0.100007065	-0.08356371
DS-094_1192	0.022719465	-0.09118689	-0.041667853	-0.08980084	0.020955434	-0.100133054	-0.066175364	0.027318563	-0.05571715	-0.17176554	0.040989846	0.11438635	0.020073412	0.06770239	0.077026576	-0.06019025	-0.03574575	-0.049732022	-0.004497089	-0.020877436	0.01686034	0.02032541	0.019884413	0.0779716	-0.068506405	0.02807457	-0.061450258	0.058630195	-0.018042374	4.1700486E-4	-0.14429694	-0.026736544	-0.053386096	0.061087254	-0.100259066	0.007221149	0.05661416	0.0068431455	-0.07934264	0.061402265	0.087610796	0.12219851	0.055606145	0.07034844	0.04086383	-0.033540692	-0.06573435	-0.06252129	0.05579514
DS-094_1193	-0.0018510328	0.03242167	-0.06623834	0.09863603	-0.059182204	-0.032091662	-0.19261892	0.0583152	0.06789139	-0.085201755	0.025680522	-0.076885566	-0.03228067	-0.0031740537	0.09876204	0.017112339	-0.10662218	-2.1299745E-4	-0.038328778	-0.0084031755	0.010812228	-0.041289844	-0.032469656	0.108968236	-0.009726197	-0.06132426	-0.011931243	0.03405969	-0.08891881	0.12402552	-0.011427233	-0.05130705	0.07948363	0.008733179	-0.09704599	-0.035871733	-0.0142622925	0.019317394	0.109094225	0.036831755	-0.09439994	0.10688919	-0.06157626	-0.13018467	-0.030012615	-0.095155954	0.039351802	0.033303685	0.09605297
DS-094_1194	-0.052693088	0.018624386	-0.061513253	0.10336113	0.093721926	0.046722967	-0.13232672	-0.020310406	-0.103346124	-0.034170695	-0.025161527	-0.025854528	0.065056324	0.08490174	0.029397605	-0.05225208	-0.092635885	0.013773288	-0.04286487	-0.031461652	-0.0122462455	-0.008781173	-0.009222186	-0.0067021404	-0.05130705	0.06379631	0.039099805	0.07582955	0.09176888	-0.08425673	-0.10857523	-0.02805957	-0.036186747	0.087547794	0.06511933	-0.031146644	-0.009537197	0.07960963	-0.03435971	0.023034485	0.03072064	-0.018042373	0.054283112	-0.03284767	-0.025287522	-0.0070801456	-0.020751422	-0.12867263	0.054472122
DS-094_1195	-0.08898182	0.13977586	0.07816061	0.10411712	0.13152269	0.019695403	0.025869535	-0.02881559	-0.03776178	0.04993602	0.1422959	0.030468628	0.056551155	0.020829428	0.0023700558	-0.04223488	0.047037955	-0.0039930884	-0.01432529	-0.030705635	-0.011490244	-0.09137587	-0.08255569	0.08666577	-0.059812218	-0.14845504	0.08616176	-0.07159346	0.06474132	-1.5000263E-4	-0.042990886	0.04678595	-0.072475486	-0.022830468	0.028830592	0.10852723	-0.073609516	-0.05855221	-0.09843203	-0.1521721	0.0685214	0.047541965	-0.019050395	-0.022830468	-0.033792697	0.16963848	-0.075562544	-0.07234948	0.008922181
DS-094_1196	0.05566914	-0.17863266	0.037587777	-0.019806398	0.007599175	-0.05792216	-0.07953164	-0.12495555	0.14393395	-0.018420372	-0.07423952	0.110291265	-0.05811119	0.008040173	-0.06598635	-0.064285316	-0.0027960716	0.057307173	-0.036375742	-0.05275608	-0.042801876	0.025491526	0.015789332	-0.083563715	-0.007773148	-0.08715478	0.12893964	-0.019554403	0.005646114	-0.022200454	0.027570574	-0.10492114	-0.103787124	0.07551454	0.03456371	0.05869322	0.0154743185	-0.09912502	-0.111221276	-0.10939425	-0.055402126	-0.15047108	-0.06888441	-0.09118687	-0.17623861	0.054976128	-0.0883518	0.0074731614	0.11652839
DS-094_1197	-0.0047490937	-0.0075211506	-0.096919976	-0.052441068	-0.04355789	0.1224505	0.036012743	0.018372377	-0.06466332	0.04155686	-0.09761299	-0.014955293	-0.18335776	0.040233836	-0.11714339	-0.022830477	-0.07247549	-0.049417008	-0.059749227	-0.020562427	-0.029130585	-0.05344909	-0.026106523	0.14311494	0.098510034	-0.11052827	-0.024090474	-0.024405494	0.037839767	0.037776787	-0.051370054	-0.0542051	0.039540816	0.024357505	-0.06289928	-0.029508607	-0.054205105	-0.020625418	-0.051244058	-0.12350651	-0.013947275	0.113252334	-0.101519085	0.07066345	0.041178837	0.11495334	0.017931366	0.011883248	0.07463254
DS-094_1198	0.01824638	-0.08639876	-0.12023048	-0.06649035	0.016482333	0.015789334	0.049747027	-0.041982856	-0.032406658	0.04602995	-0.12092346	-0.019743398	0.052645087	-0.047904957	-0.03858078	1.6500488E-4	-0.012435247	0.066190355	-0.036753748	-0.0438729	-0.052441068	-0.039714806	0.1172844	0.036453743	-0.16559139	0.014340296	-0.056662157	-0.03845479	0.033051673	0.060772248	-0.019113397	-0.049732022	-0.05785917	-0.045258924	0.07123048	-0.01577433	0.061402272	-0.09950305	-4.6501812E-4	-0.08198866	0.04609295	0.07141946	0.05113305	0.1214425	0.03639075	0.026814565	-0.14429694	-0.029949613	-0.115379356
DS-094_1199	0.08855582	0.048738997	-0.040659837	-0.042486865	0.0034410676	-0.15469219	0.092272885	-0.027240556	-0.03618674	0.02372749	0.051259037	0.022782473	-0.025224516	-0.04242387	0.068773404	-0.003615082	-0.034737717	0.062410276	-0.17945166	0.063481286	-0.10252708	0.039855815	-0.06245828	-0.115505345	0.07141946	-0.02648454	0.03216966	-0.05149607	-0.02629555	-0.10044806	-0.013632289	0.0020550448	-0.024594504	-0.02125542	0.06745038	-0.019554408	-0.016467335	-0.047715977	-0.14316295	-0.039462816	-0.041037828	-0.043494884	0.010308202	-0.049039	-0.022956477	-0.014010282	0.07419152	-0.042990886	-0.045069933
DS-094_1200	-0.08557976	-0.051307056	0.04451792	0.014907306	0.09788	0.0138362795	0.029271599	0.048675995	0.030468626	0.007032147	0.062347278	-0.04948001	0.05995322	-0.086902775	-0.031272646	-0.038832814	0.013395265	0.11054326	0.026121538	-0.018042374	0.06600135	0.050944034	0.031980667	0.04376189	0.045462936	-0.1357918	-0.040092822	-0.14228092	0.049621012	0.0588192	0.006717137	0.040926836	0.06058325	-0.028689582	-0.06037924	-0.026988551	-0.07020744	0.10229009	-0.039462816	-0.056158148	-0.039210804	-0.087973796	-0.03417071	-0.010167209	-0.011868248	0.09895102	0.011190222	-0.0133802835	-0.033981692
DS-094_1201	0.056110147	-0.020751432	0.093595915	0.026940549	-0.047526978	-0.076003544	-0.014262287	0.0051421137	0.09806901	-0.04576293	-0.008970191	-0.028185578	0.053464092	0.07330952	0.0085441815	-0.008277179	0.016167328	0.12257652	-0.026673548	-0.015270321	-0.033099674	0.06297729	0.025491524	-0.046077948	-0.053638097	0.015159307	0.0923359	-0.04689696	-0.058741204	-0.09584896	0.037272763	-0.04891301	0.0077881604	-0.07222348	0.06278829	0.02208945	-0.03039062	-0.07090045	-0.02742956	-0.007080144	6.060197E-4	-0.04815699	0.033429682	-0.062962286	-0.12949169	-0.009411191	0.04174585	0.044958923	-0.040470824
DS-094_1202	-0.044691917	-0.0011580241	-0.0442509	0.03727276	0.009111189	0.13807485	0.02385349	0.015474316	-0.039777823	0.029397607	-0.03568273	0.019191397	-0.075121544	-0.01823136	-0.07373551	-0.034989722	-0.01054522	-0.09862102	-0.0533861	-0.0049381084	-0.022767464	-0.028563581	0.017301364	0.084649734	-0.024783501	-0.048598	0.010056206	4.7999527E-4	0.04420291	0.025617523	-0.11909645	-0.07562555	0.11073227	0.058504194	-0.019491404	-0.10649618	-0.029319588	-0.079090625	0.038469784	-0.052315067	-0.035367735	0.0084811775	0.10859023	0.030720629	-0.035808735	0.028704597	0.024294492	0.06455232	0.053212095
DS-094_1204	-0.046644963	-0.040155824	-0.0832487	-0.04803098	0.05346409	0.01572633	0.021900447	-0.032784674	0.060142227	-3.390009E-4	-0.01911339	-0.112418294	0.0247985	0.026121538	-0.029382596	0.0834527	0.006024122	0.14947805	0.018750377	-0.043935906	-0.024720509	0.05283408	-0.09578598	-0.07474354	-0.11934842	-0.041289844	0.008103164	-0.029256612	0.014466296	-0.105992176	-0.10252711	0.098384015	-0.06718338	0.12137948	-0.021444436	-0.07140446	-0.0034890736	0.039351802	0.082822695	-0.1561412	-0.028059572	0.10840123	-0.032280672	-0.036060747	0.0641113	-0.11216631	-0.042486873	-0.020751437	-0.022830466
DS-094_1206	0.053338107	0.0783496	-0.094399944	-0.04992102	-0.16143332	0.0045750993	0.010749211	-0.006891143	0.0026850535	-0.0022290382	0.016041325	0.07091547	0.03216966	0.089059845	-0.03127263	-0.011049234	0.05970122	-0.12098651	-0.14057988	-0.13843784	-0.026610548	-0.041667856	0.041241854	-0.07663357	-0.07493254	-0.01539632	0.006213129	0.089248806	-0.15412517	-0.043053888	0.006717133	0.0872328	-0.17094651	-9.06036E-4	-0.078901626	-0.11960044	0.13353874	-0.10145608	0.053149085	0.03645374	0.06266229	0.041682854	-0.0063871425	0.045399923	-0.02112944	-0.030705625	-0.053638097	-0.041163854	-0.015459312
DS-094_1207	-0.0680654	0.040296823	-0.030579632	-0.05092905	0.022782462	0.15174612	0.06530834	-0.01716035	0.05724417	0.033807695	-0.022011463	-0.013443274	-0.0058831293	-0.08791079	-0.069325425	-0.05836321	0.058693193	-0.2053452	-0.0026700539	-0.037572775	0.03720975	0.031413637	-0.015333314	0.079798624	0.025932532	0.12251352	0.014466296	0.12528558	0.030090611	0.030027607	-0.03133565	-0.145305	0.10588117	0.07217548	0.0682694	0.027570564	-0.0341707	-0.08394171	0.07066345	0.16510238	0.015348327	-0.07045944	0.03891079	0.03513071	-0.07770459	0.033114668	0.093532905	-0.06069425	-0.11834044
DS-094_1208	-0.03870679	-0.022956468	0.091390885	-0.086398795	0.0150963105	0.032925684	0.048361	0.0677654	-0.024531502	0.09094986	-0.02043641	-0.021129427	-0.03209166	-0.077074565	-0.049227998	-0.029004607	-0.069388434	-0.018546378	-0.04740097	0.0010470148	-0.035304714	0.051511057	-0.0878478	-0.0019770388	0.07381354	-0.04261288	0.062347278	0.06203227	0.05018803	-0.061009258	0.03506772	-0.060379233	-0.12407355	-0.055906136	-0.04128983	-0.07272748	-0.115946375	-0.017538348	0.035193734	-0.101897076	0.1558412	-0.05962322	0.012702256	0.04596695	0.06278829	-0.011616235	0.030279623	-0.049858022	-0.1075042
DS-094_1209	-0.009852204	-0.06819141	0.009111196	-0.10385013	-0.020877436	-0.11418234	0.03090965	-0.0052531036	-0.0049381065	0.03645375	-0.056410156	-0.0015360333	-0.07732657	-0.038958784	-0.020373415	-0.10202311	-0.059056208	0.24183793	0.07406553	-0.10901622	-0.10832323	-0.030768625	0.024357509	0.01761636	7.9502043E-4	-0.041541852	0.0634183	-0.122120515	-0.059875224	-0.09698298	-9.0600835E-4	-0.031524643	-0.058174197	-0.04557393	0.061654285	-0.07165646	0.03330369	0.16875647	-7.8001653E-4	-0.017475354	-0.056095142	-0.021507438	-0.03253267	-0.027051548	-0.028752588	-0.16798542	-0.07052244	0.01604132	0.02322348
DS-094_1210	0.018498395	-0.086146764	0.10229011	0.1560302	-0.038832795	0.053086106	0.012954271	0.0045751063	-0.0784606	-0.027807552	0.0089851925	-0.019491382	-0.0026700445	-0.019869385	-0.010545207	0.018939383	0.07116746	-0.016908329	-0.14763601	-0.03435971	-0.16332331	-0.020940416	0.0434469	-0.08368972	0.0013620425	0.014592312	0.13807483	-0.028941588	-0.114875354	-0.040848836	0.018183379	-0.021696448	0.099833064	-0.06352928	0.090004854	0.058567204	-0.049480006	-0.043683883	0.009048191	-0.053953085	0.046344962	-0.05798517	-0.013443267	-0.045006912	-0.06523034	-0.065545335	0.05970124	-0.057481177	-0.013254261
DS-094_1211	0.15766823	-0.04885	-0.027114544	-0.03820279	-0.09414793	0.007032143	-0.014577291	0.014088299	-0.05968622	0.018750386	-0.03706876	-0.11185129	0.17354456	-0.038139775	-0.08438273	-0.036375754	0.07141946	0.06669437	7.9502014E-4	0.021459434	-0.04267587	0.025617536	-0.06743538	0.009174183	-0.06321429	0.070411436	0.017931368	0.026877549	-0.012750263	0.014970315	0.018435376	0.015600328	-0.05735517	0.0015510331	-0.094966955	-0.12640458	-0.039966814	-0.07121545	-0.018483382	-0.07222348	-0.008970171	0.099707045	-0.003930079	0.010812221	-0.009411195	0.018057372	-0.060442235	-0.06649036	-0.10561416
DS-094_1212	0.012765272	0.009993219	-0.07940562	0.020640422	-0.044565897	0.10292012	0.00722116	0.082192704	-0.08419373	-0.005757106	-0.024531491	-0.06226926	0.028641595	0.122576535	-0.08110665	-0.07014444	0.02838959	-0.004119074	-0.014451284	0.052519083	0.043950915	-0.017412342	0.009930221	0.012450265	-0.10624416	-0.03744676	0.0026850712	0.039414797	-0.06504132	-0.018798389	-0.1912959	0.11148829	0.029271606	0.051133055	0.01944341	-0.15091208	-0.10151907	-0.021633433	-0.05225206	0.005142116	0.04987303	0.15855028	0.00860718	-0.03221765	0.003126072	-0.015711315	-0.08494975	-0.11878142	-0.09307689
DS-094_1213	-0.08242969	-0.048156988	-0.17460057	0.055102136	0.008418177	0.026247544	-0.041667845	0.024042504	0.04287988	-0.11021325	-0.054898124	-0.04632994	-0.075814545	-0.083752714	0.05522814	-0.044943925	-0.04828298	-0.0344857	0.05705517	0.0036300726	-0.12533356	0.007788177	-0.0019140304	-0.08274469	-0.016215326	0.015537325	-0.018420368	0.06461533	0.07129346	-0.13251573	-0.036438733	0.06259929	0.12856163	-0.08110666	-0.12205748	-0.03309968	0.1366888	0.0035670926	-0.01779036	0.09517096	0.056551177	-0.15891325	0.12641959	-0.0440619	0.019065393	-0.046077937	0.060646247	-0.08431971	-0.0030480553
DS-094_1214	-0.1506601	-0.16269335	0.053527106	0.09800602	-0.0875958	-0.051244035	0.0012360198	-0.04418791	-0.025350526	-0.15066008	0.025050504	-0.021948446	-0.06995544	0.051763065	0.10739319	0.072049476	0.022404458	-0.11197729	0.025869526	-0.027555564	-0.03612374	0.06921442	-0.097928	-0.0027960672	0.06373331	-0.0063871345	0.14487897	0.0056461105	-0.043242887	0.021522434	-0.0027960585	0.03141365	0.0881148	0.026625551	0.031980656	-0.119852476	-0.07972063	-0.01835738	-0.12306552	-0.06567134	-0.030201616	-0.06970342	0.0396668	-0.07524755	-0.012120257	-0.077263586	-0.026106536	0.014151289	-0.006450131
DS-094_1215	-0.08860385	-0.008025165	0.004449079	0.113756336	0.067072384	0.029334607	-0.112670295	0.05491313	-0.055906154	-0.08860381	0.0037560721	0.040107816	-0.0634663	-0.052882083	0.1416659	0.022971459	0.010371216	-0.09622696	-0.050992038	-0.011805247	0.035193723	-0.081736684	-0.008088163	0.2630064	0.01465531	0.037146755	-0.024594506	0.012135249	-0.092320904	0.1021011	-0.079657644	-0.01766437	0.103865154	-0.022452462	-0.10970925	0.044076916	0.13051467	0.034437705	0.0686474	-0.022137439	-0.16263032	0.0016140329	-0.02793358	-0.022452472	-0.06119825	-0.0059461263	0.05447211	0.011379237	0.101912096
DS-094_1216	-0.08728078	0.085909784	0.01503332	0.30956435	0.040611837	0.01213526	-0.07430251	0.20441522	-0.008277161	0.023853501	0.05138505	0.059953235	-0.08992683	0.13366476	0.004071091	0.042816862	0.048739005	-0.030075617	-0.08671377	0.035823748	-0.07461752	-0.015585314	-0.09011583	-0.041289844	-0.030327616	0.13108169	-0.06031623	0.031980652	-0.10025906	-0.09106088	-0.041289844	-0.1274756	-0.08003563	0.07148246	0.06757641	0.05466112	-0.09043083	-0.08463475	-0.078208596	0.11810342	0.051700067	-0.080413654	-0.100700065	-0.07669657	-0.09692	-0.04166786	0.1854518	-0.0058201253	0.09397391
DS-094_1217	-0.01615233	-4.0200786E-4	-0.0064501325	0.26955855	-0.04569994	-0.027870566	-0.040218826	0.3218496	0.025806526	-0.07171947	-0.007143143	0.13108169	-2.7600056E-4	0.047352973	-0.08224067	-0.24724108	0.027255563	-0.17195453	-0.0341077	-0.041226845	0.052078076	0.07406553	-0.06529333	0.011316232	-0.07033343	0.03550873	-0.054016102	-0.045069925	0.04495893	0.07267949	-0.15538518	-0.10265311	-0.02742956	0.031476647	-0.027996572	-0.12426255	0.03626475	-0.05981222	0.029964615	0.105881184	0.058000196	0.027759574	-0.085138746	-0.033351682	-0.05357509	-0.109457225	0.07135646	-0.10139309	0.044706926
DS-094_1218	0.009426191	-0.058174193	0.07469556	-0.047526967	-0.07568855	0.044013917	-0.0053791027	-0.032280654	-0.022704456	-0.01835737	-0.0834377	-0.010041211	0.062347285	-0.01968039	0.026688559	-0.05496113	-0.049039003	-0.0074581434	0.056299157	-0.0063871318	-0.04273887	0.0533381	0.1362478	-0.13906784	-0.06327729	-0.07783058	0.017868375	0.045336924	0.08905984	-0.09622698	-0.07423952	0.07110447	0.007410155	-0.08186267	0.006843162	0.049495015	0.052582078	0.09542298	-0.09263589	0.038847804	0.009489209	-0.020751424	-0.08734379	0.057055186	-0.027996577	0.07356152	0.07841261	-0.029508617	-0.0130652655
DS-094_1219	0.09094988	-0.06926243	0.18400277	0.052519083	-0.08677677	-0.013380268	-0.0349897	-0.034107696	0.021774458	-0.094273925	0.090697855	-0.05817418	-0.013569272	0.015537336	-0.012183239	-0.01048222	0.0047011	0.11111028	-0.12149049	0.019569397	-0.016782336	-0.08740678	0.07885364	-0.039021797	-0.02805956	0.0036930845	-0.002481048	-0.06762438	-0.070207424	-0.04248686	-0.039021797	0.050755054	0.08893383	-0.0929509	-0.07833461	0.029145606	-0.023334466	0.065812364	0.0074101505	-0.05559113	-0.010860209	0.042249877	-0.052126087	-0.10221209	0.016482342	-0.113489315	-0.05307108	-0.105425164	-0.051937055
DS-094_1220	0.016860357	-0.032217648	-0.1123553	-0.049354	0.061402258	0.04218688	-0.053512093	0.058504213	0.077341594	0.10021106	0.007347153	-0.05817418	-0.0783976	-0.077074565	-0.104795136	0.04508492	0.041745856	-2.3988696E-5	0.00816617	-0.07304249	0.09435194	0.023727497	-0.050803028	0.07211248	0.07381352	0.059260212	-0.11361532	0.05277108	-0.014640291	-0.07953162	-0.05754417	-0.07890161	-0.0036780739	0.101534076	-0.022767458	-0.044943906	-0.014073291	-0.04532193	-0.0018510361	0.06480434	0.09101288	-0.022578461	0.040485833	0.15710121	0.03500472	-0.020877415	0.048802007	0.070537455	0.049936034
DS-094_1221	-0.12527058	0.010875218	0.07891661	-0.04330589	-0.07146748	-0.025854535	0.01736435	-0.06510433	-0.10183409	-0.11600938	-0.1070002	0.021963451	-0.053827107	-0.024720501	0.1420439	0.023349464	0.0014880185	-0.123632535	-0.09691998	-0.11330032	-0.047778983	0.09460391	0.010812218	-0.051496062	0.052078065	4.7999914E-4	-0.17239554	-0.052315082	0.10254212	0.0839567	0.07816061	0.038280778	0.0023700325	0.03349268	-0.025980538	0.016671333	0.010497215	0.15521118	0.013458261	-0.08658777	-0.023334473	0.08534273	-0.009033197	-0.049858022	-0.08860383	0.012954267	-0.009978206	0.048801996	-0.11071728
DS-094_1222	-0.022767475	0.03002762	-0.03158764	-0.03341469	0.031035632	-0.01596332	0.008733178	-0.036690757	0.019191403	-0.08759579	-0.023019485	0.050377026	0.10424313	-0.116702385	0.013017264	-0.04084884	-0.090493865	-0.1600473	0.024105491	0.10959824	0.017679362	-0.025161522	-0.09043085	-0.032343674	0.13605879	0.010371198	0.004197095	0.0038820694	0.093910925	-0.045069937	0.051007036	0.12226151	0.04004482	-0.05848919	-0.10870122	0.008040157	-0.025917536	0.0076621557	0.02334947	0.006654134	-0.06901042	0.0026220593	0.028641583	-0.058489192	-0.078712635	-0.014199293	-0.018609392	0.12352153	-0.017475368
DS-094_1223	0.04527393	-0.04084884	-5.9100724E-4	-0.030201618	-0.095407955	0.015033311	-0.05288208	-0.052000068	-0.0146403015	-0.08438273	-0.08463474	0.0535901	0.014844302	0.062473282	-0.020814424	-0.028374594	0.11646539	-0.07348352	-0.1764276	0.029460594	-0.043935906	-0.031209638	-0.0038670835	-0.10322011	0.01887639	-0.0049381037	-0.020373423	0.0070951413	0.032295655	-0.060379233	-0.038391788	-0.031965654	-0.04009282	2.9101135E-4	-0.012876264	0.17795463	0.069907434	-0.016908351	0.045084916	-0.017916355	-0.02875258	-0.040470835	-0.051496048	-0.01823137	-0.07549956	-0.020247405	0.086476766	-0.0677504	-0.13465777
DS-094_1224	-0.08406772	0.0242945	-0.21328336	-0.029886622	0.02530251	0.043131884	0.07708957	0.059449207	-0.032847665	-0.056284163	-0.08431974	-0.14057988	0.079987645	0.025743535	-0.011238233	0.046029937	0.0241685	0.010182212	-0.083500706	0.06682037	0.13234173	0.00615013	-0.040596828	0.091579884	-0.10120409	0.004638087	0.026247539	-0.0018510604	0.023349468	-0.03228066	-0.056599166	0.07948362	0.12692359	6.060164E-4	-0.0033000698	-0.0069541493	-0.0038670753	0.038973797	0.036138736	0.04722696	0.008607182	0.108023204	0.050692033	0.16730747	0.12856162	0.18381377	0.04048583	0.015915312	0.03235867
DS-094_1225	-0.079153635	0.05699217	0.060205236	-0.052756075	-0.11796242	-0.13717782	-0.010608214	-0.06529334	-0.037194766	-0.04210886	-0.06088325	0.058819205	0.02007341	0.049180012	0.012198251	-0.013884291	0.010560206	-0.16086629	-0.13415374	0.09025685	0.07242748	0.0018030377	-0.10051105	0.013143266	-0.03146164	-0.04601494	-0.033666678	0.012324245	-0.06434832	-0.0088441875	-0.05168506	0.1214425	-0.053386092	0.051826064	-0.10952026	-0.048345976	0.028830593	0.02536553	0.004008069	-0.031209638	-0.0790906	0.17776564	-0.07405052	0.08887081	0.040863834	0.11463836	-0.028689582	-0.0532601	-0.018294375
DS-094_1226	-0.086146764	0.02221545	0.025428528	-0.022704469	-0.04160485	0.041052844	0.065749355	0.029586606	-0.03492671	0.034248706	0.015474309	0.014781304	0.03160265	0.107015185	-0.08740679	0.10877922	-0.1168284	-0.0011580043	-0.02075142	0.09252491	0.065434344	0.013332272	-0.07972063	-0.11424535	-0.010671207	-0.09931404	-0.03139864	0.18129371	0.067576386	0.048990995	0.0061501204	0.040359836	-0.004812087	0.063355304	-0.03316268	0.037272763	0.021837456	0.036894765	-0.040029816	0.045147937	0.05283409	0.0040710745	-0.09956604	-0.001473034	0.015348315	-0.1609293	0.029145595	0.060142208	0.011757258
DS-094_1227	-0.004875098	-0.04469191	-0.03221766	-0.1173954	0.030405635	0.001929055	0.2766777	0.055291135	-0.12961763	-0.05118104	0.03191766	0.049747024	-0.0075211353	0.058630217	0.0679544	0.0048271026	-0.0077731465	-0.040281806	-0.03209165	-0.10403913	0.007788172	0.029775623	-0.026232537	0.06889942	0.10764521	0.00974121	0.13322373	-0.061576243	6.6901726E-4	0.07469554	-0.032973666	0.14941506	-0.07171945	0.052015074	0.0018030499	-0.06667936	-0.16546537	0.07186048	-0.023586484	-0.16993847	0.050755046	-0.062836275	-0.101645075	0.070537455	0.041052856	-0.07965762	0.064111315	-0.062332287	-0.027366549
DS-094_1228	-0.04456591	-0.112166315	0.12257655	-0.04595192	0.037020765	0.008544191	0.061024264	-0.002922049	0.09926603	0.07582956	-0.026295533	-0.110339254	-0.08425672	-0.04588893	-0.008781173	-0.07190847	-0.01968041	-0.015144306	0.048613004	-0.13446876	-0.06894741	-0.04695995	0.119300455	0.010686216	-0.033918682	-0.06699436	0.010182215	0.0098672025	-0.02049942	0.08131066	0.27926072	0.007851173	0.055291142	-0.08028764	0.063985325	-0.04154185	0.035634734	0.032169662	0.07564055	-0.052189056	-0.03524171	0.01786837	-0.03946281	0.04936901	0.010623226	-0.01747535	0.098510034	-0.02793357	0.0070321597
DS-094_1229	0.036516752	0.1170954	0.055480145	0.14626502	-0.020814423	-0.114119336	0.049495023	-0.032973673	-0.01413628	-0.028311567	0.01774237	-0.04777897	-0.012435254	-0.038895782	0.13712983	-0.009348193	-0.040470824	-0.10076305	0.009300195	0.011442232	-0.052693065	-0.039966814	0.0058981343	-0.019365394	0.028641596	-0.03221765	-0.047652967	0.06316629	0.10688918	0.04199786	0.07324651	0.005583119	-0.0025440443	-0.008466162	0.033933703	-0.080854654	-0.059245206	-0.10901622	-0.1025901	-0.11928543	0.03657976	-0.030705625	-0.013947292	7.950179E-4	0.008355172	-0.056788158	0.059197214	0.23837292	0.24555504
DS-094_1230	-0.090682864	0.04546293	-0.016152322	0.08389372	-0.073924504	-0.037572764	-0.012876272	0.006528141	0.080932654	0.020451432	0.038721804	0.028767595	-0.028500587	6.060191E-4	-0.10120407	-0.07171948	-0.07505854	0.04061183	0.0024960553	0.032421656	0.079420626	0.027318556	-0.047211956	0.020136418	-0.005946115	-0.094588935	-0.063718304	0.019317394	-0.14070587	-0.16855244	-0.0539531	-0.019743403	-0.12974367	0.021774454	0.036390748	0.07904263	0.091390885	0.06940342	0.1128743	-0.033477683	-0.035052706	-0.046770956	-0.039273802	0.031035637	-0.05401611	0.0012360328	-0.049480006	-0.05552815	0.044265896
DS-094_1231	-0.09301391	0.06165426	0.027822573	0.0074731354	0.0441399	-0.021381434	-0.052252077	-0.042108864	0.041556854	-0.06523033	0.027129555	-0.04765298	-0.095659964	-0.085075736	-0.04796799	-0.13887887	-0.0681284	0.047541965	-0.0831857	0.05787417	-0.07108947	-0.012057251	0.024546497	-0.056284156	0.06581235	-0.041352853	0.10991324	0.016986344	-0.0041190893	-0.02270447	-0.019239413	0.07053745	-0.05798519	-0.08242969	-0.012246251	-0.043683898	-0.031335644	-0.08110666	0.036453743	0.010497223	0.018183373	-0.076885566	0.041745856	-0.06390732	0.054787118	0.03594973	-0.033288684	0.044013895	0.06045724
DS-094_1232	-0.05609513	0.043005887	0.06474134	0.12774262	-0.030075602	-0.012246234	-0.052378066	-0.014451281	0.07847561	-0.028311566	0.036264755	0.05409412	-0.040218815	0.10002206	0.044517927	0.12030846	0.107708216	0.010371221	0.018561391	-0.034863714	-0.06195425	0.07116747	0.07072646	-0.08419372	-0.147321	-0.115568355	-0.07543653	-0.010923226	0.06984444	0.04199785	-0.037887763	0.042627875	0.006717142	0.056362156	-0.0031110474	-0.0067651323	-0.022200445	0.020640435	-0.019239392	-0.008151154	-0.056032136	-0.030705618	-0.06951442	-0.054772098	-0.10277909	-0.047526956	-0.033414684	-0.03946281	0.023286486
DS-094_1233	-0.033540692	-0.07335751	0.06877342	0.07620758	-0.044565927	-0.017475357	-0.011301232	-0.01041921	-0.028626585	-0.015018299	0.06808039	0.095170945	-0.11953746	0.04848701	0.17820667	0.031728633	6.060219E-4	0.01440329	-0.042234864	0.07104145	-0.057922184	-0.017412357	-0.05489812	0.10506216	-0.087721795	-0.04670796	0.0026850547	0.06719837	-0.12986965	0.018246366	0.0031890618	-0.036690764	0.057055168	0.097439006	-0.03612373	-0.06756139	-0.07373552	0.061717264	-0.1263416	-0.022641456	0.012828267	0.056677174	0.09195787	-0.07852361	-0.06170227	0.0028110575	-0.075688556	-0.0724755	-0.07455453
DS-094_1234	0.012891269	-0.054709114	0.05037703	0.011505235	-0.007395144	-0.12848365	0.01660834	-0.010293204	0.027066559	-0.014892302	-0.117017396	-0.05288208	-0.12867263	-0.0439989	-0.06245828	0.041115843	-0.07335751	-0.0039930786	0.06902542	-0.0029220684	0.09038286	0.010497215	0.019317403	0.077404596	0.014277299	-0.028059583	-0.108323224	0.07658557	-0.009348193	0.0832007	0.040359832	0.056047153	-0.063214295	0.0049531055	0.010308223	0.0066541387	4.8001626E-4	0.024798509	-0.07990962	-0.03177664	0.031476643	0.010497226	-0.056095153	0.014214308	0.105125144	-0.0063241194	0.0077881673	0.14065789	0.08301171
DS-094_1235	0.021018436	-0.07436551	0.06776539	0.038154792	-0.01779035	-0.10183407	-0.021570437	-0.1318227	0.016671356	-0.025287509	-0.06258428	-0.072538465	-0.055717126	0.028956609	-0.026547538	-0.10819721	0.03664276	0.04117885	0.021585453	-0.050362024	0.015159328	-0.036942746	0.10153409	0.048487008	0.0038820915	0.044895936	0.010938234	0.010623225	-0.019743403	-0.04758997	0.057748187	0.03639075	0.056047156	-0.033225674	-0.027870549	-0.096352965	-0.00991519	0.08849282	-0.071782455	-0.023649465	0.13221574	0.07419155	0.016860353	-0.098054	0.029901616	-0.100070044	-0.030390615	0.046911985	0.03557175
DS-094_1236	-0.058930203	-0.06170227	-0.05848919	-0.06957744	-0.0051271003	0.021963459	0.11148827	-0.045069925	-0.0077101556	0.024420507	-0.031398643	0.106826186	-0.061576262	0.06014224	-0.0046230936	0.034122698	-0.08035065	-0.07581455	-0.04910199	0.045651924	-0.018483376	0.09611598	0.012324258	-0.059245206	-0.01123823	-0.025791531	-0.10605516	-0.06932543	-0.06264729	-0.16458337	-0.022200458	0.021270433	0.096494	-0.002040046	0.09592698	-0.12999567	-0.043557897	0.08263369	-0.16099232	0.05384211	0.015222325	-0.005757127	0.011001218	-0.048345994	-0.10561418	0.014466303	-0.01772737	0.022530468	0.048234984
DS-094_1237	0.16686642	-0.03039062	0.09321792	-0.121616475	-0.09421094	-0.030075613	0.08723278	-0.02301948	-0.013443278	0.08351572	-0.055654146	-0.04708596	0.016041316	-0.05672516	0.07299449	0.05617315	-0.06756139	0.020325404	-0.045573935	0.012135243	0.012828264	-0.020751426	0.034374714	-0.03719476	-0.044754907	0.1907439	0.03639075	-0.056536168	-0.022074455	0.0056461096	0.12950665	0.015537311	-0.09446293	0.010749223	0.12723862	0.012450262	-0.123380534	-0.024972517	0.10184907	-0.0074581564	-0.01829437	-0.14114691	-0.031776663	-0.044817924	-0.05578015	-0.05609515	0.013584279	-0.029508613	-0.114938356
DS-094_1238	-0.01671934	-0.084319726	0.048549995	0.04672296	0.046344947	0.09195789	0.014781295	-0.012120246	0.05302309	-0.100070044	0.057118166	-0.017664365	0.05472412	0.0190024	-0.02724055	-0.06258429	0.017427357	0.021963453	-0.025413513	0.069340415	0.03298867	-0.037635766	0.01749036	0.00148803	-0.024594495	-0.029886613	-0.0731055	-0.07342052	0.035130717	0.025806531	0.01074922	-0.047652967	-0.055780143	-0.08948583	-0.07486953	-0.11556838	-0.047652967	-0.041856855	0.02013642	0.040485844	0.057433184	-0.028374583	-0.011616243	-0.024657506	-0.0726645	0.06593835	-0.003300076	-0.046392955	-0.08551675
DS-094_1239	0.015033308	-0.043305885	-0.06787638	0.0043860986	0.013269277	0.040359836	-0.018294372	0.010371223	0.09403693	-0.022011444	-0.05930821	-0.004434084	-0.089485824	-0.06964042	-0.051055036	-0.040092822	0.07696358	-0.08520174	0.06190627	-0.028563581	-0.055654135	-0.07997264	0.08628779	0.098069005	0.17385958	-0.044439908	0.023475504	-0.03240667	-0.0072061443	0.07608156	-0.068632394	-0.025161514	0.013017273	0.1367518	-0.04311688	0.01805739	-0.043683875	-0.05641016	-0.09628997	-0.029634614	0.015096316	0.02190045	-0.026169537	-0.0021660351	-0.08721779	-0.013443276	-0.11046528	-0.042423874	0.0018030439
DS-094_1240	-0.026736544	-0.0017250337	0.0385328	-0.028122578	-0.009978204	-0.019932395	-0.0044970782	-0.0777046	0.0059611243	-0.008214161	0.019317396	0.009363198	-0.038643796	0.046029948	-0.055780135	0.020010402	-0.066679366	-0.0065761334	-0.026169533	-0.014766299	0.06927742	-0.01060821	0.0074731666	0.028515588	-0.06239527	-0.030642636	0.009489194	-0.0834377	-0.021192433	0.04357289	-0.06409632	0.0442029	0.026814548	-0.15507017	0.063292295	-0.05149605	-0.10397613	-0.05187406	-0.11953746	-0.052882083	-0.00815116	-0.14026487	-0.030894633	-0.034674708	-0.036375746	0.17631662	0.01446629	-0.06567135	-0.030705623
DS-094_1241	-0.0785866	-0.09061985	0.070033446	0.021900447	-0.098873034	0.039351817	-0.028563576	-0.04620393	0.111551285	0.03254768	-0.0047491025	-0.02396448	0.011379234	-0.061387245	0.012765276	0.09781701	-0.007395151	-0.06768738	0.05163707	0.016734341	0.01742736	-0.034674708	0.113063335	0.097060986	0.015411328	-0.09175386	-0.051622055	-0.04267588	0.047352966	9.840217E-4	0.060016226	0.038658798	-0.025035508	-0.13283074	-0.0070801433	-0.010734225	-0.03543072	-0.09446292	-0.10655919	-0.030642625	0.014088298	-0.12728661	-0.20314017	-0.08652476	-0.088225804	0.12446656	-0.055906143	-0.07121544	-0.09181688
DS-094_1244	-0.0024810396	-0.051559053	-0.00204004	-0.013128265	-0.05055104	0.022845479	0.047541987	-0.0441879	-0.0068281353	-0.030264614	-0.058300197	-0.049732015	0.013395282	0.023979506	0.014781311	-0.17800264	0.040926844	-0.1119773	-0.001914027	-0.027555572	0.065749355	-0.032658666	0.022467472	0.071293466	0.00816617	-0.024909507	-0.13295673	-0.012876264	0.030846635	-0.061828267	0.0527711	0.11476438	0.14368194	-0.0937699	0.013458283	-0.09206889	0.09624199	1.6501012E-4	0.025113504	0.026940562	0.053149104	0.013647286	-0.034422707	0.10997627	-0.002859056	0.04313189	-0.016845347	-0.022893472	-0.024972504
DS-094_1245	0.037776783	-0.029823603	-0.08217768	-0.028437585	0.073057495	0.08162567	0.07853861	0.09794301	-0.012876261	-0.036312737	0.05604715	-0.09282491	0.016608344	-0.102464095	0.0828227	-0.026610553	-0.02994962	-0.006891145	0.047604978	0.096052974	-0.06995543	0.053905103	-0.048408985	-0.018105362	0.02064043	-0.077263586	-8.699345E-5	0.06442632	0.07110446	0.03399669	-0.02736655	0.016104333	-0.019806404	0.07614457	-0.07594056	-0.061072245	0.0068431436	0.031161638	-0.00871818	-0.053197082	0.06562335	-0.010923219	-0.031209651	0.0020550403	3.5400287E-4	-0.018483376	0.03267368	-0.028941594	-0.06806538
DS-094_1246	0.21033731	0.031602647	0.034815717	-0.11519035	0.032610677	-0.0051270914	0.056614175	0.01119023	0.04855	-0.0026700522	0.043383896	0.061213266	-0.023838487	0.05157408	0.023853488	-0.048534986	0.012954264	-0.001032013	-0.011364226	3.9000053E-5	0.047037967	-0.042108864	-0.07033343	-0.021507442	0.054283127	0.01194625	-0.08683977	-0.0871548	-0.0063871327	-0.034233697	-0.058552198	0.021963459	0.041619863	0.007914163	0.02253047	-0.09225788	0.012702263	0.07406553	-0.012120247	-0.0010320179	-0.06743537	-0.05137004	-0.05313409	-0.010608216	-0.0030480626	-0.095974945	0.057055164	0.041745856	-0.052945077
DS-094_1247	-0.070585445	-0.1567082	-0.04236086	-0.071971476	0.011001222	-0.08230367	0.025743531	-0.028941587	0.07324651	-0.0242795	0.0032520704	0.06738738	-0.11027625	-0.1274756	-0.07184547	-0.09792802	0.02838958	0.03292568	-0.014451293	0.024735508	-0.030138616	0.056677155	0.037713777	-0.09868403	0.09750201	0.008859179	-0.025098516	0.030153617	-2.1300517E-4	-0.018798381	0.09580096	0.11148829	0.05705517	0.02334948	-0.06390731	-0.086083755	0.055921167	-0.049417015	0.11444934	0.023664493	-0.024216486	-0.045195933	-0.08400472	-0.087784804	0.0586932	-0.19167393	0.07249048	0.047919974	-0.046770956
DS-094_1248	0.06222127	0.1705835	-0.020688428	-0.17995572	0.004890109	-0.1069372	0.0011100213	-0.1369258	0.039351813	-0.011868238	0.071230456	-0.012813275	-0.06082025	-0.003930078	-0.09647897	-0.011427243	0.022278454	-0.047274962	-0.048345994	0.055669136	-0.0825557	-0.0790906	-0.033225678	-0.077011585	0.07286849	-0.043557897	0.005835127	0.033303678	-0.071152456	-0.006387129	-0.10479516	0.04054883	-0.06945143	-0.06611233	-0.042234868	-0.008844177	-0.04280188	-0.1759236	-0.09540796	-9.690247E-4	-0.030327616	-0.06982943	-0.062332287	-0.01054521	-0.0029850644	-0.0033000673	0.103424124	-0.013758282	0.011946242
DS-094_1252	0.056551155	-0.020310424	-0.04488092	0.018120373	-0.037824772	-0.12186851	-0.06938843	0.014844307	-0.031146646	-0.036060743	-0.008529174	-0.018483376	-0.038706794	-0.03738376	0.09233589	-0.026358541	-0.07600355	0.030405613	0.029334603	0.096304975	0.08773679	0.100463055	0.109283246	-0.09194289	-0.03467471	-0.077011585	-0.101708084	-0.055717148	0.05283408	0.052771077	0.06549733	0.07192348	0.008229162	0.039351802	-0.06642737	0.0780976	-0.011427233	0.01289126	0.028578576	-0.09925103	-0.08230369	0.054157104	0.006087127	-0.034737717	-0.054961115	-0.1664104	0.005142103	0.110228255	-0.012246251
DS-094_1253	0.03922581	0.06423732	0.039666817	-0.036249734	4.1700818E-4	0.05529114	-0.09597497	0.034563717	0.025617532	-0.099692024	0.0389738	-0.035808723	0.045840953	-0.11953744	-0.0639073	0.039666805	0.036327746	0.0038190808	-0.00651313	0.06971843	-0.04072282	0.009048193	0.07343552	0.1222615	-0.13535075	-0.08507574	-0.054205105	-0.026736544	-0.057103176	0.01692335	-0.016656334	-0.06579735	-0.018357368	-0.14467497	-0.074491516	0.01446629	0.03607575	0.08817783	-0.016530337	0.16125932	-0.08110665	-0.07430252	-0.103850126	0.12389954	0.0018030421	-0.017034339	0.024861515	-0.027492568	-0.03883279
DS-094_1254	0.02498752	0.0036930777	0.08099569	-0.031965654	0.023223488	0.02253048	-0.054646112	-0.10007004	-0.16458337	-0.08614674	-0.10492114	0.033303697	-0.023964487	0.11627639	-0.013317255	0.062473282	0.012828267	-0.0104192095	0.007032146	0.009174184	-0.08274468	-0.10706319	-0.014892294	-0.040155813	0.017112358	-0.03448571	0.061213266	-0.0780196	-0.1269086	-0.17327754	0.0061501274	0.021837458	0.09706101	-0.010734206	-0.014640283	0.055795144	-0.005946115	-0.07423952	-0.12338053	-0.0011580075	-0.021255411	-0.13484676	0.03009062	0.035571735	-0.09578595	0.033555698	0.010623231	0.041619852	0.10436914
DS-094_1255	0.07746759	-0.00865517	-0.0054421015	-0.016530339	0.0016140422	-0.00834016	0.062662296	0.02649955	-9.690181E-4	-0.061450254	0.05869321	0.095044956	0.09334393	-0.01646732	0.057685196	-0.08879282	0.02826358	0.06984443	0.040989846	0.07091546	-0.05804818	-0.054583114	-0.045762926	0.003063059	0.08811481	-0.009789199	0.002559064	-0.05332309	-0.028122572	-0.09301391	-0.061765265	-0.046077926	0.047667984	-0.050866026	-0.03624974	-0.021381425	-0.06460032	0.07085247	0.030972647	0.0142773045	0.031224659	-0.10088904	-0.056347154	-0.0786496	0.012261259	-0.052882083	-0.010986221	-0.044817917	-0.037635766
DS-094_1256	-0.0111752255	-0.013947289	-0.029256606	-0.06812839	0.08893382	-0.05993821	-0.0074581467	-0.071404465	0.077089585	0.099959046	0.090445854	-0.049165007	-0.041604854	-0.06806538	-0.09578596	-0.112607315	-0.032595668	-2.760127E-4	-0.0106082065	-0.05477213	0.03853279	-0.004308086	0.004512096	-0.011490238	-0.074617535	-0.079909645	0.06209527	-0.040092826	0.0036300637	0.0035670693	-0.030012617	0.022719463	-0.10580317	0.045714933	-0.06932542	0.038154766	0.050503038	-0.027051555	0.025680527	-0.074365534	-0.10372412	0.023475481	0.068017386	-5.9101166E-4	-0.030075625	-0.12300251	-0.053323083	0.03324068	-0.042927872
DS-094_1257	-0.0043080896	-0.053386107	0.00539412	-0.09830601	-0.01533331	-0.09937704	0.02719257	-0.008970181	0.01912839	0.041997872	-0.0786496	-0.014514297	-0.08104366	-0.05193705	-0.024090491	-0.13352373	-0.06277329	0.22885966	0.07960963	-0.1034721	-0.1305627	-0.043746892	0.020640433	0.004638092	0.006339134	-0.05452012	0.059701234	-0.12583758	-0.05433111	-0.09143887	0.013899289	-0.044502907	-0.061891265	-0.049291007	0.067198396	-0.06611235	0.020325422	0.1650394	0.004764102	-0.021192428	-0.05055103	-0.015963325	-0.054772124	-0.030768627	-0.03246967	-0.1717025	-0.06497833	0.030846626	0.028767593
DS-094_1258	0.011694241	0.10153409	-0.05269307	0.01956941	-0.045636937	-2.3992008E-5	-0.04015582	-0.039273802	0.025869543	0.02095543	0.029964618	-0.0077731586	0.027570577	0.075199574	0.010434223	-0.03417069	0.008796179	0.022593472	0.058567204	-0.004119086	0.033618696	-0.01848338	-0.10227508	-0.081232645	0.07790861	-0.0014730275	0.010875235	0.019821405	-0.047589976	-0.08469774	0.048423998	-0.047022957	-0.01810537	-0.0888558	0.036894754	0.2092033	-0.09332891	-0.18940586	0.030027615	-0.051496036	-0.034548692	-0.10183409	-0.057292175	-0.04254987	-0.07203448	0.07582956	0.06215828	-0.00871818	-0.057103153
DS-094_1259	0.13908285	-0.076696575	0.03765078	0.035823733	0.007662161	-0.002292029	-0.014640288	-0.06006423	-0.022704458	-0.01835737	0.027696572	0.017742373	0.07160848	-0.028941583	0.045210924	-0.036438752	-0.011994242	0.0018030443	0.12112748	-0.006387121	-0.024216495	-0.0022290535	0.043635905	-0.13906784	0.07564057	-0.04078583	-0.04695995	-0.11210327	-0.0035520724	0.1167804	-0.07423953	-0.012246252	-0.06667936	0.06631637	-0.07650757	-0.033855706	-0.11411933	-0.034233697	0.009237193	-0.072286494	-0.018294362	-0.05779618	-0.14291096	-0.09112387	-0.09282489	0.09208389	0.013584283	-0.010986226	-0.0038040816
DS-094_1260	-0.04519591	-0.020184409	0.029334607	-2.759989E-4	-0.13031065	0.05422013	-0.03221765	-0.1424699	-0.040281806	-0.017412338	-0.017664356	-0.06466332	0.026247546	0.1016601	-0.037194755	-0.08179968	-0.0388328	0.067576386	-0.08167367	0.022341462	-0.04179385	-0.056851164	-0.020247402	-0.12886164	0.11363033	0.052771077	0.12994769	-0.074113525	-0.07669657	-0.13232672	0.0285786	0.025743531	0.026877558	-0.09944003	0.007788162	0.0689624	-0.020562418	0.022278463	-0.01760136	-0.08986382	-0.035871726	0.054283127	0.04325788	0.020955434	-0.017790362	0.055984158	0.051574048	0.0733095	0.006402134
DS-094_1261	0.03670575	-0.021633444	-0.018420365	-0.020247413	-0.011364231	0.08981584	-0.089233816	-0.106874175	-0.07877561	0.13857885	-0.056158133	0.02649955	0.024798524	-0.01092321	0.016923355	0.10197506	-0.021759437	-0.07279048	-0.009033176	-0.09024186	0.021585438	0.025050523	0.0338707	-0.019176401	-0.08230367	0.023538485	-0.047463965	-0.094084926	-0.041100845	-0.06894741	-0.046959963	-0.040533826	-0.039399806	0.04728997	0.1359958	0.021207433	-0.105362155	-0.08104365	-0.08387872	0.038343787	0.027507566	0.0065281303	-0.023019474	-0.03606074	0.017805368	0.06379631	-0.06100925	-0.06705736	-0.05987522
DS-094_1262	-0.15412515	5.4300803E-4	-0.0055051134	-0.007332149	0.02007342	0.0286416	-0.057796177	-0.038391784	-0.056599155	-0.098558016	-0.033981696	-0.025413513	6.6901615E-4	0.06682037	-0.007206134	-0.0240275	0.04672296	-0.14322594	-0.060946245	-0.09584899	-0.06737237	-0.036123734	0.03752477	-0.024783498	-0.15273915	0.06423732	-0.043809876	0.11331532	0.05516513	-0.16716641	-0.052567083	-0.16653639	-0.045006923	-0.106496185	-0.017790359	-0.01218325	0.04647095	-0.021822449	0.095737964	0.12534857	-0.024405489	-0.11021324	0.01767936	0.060205247	-0.024846505	-0.07146746	0.06304029	-0.11897043	-0.028437577
DS-094_1263	-0.023397475	0.038658794	-0.1803967	0.021522434	0.058189195	0.048235	0.008103172	-0.111410275	0.00930019	0.03216966	-0.032910675	0.0034410753	0.07582955	-0.1358548	-0.024657493	-0.097045995	-0.0077731656	-0.123632535	0.07904262	-0.039210804	0.026310537	0.17795464	0.02933462	0.022593461	0.015033314	0.06530833	-0.03347769	0.031035632	-0.017853366	0.14878504	0.041115843	-0.026547551	0.011631245	0.03349268	-0.025980528	0.08149967	0.14015387	0.0070321383	0.031980645	0.0338077	-0.032595642	0.11312631	0.15766822	0.061276257	0.13366474	-0.061135247	-0.019239392	0.08584677	-0.018105369
DS-094_1264	0.048676006	-0.111536294	-0.00645012	-0.11015028	-0.20314015	0.046218958	-0.0031740582	0.053275086	-0.076066546	-0.016152322	-0.062710285	0.019947423	0.1664254	0.047352973	-0.08224067	-0.043494903	-5.2801956E-4	-0.08860382	0.002937065	0.060646243	0.06133925	0.018498389	0.008796182	0.048361	-0.033288673	-0.057103164	-0.007710152	0.03828079	-0.019869411	-0.121805504	-0.0072061513	-0.019302394	0.028137585	-0.06113525	0.101660095	-0.02238946	0.017742373	-0.022767458	0.0392258	-0.005253098	0.011694243	-0.08337471	0.0537791	-0.0055681067	-0.06283629	-0.02610653	-0.011994246	-0.1754826	-0.010860204
DS-094_1265	-0.09339191	-0.01281326	-0.037383754	-0.1410839	-0.06737236	0.0060241306	-0.015585319	-0.07953163	-0.11626137	0.036264744	-0.065860346	-0.0017250333	-0.021948446	0.016419338	-0.011301224	0.02744456	0.0148443	0.04716397	-0.0094741825	-0.053638108	-0.043683894	0.11722139	0.024168503	0.035949726	0.019128399	0.0786646	0.007662161	-0.02043642	-0.041541852	0.023223473	0.045210928	0.10720421	-0.0120572485	0.056110147	0.061465263	-0.090367846	0.088681825	0.048171997	0.073120505	-0.06397029	0.082633704	0.08943784	0.041367844	-0.008718174	0.06367031	-0.010734218	-0.061450258	0.034374703	0.13416874
DS-094_1266	0.09964406	0.05056604	-0.01104922	0.05195207	-0.068821415	-0.12508157	-0.026295532	0.030153623	0.03972982	-0.06705738	-0.0580482	-0.04948001	-0.014136279	-0.07764159	-0.068317406	-0.085138775	-0.005127101	0.101282075	-0.14984107	-0.10139306	-0.11922243	-0.13427976	0.050503053	-0.03958881	-0.07493253	0.07721559	0.0062131346	-0.012624259	-0.04299087	-0.07083745	0.043761887	-0.16281933	-0.004245087	-0.06573434	-0.041856855	0.028578592	-0.023901483	0.0930289	-0.03020163	-0.06541934	-0.039210793	0.04168286	-0.061954286	0.04539993	0.07148246	-0.01218324	-0.007332148	0.005142103	-0.080287635
DS-094_1267	0.041178845	0.02914561	0.10644818	-0.080602646	-0.062458273	-0.026106525	-0.17737262	-0.07461752	0.018309379	-0.079216614	0.059449226	0.03097264	0.15892828	0.09542296	-0.015648317	0.023097456	-0.008025169	-0.13314572	0.004701103	-0.0116792405	-0.020247411	0.057307176	0.010560225	-0.042486873	-0.05930821	-0.036816753	-0.12634158	0.11413435	4.1700708E-4	-0.018168377	0.022341458	0.07507353	-0.034926716	-0.1519831	-0.091060854	0.13681482	0.08433472	-0.058048178	0.09655696	0.09838403	-0.042108852	0.038784802	-0.120419465	-0.031587645	-0.03328868	0.0682694	0.008292169	-0.01627834	-0.046140946
DS-094_1268	0.022026453	-0.03631274	0.059512224	0.085468754	-0.081610665	0.09365893	-0.06686836	0.026625548	0.01767937	-0.11689138	0.0032520655	-0.1363588	0.010119215	0.10405415	0.020766424	-0.08866683	-0.06422232	-0.013380263	0.004071093	0.08956383	-0.04866099	-0.082240686	0.10254211	0.0031890653	-0.08772179	-0.009663207	-0.025098504	-0.05319709	0.009048177	-0.009537196	-0.16351233	-0.13856383	0.029271599	0.004827106	-0.008340168	-0.06756138	-0.11078027	0.061717264	-0.08003565	0.023664493	-0.061261248	-0.017412357	-0.009915205	0.0048271017	-0.07096344	0.03985582	-0.038643792	-0.10952026	-0.08381572
DS-094_1269	0.04981001	0.028515583	0.03172866	0.02064043	-0.07234949	-0.045258924	-0.11317432	-0.093769915	0.01767936	-0.024279494	0.031035632	0.048865005	0.019380394	-0.08116966	-0.016278334	0.03172864	-0.02717756	-0.041163847	-0.014451299	-0.030831635	0.0069061406	0.028893594	0.102542095	-0.07090046	0.004890108	0.027381552	-0.062143277	0.020892423	-0.12060847	-0.028059574	-0.052378066	-0.055213146	-0.06334029	-0.01369528	-0.07316851	-0.002733061	0.07444352	-0.04015583	0.00331506	0.042186856	-0.052000064	0.093721926	-0.028437588	0.023349475	-0.033918697	0.07690059	-0.038643796	-0.007647161	-0.018987391
DS-094_1270	0.028641589	-0.0019140429	-0.09131287	-0.056095142	0.017616361	0.026184542	-0.023208477	0.0054571196	0.052078065	-0.13805982	6.0601416E-4	-0.018609382	-0.1314447	-0.13012168	-0.037446763	0.019821402	-0.029823612	0.076585576	0.06625336	0.059134208	0.07834961	-0.0015360372	0.016545342	0.046848964	-0.04406189	-0.012309253	0.12043448	0.027507557	-0.0121202525	0.117473416	-0.14763603	-0.0022920407	0.017364355	-0.04412491	-0.122120515	0.0038820729	-0.12268751	0.0683324	-0.03637574	0.06732438	-0.14725801	0.016986344	-0.0033000677	0.029964618	0.046785966	0.12056046	-0.05055104	-0.028815595	-0.021633439
DS-094_1271	0.059701227	-0.007899166	0.023097474	0.049053997	0.020892447	-0.0446289	-0.103283115	0.02725556	0.046092942	0.041178845	0.07797161	-0.03385569	0.07557755	-0.015711317	-0.04343189	-0.050992053	0.047541965	0.089122824	0.060268242	0.0068431315	0.053842105	-0.09087186	0.06612735	0.013080265	-0.013002266	0.074317515	0.0033150683	-0.03404471	0.04672294	0.07444352	-0.1258376	-0.100889064	-0.10901624	0.014718296	0.038595784	0.06272528	-0.23054574	-0.058048204	-0.13497278	0.033555686	-0.042108852	0.0017400401	-0.04632995	0.023979492	-0.014766306	0.17014247	-0.0102302125	-0.0533231	-0.046140943
DS-094_1272	-0.014199285	-0.109583244	-0.050803035	-0.14524198	0.039603807	-0.016656334	0.0636073	-0.009600191	-0.046329945	0.032106664	-0.05149605	-0.05218906	-0.10019605	0.067828394	-0.2284667	-0.06006424	0.029208595	0.37640876	0.04193486	0.03481571	0.016986342	-0.053638104	-0.06334029	0.05031403	-0.0035520669	-0.027366562	-0.052063063	-0.024594497	-0.16609539	-0.11985247	-0.16269337	-0.008088161	-0.1366108	-0.0036150778	0.057307176	-0.029697604	0.06600135	-0.030075617	0.013395271	-0.04960601	-0.004875098	-0.0073321457	-0.009096188	-0.059182208	0.03172865	0.04993603	-0.08413074	-0.11796242	-0.008907181
DS-094_1273	0.038343795	0.08187769	-0.007521154	0.07400253	-0.018987382	0.045147933	-0.1616853	0.015159319	0.12660861	-0.05426811	-0.11934845	-0.073735505	-0.029130591	-0.074113496	0.083389714	-0.109394245	-0.06642736	0.049243018	0.1315227	0.096619986	0.004701111	0.026688548	-0.103409104	-0.0082771685	-0.034359694	0.0066541396	-0.064348295	-0.055402134	-0.08576876	0.03456371	-0.14719503	-0.09446293	0.008544169	-0.025161512	-0.09389592	-0.023460476	0.03519373	0.040989846	-0.04519592	0.10481013	-0.035682715	0.06373331	-0.07694858	-0.034422692	-0.026862554	-0.03643874	-0.0038040604	-0.046896957	-0.04897599
DS-094_1274	0.038217794	-0.18682282	-0.07247548	-0.037257772	0.027192557	-0.047589976	0.032673676	-0.0034890748	-0.06800239	0.038217787	-0.03612374	0.04653395	-0.010734217	-0.018672371	-0.07417653	-0.10952026	-0.06655337	0.27138555	0.06656836	-0.05168508	-0.07877561	-0.047526974	0.007599162	-0.026925547	0.039603826	-0.03977782	-0.027429558	-0.074050516	0.0345007	0.0066541294	-0.10101507	-0.01123824	-0.09345493	0.011757233	0.026373547	-0.069892436	-0.039021794	0.031602647	-0.10088908	0.012072259	0.010497213	-0.066049345	-0.049291015	-0.09937703	0.019317398	0.019002384	-0.05023603	0.027066551	0.043509897
DS-094_1275	-0.057670183	0.069214426	0.0075991675	0.07060044	-0.13352375	0.07879063	-0.06321429	0.058063194	-0.10832323	-0.09471493	-0.09496694	-0.040092807	0.0045120968	0.033618696	-0.0033630652	0.00759915	-0.04204587	0.12919165	0.09107587	-0.036438745	0.0012990367	-0.06006423	-0.06976642	0.043887902	0.07337251	0.012513262	-0.021444438	-0.0032370745	-0.107693195	0.0033780723	-0.048723992	-0.07934262	-0.013380264	0.027003556	0.023097483	-0.08242969	0.07809761	0.037587777	-0.030075625	0.008796191	-0.057607178	-0.050803035	0.13265672	-0.1026531	-0.07657057	0.06203228	-0.016467342	0.023790486	0.16989051
DS-094_1276	0.040485833	0.019191394	0.050188042	0.011316235	-0.044628907	0.06581235	-0.020625418	-0.10309411	0.06392232	-0.061387252	0.0031890608	-0.025287513	0.019317402	0.029901622	0.048486996	-0.051685065	0.009804203	-0.03196565	-0.07934262	-0.012372252	-0.057985187	-0.11934842	0.05617316	0.0031260587	-0.041478842	-4.6500875E-4	0.0581892	-0.08104366	-0.018798381	-3.3899813E-4	-0.015396305	-0.036753755	-0.044880915	0.060331237	0.01011921	0.01572633	2.9101025E-4	-0.0031740637	-0.03379269	-0.05974922	-0.042801876	0.010308212	-0.1118513	0.0047641043	0.012324258	-0.0065131276	-0.010923224	-0.044754915	-0.11166229
DS-094_1277	-0.12533358	-0.0725385	0.023286482	0.1511161	0.030342622	-0.09074585	-0.13087767	-3.3900255E-4	0.06480433	-0.08828879	0.041115835	0.021900447	-0.026106535	-0.024783496	0.18828684	-0.04154187	-0.054142103	-0.031083653	-0.041415844	-0.020751419	-0.094147936	-0.03511572	-0.03555673	0.059575226	-0.022074455	-0.04588895	0.04981001	-0.061639264	0.037650768	0.22281158	-0.07008144	-0.119222455	0.048612997	0.07047443	-0.081610665	-0.12230952	-0.035871737	-0.1504711	0.050440043	0.024483511	0.07847561	0.020451417	-0.08318572	0.042690877	0.040989842	-0.05193706	0.008481174	-0.034611724	-0.018168373
DS-094_1278	0.029145598	-0.084760725	-0.025980532	-0.05559114	-4.0200233E-4	0.017427355	0.04212387	-0.040344823	-0.01224624	0.029145595	-0.12854664	0.06524534	-0.12167948	-0.046266932	-0.10177107	-0.0815477	0.016986359	0.27157456	0.048235	-0.11632438	-0.078586616	-0.065860346	0.109661266	-0.05452011	0.049054023	-0.021066435	-0.017979363	-0.08312271	-0.09496695	-0.002418048	0.010308213	-0.1314447	-0.056221146	0.06751339	0.035823736	-0.0048750965	-0.020310415	0.068836406	-0.008088158	-0.0155223105	-0.08192567	-0.05659916	0.015726319	-0.08066564	-0.10088907	6.6901837E-4	-0.12413654	-0.065356344	0.07148247
DS-094_1279	-0.0782716	-0.09030486	-0.022263452	0.10556618	0.08666578	-0.09925103	0.11993046	0.14859606	0.06556035	0.060646243	-0.06926241	-0.07921662	0.0116942385	-0.024027478	-0.13509877	0.0055201016	-0.06264728	0.015978323	-0.012876261	-0.06630136	-0.06560835	0.021207431	-0.02553952	-0.041541852	0.052771088	0.05674016	-0.106874175	0.031728644	0.03840679	0.019821402	-0.1711985	-0.0073321504	-0.08954883	-0.06768738	-0.025287513	-0.047463972	0.020451425	0.03550873	0.023412472	0.006717142	-0.041163843	-0.015837323	0.18614481	0.024924511	0.051007036	0.004386101	0.009237187	-0.024594506	0.0011100263
[truncated: 98 more columns]
