# Supplementary material for: Drought Sensitivity of Norway Spruce at the Species’ Warmest Fringe: Quantitative and Molecular Analysis Reveals High Genetic Variation Among and Within Provenances
Source: G3 (Bethesda). 2018 Feb 9;8(4):1225–45. doi: 10.1534/g3.117.300524 (PMC5873913; doi:10.1534/g3.117.300524)
Supplement: Supplementary file 23 [file 1225FileS5.xlsx]

## Sheet: MLM ALL PROVENANCES
Trait	Marker	Chr	Pos	df	F	p	add_effect	add_F	add_p	dom_effect	dom_F	dom_p	errordf	MarkerR2	Genetic Var	Residual Var	-2LnLikelihood
Scen1	None			0	NaN	NaN	NaN	NaN	NaN	NaN	NaN	NaN	125	NaN	0.00698	0.19635	154.343
Scen1	00812-N10-546	0	0	2	1.35443	0.26204	0.35997	2.54258	0.11347	-0.4009	2.56046	0.11222	120	0.0222	0.00364	0.19796	148.132
Scen1	0091-N13-564	0	0	1	0.34148	0.56006	NaN	NaN	NaN	NaN	NaN	NaN	123	0.00279	0.00225	0.19964	151.019
Scen1	0276-A13-665	0	0	2	0.76002	0.46997	-0.073437	0.69548	0.40602	-0.15353	1.50018	0.22312	117	0.01291	0.00739	0.19183	141.999
Scen1	GCAT-2.0-GQ0072.B3.r-I18-EPB-04	0	0	2	0.11472	0.89171	0.02597	0.12977	0.71929	0.04044	0.19623	0.65857	123	0.00187	0.01039	0.19598	153.586
Scen1	GQ0192-L02.1.1197	0	0	2	3.45335	0.03477	-0.16932	4.09515	0.04519	-0.26475	6.57524	0.01155	123	0.05346	0.00994	0.18574	147.106
Scen1	GQ0201-C19.2.1446	0	0	1	0.13138	0.71764	NaN	NaN	NaN	NaN	NaN	NaN	122	0.00108	0.00098949	0.20228	151.609
Scen1	GQ02757-D12.1.485	0	0	1	1.3499	0.24755	NaN	NaN	NaN	NaN	NaN	NaN	124	0.01083	0.00294	0.1998	153.774
Scen1	GQ02908-P12.4.1284	0	0	2	0.25412	0.77601	0.13566	0.35402	0.55295	0.17049	0.49275	0.48404	123	0.00414	0.00399	0.20179	153.339
Scen1	GQ03111-E13.1.1009	0	0	1	0.01495	0.90288	NaN	NaN	NaN	NaN	NaN	NaN	124	0.00012126	0.00809	0.1969	155.083
Scen1	GQ03125-C23.1.228	0	0	2	0.3527	0.70354	0.00707	0.02173	0.88307	0.11328	0.70256	0.40363	118	0.00598	0.00952	0.19762	148.754
Scen1	GQ03233-K20.2.497	0	0	2	0.01121	0.98885	0.00917	0.00571	0.9399	-0.0036815	0.00065309	0.97965	121	0.00018668	0.00255	0.20659	152.781
Scen1	GQ03326-A22.1.435	0	0	1	1.14022	0.2877	NaN	NaN	NaN	NaN	NaN	NaN	124	0.00916	0.00613	0.19696	153.964
Scen1	GQ03405-C07.1.353	0	0	1	1.1603	0.28378	NaN	NaN	NaN	NaN	NaN	NaN	110	0.01052	1.9479e-06	0.19479	132.027
Scen1	GQ04004-P04.1.1617	0	0	2	0.93284	0.39622	0.08282	1.85381	0.17585	0.04941	0.31854	0.57352	123	0.01503	0.00913	0.19448	151.956
Scen1	GQ04007-I21.1.38	0	0	2	0.0299	0.97055	-0.0047898	0.00752	0.93104	0.01967	0.05544	0.81425	123	0.00048885	0.00833	0.19826	153.769
Scen1	GQ04009-I18.1.1029	0	0	1	0.48954	0.48547	NaN	NaN	NaN	NaN	NaN	NaN	123	0.00399	0.00207	0.20312	152.994
Scen1	NODE-10691-length-922-cov-115.009758-679	0	0	2	0.88782	0.41426	0.09688	1.7029	0.19443	-0.056201	0.39119	0.53287	120	0.01466	0.00301	0.2037	151.102
Scen1	ss538941326	0	0	2	0.21485	0.80696	0.047	0.38594	0.5356	-0.049826	0.25958	0.61133	123	0.0035	0.01115	0.19491	153.379
Scen1	ss538942861	0	0	2	1.19826	0.3053	-0.15679	0.95538	0.33032	0.0326	0.03209	0.85814	121	0.01954	0.0008989	0.20025	148.1
Scen1	ss538943613	0	0	2	0.3787	0.68558	0.05214	0.66377	0.41687	-0.056416	0.36642	0.54612	119	0.00636	2.0226e-06	0.20226	146.284
Scen1	ss538943995	0	0	2	0.04303	0.9579	0.02615	0.0737	0.78648	-0.032041	0.07141	0.78974	123	0.00070332	0.00724	0.19929	153.756
Scen1	ss538945521	0	0	2	1.42034	0.2458	-0.0301	0.26489	0.60776	0.13054	2.59032	0.11024	117	0.02386	0.00409	0.19291	140.732
Scen1	ss538948434	0	0	2	0.56986	0.56718	-0.1523	0.44328	0.50687	0.04344	0.02849	0.86625	117	0.0097	0.00206	0.20533	146.705
Scen1	GQ03712-F05.1.170	141	31872	2	0.86479	0.42371	-0.019339	0.06095	0.80542	0.11888	1.45948	0.22935	123	0.01395	0.00254	0.20122	152.141
Scen1	MA_187g0010-300-[T_C]	187	27395	2	1.2312	0.29563	0.02031	0.04713	0.82851	-0.14968	1.65704	0.2005	120	0.02024	0.00931	0.18537	143.923
Scen1	GQ03803-H04.1.701	255	12387	2	1.10921	0.33312	0.1469	0.42349	0.51642	0.02484	0.01088	0.91709	123	0.01782	0.01873	0.18488	151.759
Scen1	MA_469g0010-218-[G_A]	469	10287	2	0.6794	0.50883	-0.025625	0.16796	0.68265	0.09051	1.22573	0.27042	123	0.01099	0.01044	0.19405	152.493
Scen1	GQ03101-E14.1.1026	713	3963	2	1.43414	0.24231	0.16055	0.99871	0.3196	0.02099	0.01337	0.90814	123	0.02292	0.00554	0.19636	150.999
Scen1	MA_745g0010-1102-[C_G]	745	15726	2	0.64203	0.52799	-0.072368	1.28243	0.25967	0.0306	0.12147	0.72805	123	0.01039	2.0455e-06	0.20455	152.613
Scen1	PGLM2-0828	763	39818	2	1.78766	0.17171	0.13933	1.11615	0.29284	0.28574	3.25697	0.07359	123	0.02841	0.01058	0.19031	150.308
Scen1	GQ03232-M17.1.905	769	2641	2	0.52923	0.59044	0.14344	0.65117	0.4213	-0.19159	1.02323	0.31381	120	0.00881	2.0482e-06	0.20482	150.023
Scen1	FCL918Contig1-269	806	4725	2	0.48993	0.61387	-0.15161	0.44366	0.50662	0.04372	0.02719	0.86929	123	0.00795	0.0038	0.20119	152.869
Scen1	GQ02903-E13.2.1137	1262	75814	2	0.13098	0.87736	0.02856	0.17546	0.67604	0.04068	0.19899	0.65633	123	0.00214	0.00583	0.20037	153.576
Scen1	FCL220Contig1-502	1325	21900	1	4.49195	0.03607	NaN	NaN	NaN	NaN	NaN	NaN	124	0.03515	0.00628	0.19147	150.686
Scen1	GQ04003-I17.1.670	1985	6938	1	0.08743	0.76797	NaN	NaN	NaN	NaN	NaN	NaN	124	0.00070866	0.00639	0.19844	155.009
Scen1	208PG06742k	2017	24372	1	0.10437	0.7472	NaN	NaN	NaN	NaN	NaN	NaN	124	0.00084589	0.0074	0.19742	154.983
Scen1	AP2L3-2319	2193	67395	2	0.10321	0.90201	-0.024329	0.11659	0.73335	0.03901	0.17821	0.67367	122	0.0017	0.00989	0.19776	154.118
Scen1	AP2L3-2842	2193	67918	2	1.37882	0.25577	-0.36257	2.57447	0.11119	-0.39682	2.69482	0.10325	123	0.02205	2.0213e-06	0.20213	151.164
Scen1	AP2L3-2907	2193	67983	2	0.35088	0.70478	0.04515	0.36457	0.5471	0.07885	0.65806	0.41883	123	0.00571	0.00753	0.19797	153.123
Scen1	GQ03110-O16.1.1284	2382	21967	2	0.46389	0.62994	-0.13555	0.35293	0.55356	0.22281	0.77582	0.38015	123	0.00753	0.01142	0.19382	152.923
Scen1	GQ03110-O16.1.1413	2382	22096	1	1.01863	0.31482	NaN	NaN	NaN	NaN	NaN	NaN	124	0.0082	0.01557	0.18811	154.15
Scen1	CDF1-20-1232	2430	9488	2	3.31484	0.03978	0.06947	0.47685	0.49122	-0.15527	1.5427	0.2167	118	0.05354	1.9007e-06	0.19007	138.777
Scen1	CDF1-20-1087	2430	9633	2	0.34398	0.70963	0.02546	0.0369	0.84799	-0.10816	0.44236	0.50724	123	0.0056	0.01185	0.19382	153.185
Scen1	CDF1-20-904	2430	9816	2	0.24719	0.78139	0.14567	0.41553	0.5204	0.11085	0.20178	0.65409	122	0.00406	0.00797	0.19532	151.571
Scen1	GQ02906-J22.1.1371	2442	5417	2	4.19346	0.01733	-0.028028	0.27793	0.59902	0.24517	8.3614	0.00454	123	0.06417	1.934e-06	0.1934	145.78
Scen1	GQ02803-D18.1.563	2796	36264	2	0.00214	0.99786	-0.0037684	0.00265	0.95901	0.00663	0.00374	0.95133	123	3.5038e-05	0.00689	0.19976	153.834
Scen1	GQ02010-N16.1.333	2847	8102	1	0.3887	0.53414	NaN	NaN	NaN	NaN	NaN	NaN	124	0.00314	0.00819	0.19617	154.709
Scen1	GQ03819-A23.1.914	2921	2912	2	1.7639	0.17572	-0.15855	0.98171	0.32374	-0.0059508	0.00106	0.97403	123	0.02804	0.00532	0.19552	150.359
Scen1	GQ03220-N20.1.31	3117	5471	2	0.3263	0.72221	-0.030806	0.25957	0.61133	0.03891	0.20593	0.65078	123	0.00531	0.01393	0.1919	153.216
Scen1	FCL1803Contig1-628	3117	5635	2	4.73273	0.01048	0.10929	0.95011	0.33162	0.37869	7.44663	0.0073	123	0.07183	1.9182e-06	0.19182	144.775
Scen1	GQ02829-I09.1.1412	3303	1440	2	1.46495	0.23513	-0.088721	2.37006	0.12627	0.04019	0.24426	0.62204	123	0.0234	2.0185e-06	0.20185	150.996
Scen1	208pg10156a	3303	2189	2	0.57188	0.56597	0.1439	0.7908	0.37561	0.21268	1.13529	0.28875	123	0.00927	0.01217	0.19275	152.718
Scen1	PabiesKN4b-337	3586	16857	2	0.37064	0.69107	-0.019958	0.06186	0.804	0.08796	0.66631	0.41593	123	0.00603	0.01036	0.19516	153.093
Scen1	PabiesKN4b-449	3586	16969	2	0.09636	0.90821	0.02539	0.11172	0.73877	0.00597	0.00326	0.95454	121	0.0016	0.01313	0.18808	147.989
Scen1	01687n	3586	18249	2	1.51955	0.22292	0.04422	0.11262	0.73775	0.11553	0.57329	0.45041	123	0.02425	0.00832	0.19336	150.832
Scen1	PGLM2-1300	3619	31659	2	0.38579	0.68074	-0.053427	0.64869	0.42215	0.00158	0.0003056	0.98608	123	0.00627	0.00327	0.20208	153.084
Scen1	GQ03004-K06.1.1360	3651	33020	1	0.04557	0.83132	NaN	NaN	NaN	NaN	NaN	NaN	124	0.00036949	0.00693	0.19798	155.053
Scen1	GQ03004-K06.1.615	3651	34078	1	0.58719	0.44497	NaN	NaN	NaN	NaN	NaN	NaN	124	0.00474	0.00788	0.19615	154.513
Scen1	FCL2200Contig1-234	3663	11283	2	0.24814	0.78064	0.06317	0.43518	0.5107	0.0789	0.36104	0.54904	123	0.00404	0.01092	0.19502	153.325
Scen1	GQ04002-L18.1.512	3703	6599	2	0.19958	0.81934	0.03838	0.33514	0.56371	0.03291	0.14986	0.69935	123	0.00325	0.00798	0.19803	153.44
Scen1	NODE-7429-length-789-cov-76.940430-146	3845	24395	2	0.08085	0.92239	0.00197	0.00094943	0.97547	-0.034618	0.16009	0.68982	116	0.0014	0.00703	0.20732	150.225
Scen1	FCL1104Contig1-834	4218	22501	2	0.62456	0.5372	0.07453	1.13305	0.28923	-0.018102	0.03904	0.84371	123	0.01011	0.00481	0.19973	152.589
Scen1	GQ02901-G01.3.1015	4218	22820	1	0.3088	0.57948	NaN	NaN	NaN	NaN	NaN	NaN	118	0.00263	0.01894	0.18852	148.777
Scen1	GQ03010-E07.1.207	4338	37057	2	0.78935	0.45644	0.04494	0.4974	0.48199	0.10759	1.49128	0.22437	123	0.01275	0.00527	0.19874	152.263
Scen1	PGLM2-0013	4355	20868	1	3.57389	0.06113	NaN	NaN	NaN	NaN	NaN	NaN	120	0.02909	0.02926	0.16975	145.863
Scen1	ss538948281	4370	14743	2	1.21073	0.30153	0.10726	1.80307	0.18183	-0.017529	0.02883	0.86546	123	0.01942	0.0101	0.19263	151.452
Scen1	GQ03216-K15.1.64	4402	3788	2	0.98878	0.37499	-0.090264	1.886	0.17217	-0.088689	0.77367	0.38081	123	0.01592	0.01677	0.18707	151.973
Scen1	PGLM2-0610	4448	29781	2	5.68817	0.00435	-0.37424	11.3756	0.00099767	-0.34163	5.47678	0.02089	123	0.08509	0.00153	0.18751	142.99
Scen1	NODE-32475-length-733-cov-91.013641-619	4671	40177	2	1.198	0.30532	0.09567	2.26944	0.13453	-0.019199	0.04916	0.8249	123	0.01922	0.00199	0.20069	151.483
Scen1	PabiesFT1-911	4742	5601	2	0.27548	0.75968	-0.055167	0.32272	0.57102	0.0861	0.54294	0.46263	123	0.00449	0.00897	0.19682	153.265
Scen1	PabiesFT1-1050	4742	5749	2	0.18539	0.83101	-0.019644	0.06521	0.79887	0.03158	0.1001	0.75225	122	0.00305	0.00943	0.19405	151.675
Scen1	PabiesFT1-1718	4742	6557	2	0.79007	0.45618	0.036	0.38643	0.53537	-0.079358	0.90287	0.34394	120	0.01309	0.01381	0.18627	147.095
Scen1	PabiesFT1-2215	4742	7052	2	0.44752	0.64025	0.05014	0.5773	0.44884	-0.069871	0.64502	0.42346	123	0.00727	0.00993	0.19531	152.938
Scen1	MA_4912g0010-792-[T_C]	4912	8751	2	0.45862	0.63324	-0.061894	0.91711	0.34013	0.0184	0.04821	0.82657	123	0.00744	0.00144	0.20369	152.957
Scen1	MA_4938g0010-29649-[G_T]	4938	48389	2	0.19843	0.82028	0.0347	0.08832	0.76682	-0.022227	0.02408	0.87694	123	0.00324	0.01063	0.19547	153.438
Scen1	GQ02903-B08.1.32	4952	66456	1	0.62886	0.4293	NaN	NaN	NaN	NaN	NaN	NaN	124	0.00508	0.01025	0.19379	154.486
Scen1	MA_5151g0020-1527-[T_G]	5151	3490	2	1.38883	0.25328	-0.15873	2.73824	0.10054	0.11607	1.03455	0.3111	123	0.02221	0.00962	0.19252	151.094
Scen1	GQ03505-D09.1.1760	5176	28853	2	1.32373	0.26993	0.13935	2.4083	0.12328	0.15638	1.94889	0.16524	123	0.02119	0.00472	0.19753	151.21
Scen1	GQ03519-N24.1.1051	5341	32810	2	1.91946	0.15109	0.13348	1.98682	0.16122	0.24099	3.81447	0.0531	123	0.03043	0.00036207	0.20002	150.105
Scen1	GQ0167-M11.1.152	5471	2297	2	0.01779	0.98237	-0.016277	0.01938	0.8895	0.02554	0.03544	0.85099	123	0.00029091	0.00703	0.19958	153.795
Scen1	NODE-8213-length-677-cov-110.974892-555	5653	34151	2	0.73443	0.48191	0.02499	0.10829	0.74267	0.07951	0.71852	0.3983	122	0.01196	0.00612	0.19906	152.719
Scen1	GQ03103-A11.1.819	5701	12137	2	0.4913	0.61304	0.0749	0.93444	0.33562	-0.072377	0.53006	0.46797	123	0.00797	0.01209	0.1931	152.876
Scen1	0298-B02-502	5838	14472	2	0.78242	0.4596	0.07597	1.54746	0.21592	-0.059735	0.33052	0.56642	122	0.01274	0.00020913	0.20487	152.677
Scen1	FCL1441Contig1-566	5904	5486	2	0.85725	0.42687	0.04754	0.12666	0.72253	0.07666	0.2531	0.61581	123	0.01383	0.00108	0.20273	152.172
Scen1	GQ03201-F12.1.693	5933	13633	2	2.89688	0.059	-0.099821	3.09329	0.08112	-0.15561	3.6411	0.05872	123	0.04524	0.0145	0.18312	148.176
Scen1	ss538952852	6168	26958	2	1.50446	0.22623	-0.3641	2.60066	0.1094	-0.41989	3.00328	0.08562	123	0.02402	0.01131	0.19052	150.893
Scen1	pa08pg12383d	6179	29131	2	2.02257	0.13676	0.0066	0.00997	0.92063	-0.16421	3.72227	0.05603	122	0.03228	1.9754e-06	0.19754	148.149
Scen1	GQ03404-F11.1.297	6288	12176	2	0.38947	0.67825	0.06167	0.3475	0.55662	-0.11252	0.77379	0.38078	123	0.00633	0.01048	0.19497	153.071
Scen1	PaP10823	6359	27040	2	0.92705	0.39849	0.1606	0.5017	0.48011	0.04633	0.03692	0.84795	123	0.01494	0.00826	0.19534	152.001
Scen1	0298-A19-117	6362	24513	2	0.67898	0.50904	-0.12935	0.91709	0.34014	0.18956	1.35088	0.24739	123	0.01098	0.00816	0.19625	152.489
Scen1	0298-A19-198	6362	24626	2	0.54718	0.57999	0.13243	0.95881	0.32942	0.16104	0.99631	0.32018	123	0.00887	0.00818	0.19667	152.752
Scen1	0298-A19-460	6362	24895	2	0.67898	0.50904	-0.12935	0.91709	0.34014	0.18956	1.35088	0.24739	123	0.01098	0.00816	0.19625	152.489
Scen1	0298-A19-965	6362	25400	2	0.07185	0.93071	-0.013598	0.03437	0.85326	0.05376	0.14296	0.70607	113	0.00128	0.0378	0.1684	140.079
Scen1	0298-A19-1149	6362	25584	2	0.56355	0.57067	-0.13164	0.94469	0.33301	0.16933	1.03998	0.30986	122	0.00921	0.00319	0.20262	153.111
Scen1	0298-A19-1246	6362	25681	2	0.53113	0.58929	-0.13324	0.97095	0.32639	0.15675	0.90986	0.34204	123	0.00861	0.00812	0.19678	152.784
Scen1	0298-A19-1767	6362	26201	2	0.53113	0.58929	-0.13324	0.97095	0.32639	0.15675	0.90986	0.34204	123	0.00861	0.00812	0.19678	152.784
Scen1	0298-A19-1865	6362	26299	2	0.87571	0.41919	0.02218	0.11263	0.73775	0.09183	1.03031	0.31211	122	0.01424	0.01408	0.19082	152.405
Scen1	FCL2744Contig1-114	6659	22173	1	0.0135	0.90773	NaN	NaN	NaN	NaN	NaN	NaN	112	0.00012124	2.0276e-06	0.20276	138.884
Scen1	PaPHYO-RIII336	6718	19707	2	1.09168	0.33891	-0.058041	0.05628	0.81287	0.19212	0.60055	0.43987	123	0.01754	0.00743	0.19561	151.675
Scen1	PaPHYO-RII283	6809	4188	2	2.75033	0.06787	-0.37993	2.89933	0.09116	-0.22597	0.92401	0.33833	123	0.04305	0.01153	0.18638	148.466
Scen1	PaPHYO-RIII510	6809	4787	2	0.11432	0.89207	-0.037502	0.12545	0.72381	0.00288	0.00049489	0.98229	123	0.00187	0.00546	0.2008	153.597
Scen1	PaPHYO-RV160	6809	5434	2	0.71393	0.49175	-0.15229	1.32983	0.25109	0.1118	0.49794	0.48175	123	0.01154	0.01018	0.19418	152.431
Scen1	MA_6960g0010-272-[G_T]	6960	10180	2	2.36229	0.0985	0.13657	0.7273	0.39543	-0.086069	0.2063	0.65049	123	0.0372	0.00821	0.19078	149.191
Scen1	GQ04007-J05.1.517	7273	48101	2	0.49958	0.60803	-0.01205	0.04634	0.82993	-0.080305	0.95739	0.3298	122	0.00817	0.00354	0.19891	151.107
Scen1	PGLM2-0395	7312	27349	2	0.16165	0.85092	0.03574	0.31313	0.57679	0.00949	0.01185	0.91351	123	0.00264	0.00805	0.19809	153.523
Scen1	GQ03812-F08.1.123	7880	20633	2	1.22837	0.29636	0.16204	1.51311	0.22103	0.06282	0.16671	0.68377	123	0.0197	0.01231	0.19046	151.432
Scen1	P14203-2	8032	31150	1	0.13152	0.71749	NaN	NaN	NaN	NaN	NaN	NaN	124	0.00107	0.00852	0.19628	154.962
Scen1	GQ03806-O09.1.555	8052	42129	2	0.19911	0.81973	-0.002389	0.00162	0.96797	0.0522	0.38985	0.53355	123	0.00325	0.00556	0.20042	153.438
Scen1	GQ03126-G24.1.91	8069	21884	2	0.90807	0.40605	-0.0093237	0.02437	0.87621	0.10988	1.80021	0.18222	121	0.01491	0.00528	0.20089	151.06
Scen1	FCL1145Contig1-703	8117	18958	2	0.72817	0.48488	-0.064425	0.8023	0.37217	-0.1088	1.32692	0.25161	123	0.01177	0.00792	0.19633	152.38
Scen1	GQ03806-O22.1.379	8201	17298	2	0.89235	0.41235	-0.076868	0.54753	0.46075	0.03243	0.06273	0.80266	123	0.01438	0.00126	0.20243	152.101
Scen1	GQ04106-E11.1.745	8503	33155	2	0.57189	0.56596	-0.015956	0.03169	0.859	-0.082053	0.4976	0.4819	123	0.00927	0.01762	0.18766	152.797
Scen1	GQ03812-N05.1.1932	8514	13106	2	2.969	0.05508	0.0347	0.33351	0.56466	0.2049	5.91149	0.0165	123	0.04631	0.0128	0.1845	148.027
Scen1	NODE-27087-length-1656-cov-61.681160-256	8534	31945	2	0.26261	0.76948	-0.049763	0.22526	0.63592	-0.0042916	0.00114	0.97314	122	0.00432	0.0063	0.20075	153.824
Scen1	MA_8546g0010-230-[A_T]	8546	33754	2	0.62739	0.5357	-0.037122	0.10166	0.7504	-0.057966	0.18857	0.66487	123	0.01016	2.046e-06	0.2046	152.642
Scen1	FCL255Contig1-2878	8643	5138	1	1.72236	0.19183	NaN	NaN	NaN	NaN	NaN	NaN	124	0.01378	2.0219e-06	0.20219	153.442
Scen1	GQ0011.B3.r-A10.1-523	8764	35753	2	0.56121	0.57199	-0.14075	1.07104	0.30276	0.10647	0.5234	0.47078	123	0.0091	0.00697	0.19781	152.723
Scen1	WS03218-F09.1.611	8775	13753	2	0.12601	0.88172	-0.028314	0.2404	0.6248	0.00948	0.01371	0.907	123	0.00206	0.00655	0.19968	153.565
Scen1	0107-H21-335	9293	21616	2	0.36327	0.69615	-0.058065	0.71239	0.4003	-0.049337	0.26094	0.6104	123	0.00591	0.00517	0.20025	153.121
Scen1	0107-H21-218	9293	21733	2	1.0126	0.36631	-0.10506	0.42353	0.5164	-0.23307	1.55122	0.21534	123	0.01629	0.00226	0.20102	151.851
Scen1	0107-H21-137	9293	21814	2	2.88636	0.0596	-0.089837	0.3221	0.57139	-0.35095	3.42047	0.06681	123	0.04508	0.00555	0.19176	148.201
Scen1	GQ0049-P21.1.78	9458	23486	2	1.12354	0.32855	-0.19813	2.24661	0.13656	-0.18208	1.39513	0.2399	120	0.01849	0.00396	0.19843	148.592
Scen1	08525f	9556	74092	1	0.47184	0.49344	NaN	NaN	NaN	NaN	NaN	NaN	124	0.00381	0.00689	0.19731	154.623
Scen1	WS-2.0-GQ0074.TB-H08.1-678	10141	13133	2	0.01285	0.98723	0.00859	0.00916	0.92392	-0.017169	0.02559	0.87319	118	0.00021909	2.006e-06	0.2006	145.085
Scen1	00812-N10-409	10245	29091	2	0.50046	0.6075	-0.13417	0.3521	0.55404	0.22629	0.81208	0.3693	122	0.00819	2.0245e-06	0.20245	151.121
Scen1	GQ0032-C03.1.474	10407	29655	2	0.03385	0.96673	-0.011011	0.02042	0.88661	0.01111	0.01082	0.91733	123	0.00055333	0.00608	0.20045	153.759
Scen1	Pabies1391-224	10591	11383	2	0.17356	0.84088	0.13274	0.33697	0.56265	0.14158	0.29925	0.58535	123	0.00283	0.00749	0.1986	153.49
Scen1	Pabies1391-413	10591	11572	2	0.20364	0.81603	-0.12981	0.32228	0.57128	0.16588	0.40353	0.52646	123	0.00332	0.00662	0.19935	153.431
Scen1	GQ02905-A02.2.1815	10604	81475	2	0.22067	0.8023	0.05835	0.37199	0.54306	0.08127	0.33748	0.56236	123	0.0036	0.00301	0.20289	153.412
Scen1	GQ02905-A02.2.1381	10604	82582	2	3.12802	0.04734	-0.18387	1.34813	0.24787	-0.021216	0.01463	0.90394	123	0.04868	0.01733	0.1798	147.854
Scen1	GCAT-2.0-GQ0046.B3-L09-EPB-03	10667	4605	2	0.06692	0.93531	0.01714	0.09723	0.75571	0.01761	0.04645	0.82972	123	0.00109	0.00762	0.19883	153.708
Scen1	NODE-2123-length-511-cov-47.931507-246	10845	10144	2	0.25522	0.77516	0.10796	0.44165	0.50758	-0.12824	0.4956	0.48278	123	0.00416	0.00861	0.19723	153.322
Scen1	GQ0168-M01.1.662	10879	43224	2	0.00516	0.99485	0.00338	0.00275	0.95825	-0.0057478	0.00451	0.94657	122	8.5278e-05	0.00887	0.1991	154.326
Scen1	08pgb17m	11327	20794	2	0.30871	0.73497	-0.056091	0.44428	0.50632	-0.0076705	0.00439	0.94728	123	0.00502	0.00605	0.19956	153.212
Scen1	P09393-f2-4	11511	33513	2	0.21052	0.81047	0.14218	0.39441	0.53121	0.12206	0.24821	0.61927	119	0.00355	2.0274e-06	0.20274	146.562
Scen1	MA_11618g0020-591-[T_C]	11618	8304	2	0.02517	0.97515	-0.022054	0.03546	0.85099	0.00866	0.00409	0.94914	113	0.00044806	0.00394	0.20231	141.012
Scen1	GQ03704-C09.1.864	11699	24080	1	8.2612	0.00479	NaN	NaN	NaN	NaN	NaN	NaN	122	0.06376	0.01578	0.17848	145.893
Scen1	GQ03206-N09.2.777	11716	37766	1	0.00705	0.93324	NaN	NaN	NaN	NaN	NaN	NaN	120	5.9073e-05	0.00934	0.19982	152.468
Scen1	FCL3126Contig1-272	11992	33579	1	0.00713	0.93286	NaN	NaN	NaN	NaN	NaN	NaN	123	5.8363e-05	0.00889	0.19738	153.582
Scen1	GQ01306-E04.1.305	12040	34931	2	0.1126	0.8936	-0.028054	0.04424	0.83377	0.01691	0.01101	0.91661	122	0.00185	0.00986	0.19744	153.907
Scen1	PGLM1-0613	12191	6891	1	2.58116	0.11081	NaN	NaN	NaN	NaN	NaN	NaN	119	0.02135	0.00875	0.19335	146.113
Scen1	FCL28Contig2-1021	12191	9311	1	1.3509	0.24737	NaN	NaN	NaN	NaN	NaN	NaN	124	0.01084	0.00449	0.19824	153.755
Scen1	ss538950578	12201	51909	2	1.13198	0.32576	0.15237	2.14822	0.14531	0.10468	0.70458	0.40289	123	0.01818	2.0293e-06	0.20293	151.648
Scen1	FCL6093Contig1-107	12242	519	2	0.11556	0.89096	0.01585	0.01833	0.89254	0.05821	0.16579	0.6846	122	0.0019	0.01717	0.19002	153.665
Scen1	0-16400-01-10481-contigContig1-176	12325	13212	2	1.20977	0.30182	-0.14027	2.13445	0.14659	-0.074022	0.38861	0.53419	123	0.01941	0.01901	0.18429	151.566
Scen1	PGLM2-0812	12354	22293	1	0.60901	0.43666	NaN	NaN	NaN	NaN	NaN	NaN	124	0.00492	0.0075	0.19649	154.482
Scen1	GQ03119-E14.1.576	12483	21829	2	0.29726	0.74339	0.09754	0.35988	0.54969	-0.13422	0.57661	0.44911	123	0.00484	0.00741	0.19826	153.239
Scen1	PGLM2-0296	12637	21182	2	0.63019	0.53422	0.1462	1.21531	0.27245	0.15907	0.97087	0.32641	123	0.0102	0.00862	0.19597	152.585
Scen1	PGLM2-0984	12853	18888	2	0.07024	0.93221	0.01962	0.0214	0.88394	-0.053943	0.1093	0.74152	122	0.00116	0.00976	0.19769	153.991
Scen1	GQ03105-J06.1.948	13110	4901	2	0.08067	0.92255	0.019	0.02656	0.87082	0.05298	0.13582	0.71312	122	0.00133	0.00605	0.20145	154.063
Scen1	MA_13216g0010-166-[G_A]	13216	2844	2	0.14699	0.86346	0.03146	0.22433	0.63661	-0.041356	0.19465	0.65986	123	0.0024	0.01122	0.19508	153.518
Scen1	GQ04105-B11.1.169	13281	9743	2	0.93206	0.39653	0.0605	1.04537	0.3086	-0.081182	1.0021	0.31878	123	0.01502	0.0085	0.19509	151.98
Scen1	ss538945787	13327	6255	2	1.24451	0.29171	0.13391	0.69477	0.40618	0.00395	0.00046262	0.98288	123	0.01995	0.01097	0.19169	151.394
Scen1	NODE-5308-length-1590-cov-177.522644-342	13412	62453	2	1.45796	0.23674	-0.01375	0.05654	0.81245	0.14326	2.87977	0.09225	123	0.02329	0.01417	0.18796	150.977
Scen1	NODE-5234-length-759-cov-118.913040-174	13648	22282	2	0.09954	0.90532	0.01032	0.01487	0.90314	0.04635	0.17242	0.67871	122	0.00164	0.01069	0.19668	153.945
Scen1	DAL12-333	13933	47805	2	0.2964	0.74402	0.144	0.3991	0.52873	0.08214	0.09987	0.75252	123	0.00482	0.00219	0.20346	153.27
Scen1	c48892_g1_i1_bp_244	14060	46120	1	0.57884	0.44822	NaN	NaN	NaN	NaN	NaN	NaN	124	0.00467	0.0036	0.2004	154.532
Scen1	GQ03614-N17.1.800	14082	1268	2	0.20326	0.81634	-0.048516	0.21377	0.64465	0.0037	0.00081999	0.9772	123	0.00331	0.00657	0.1994	153.422
Scen1	PGLM2-1043	14356	3109	1	0.67886	0.41173	NaN	NaN	NaN	NaN	NaN	NaN	113	0.00601	0.01176	0.18475	135.512
Scen1	GQ03222-G20.1.418	14383	14238	1	1.99364	0.16066	NaN	NaN	NaN	NaN	NaN	NaN	116	0.017	2.0268e-06	0.20268	143.807
Scen1	GQ03912-E20.1.589	14427	30538	2	1.33125	0.26837	0.12678	1.10368	0.29576	0.21451	2.61599	0.10866	111	0.02358	2.1127e-06	0.21127	141.158
Scen1	ZIP-1197	14457	6581	2	1.10433	0.33472	-0.12948	0.64867	0.42216	0.24651	1.82335	0.17941	123	0.01774	0.00947	0.19358	151.653
Scen1	ZIP-830	14457	6948	2	0.51331	0.5998	0.06197	0.919	0.33963	0.0586	0.42324	0.51655	123	0.00833	0.01436	0.19087	152.815
Scen1	02739-B22-2892	14534	22670	1	0.1105	0.74015	NaN	NaN	NaN	NaN	NaN	NaN	122	0.00090999	0.00277	0.20407	153.708
Scen1	02739-B22-2821	14534	22741	1	0.37995	0.53877	NaN	NaN	NaN	NaN	NaN	NaN	124	0.00307	0.01165	0.19286	154.735
Scen1	02739-B22-2720	14534	22842	2	0.46317	0.63047	0.15928	0.47657	0.49138	0.09542	0.15662	0.69303	115	0.00804	2.0998e-06	0.20998	145.592
Scen1	02739-B22-2345	14534	23216	1	1.04051	0.30976	NaN	NaN	NaN	NaN	NaN	NaN	121	0.00858	2.0277e-06	0.20277	149.065
Scen1	02739-B22-430	14534	24948	2	1.06512	0.34787	-0.086873	0.69062	0.40758	0.02414	0.03932	0.84314	123	0.01712	2.0315e-06	0.20315	151.779
Scen1	02739-B22-309	14534	25069	2	0.43162	0.65045	0.06436	0.78164	0.37838	0.06424	0.46047	0.49869	123	0.00701	0.00655	0.19865	152.96
Scen1	GQ03404-I14.1.173	14707	3020	2	5.47127	0.0053	-0.076212	1.32509	0.25193	0.2919	10.7943	0.00133	123	0.08211	1.8969e-06	0.18969	143.412
Scen1	ss538946918	14714	3338	2	0.0144	0.9857	0.0097	0.02228	0.88159	0.01332	0.01839	0.89236	122	0.00023746	0.00988	0.19776	154.112
Scen1	paP12255-1	14774	21146	2	0.03249	0.96804	0.01067	0.03184	0.85868	0.01822	0.04603	0.83047	123	0.00053122	0.00795	0.19862	153.749
Scen1	NODE-6319-length-737-cov-35.735413-309	14798	35625	2	3.2776	0.04107	0.16962	6.47694	0.01218	-0.056372	0.44291	0.50698	123	0.05087	0.00429	0.19181	147.449
Scen1	SB18-182	14940	20374	2	0.32286	0.72472	0.00068787	0.0001292	0.99095	0.06647	0.61598	0.43414	117	0.00553	2.0086e-06	0.20086	142.998
Scen1	SB18-252	14940	20444	2	0.03032	0.97015	-0.024561	0.03371	0.85463	-0.037308	0.05987	0.80711	122	0.00049964	0.00593	0.20166	154.131
Scen1	SB18-506	14940	20698	1	3.0046e-06	0.99862	NaN	NaN	NaN	NaN	NaN	NaN	122	2.4784e-08	0.01208	0.19131	151.584
Scen1	SB18-686	14940	20878	2	1.33806	0.26624	-0.3623	2.54166	0.11351	-0.39054	2.57837	0.11096	121	0.02176	0.00902	0.19532	149.93
Scen1	FCL3328Contig1-987	15423	26352	2	0.48514	0.61679	-0.13992	0.74926	0.38841	0.19331	0.93978	0.33425	123	0.00787	0.00132	0.20372	152.907
Scen1	GQ03231-D24.3.2909	15423	26409	2	1.8737	0.15825	0.06181	0.86944	0.35308	0.10466	1.18645	0.27834	115	0.03181	1.8993e-06	0.18993	134.156
Scen1	FCL1097Contig1-273	15537	14415	2	0.14091	0.86871	-0.011849	0.03114	0.86022	0.03441	0.13581	0.71312	123	0.0023	0.00602	0.20016	153.564
Scen1	GQ03605-F01.2.643	15776	86530	2	1.00648	0.36852	0.0865	1.90917	0.16958	0.04359	0.2847	0.5946	123	0.0162	0.0082	0.19514	151.799
Scen1	CL65Contig1-593	15776	86548	2	0.60368	0.54842	0.0603	0.89829	0.34511	0.06245	0.56665	0.45304	123	0.00978	0.00859	0.19609	152.594
Scen1	PGLM1-0146	15820	9169	2	1.06915	0.3466	-0.11164	1.35816	0.24621	-0.17869	2.05325	0.15453	119	0.01776	0.01259	0.19108	146.985
Scen1	GQ0047-L02.1.408	15892	41590	2	1.27153	0.28428	0.00219	0.00128	0.9715	0.13976	2.14467	0.14577	117	0.02143	0.00046522	0.20111	143.408
Scen1	GQ03504-K09.1.106	16054	6699	2	0.10893	0.89688	0.01431	0.05766	0.81063	-0.029827	0.13276	0.71622	123	0.00178	0.00793	0.19838	153.609
Scen1	c84892_g1_i1_1164	16118	34840	2	2.96567	0.05525	-0.35892	5.12147	0.0254	-0.43004	5.73776	0.01812	123	0.04625	1.9712e-06	0.19712	148.099
Scen1	PGLM2-0242	16165	14695	1	0.00864	0.9261	NaN	NaN	NaN	NaN	NaN	NaN	124	7.0072e-05	0.0072	0.19777	155.082
Scen1	ss538945588	16372	27862	2	0.2662	0.76674	-0.14651	0.40532	0.52558	0.10366	0.16944	0.68135	120	0.00444	0.00928	0.19949	152.243
Scen1	GQ03112-B18.1.842	16514	45856	2	1.5489	0.21663	0.07644	1.95524	0.16456	-0.075676	0.86612	0.35387	123	0.02471	0.00793	0.19364	150.75
Scen1	GQ0195-G17.2.1862	16595	4692	2	0.01284	0.98724	-0.01069	0.02558	0.87319	0.00688	0.00573	0.93978	123	0.00020999	0.00889	0.19777	153.788
Scen1	2pa08pg15085e	16595	5698	2	0.17326	0.84112	0.00076254	6.162e-05	0.99375	-0.050832	0.1875	0.66577	123	0.00283	0.01002	0.19614	153.492
Scen1	FCL744Contig1-243	16642	38028	2	1.19416	0.30647	-0.032991	0.1512	0.69807	-0.097202	0.83464	0.36274	123	0.01916	0.00705	0.19565	151.468
Scen1	GQ02803-C08.1.1246	16728	9371	2	1.18461	0.30936	0.06934	1.37749	0.24282	0.08249	1.04496	0.30869	123	0.019	2.0276e-06	0.20276	151.544
Scen1	NODE-7548-length-1058-cov-47.618149-564	16835	28371	1	1.11237	0.29363	NaN	NaN	NaN	NaN	NaN	NaN	124	0.00894	0.00592	0.19721	153.992
Scen1	GQ04104-K10.1.275	16891	37293	2	1.06976	0.34631	0.07228	1.59015	0.20973	-0.083858	1.02014	0.3145	122	0.01734	0.00327	0.19727	149.972
Scen1	MA_16896g0010-44968-[C_T]	16896	49170	2	0.39385	0.67531	-0.03169	0.26047	0.61072	-0.079956	0.75021	0.38811	123	0.0064	0.00624	0.19909	153.047
Scen1	NODE-3274-length-1213-cov-72.057709-916	17138	22526	2	0.451	0.6381	-0.14151	0.78252	0.3782	0.09003	0.19774	0.65738	117	0.00771	2.0047e-06	0.20047	142.773
Scen1	GQ03510-K20.3.1620	17423	25624	2	0.41561	0.66087	-0.0072365	0.00792	0.92925	-0.078523	0.62166	0.43196	123	0.00675	0.00789	0.19739	153.013
Scen1	GQ00410.B3-M23.4-2998	17539	1887	2	0.37046	0.69125	-0.14128	0.37254	0.54285	0.19332	0.63046	0.42885	114	0.0065	2.1147e-06	0.21147	146.121
Scen1	GQ03109-A05.1.744	17820	19874	2	2.62383	0.07661	0.21854	2.80046	0.0968	-0.060639	0.15683	0.69278	123	0.04114	1.9818e-06	0.19818	148.753
Scen1	ss538943505	17826	24102	1	0.00586	0.93911	NaN	NaN	NaN	NaN	NaN	NaN	124	4.7531e-05	0.00677	0.19821	155.096
Scen1	GCAT-2.0-GQ00410.B3-N03-EPB-04	17826	24908	2	1.21014	0.30171	-0.13235	2.42004	0.12238	-0.10002	0.90345	0.34374	123	0.01941	2.0268e-06	0.20268	151.494
Scen1	GQ02817-D19.2.1055	17859	16655	2	1.08658	0.34061	0.12506	0.30723	0.5804	0.25177	1.10203	0.2959	123	0.01746	0.0175	0.18608	151.791
Scen1	GQ03916-O21.1.334	18014	15466	2	4.63468	0.0117	-0.37491	8.5961	0.00411	-0.44549	6.99872	0.00936	110	0.07821	0.01249	0.17794	129.423
Scen1	GQ04109-I11.2.259	18029	53753	2	1.7877	0.1717	0.21413	2.59709	0.10964	0.10125	0.42811	0.51415	123	0.02842	0.02913	0.17351	150.765
Scen1	MA_18061g0010-642-[T_C]	18061	6269	2	1.81574	0.16709	0.1015	2.48683	0.11739	-0.15387	2.74058	0.1004	123	0.02884	0.00015679	0.20057	150.31
Scen1	GQ0259-G20.1.646	18076	13076	2	0.32609	0.7224	0.00383	0.00113	0.97326	0.09724	0.38269	0.53737	118	0.00553	1.9969e-06	0.19969	144.55
Scen1	WS00733-B21.1.175	18132	4812	1	0.14184	0.70714	NaN	NaN	NaN	NaN	NaN	NaN	118	0.00121	0.00224	0.20869	150.954
Scen1	MA_18142g0010-1959-[C_G]	18142	28884	2	0.41384	0.66203	-0.023683	0.03148	0.85947	-0.11444	0.49747	0.48196	123	0.00672	0.00715	0.19813	153.008
Scen1	PGLM2-0342	18309	7587	2	0.07241	0.93019	0.00161	0.00056169	0.98113	0.03175	0.12752	0.72164	123	0.00118	0.00795	0.19849	153.669
Scen1	FCL673Contig2-240	18349	18696	2	0.53717	0.58578	-0.13864	1.05247	0.30697	0.11103	0.50852	0.47714	123	0.00871	0.00107	0.2038	152.806
Scen1	PGLM2-0288	18462	33802	2	0.02036	0.97985	-0.017953	0.0237	0.87792	0.00476	0.0012	0.97237	123	0.00033289	0.00605	0.20053	153.797
Scen1	0279-G15-335	18470	25896	1	0.18108	0.67122	NaN	NaN	NaN	NaN	NaN	NaN	119	0.00151	0.00415	0.19645	145.304
Scen1	GQ03615-E18.1.1382	18615	49279	2	0.33567	0.71551	0.00672	0.00755	0.93088	-0.0638	0.39355	0.53161	123	0.00546	0.00882	0.19675	153.168
Scen1	FCL3850Contig1-156	18653	6168	2	0.35673	0.70069	-0.11168	0.47511	0.49196	-0.05492	0.08487	0.7713	123	0.0058	0.0093	0.19622	153.128
Scen1	P02773-3	18664	16884	2	0.25676	0.77398	0.04343	0.49379	0.48362	-0.0092607	0.01059	0.9182	120	0.00429	0.00204	0.20331	150.332
Scen1	GQ03801-K21.1.80	18755	55124	1	0.40171	0.52743	NaN	NaN	NaN	NaN	NaN	NaN	119	0.00339	2.0225e-06	0.20225	146.278
Scen1	CL109Contig1-1535	18779	14794	2	1.45001	0.23858	0.06935	0.74321	0.39033	-0.070689	0.47739	0.49092	123	0.02317	0.01518	0.18704	151
Scen1	CL109Contig1-771	18779	33266	2	1.45001	0.23858	-0.069351	0.74321	0.39033	-0.070689	0.47739	0.49092	123	0.02317	0.01518	0.18704	151
Scen1	CL109Contig1-687	18779	33350	2	1.45001	0.23858	0.06935	0.74321	0.39033	-0.070689	0.47739	0.49092	123	0.02317	0.01518	0.18704	151
Scen1	08pg09665f	18937	6769	1	4.9311	0.02824	NaN	NaN	NaN	NaN	NaN	NaN	122	0.03912	0.01682	0.18291	149.246
Scen1	MA_19015g0010-5286-[T_C]	19015	12331	2	0.14113	0.86852	0.03011	0.17041	0.68048	-0.046126	0.24307	0.62288	123	0.0023	0.01127	0.19505	153.551
Scen1	WS02625-P12.1.405	19127	32186	2	0.19179	0.82574	0.13937	0.38294	0.53721	0.13846	0.32991	0.56679	121	0.00318	0.00669	0.19411	147.858
Scen1	PGLM1-0577	19215	9283	1	0.24747	0.61975	NaN	NaN	NaN	NaN	NaN	NaN	124	0.002	0.00425	0.2003	154.857
Scen1	GQ03615-J11.1.673	19215	11242	1	4.405e-06	0.99833	NaN	NaN	NaN	NaN	NaN	NaN	124	3.5732e-08	0.00741	0.19759	155.092
Scen1	FCL5052Contig1-2399	19223	57829	2	2.19243	0.11603	-0.11624	3.83386	0.05251	0.10708	1.61628	0.20603	123	0.03462	0.00866	0.19088	149.516
Scen1	PabiesHB3-5700	19520	29225	2	0.2383	0.78833	-0.1554	0.46275	0.49763	0.14126	0.3462	0.55736	123	0.00388	0.00946	0.19646	153.365
Scen1	PabiesHB3-2495	19520	32643	2	0.2383	0.78833	0.1554	0.46275	0.49763	0.14126	0.3462	0.55736	123	0.00388	0.00946	0.19646	153.365
Scen1	PabiesHB3-2316	19520	32822	2	0.40902	0.66521	-0.072585	0.81081	0.36966	0.053	0.30206	0.5836	123	0.00665	0.00312	0.20215	153.034
Scen1	PabiesHB3-385	19520	34828	2	0.25582	0.77469	-0.14474	0.40483	0.5258	0.17862	0.51164	0.4758	123	0.00417	0.00724	0.19857	153.333
Scen1	P06008-2	19573	35799	2	0.9168	0.40253	-0.0050499	0.00855	0.92649	-0.11072	1.83297	0.17828	123	0.01477	0.00209	0.20151	152.042
Scen1	06008c	19573	36931	2	4.63684	0.01146	-0.19141	6.19081	0.01419	-0.31544	8.18682	0.00497	123	0.07048	1.921e-06	0.1921	144.953
Scen1	GI6-1089	19575	46274	2	1.42725	0.24395	0.15381	0.46129	0.49831	-0.0047558	0.00038017	0.98448	123	0.02281	0.01109	0.19098	151.028
Scen1	GI6-1207	19575	46392	1	3.2998	0.07172	NaN	NaN	NaN	NaN	NaN	NaN	124	0.02607	0.01119	0.18858	151.861
Scen1	PabiesSb62-472	19619	53006	1	0.78512	0.37731	NaN	NaN	NaN	NaN	NaN	NaN	124	0.00633	0.00486	0.1988	154.317
Scen1	GQ03312-B11.1.935	19675	25817	2	2.09561	0.12747	0.11992	0.83562	0.36249	0.26983	3.26736	0.07318	121	0.03368	0.0059	0.1924	146.362
Scen1	GQ03105-N19.4.43	19741	16934	2	2.22401	0.11254	-0.13891	0.75645	0.38615	0.034	0.03758	0.84661	123	0.03509	1.9943e-06	0.19943	149.522
Scen1	FCL1050Contig2-278	19745	21242	2	2.99043	0.05422	-0.33147	2.28588	0.13332	-0.47644	4.40361	0.03807	115	0.04977	0.01021	0.17988	134.179
Scen1	FCL32Contig1-135	19860	38978	2	0.03018	0.97027	-0.024136	0.05861	0.80916	0.01634	0.01078	0.91749	110	0.00055293	0.01515	0.17305	128.084
Scen1	GQ03102-M11.1.991	19866	20498	2	0.13455	0.87424	-0.029684	0.21703	0.64215	0.02609	0.09123	0.76315	121	0.00223	0.00672	0.2015	152.215
Scen1	GQ03701-J10.1.826	20115	98394	2	1.33693	0.26647	-0.032818	0.3674	0.54555	-0.12204	2.26714	0.13473	123	0.0214	0.01003	0.19229	151.191
Scen1	GQ03108-F15.1.955	20216	74613	2	0.15375	0.85765	0.03915	0.21432	0.64423	0.00338	0.0009029	0.97608	123	0.00251	0.0078	0.19836	153.524
Scen1	GQ03308-N11.1.402	20325	79310	1	1.06673	0.30376	NaN	NaN	NaN	NaN	NaN	NaN	121	0.00878	0.00241	0.2002	148.965
Scen1	GQ03902-G16.1.1393	20359	47263	2	2.22803	0.11211	0.01032	0.02806	0.86726	-0.16421	3.93875	0.04943	123	0.03516	0.01046	0.18903	149.444
Scen1	MA_20378g0010-7419-[C_T]	20378	51314	2	0.53685	0.58596	0.06602	1.06472	0.30418	0.03873	0.19937	0.65602	123	0.0087	0.00215	0.2027	152.793
Scen1	PGLM2-1371	20484	76508	2	0.26056	0.77105	-0.033379	0.0623	0.80331	0.03001	0.03849	0.84479	123	0.00424	0.00781	0.19799	153.313
Scen1	GQ0049-H12.1.537	20506	84532	2	1.58099	0.20996	0.07885	0.57888	0.44822	0.08619	0.41856	0.51887	123	0.02521	0.01684	0.18509	150.805
Scen1	GQ0131-M22.2.596	20533	30591	2	3.22931	0.04299	-0.41486	6.45596	0.01231	-0.40165	5.09667	0.02575	123	0.05016	0.00508	0.19117	147.549
Scen1	FCL2561Contig1-384	20544	22296	2	2.22953	0.11202	-0.16417	0.53883	0.46435	-0.016932	0.00513	0.94299	121	0.03575	1.9782e-06	0.19782	146.102
Scen1	GQ0046-F04.1.449	20544	22784	2	1.8353	0.16394	-0.042605	0.1369	0.71202	-0.11845	0.78958	0.37598	123	0.02915	0.01678	0.18433	150.324
Scen1	PGLM1-0684	20925	29138	2	0.8363	0.4358	-0.14553	1.18714	0.27807	0.06668	0.17423	0.67712	122	0.0136	0.01221	0.19272	152.471
Scen1	MA_21142g0010-1244-[G_T]	21142	41512	2	0.01734	0.98281	0.00463	0.00389	0.95038	-0.011371	0.01314	0.90894	123	0.00028361	0.00674	0.19986	153.802
Scen1	GQ03810-C23.1.145	21478	9024	2	3.29379	0.04044	0.11156	0.72855	0.39502	0.34129	4.77223	0.03083	123	0.05112	0.0122	0.18407	147.429
Scen1	GQ02906-F17.1.162	21627	15722	2	0.09088	0.91319	0.02269	0.03792	0.84592	-0.014094	0.01028	0.91941	123	0.00148	0.00641	0.19993	153.655
Scen1	GQ02906-F17.1.290	21627	15850	2	0.35232	0.70377	-0.06791	0.57656	0.44913	0.0891	0.5764	0.44919	123	0.00573	0.00422	0.20123	153.14
Scen1	GQ03118-J23.2.619	21710	18538	1	0.84117	0.36086	NaN	NaN	NaN	NaN	NaN	NaN	124	0.00678	0.00511	0.19846	154.263
Scen1	GQ03216-D08.1.132	22310	946	2	1.06521	0.34787	0.13167	1.54131	0.21682	0.17301	2.0526	0.15453	122	0.01726	0.00641	0.19772	152.085
Scen1	PGLM2-1375	23116	23720	2	0.29891	0.74217	-0.042535	0.27946	0.59801	-0.014698	0.01951	0.88915	123	0.00486	0.0041	0.20153	153.24
Scen1	ss538946920	23811	9964	2	0.21982	0.80298	-0.030124	0.12375	0.72561	-0.022788	0.04708	0.82859	123	0.00358	0.00541	0.20049	153.389
Scen1	GQ03324-J10.1.809	23931	20191	2	1.64885	0.19653	0.02482	0.14544	0.70359	0.13158	2.25934	0.13539	123	0.02626	0.00802	0.19323	150.56
Scen1	FCL1092Contig2-859	24024	7323	2	0.05696	0.94466	-0.018225	0.0809	0.77657	0.00646	0.00526	0.94228	123	0.00093076	0.00975	0.1968	153.72
Scen1	FCL1092Contig2-979	24024	7561	2	0.37118	0.6907	-0.011194	0.03666	0.84848	0.07353	0.73945	0.39152	123	0.00603	0.00481	0.20059	153.104
Scen1	FCL3534Contig1-119	24093	1180	2	0.06453	0.93754	-0.031132	0.08698	0.76856	0.04834	0.12113	0.72841	123	0.00105	0.0079	0.19856	153.703
Scen1	PPgMYB11-3	24271	20688	2	0.11285	0.89338	-0.034592	0.18872	0.66475	-0.009544	0.00686	0.93411	123	0.00184	0.00898	0.19735	153.611
Scen1	GQ0255-K05.2.1102	24271	21510	2	0.42107	0.65729	-0.071639	0.55253	0.45872	0.0152	0.01673	0.89731	123	0.00684	0.00574	0.19949	153.005
Scen1	ss538944909	24872	8158	2	0.2337	0.79196	-0.023169	0.09041	0.76417	-0.03696	0.15603	0.69354	121	0.00387	0.00167	0.20272	150.02
Scen1	FCL2778Contig1-638	25230	6147	2	0.63841	0.52989	0.06568	1.27484	0.26108	-0.021515	0.0648	0.79949	123	0.01033	0.00578	0.19873	152.568
Scen1	GQ03227-C19.1.144	25230	6255	2	2.11756	0.12476	0.19679	2.20876	0.13983	-0.33082	4.20728	0.04241	122	0.03374	0.00709	0.19352	149.983
Scen1	IS0012-L09-310	25308	7265	2	1.10263	0.33534	0.16635	0.53633	0.46539	0.04325	0.03228	0.85772	121	0.018	0.01444	0.19079	150.353
Scen1	IS0012-L09-136	25308	7439	2	0.26083	0.77084	0.03525	0.3602	0.54951	-0.023232	0.07881	0.77939	123	0.00425	0.01126	0.19466	153.323
Scen1	00926-N01-141	25862	8065	1	0.00873	0.92571	NaN	NaN	NaN	NaN	NaN	NaN	123	7.1416e-05	0.00318	0.19927	151.348
Scen1	GQ03309-N03.1.597	25919	5121	1	0.47725	0.49111	NaN	NaN	NaN	NaN	NaN	NaN	112	0.00428	0.02021	0.16889	130.834
Scen1	MA_27638g0010-346-[A_G]	27638	8084	2	3.67128	0.0283	-0.16001	6.91064	0.00967	0.12039	2.08535	0.15128	123	0.05665	0.02347	0.17264	146.993
Scen1	GQ03716-A23.1.1260	28286	11181	1	0.03132	0.85984	NaN	NaN	NaN	NaN	NaN	NaN	120	0.00026254	0.00817	0.19734	150.382
Scen1	GQ03204-K01.1.179	28412	3455	2	0.46608	0.62857	0.05454	0.78241	0.37814	0.05359	0.39397	0.53139	123	0.00757	0.0072	0.1979	152.883
Scen1	PGLM2-1292	28575	19767	2	1.79843	0.16992	0.11704	3.44087	0.06602	-0.089213	1.06617	0.30385	123	0.02857	0.00048166	0.20029	150.338
Scen1	208PG15708n	28575	21565	2	0.58421	0.55911	-0.008358	0.01441	0.90463	0.0929	1.0101	0.31689	122	0.00955	0.0096	0.19261	150.896
Scen1	NODE-21114-length-1089-cov-37.738293-162	28768	27751	2	0.85419	0.42848	-0.061651	0.36505	0.54698	-0.18989	1.66784	0.19931	109	0.01555	1.9564e-06	0.19564	130.289
Scen1	PGLM2-0339	28815	7081	2	0.32815	0.72095	-0.030109	0.25054	0.61769	0.06833	0.5736	0.45045	111	0.00586	1.9723e-06	0.19723	133.593
Scen1	MA_28980g0010-2680-[T_G]	28980	31963	2	0.5813	0.56071	0.07323	0.94774	0.33222	0.01088	0.01319	0.90875	123	0.00942	2.0475e-06	0.20475	152.734
Scen1	NODE-5956-length-623-cov-46.634029-389	29028	16073	2	1.87407	0.15811	-0.12504	1.80426	0.18182	0.01515	0.01797	0.89361	117	0.03123	0.00799	0.19156	142.195
Scen1	GQ03326-F10.2.750	29076	22072	1	0.46975	0.49441	NaN	NaN	NaN	NaN	NaN	NaN	122	0.00386	0.00065625	0.20202	151.256
Scen1	GQ03811-G23.1.856	29241	21407	2	5.84939	0.00375	-0.052234	0.80638	0.37096	-0.27742	11.6982	0.0008515	123	0.08729	1.8861e-06	0.18861	142.72
Scen1	2-3947-01-8466-contigContig1-166	29855	1755	1	2.19805	0.14074	NaN	NaN	NaN	NaN	NaN	NaN	124	0.01751	2.0142e-06	0.20142	152.974
Scen1	GQ03712-H11.1.463	30136	11255	2	7.96363	0.00056769	0.29859	15.0786	0.00016987	-0.15007	2.38291	0.12532	120	0.11774	1.851e-06	0.1851	137.979
Scen1	CL22Contig1-934	30402	4684	2	1.2625	0.28662	-0.095817	1.15772	0.28406	-0.021354	0.03687	0.84805	123	0.02023	0.01459	0.18821	151.407
Scen1	FCL734Contig1-568	30641	2509	2	1.28582	0.28014	0.36221	2.56588	0.11178	-0.34655	1.72436	0.1916	123	0.0206	0.00881	0.19363	151.284
Scen1	WS03210-O02.1.528	31111	30145	2	0.26333	0.76897	0.04219	0.50101	0.48057	-0.00049171	3.1175e-05	0.99556	110	0.0048	2.0491e-06	0.20491	137.551
Scen1	WS-2.0-GQ0043.BR-G01.2-692	31569	39274	1	0.13056	0.71849	NaN	NaN	NaN	NaN	NaN	NaN	120	0.00109	0.01745	0.19125	152.036
Scen1	GQ02813-I09.1.399	31797	33158	2	0.06134	0.94054	-0.015511	0.07512	0.78449	-0.011945	0.01932	0.88968	123	0.001	0.00354	0.2029	153.729
Scen1	00927-D14-297	32640	2472	2	0.45129	0.63788	0.14483	0.7578	0.38576	-0.16898	0.88876	0.34771	121	0.00745	1.9984e-06	0.19984	147.318
Scen1	PGLM2-0642	32740	2101	2	0.68846	0.50429	0.09988	0.73411	0.39323	-0.1582	1.37067	0.24398	123	0.01113	0.00691	0.19745	152.445
Scen1	PGLM2-1514	33494	18486	2	1.91639	0.15154	-0.015268	0.01768	0.89444	0.15266	1.3024	0.25601	123	0.03039	0.0113	0.18921	150.084
Scen1	FCL5932Contig1-160	33929	8975	2	2.232	0.11175	-0.025006	0.20959	0.64792	0.16689	3.93344	0.04962	121	0.03578	0.00793	0.19334	148.13
Scen1	GQ03008-L22.1.492	33964	3983	2	2.01427	0.13783	0.08326	1.30427	0.25567	0.19948	4.01839	0.04722	123	0.03189	0.00144	0.19862	149.906
Scen1	GQ03008-L22.1.863	33964	4354	2	0.01922	0.98097	-0.0054615	0.00728	0.93215	-0.015949	0.03643	0.84895	123	0.00031423	0.00732	0.19928	153.793
Scen1	NODE-30300-length-1420-cov-29.826056-433	34216	27529	2	1.70004	0.18698	0.0484	0.71431	0.39967	0.14055	3.02363	0.08458	123	0.02705	0.00603	0.19502	150.474
Scen1	GQ03125-K10.1.1625	34414	9808	2	2.22369	0.11269	0.12903	0.65557	0.41974	0.37128	3.48118	0.06453	120	0.03594	0.00312	0.19562	146.435
Scen1	GQ03120-J12.4.340	34452	25679	2	0.53954	0.5844	0.05737	0.70945	0.40127	-0.016418	0.03066	0.8613	123	0.00875	0.00866	0.19623	152.737
Scen1	GQ03107-O12.1.127	34669	17273	2	0.3331	0.71735	0.02306	0.04025	0.84132	-0.057049	0.14896	0.7002	123	0.00542	0.00711	0.19843	153.162
Scen1	GQ0035.TB-D01.7-1187	34759	9678	1	0.11006	0.74067	NaN	NaN	NaN	NaN	NaN	NaN	119	0.00092977	2.1015e-06	0.21015	150.799
Scen1	02751-B16-2nd-390	35014	5399	2	2.47097	0.08872	-0.37373	2.78384	0.09778	-0.20223	0.67531	0.41281	123	0.03884	0.00213	0.19649	149.019
Scen1	02751-B16-2nd-276	35014	5513	2	1.10344	0.33502	-0.15893	1.88682	0.17208	0.09326	0.47221	0.49327	123	0.01773	2.0303e-06	0.20303	151.704
Scen1	02751-B16-545	35014	6225	2	0.59588	0.55267	0.14402	1.15888	0.28382	0.14665	0.9755	0.32527	123	0.00965	0.00195	0.20271	152.672
Scen1	02751-B16-426	35014	6344	2	0.71246	0.49247	0.15279	1.31745	0.2533	0.11202	0.54469	0.46191	123	0.01152	0.00035597	0.20395	152.467
Scen1	ss538952761	35014	6908	2	0.22645	0.79769	0.10886	0.45107	0.5031	-0.11006	0.31942	0.573	123	0.00369	0.00711	0.19879	153.38
Scen1	FCL2772Contig1-188	35043	14424	2	1.37023	0.25793	0.03597	0.5142	0.4747	-0.12007	1.92144	0.16823	123	0.02192	0.00116	0.20097	151.159
Scen1	GQ03303-G10.1.645	35479	16415	2	0.55577	0.57508	0.06579	0.60044	0.43991	0.00718	0.00462	0.94593	123	0.00901	0.00211	0.20268	152.753
Scen1	WS0015-M14.1.262	35705	23878	2	0.23447	0.79138	0.06878	0.46891	0.49492	0.04774	0.17361	0.67772	112	0.0042	0.02258	0.18404	140.641
Scen1	1358-125	35705	24078	2	2.22601	0.11233	-0.068944	1.31002	0.25463	0.15973	3.91042	0.05024	123	0.03513	0.01902	0.18104	149.619
Scen1	GQ03612-B18.1.910	35762	33082	1	0.16379	0.68641	NaN	NaN	NaN	NaN	NaN	NaN	122	0.00135	0.00337	0.19979	151.535
Scen1	c80291_g1_i1_609_HT	35900	15754	2	2.6926	0.07173	0.12403	4.73748	0.03144	-0.10464	1.61368	0.20639	123	0.04218	0.00408	0.19383	148.555
Scen1	MA_36115g0010-1074-[C_A]	36115	9698	2	0.24719	0.78139	-0.030354	0.08461	0.77164	0.08337	0.42919	0.51363	122	0.00406	0.00356	0.19972	151.61
Scen1	MA_36305g0010-698-[C_G]	36305	16142	2	3.32041	0.03943	-0.071153	1.01453	0.31581	0.23596	6.54479	0.01174	123	0.0515	1.9603e-06	0.19603	147.424
Scen1	MA_36305g0010-900-[A_G]	36305	16344	2	1.24635	0.29119	-0.020942	0.12422	0.72511	0.1159	1.80264	0.18189	123	0.01998	2.0256e-06	0.20256	151.423
Scen1	NODE-16319-length-228-cov-93.381577-119	36839	11030	2	0.15042	0.86051	-0.0049619	0.00478	0.94499	-0.047021	0.26665	0.60652	123	0.00245	0.00957	0.19665	153.521
Scen1	FCL5922Contig1-1125	36839	14989	1	0.01458	0.9041	NaN	NaN	NaN	NaN	NaN	NaN	124	0.00011822	0.008	0.19699	155.077
Scen1	GQ02901-K10.1.193	37270	4292	2	0.63577	0.53138	0.03264	0.07711	0.78175	-0.072778	0.26361	0.60863	116	0.01093	0.0091	0.19952	147.098
Scen1	FCL1488Contig1-1814	37369	76086	2	1.63501	0.19919	-0.070048	1.50846	0.22174	0.11553	2.04159	0.1556	123	0.02604	0.00256	0.19869	150.631
Scen1	PGLM0-0093	37766	852	2	1.03556	0.35818	0.00471	0.00453	0.94646	0.11331	1.55236	0.21521	121	0.01693	0.00066451	0.20104	148.433
Scen1	BB-PF00847-11m	37766	1318	2	0.77638	0.46251	0.05997	1.00215	0.31893	0.05263	0.40044	0.52814	114	0.01354	1.9445e-06	0.19445	136.641
Scen1	PBB-PF00847-11-1	37766	1544	2	1.23336	0.29507	0.18564	1.91321	0.16924	-0.25377	2.35327	0.12772	118	0.02058	0.00645	0.20112	149.04
Scen1	MA_37965g0020-94-[C_A]	37965	13398	2	0.10882	0.89698	-0.025917	0.1448	0.70425	-0.0086536	0.00872	0.92576	117	0.00187	0.00229	0.21054	149.711
Scen1	GQ0067-B12.1.1231	38141	5077	2	0.03273	0.9678	0.01205	0.0206	0.88611	-0.0098249	0.00719	0.93259	118	0.00055817	0.01335	0.19108	147.165
Scen1	GQ0067-B12.1.582	38141	9510	2	2.69322	0.07197	-0.25878	5.12053	0.02554	-0.18489	1.9901	0.16105	115	0.04501	0.02572	0.17263	138.607
Scen1	NODE-33159-length-511-cov-70.088066-272	38229	14780	2	0.09918	0.90565	0.03129	0.19823	0.65694	0.01868	0.04037	0.8411	123	0.00162	0.00604	0.20027	153.638
Scen1	GQ0197-K07.1.447	38472	6199	2	0.46898	0.62677	0.13077	0.32978	0.56685	0.20214	0.69497	0.40611	123	0.00761	0.0058	0.19927	152.901
Scen1	GQ0197-K07.1.345	38472	6301	2	0.46898	0.62677	-0.13077	0.32978	0.56685	0.20214	0.69497	0.40611	123	0.00761	0.0058	0.19927	152.901
Scen1	WS-2.0-GQ02815.B7-M05.1-721	38922	7082	2	1.83784	0.16354	-0.15536	0.9357	0.3353	-0.013222	0.00529	0.94215	123	0.02918	2.0065e-06	0.20065	150.269
Scen1	MA_39107g0020-1276-[A_G]	39107	22547	2	2.10164	0.12681	0.00478	0.00721	0.93248	-0.16903	4.05104	0.04642	119	0.0343	1.9646e-06	0.19646	142.849
Scen1	FCL741Contig1-229	39164	11738	2	0.90472	0.40735	-0.050338	0.70282	0.40348	-0.064886	0.5666	0.45306	123	0.01458	2.0368e-06	0.20368	152.095
Scen1	MA_39207g0010-561-[C_T]	39207	12825	2	0.83513	0.43628	-0.069559	1.47114	0.22751	-0.014485	0.03009	0.86257	123	0.01347	0.00509	0.19876	152.18
Scen1	GQ02614-F04.1.345	39262	2775	2	1.89954	0.15404	-0.057133	0.73542	0.39281	0.16862	3.78188	0.05411	123	0.03013	0.00546	0.19494	150.088
Scen1	MA_39589g0010-777-[T_G]	39589	2943	2	1.79456	0.17056	0.36905	2.68624	0.10379	-0.25838	1.09474	0.29749	123	0.02851	2.0079e-06	0.20079	150.353
Scen1	08Pg07115c	39636	24594	1	3.63072	0.05914	NaN	NaN	NaN	NaN	NaN	NaN	120	0.02957	0.01371	0.18959	149.001
Scen1	WS-2.0-GQ0175.B7-C13.1-219	39877	29221	1	3.51293	0.06332	NaN	NaN	NaN	NaN	NaN	NaN	121	0.02837	2.0223e-06	0.20223	148.742
Scen1	FCL6653Contig1-456	39935	17696	2	4.4275	0.01394	0.15648	7.60522	0.00672	-0.049738	0.39137	0.53276	122	0.06805	0.00127	0.18893	143.562
Scen1	PGLM2-0920	39984	6519	2	2.99897	0.05353	0.37025	5.49906	0.02064	-0.27351	2.04884	0.15488	123	0.04675	0.00732	0.18967	147.991
Scen1	GQ0193-D20.1.908	40458	18926	1	0.00088491	0.97632	NaN	NaN	NaN	NaN	NaN	NaN	122	7.2951e-06	0.00366	0.20342	153.845
Scen1	GQ03808-P21.1.303	40566	11840	2	0.57063	0.56667	0.11575	0.48254	0.48859	0.18903	1.04819	0.30795	123	0.00925	0.00508	0.19965	152.707
Scen1	GQ04107-E01.1.182	40819	9256	1	1.29583	0.25724	NaN	NaN	NaN	NaN	NaN	NaN	121	0.01065	0.00179	0.20406	150.866
Scen1	GQ02901-I15.1.133	41523	85313	2	0.55636	0.57475	0.06745	1.08751	0.2991	0.04815	0.2928	0.58943	122	0.00909	2.0587e-06	0.20587	153.149
Scen1	PabiesKN2b-2317	41523	85423	2	1.14813	0.32063	-0.094137	2.23755	0.13728	0.02235	0.06824	0.79435	123	0.01843	2.0288e-06	0.20288	151.616
Scen1	P04801-5	41523	85760	2	1.24434	0.29176	-0.10352	2.30411	0.13162	-0.025301	0.07456	0.78527	123	0.01995	0.00923	0.19336	151.345
Scen1	PabiesKN2b-1157	41523	86583	2	1.20739	0.30252	0.16388	1.51744	0.22038	0.0694	0.21369	0.64471	123	0.01937	0.00888	0.19382	151.443
Scen1	FCL528Contig1-261	41569	37936	2	2.39284	0.09572	0.07075	0.95502	0.33041	-0.1137	1.5648	0.2134	121	0.03827	0.00847	0.18885	145.746
Scen1	GQ04005-O07.1.1527	41893	16263	2	0.36543	0.69465	-0.029123	0.21946	0.64029	0.0728	0.69259	0.40691	123	0.00594	0.0132	0.19246	153.136
Scen1	ss538945789	41964	957	2	0.87441	0.41979	-0.13222	1.26955	0.26214	-0.055724	0.18397	0.66876	119	0.01457	0.00431	0.19989	147.398
Scen1	GQ02820-C10.1.98	42044	21109	2	3.4166	0.036	-0.16003	5.93626	0.01628	-0.17627	3.80506	0.05339	123	0.05291	1.9574e-06	0.19574	147.242
Scen1	NODE-8401-length-786-cov-66.608139-189	42268	26593	1	0.01826	0.89273	NaN	NaN	NaN	NaN	NaN	NaN	120	0.00015312	0.00099026	0.20084	148.275
Scen1	0-13978-01-7860-contigContig1-229	42352	53598	2	3.1864	0.04478	-0.18497	4.91075	0.02854	0.04586	0.2015	0.65431	123	0.04952	1.9644e-06	0.19644	147.679
Scen1	MA_42677g0010-1039-[C_G]	42677	10351	2	0.08678	0.91694	0.02364	0.14166	0.70731	0.02354	0.07517	0.78443	120	0.00145	0.00634	0.2032	152.713
Scen1	MA_42677g0010-705-[G_A]	42677	10685	2	2.02669	0.13622	0.03548	0.18802	0.66534	-0.24466	3.5907	0.06049	122	0.03235	1.9753e-06	0.19753	148.141
Scen1	GQ04004-E20.1.1370	42861	9004	2	1.39849	0.251	0.09683	2.77649	0.09829	-0.021427	0.06895	0.79332	120	0.02295	0.01222	0.19343	150.434
Scen1	GQ03602-K16.1.585	43422	12984	2	0.18625	0.83031	-0.014904	0.09491	0.75858	-0.048505	0.23278	0.63039	116	0.00322	0.00994	0.18834	141.213
Scen1	GQ03909-M21.2.2040	43581	10085	2	1.45398	0.23766	0.36407	2.59702	0.10965	-0.40543	2.90147	0.09105	123	0.02323	0.01102	0.19096	150.978
Scen1	GQ03007-C09.1.153	43595	21962	2	1.63461	0.19927	-0.067307	0.42421	0.51607	-0.091736	0.51388	0.47484	123	0.02604	0.00329	0.19796	150.623
Scen1	FCL971Contig1-990	43595	22504	2	0.53124	0.58923	-0.10095	0.38847	0.53427	-0.18292	0.95435	0.33055	123	0.00861	0.01072	0.19427	152.786
Scen1	c90891_g1_i1_2489_HT	43896	9450	2	0.82308	0.44156	0.03604	0.22492	0.63619	-0.076888	0.67812	0.41188	120	0.01361	1.997e-06	0.1997	147.009
Scen1	c90891_g1_i1_1910_HT	43896	10029	2	1.94113	0.14806	-0.010397	0.02467	0.87546	-0.17035	3.32797	0.07062	120	0.03158	0.00271	0.19732	147.209
Scen1	c90891_g1_i1_1760_HT	43896	10179	2	1.19512	0.30619	-0.0027741	0.0016	0.9682	-0.12791	2.0744	0.15235	123	0.01918	0.01686	0.18631	151.565
Scen1	c90891_g1_i1_1375_HT	43896	10564	2	1.19512	0.30619	-0.0027741	0.0016	0.9682	-0.12791	2.0744	0.15235	123	0.01918	0.01686	0.18631	151.565
Scen1	GCAT-2.0-GQ0063.TB-E03-EPB-03	44000	26811	2	4.65018	0.01133	-0.20635	5.61674	0.01937	-0.32973	9.03363	0.00322	122	0.0713	1.9319e-06	0.19319	145.454
Scen1	GQ0069-A11.1.113	44340	3037	2	0.27111	0.76302	-0.039669	0.14217	0.70682	0.11113	0.53409	0.46637	117	0.00464	0.00752	0.20092	147.245
Scen1	PGLM2-0901	44504	33647	2	0.68795	0.50454	0.14934	1.23256	0.26909	0.17208	1.22597	0.27037	123	0.01113	0.01625	0.18854	152.523
Scen1	FCL443Contig1-1660	44504	33998	2	0.06888	0.93348	-0.016639	0.09886	0.75374	0.01788	0.04549	0.83146	121	0.00114	0.01798	0.18705	150.13
Scen1	GQ03302-M16.1.140	44599	2944	2	0.39472	0.67473	-0.13102	0.32936	0.56709	0.20661	0.67698	0.41223	123	0.00642	0.01381	0.19179	153.083
Scen1	c88441_g1_i1_1250_HT	44851	375	2	0.70774	0.49479	-0.051911	0.8062	0.37103	0.05581	0.45953	0.49914	122	0.01154	0.00849	0.19324	150.624
Scen1	NODE-17320-length-597-cov-74.969849-262	45307	3353	2	0.28679	0.75118	0.13902	0.36951	0.54441	0.18215	0.54823	0.46048	122	0.00471	0.00228	0.20446	153.648
Scen1	GQ03817-O18.1.257	46281	1061	2	0.62644	0.53624	-0.079172	1.24993	0.26582	0.05042	0.29749	0.58648	120	0.0104	0.00969	0.19444	149.54
Scen1	PGLM2-1456	46281	11924	2	0.43309	0.6495	-0.065587	0.82401	0.3658	0.05961	0.39203	0.5324	123	0.00703	0.01018	0.19512	152.959
Scen1	GQ03235-J20.1.403	46530	2982	2	0.4369	0.64705	-0.015383	0.05811	0.80991	0.08094	0.87199	0.35225	123	0.0071	0.00705	0.19815	152.96
Scen1	GQ0134-K05.1.422	46655	6365	2	1.89217	0.15514	-0.1301	1.86362	0.17472	0.22613	3.78319	0.05407	123	0.03001	2.0048e-06	0.20048	150.164
Scen1	GQ02828-P16.2.199	46922	27576	2	0.37443	0.68848	0.04698	0.55517	0.45767	-0.013906	0.01411	0.90566	121	0.0062	0.00881	0.19531	149.825
Scen1	ss538941746	46983	23932	2	0.73779	0.48029	-0.13264	0.34058	0.56057	0.26311	1.06028	0.30519	123	0.01192	0.0045	0.19968	152.373
Scen1	GQ0068-K02.1.644	47260	3906	2	0.50041	0.60752	0.14396	0.40066	0.52793	0.21901	0.80422	0.3716	123	0.00812	0.0084	0.19661	152.837
Scen1	ss538953600	47348	6863	2	1.34184	0.26519	-0.15706	0.48179	0.48893	0.01226	0.00259	0.95948	123	0.02148	0.00958	0.19271	151.189
Scen1	NODE-9909-length-985-cov-85.113708-133	48460	12254	2	2.67451	0.07298	-0.066232	1.3932	0.24016	0.15248	3.63052	0.05908	123	0.0419	0.0022	0.19577	148.618
Scen1	CDF1-20-265	49336	8955	1	0.96336	0.3284	NaN	NaN	NaN	NaN	NaN	NaN	116	0.00829	0.00426	0.19648	142.694
Scen1	GQ03713-F19.1.576	49347	10653	2	0.27193	0.76237	-0.050027	0.54252	0.4628	-0.032071	0.12028	0.72933	123	0.00443	0.00778	0.19798	153.286
Scen1	CL3444Contig1-02-9029-contigContig1-93	49382	1672	2	6.94265	0.00139	-0.39132	9.59364	0.00242	-0.16762	1.20256	0.27497	123	0.10194	1.8558e-06	0.18558	140.74
Scen1	CL3444Contig1-02-9029-contigContig1-407	49382	1987	2	0.57694	0.56314	-0.0078917	0.00465	0.94576	0.1111	0.59672	0.44133	123	0.00935	0.0106	0.19424	152.703
Scen1	GQ03320-N21.1.457	49770	3569	2	0.09047	0.91357	0.01492	0.04122	0.83946	-0.020903	0.04272	0.8366	123	0.00148	0.00699	0.19937	153.663
Scen1	GQ02510-G12.1.783	49950	28897	1	3.24798	0.07423	NaN	NaN	NaN	NaN	NaN	NaN	112	0.02838	1.9315e-06	0.19315	133.496
Scen1	FCL332Contig1-940	50261	11598	2	0.45701	0.63426	0.11886	0.53557	0.46569	-0.051054	0.0738	0.78634	122	0.00748	0.01016	0.19616	153.329
Scen1	GQ04106-P02.1.1201	50762	15001	2	0.74038	0.47906	-0.15718	0.47795	0.49067	0.05224	0.04568	0.83111	123	0.01196	0.00634	0.19784	152.363
Scen1	GQ02829-I21.1.35	51118	7610	2	0.61266	0.54357	-0.13148	0.65641	0.41941	-0.059382	0.11257	0.73781	123	0.00992	0.00822	0.19642	152.61
Scen1	MA_52062g0010-6678-[C_A]	52062	3198	2	0.67311	0.512	0.01888	0.05986	0.80713	0.1065	1.15293	0.28505	123	0.01089	0.00257	0.20182	152.521
Scen1	MA_52062g0010-5553-[T_G]	52062	4323	2	0.86922	0.42186	-0.0713	0.71361	0.3999	0.14477	1.73489	0.19026	123	0.01402	0.00062709	0.20315	152.155
Scen1	ss538945502	52109	3441	2	4.43616	0.01381	-0.14636	0.86371	0.35454	0.09911	0.33405	0.56435	123	0.06764	0.00352	0.18912	145.273
Scen1	PGLM1-1215	52277	16845	2	1.19212	0.30709	-0.090943	1.50185	0.22275	-0.1393	2.09018	0.15081	123	0.01913	0.01477	0.18826	151.529
Scen1	GQ02511-G01.1.577	53054	6859	2	0.44545	0.64157	0.01323	0.0131	0.90908	0.11727	0.57457	0.44991	123	0.00723	0.01786	0.18786	153.04
Scen1	GQ03117-B23.1.522	53055	8077	1	0.17352	0.67773	NaN	NaN	NaN	NaN	NaN	NaN	123	0.00142	0.00636	0.19938	153.292
Scen1	MA_53351g0010-515-[G_A]	53351	5393	2	0.49629	0.61001	-0.11503	0.97888	0.32443	-0.093629	0.47591	0.49159	123	0.00805	0.00062215	0.2044	152.892
Scen1	PGLM2-1443	53365	21366	2	0.52081	0.59537	-0.0047864	0.00611	0.93784	0.08156	0.92417	0.33832	121	0.00858	0.0061	0.20083	151.471
Scen1	FCL478Contig2-116	53390	2234	2	1.84878	0.16185	0.18642	2.01195	0.15863	0.05914	0.16088	0.68906	122	0.02959	0.02211	0.18043	150.793
Scen1	WS0266-H03.1.129	53407	3544	2	0.68895	0.50405	0.14127	1.11982	0.29205	0.17292	1.34512	0.2484	123	0.01114	0.00645	0.1979	152.468
Scen1	MA_53407g0010-1587-[T_G]	53407	5070	2	0.72984	0.48408	0.09714	1.44821	0.23115	0.08187	0.64789	0.42243	123	0.0118	6.5346e-06	0.20425	152.44
Scen1	PBB-PF02309-12-1	53529	5184	2	0.80887	0.44776	-0.14506	1.56269	0.21368	0.15616	1.16305	0.28298	122	0.01316	0.00562	0.19928	152.547
Scen1	GQ0068.B3-I05.3-458	53529	6325	2	3.39286	0.03681	-0.34461	2.40243	0.12374	-0.58624	5.57379	0.01982	123	0.05257	0.00124	0.19455	147.269
Scen1	GQ02807-K18.1.239	53529	6695	2	0.48272	0.61832	0.01705	0.03554	0.85079	0.06709	0.36443	0.54722	119	0.0081	0.0035	0.20228	148.311
Scen1	MA_53569g0010-4611-[C_A]	53569	6224	2	1.66175	0.19407	0.37101	2.71569	0.10194	-0.28157	1.3387	0.24952	123	0.02646	0.00856	0.19267	150.563
Scen1	ss538948698	54666	21355	2	1.09203	0.33885	0.13935	0.75357	0.38708	0.29786	2.08252	0.1516	121	0.01784	0.01349	0.18831	148.344
Scen1	FCL39Contig2-809	54864	20382	2	0.93679	0.39469	0.06281	0.86196	0.35502	0.0522	0.34768	0.55652	123	0.01509	2.0357e-06	0.20357	152.031
Scen1	proCOL1-15-1137	54929	8663	2	0.24861	0.78028	0.04821	0.36467	0.54705	0.06072	0.39546	0.53062	123	0.00405	0.01178	0.1942	153.345
Scen1	PabiesCol1-583	54929	9447	2	1.43387	0.24237	-0.18101	1.86168	0.17494	-0.24675	2.86283	0.0932	123	0.02291	0.00169	0.20022	151.032
Scen1	PabiesCol1-660	54929	9524	2	0.19341	0.8244	-0.14196	0.38681	0.53514	0.13803	0.31194	0.57751	123	0.00315	0.00715	0.19886	153.436
Scen1	PabiesCol1-846	54929	9710	2	0.65091	0.52337	-0.039912	0.34934	0.55558	-0.060215	0.45905	0.49935	123	0.01054	0.01602	0.18887	152.614
Scen1	PabiesCol1-1341	54929	10205	2	0.50357	0.60562	-0.13363	0.67823	0.4118	0.17705	0.99928	0.31946	123	0.00817	0.00851	0.1965	152.818
Scen1	PabiesCol1-1495	54929	10359	2	0.54773	0.57968	0.15164	0.8731	0.35194	0.10332	0.34657	0.55715	123	0.00888	0.0059	0.19892	152.735
Scen1	PabiesCol1-3187	54929	12051	2	1.14302	0.32225	-0.04582	0.11964	0.73002	0.08607	0.32406	0.57023	123	0.01835	2.029e-06	0.2029	151.626
Scen1	FCL605Contig2-356	55006	6292	2	0.48582	0.61638	-0.11265	0.94908	0.33188	-0.088166	0.35536	0.5522	123	0.00788	0.0045	0.20051	152.876
Scen1	FCL1316Contig2-118	55097	8335	2	0.01278	0.9873	0.01803	0.02354	0.87833	0.0198	0.0219	0.8826	120	0.00021424	0.00895	0.20076	152.783
Scen1	PGLM0-0739	55215	15322	2	0.27598	0.7593	-0.14321	0.39483	0.53094	0.09368	0.13696	0.71196	123	0.00449	0.00152	0.20421	153.318
Scen1	GQ0026-I20.1.559	55418	4839	2	0.05144	0.94988	-0.041212	0.1026	0.74931	-0.040233	0.06598	0.79774	118	0.00087611	1.9214e-06	0.19214	140.042
Scen1	0-11649-01-11654-contigContig1-309	55439	3292	1	0.41568	0.52031	NaN	NaN	NaN	NaN	NaN	NaN	123	0.00339	0.00364	0.20166	153.048
Scen1	GQ0042-C17.1.437	55619	8483	2	0.93666	0.39474	0.03423	0.20395	0.65236	0.12711	1.81576	0.18032	123	0.01509	0.01327	0.19051	152.019
Scen1	GQ03407-I03.1.21	55851	14141	2	1.24573	0.29137	-0.071476	0.80129	0.37247	-0.16335	2.48939	0.11721	123	0.01997	0.00775	0.1948	151.364
Scen1	GQ03313-O01.1.505	56102	23369	2	1.14162	0.32269	-0.11979	0.28132	0.5968	0.31845	1.47035	0.22763	123	0.01833	0.01372	0.18942	151.632
Scen1	08Pg10660a	56692	11684	2	2.39863	0.09511	0.17302	2.82157	0.09556	0.03372	0.07522	0.78434	123	0.03775	0.00461	0.19422	149.139
Scen1	GQ04011-B15.1.1776	56709	2100	2	1.09419	0.33807	-0.0021983	0.00144	0.96984	0.11981	2.15618	0.14457	123	0.01758	0.00798	0.19507	151.646
Scen1	MA_57678g0010-2862-[G_T]	57678	6414	2	1.1393	0.32372	-0.060709	0.41861	0.51895	0.06571	0.32004	0.57272	113	0.01986	1.9387e-06	0.19387	134.097
Scen1	MA_57678g0010-6779-[G_T]	57678	10331	1	0.28186	0.59644	NaN	NaN	NaN	NaN	NaN	NaN	124	0.00228	0.00858	0.19597	154.82
Scen1	0296-O07-1183	57932	1643	2	0.14984	0.86102	-0.031275	0.18177	0.67069	-0.038901	0.1838	0.66897	111	0.00271	2.0444e-06	0.20444	137.543
Scen1	0296-O07-164	57932	2686	2	0.15418	0.8573	-0.013131	0.02532	0.87386	-0.04056	0.11884	0.73093	114	0.00268	1.9812e-06	0.19812	138.75
Scen1	GQ02830-K01.1.272	57955	10271	2	5.24765	0.00651	0.31101	7.91886	0.0057	-0.14539	1.26439	0.26303	123	0.07908	0.04231	0.1524	145.106
Scen1	GQ03114-H08.1.159	58159	7492	2	1.1923	0.30704	0.16726	0.54318	0.46253	0.02097	0.00732	0.93196	123	0.01913	0.01573	0.18737	151.539
Scen1	GCAT-2.0-GQ0048.TB-H08-EPB-02	58340	5579	2	0.08315	0.92026	-0.022408	0.02776	0.86794	-0.051572	0.12025	0.72936	123	0.00136	0.00737	0.19902	153.653
Scen1	GQ03209-H09.1.774	58340	5872	2	0.83023	0.4384	0.07501	1.66027	0.20001	-0.0045067	0.00311	0.95562	123	0.0134	0.00080377	0.2031	152.228
Scen1	GQ03209-H09.1.566	58340	6080	2	0.08315	0.92026	0.02241	0.02776	0.86794	-0.051572	0.12025	0.72936	123	0.00136	0.00737	0.19902	153.653
Scen1	GQ03711-A02.1.902	58746	26424	2	0.10138	0.90367	-0.017675	0.09942	0.75306	-0.023973	0.08192	0.77519	123	0.00166	0.00818	0.19817	153.62
Scen1	ss538945530	58914	8934	1	1.11093	0.29396	NaN	NaN	NaN	NaN	NaN	NaN	123	0.009	0.00506	0.19907	152.351
Scen1	GCAT-2.0-GQ0172.B3.r-H11-EPB-06	58914	9140	2	0.11794	0.88885	-0.034151	0.10873	0.74216	0.06794	0.23582	0.62812	122	0.00194	0.00243	0.2013	151.877
Scen1	GQ0172.B3.r-H11.2-302	58914	11267	1	0.177	0.67469	NaN	NaN	NaN	NaN	NaN	NaN	124	0.00143	0.00686	0.19783	154.922
Scen1	MA_58934g0010-2753-[C_T]	58934	6414	1	2.27193	0.1343	NaN	NaN	NaN	NaN	NaN	NaN	124	0.01809	2.013e-06	0.2013	152.901
Scen1	FCL164Contig1-1221	59480	11091	1	0.20261	0.65342	NaN	NaN	NaN	NaN	NaN	NaN	123	0.00165	0.0064	0.19924	153.234
Scen1	GQ03817-G24.1.1077	59492	8529	1	0.23756	0.62684	NaN	NaN	NaN	NaN	NaN	NaN	124	0.00192	0.00643	0.19815	154.854
Scen1	GQ02903-I19.1.166	59717	18483	2	0.68541	0.50593	0.13764	0.72016	0.39786	0.03194	0.02546	0.87351	116	0.01175	0.01423	0.19011	144.588
Scen1	GQ0207-I07.1.41	59732	3949	2	0.3167	0.72915	-0.1094	0.45135	0.50297	-0.14615	0.63326	0.42771	123	0.00515	0.008	0.19762	153.2
Scen1	GQ0207-I07.1.211	59732	4119	2	0.9651	0.38383	0.04915	0.51947	0.47245	-0.1189	1.87979	0.17287	123	0.01554	0.01273	0.19092	151.961
Scen1	GQ03709-C10.1.483	59794	20695	2	2.11623	0.12489	0.04463	0.20653	0.65031	-0.18442	2.95681	0.08805	123	0.03345	0.00084627	0.1989	149.717
Scen1	GQ03709-C10.1.1133	59794	21494	2	4.60341	0.01188	0.12347	4.78327	0.03071	-0.19923	5.96822	0.01605	119	0.07218	0.01712	0.17857	142.128
Scen1	GQ02903-L20.1.776	59925	15559	2	0.72376	0.48699	0.068	1.39068	0.24058	-0.019749	0.05938	0.80789	123	0.0117	0.00888	0.19541	152.379
Scen1	GQ03810-B10.1.1423	60111	4809	1	0.93701	0.33495	NaN	NaN	NaN	NaN	NaN	NaN	124	0.00754	0.0125	0.19113	154.185
Scen1	WS-2.0-GQ0175.B7-M03.1-358	60139	4934	1	3.13435	0.07914	NaN	NaN	NaN	NaN	NaN	NaN	124	0.02479	0.0065	0.19339	152.004
Scen1	GQ03112-C10.1.221	60257	6370	2	0.17416	0.84037	-0.0044548	0.00549	0.94107	0.04854	0.34824	0.5562	123	0.00284	0.00496	0.20109	153.496
Scen1	FCL253Contig1-775	61158	7255	2	0.67089	0.51313	0.13471	0.69769	0.40519	0.20237	1.27718	0.26064	123	0.01085	0.00993	0.19457	152.512
Scen1	GQ0074-M01.1.781	61434	21508	2	1.45921	0.23665	0.0773	0.66093	0.4179	-0.14747	0.78303	0.37805	117	0.02453	0.01661	0.18812	145.068
Scen1	MA_61508g0010-1239-[A_G]	61508	9060	2	0.24752	0.78112	0.01845	0.08891	0.76608	-0.056789	0.47126	0.49371	123	0.00403	0.00614	0.19968	153.347
Scen1	MA_61508g0010-594-[G_A]	61508	9705	2	2.20101	0.11507	-0.056347	0.91501	0.34068	-0.15532	3.78244	0.05409	123	0.03475	0.00925	0.19028	149.522
Scen1	ss538947630	61879	12946	2	0.96334	0.38452	0.15434	0.46757	0.49542	-0.025254	0.00893	0.92489	122	0.01564	0.01773	0.18282	149.739
Scen1	ss538949616	62309	1300	2	2.72547	0.06961	-0.14149	1.62917	0.2043	0.07777	0.29203	0.58994	120	0.04371	1.8985e-06	0.18985	140.994
Scen1	08Pg03713d	62361	8808	2	0.28695	0.75105	0.14416	0.39926	0.52865	0.18861	0.56607	0.45327	123	0.00467	0.00904	0.19671	153.266
Scen1	GQ02807-A06.1.988	62621	18533	2	2.3102	0.1036	-0.11721	3.2529	0.07379	-0.15044	3.00189	0.08572	122	0.03669	0.00123	0.19882	149.679
Scen1	GQ03705-E21.2.625	63321	10165	2	2.74781	0.06804	0.14169	5.47905	0.02087	0.05027	0.38542	0.53587	123	0.04301	0.00602	0.19173	148.439
Scen1	FCL5998Contig1-619	63558	7104	1	0.31175	0.57762	NaN	NaN	NaN	NaN	NaN	NaN	124	0.00252	0.00427	0.20017	154.79
Scen1	GQ03001-D10.2.1677	65436	6377	2	1.51732	0.22341	-0.047531	0.16883	0.68188	-0.09885	0.55504	0.4577	123	0.02421	0.00598	0.19566	150.823
Scen1	PGLM2-0086	65548	1125	2	0.64684	0.5255	-0.15087	1.29279	0.25778	0.13761	0.70373	0.40319	122	0.01056	0.01753	0.18459	150.668
Scen1	GQ03219-H24.1.1430	65563	8406	2	0.48063	0.61957	-0.043236	0.19879	0.65649	0.03589	0.09665	0.75642	122	0.00787	0.00569	0.20062	153.387
Scen1	MA_65918g0010-755-[G_A]	65918	10327	2	0.42116	0.65724	-0.14145	0.75576	0.38637	0.16238	0.80479	0.37143	123	0.00684	0.00695	0.1983	152.979
Scen1	GQ03817-H04.1.248	66252	12968	1	0.23082	0.63177	NaN	NaN	NaN	NaN	NaN	NaN	124	0.00187	0.00861	0.19603	154.865
Scen1	GQ0173-B10.1.1108	66505	13903	2	0.44549	0.64155	-0.031395	0.07302	0.78745	-0.053793	0.14962	0.69958	123	0.00723	0.00921	0.19601	152.935
Scen1	GQ03215-F07.1.1577	66746	8433	2	1.25762	0.28818	-0.058064	0.36879	0.54485	0.07577	0.42304	0.51671	117	0.02118	2.0147e-06	0.20147	143.351
Scen1	GQ04009-M13.1.412	66902	10243	2	0.03816	0.96257	0.02544	0.06873	0.79363	-0.013746	0.0128	0.91011	123	0.00062374	0.0068	0.19974	153.743
Scen1	NODE-1337-length-516-cov-43.928295-166	66902	10243	2	0.03816	0.96257	0.02544	0.06873	0.79363	-0.013746	0.0128	0.91011	123	0.00062374	0.0068	0.19974	153.743
Scen1	ss538952420	67384	19854	2	3.97917	0.02118	-0.10048	0.98395	0.32319	0.15516	1.44342	0.23191	123	0.0611	0.00821	0.18584	146.124
Scen1	GQ0062-A21.1.168	68129	13698	2	1.47601	0.2326	0.06532	0.80722	0.37071	-0.081143	0.7794	0.37906	123	0.02358	0.01964	0.18287	151.073
Scen1	MA_68149g0010-384-[G_A]	68149	6639	2	1.83214	0.16456	0.16531	3.51875	0.06313	-0.16771	2.25633	0.13572	120	0.02982	1.9647e-06	0.19647	145.07
Scen1	FCL1100Contig1-246	68925	9709	2	1.11582	0.33105	-0.042788	0.56479	0.45382	-0.11005	1.8134	0.18066	120	0.01837	0.00741	0.19496	148.546
Scen1	GQ04012-D01.1.51	68973	2069	2	1.19374	0.3066	0.00021801	1.2422e-05	0.99719	-0.1261	2.37978	0.1255	123	0.01915	0.01759	0.18564	151.541
Scen1	PGLM1-0590	69345	5311	1	0.7735	0.38089	NaN	NaN	NaN	NaN	NaN	NaN	121	0.0064	0.00857	0.19841	151.482
Scen1	ss524904365	69603	17373	2	1.55714	0.2149	0.14903	0.43734	0.50966	-0.031133	0.01603	0.89946	123	0.02484	0.01257	0.18916	150.791
Scen1	ARF-450	69854	3300	2	3.87833	0.02328	0.38452	5.95757	0.01609	-0.22605	1.48634	0.22514	123	0.05965	0.01076	0.18368	146.343
Scen1	ARF-102	69854	3648	2	3.87833	0.02328	0.38452	5.95757	0.01609	-0.22605	1.48634	0.22514	123	0.05965	0.01076	0.18368	146.343
Scen1	PabiesZTL-367	70291	2421	2	0.51031	0.60159	0.15644	0.46981	0.49437	0.076	0.09401	0.75966	123	0.00828	0.01274	0.19241	152.842
Scen1	PabiesZTL-514	70291	2568	2	1.14643	0.32117	0.1447	1.94929	0.1652	0.17962	2.0016	0.15968	123	0.01841	0.00838	0.19451	151.569
Scen1	PabiesZTL-793	70291	2847	2	1.82523	0.16556	-0.14914	3.5316	0.0626	-0.14385	1.9439	0.16578	123	0.02898	2.0069e-06	0.20069	150.294
Scen1	PabiesZTL-958	70291	3012	2	0.89865	0.4098	-0.14489	1.5848	0.21047	0.17178	1.59238	0.20939	123	0.01449	0.00858	0.19512	152.05
Scen1	PabiesZTL-1129	70291	3183	2	0.92645	0.39875	-0.1524	0.44902	0.50408	0.02261	0.00839	0.92718	122	0.01505	0.00597	0.19855	152.328
Scen1	GQ02014-M20.1.700	70676	16701	2	2.09078	0.128	0.0345	0.22621	0.6352	0.18388	3.8943	0.05071	123	0.03307	0.02061	0.18003	149.861
Scen1	GQ03809-G20.1.306	70877	5852	2	0.08443	0.91909	0.01214	0.03666	0.84847	0.02841	0.11338	0.73691	122	0.00139	0.01079	0.19662	153.959
Scen1	ss538951991	71069	16498	2	0.53563	0.58667	-0.01701	0.06085	0.80556	0.09044	1.02913	0.31237	123	0.00869	0.01058	0.19439	152.785
Scen1	PGLM2-0715	71728	7767	2	1.39553	0.25163	0.1519	0.89784	0.34523	0.29572	2.47078	0.11857	123	0.02232	0.01908	0.18363	151.236
Scen1	PabiesPRR1-4071	71728	8247	2	0.36027	0.69822	0.15176	0.44512	0.50592	0.21412	0.70298	0.40342	123	0.00586	0.01177	0.19384	153.149
Scen1	PabiesPRR1-3828	71728	8490	2	0.53129	0.5892	-0.04652	0.49654	0.48237	0.08311	0.92193	0.33887	123	0.00862	0.01429	0.19088	152.822
Scen1	PabiesPRR1-3722	71728	8596	2	0.53129	0.5892	-0.04652	0.49654	0.48237	0.08311	0.92193	0.33887	123	0.00862	0.01429	0.19088	152.822
Scen1	PabiesPRR1-3301	71728	9118	2	0.0827	0.92068	-0.0017773	0.00079136	0.9776	0.03341	0.16509	0.68522	123	0.00135	0.00951	0.19694	153.661
Scen1	PabiesPRR1-2990	71728	9429	2	0.06487	0.93722	-0.0014716	0.00054356	0.98144	0.03009	0.12948	0.71962	117	0.00112	0.01028	0.19545	145.696
Scen1	PabiesPRR1-2920	71728	9499	1	0.25006	0.61793	NaN	NaN	NaN	NaN	NaN	NaN	123	0.00204	0.01177	0.19384	153.149
Scen1	PabiesPRR1-2466	71728	9953	1	0.10035	0.75195	NaN	NaN	NaN	NaN	NaN	NaN	124	0.00081333	0.00777	0.19707	155.001
Scen1	PabiesPRR1-2381	71728	10038	1	0.08719	0.76828	NaN	NaN	NaN	NaN	NaN	NaN	123	0.00071245	0.00881	0.19705	153.345
Scen1	PabiesPRR1-2068	71728	10351	2	0.04197	0.95892	-0.024377	0.03327	0.85557	-0.043203	0.07848	0.77985	123	0.00068594	0.00684	0.19968	153.743
Scen1	PabiesPRR1-1992	71728	10427	2	0.0447	0.9563	-0.0046014	0.00796	0.92906	0.02745	0.08795	0.76731	121	0.0007425	0.00629	0.20231	152.423
Scen1	PabiesPRR1-1632	71728	10787	1	0.10035	0.75195	NaN	NaN	NaN	NaN	NaN	NaN	124	0.00081333	0.00777	0.19707	155.001
Scen1	PabiesPRR1-1532	71728	10887	1	0.10035	0.75195	NaN	NaN	NaN	NaN	NaN	NaN	124	0.00081333	0.00777	0.19707	155.001
Scen1	PabiesPRR1-1168	71728	11257	2	0.19532	0.82283	0.0264	0.16754	0.68304	0.04843	0.32637	0.56888	121	0.00324	0.00843	0.19617	150.081
Scen1	PabiesPRR1-1039	71728	11378	2	0.51014	0.60168	-0.066265	0.80421	0.3716	0.00867	0.00746	0.9313	123	0.00827	0.00451	0.20041	152.811
Scen1	PabiesPRR1-240	71728	12142	2	0.78401	0.45886	-0.098799	1.34703	0.24806	0.03959	0.13508	0.71386	123	0.01266	0.01452	0.18984	152.315
Scen1	MA_72129g0020-244-[A_G]	72129	27880	2	1.22139	0.29843	0.1329	0.34339	0.55897	0.30605	1.46081	0.22916	122	0.01974	2.0362e-06	0.20362	151.817
Scen1	GQ03212-C12.1.1026	72137	2397	2	1.10758	0.33366	-0.15081	0.44407	0.50642	-0.049796	0.03468	0.85258	123	0.01779	2.0301e-06	0.20301	151.696
Scen1	P00792-2	72253	4426	2	0.34527	0.70873	0.05515	0.50984	0.47658	0.00317	0.00092013	0.97585	122	0.00566	0.00252	0.20396	153.501
Scen1	GQ0256-H05.1.153	72555	22229	2	0.22157	0.8016	-0.054393	0.32987	0.56684	0.01267	0.00952	0.92244	118	0.00377	0.0029	0.19714	144.749
Scen1	FCL867Contig1-185	72689	15646	2	0.06091	0.94094	-0.019315	0.10919	0.74164	-0.0075925	0.00844	0.92695	123	0.00099523	0.00727	0.19919	153.715
Scen1	GQ03204-D08.1.413	72791	22806	2	0.70407	0.49657	0.13023	0.60778	0.43714	-0.20847	1.28226	0.2597	123	0.01138	0.00619	0.19811	152.441
Scen1	FCL598Contig1-700	72828	12964	2	1.38987	0.25302	0.07682	1.70591	0.19397	-0.063011	0.58557	0.44562	123	0.02223	0.01222	0.19002	151.117
Scen1	MA_73095g0010-1374-[T_A]	73095	10356	2	2.7494	0.06793	0.17195	5.20687	0.02423	0.08352	0.70923	0.40135	123	0.04303	0.00471	0.19302	148.459
Scen1	PaPHYN-RI420	73153	13476	2	0.86306	0.42443	0.13925	1.10556	0.29513	0.2097	1.72486	0.19153	123	0.01392	0.00634	0.19744	152.122
Scen1	PaPHYN-R0319	73153	13716	1	2.30882	0.13121	NaN	NaN	NaN	NaN	NaN	NaN	124	0.01838	0.00603	0.19517	152.808
Scen1	PaPHYN-R0111	73153	13924	1	0.06781	0.79499	NaN	NaN	NaN	NaN	NaN	NaN	124	0.00054973	0.00727	0.19761	155.031
Scen1	NODE-17635-length-1437-cov-40.958942-1284	73368	40018	2	1.2407	0.2928	0.14376	0.40346	0.5265	0.00257	0.00011318	0.99153	123	0.01989	0.01077	0.19189	151.397
Scen1	GQ02823-G23.1.369	73565	7064	2	1.83808	0.1635	-0.12192	0.29311	0.58922	0.32122	1.69927	0.19484	123	0.02918	0.00389	0.19671	150.22
Scen1	GQ03504-J01.1.753	73675	7460	2	1.74551	0.17889	-0.34883	2.39522	0.1243	-0.45495	3.42368	0.06669	123	0.02775	0.00408	0.19682	150.398
Scen1	GQ03504-J01.1.1542	73675	8463	2	0.37775	0.68622	0.07547	0.71179	0.40053	0.07974	0.50967	0.47667	121	0.00624	0.00758	0.19636	149.716
Scen1	WS-2.0-GQ0047.B3-B08.3-653	73675	9041	2	1.23071	0.29568	0.06424	0.59246	0.44296	0.0885	0.49583	0.48268	123	0.01973	0.00919	0.19344	151.387
Scen1	MA_74199g0010-2648-[T_G]	74199	10971	2	3.17123	0.04543	-0.055002	0.53248	0.46696	0.15636	2.51746	0.11518	123	0.0493	1.9649e-06	0.19649	147.708
Scen1	GQ03111-P07.1.80	74264	15752	2	0.47093	0.62555	-0.05155	0.86622	0.35384	-0.017159	0.04428	0.83369	123	0.00764	0.01067	0.19452	152.907
Scen1	GQ03301-J10.1.214	74264	18964	2	0.73177	0.48315	-0.056172	1.02462	0.31343	-0.046131	0.32107	0.57201	123	0.01183	0.01151	0.19285	152.4
Scen1	MA_74485g0010-3110-[C_T]	74485	8302	2	1.36216	0.25997	0.08015	1.9381	0.16641	0.0722	0.7959	0.37408	123	0.0218	0.01372	0.1887	151.2
Scen1	CL906Contig1-819	74546	2198	2	0.69908	0.49902	-0.13266	1.29781	0.25685	-0.14905	1.13642	0.28852	123	0.01131	0.0196	0.18543	152.574
Scen1	WS00730-D17.1.428	74566	38702	2	3.1704	0.04547	-0.031959	0.20823	0.64897	-0.22407	5.68397	0.01866	123	0.0493	0.01156	0.18506	147.687
Scen1	c40949_g1_i1_553	74762	6193	2	0.64459	0.52666	0.143	1.15136	0.28538	0.16629	1.18121	0.27925	123	0.01043	0.00744	0.19707	152.548
Scen1	WS-2.0-GQ02827.B7-M03.1-1062	75479	904	1	0.13306	0.71591	NaN	NaN	NaN	NaN	NaN	NaN	123	0.00109	2.0223e-06	0.20223	151.222
Scen1	GQ03224-A01.1.188	75636	9997	2	0.41178	0.66339	-0.04374	0.65941	0.41835	0.03234	0.15461	0.69485	123	0.00669	0.00578	0.19948	153.016
Scen1	GQ03308-O08.1.729	75889	11682	2	0.02874	0.97167	-0.0081132	0.01327	0.90847	-0.022865	0.05748	0.81092	123	0.00046991	0.00807	0.19852	153.758
Scen1	c78067_g1_i1_522_HT	76254	11200	2	0.7477	0.47561	0.05554	0.38124	0.53809	0.13291	1.44229	0.2321	123	0.01208	0.00933	0.19489	152.339
Scen1	GQ03706-A16.2.814	76825	2057	1	2.79163	0.09743	NaN	NaN	NaN	NaN	NaN	NaN	118	0.02327	0.01994	0.17173	139.424
Scen1	PGLM1-0834	77292	14068	2	1.00902	0.3676	0.15656	1.79654	0.18262	0.17493	1.78865	0.18358	123	0.01624	0.01792	0.18595	151.925
Scen1	GQ0064-H22.1.955	78237	12912	2	0.1537	0.8577	-0.040896	0.25052	0.61762	-0.0091219	0.0084	0.92713	122	0.00253	0.00979	0.19386	151.756
Scen1	GQ0192-I10.1.59	78784	10575	2	0.27887	0.75712	-0.038825	0.32418	0.57015	0.02327	0.07175	0.78926	123	0.00454	0.01312	0.19283	153.282
Scen1	GQ03109-E04.2.1344	79290	19050	2	1.92574	0.15017	0.11962	2.51226	0.11555	-0.012708	0.01477	0.90347	123	0.03053	0.00793	0.19244	150.047
Scen1	MA_79460g0010-2377-[A_T]	79460	10782	2	4.22532	0.01682	-0.032171	0.13101	0.71801	0.26336	5.95384	0.01612	123	0.06464	0.01441	0.1792	145.704
Scen1	PGLM2-1119	79559	1385	2	0.89731	0.41034	0.07092	0.94741	0.3323	-0.02925	0.07824	0.78017	123	0.01446	0.0011	0.20258	152.094
Scen1	MA_79595g0010-802-[C_A]	79595	5862	2	0.96053	0.38574	0.10441	1.27227	0.26169	0.00718	0.00438	0.94737	116	0.01639	0.00246	0.20471	146.326
Scen1	NODE-9920-length-1031-cov-155.964111-931	80427	1063	2	0.21326	0.80824	-0.1373	0.36158	0.54874	0.16839	0.41885	0.51873	123	0.00348	0.00593	0.2	153.413
Scen1	GQ04111-G11.1.1866	81112	37118	2	3.01256	0.05284	-0.16616	3.87954	0.05114	-0.23629	5.56807	0.01988	123	0.04696	0.01282	0.18434	147.991
Scen1	ss538944758	81703	23123	1	0.26578	0.60712	NaN	NaN	NaN	NaN	NaN	NaN	121	0.0022	2.039e-06	0.2039	149.732
Scen1	PGLM0-0138	82197	4745	2	2.2274	0.11217	-0.055934	0.79536	0.37424	0.1938	4.44879	0.03697	123	0.03515	0.00299	0.19637	149.475
Scen1	ss538945449	82706	6245	2	0.56465	0.57004	-0.0072474	0.01175	0.91387	-0.089399	1.02048	0.3144	123	0.00915	0.00273	0.20202	152.725
Scen1	PGLM1-0325	82706	6580	2	0.52836	0.59091	-0.042822	0.28161	0.59661	0.04373	0.16521	0.68512	123	0.00857	0.01153	0.1935	152.773
Scen1	GQ0197-M23.1.1332	82706	8742	2	0.65463	0.52147	0.034	0.14072	0.70822	-0.062189	0.32868	0.5675	122	0.01068	2.0192e-06	0.20192	150.801
Scen1	NODE-66718-length-460-cov-45.221741-224	82777	4893	2	0.83776	0.43533	-0.041957	0.42225	0.51712	-0.066702	0.51891	0.47278	115	0.01447	1.8891e-06	0.18891	133.54
Scen1	NODE-38053-length-363-cov-71.462807-264	83723	3458	2	0.85081	0.42961	-0.055585	0.47795	0.49068	0.04956	0.2422	0.62351	122	0.01384	0.00732	0.19396	150.372
Scen1	GQ03236-P11.1.1014	84298	4263	2	0.21036	0.81059	-0.14798	0.42071	0.5178	0.14452	0.36113	0.54899	123	0.00343	0.00881	0.19718	153.414
Scen1	MA_84624g0010-1537-[G_A]	84624	10024	2	0.97073	0.38186	0.1345	1.92141	0.16836	-0.097138	0.71969	0.39799	117	0.01645	0.0072	0.19549	144.018
Scen1	CL1758Contig1-04-11527-contigContig1-206	84804	5035	2	1.86709	0.15896	0.02635	0.09285	0.7611	-0.13777	1.79963	0.18225	123	0.02963	0.01123	0.18944	150.158
Scen1	GQ02817-I02.1.318	85070	8837	2	1.00149	0.37033	0.05568	0.38652	0.53529	0.1566	1.87483	0.17344	123	0.01612	0.00934	0.19405	151.838
Scen1	GQ03504-J01.1.184	85160	9368	2	0.11373	0.89259	-0.027927	0.21064	0.64708	-0.0028486	0.00103	0.97441	123	0.00186	0.01015	0.19622	153.607
Scen1	GQ03513-G11.1.463	85425	3388	1	0.79761	0.37357	NaN	NaN	NaN	NaN	NaN	NaN	123	0.00648	0.01032	0.19433	152.584
Scen1	WS00826-J19.1.363	86107	1259	2	1.27297	0.28369	-0.037809	0.44676	0.50514	0.11281	1.96442	0.16358	123	0.0204	0.01327	0.18941	151.324
Scen1	FCL3066Contig1-663	86404	1461	2	0.76743	0.46643	-0.049661	0.37587	0.54096	0.0518	0.25631	0.61358	123	0.0124	0.00213	0.20196	152.329
Scen1	FCL2372Contig1-478	86450	13468	2	0.50477	0.6049	0.05591	0.92817	0.33724	0.00436	0.00266	0.95898	123	0.00819	0.00609	0.19887	152.818
Scen1	GQ03809-E02.1.585	86810	1745	2	1.77389	0.17409	0.06925	1.57741	0.21157	0.11318	1.98477	0.16147	121	0.02867	0.00184	0.1938	144.768
Scen1	GQ03719-O20.1.1140	86965	12077	1	1.89307	0.17136	NaN	NaN	NaN	NaN	NaN	NaN	124	0.01512	0.01018	0.19179	153.227
Scen1	GQ02830-G03.1.1390	87248	9370	1	0.11794	0.73187	NaN	NaN	NaN	NaN	NaN	NaN	124	0.00095575	0.00584	0.19893	154.979
Scen1	208pg13085k	87536	22896	2	1.56074	0.21425	-0.092715	3.09798	0.08096	0.01102	0.01768	0.89444	120	0.02552	0.0084	0.18894	145.526
Scen1	FCL968Contig1-323	87599	1899	1	0.07421	0.78576	NaN	NaN	NaN	NaN	NaN	NaN	124	0.00060158	0.0071	0.19776	155.02
Scen1	WS00744-P09.1.554	88069	12874	2	2.38345	0.09651	0.13882	2.14832	0.1453	0.02535	0.0437	0.83475	123	0.03752	0.01298	0.18614	149.194
Scen1	GQ03605-B07.2.535	88307	6974	2	0.44918	0.6392	-0.013269	0.00996	0.92065	-0.099106	0.41013	0.5231	123	0.00729	0.00472	0.20042	152.946
Scen1	2-7803-01-8639-contigContig1-118	88519	13670	2	2.84242	0.06215	-0.10985	4.01654	0.04727	0.12398	2.38541	0.12506	123	0.04442	1.975e-06	0.1975	148.334
Scen1	ss524905433	88541	32373	1	1.35821	0.2461	NaN	NaN	NaN	NaN	NaN	NaN	124	0.0109	0.0026	0.20013	153.77
Scen1	ss538947230	88973	26799	1	0.14866	0.70049	NaN	NaN	NaN	NaN	NaN	NaN	124	0.0012	0.00928	0.19552	154.956
Scen1	MA_89214g0010-1423-[C_T]	89214	30250	2	0.90962	0.40539	-0.044631	0.54802	0.46055	-0.079329	0.89491	0.34602	123	0.01466	0.00782	0.19583	152.024
Scen1	NODE-16787-length-396-cov-40.424244-166	89362	9895	2	0.20135	0.8179	-0.14161	0.3839	0.53668	0.15169	0.38953	0.53371	123	0.00328	0.0075	0.19849	153.419
Scen1	GQ03010-M22.2.1048	89558	41188	2	1.75933	0.1765	0.34587	2.3495	0.12791	-0.4254	3.29066	0.07213	123	0.02797	2.0091e-06	0.20091	150.422
Scen1	08pg08102j	89683	18091	1	0.00142	0.97005	NaN	NaN	NaN	NaN	NaN	NaN	124	1.1483e-05	0.00722	0.19777	155.094
Scen1	GQ02829-N17.1.1141	89872	2547	1	3.46936	0.0649	NaN	NaN	NaN	NaN	NaN	NaN	124	0.02737	0.0053	0.19404	151.675
Scen1	c89584_g2_i1_197	90007	15515	2	0.93444	0.3956	0.13971	0.74765	0.38892	0.22932	1.64438	0.20216	123	0.01505	0.00737	0.19619	151.981
Scen1	GQ03303-J20.1.668	90285	5875	2	2.01778	0.13736	-0.052138	0.48922	0.48561	-0.11667	1.56795	0.2129	123	0.03194	0.00208	0.19796	149.889
Scen1	PGLM2-0108	90435	5153	2	0.04086	0.95998	-0.024487	0.03342	0.85525	-0.0034668	0.00052784	0.98171	123	0.00066779	0.00686	0.19967	153.747
Scen1	MA_90472g0010-6888-[C_T]	90472	10536	2	0.68206	0.50749	0.15709	0.47661	0.49127	0.04939	0.03942	0.84295	123	0.01103	0.01171	0.19282	152.5
Scen1	GQ03303-E24.1.65	90487	3922	1	0.10348	0.74828	NaN	NaN	NaN	NaN	NaN	NaN	117	0.00089007	0.0249	0.17627	142.738
Scen1	GQ03215-M16.1.143	90653	3298	2	1.56324	0.21362	0.13028	0.97658	0.325	0.25746	2.78372	0.09779	123	0.02493	0.00015635	0.20138	150.801
Scen1	NODE-53011-length-395-cov-43.739239-138	90778	16842	2	0.75348	0.47297	-0.038144	0.39344	0.53171	0.08219	0.96192	0.32871	119	0.01258	0.02127	0.18702	149.433
Scen1	GQ0014-D19.1.1176	91011	9058	2	0.70798	0.49465	-0.029207	0.21311	0.64516	0.08682	1.12438	0.29107	123	0.01145	0.00882	0.19552	152.424
Scen1	MA_91092g0010-2869-[T_C]	91092	16494	2	2.32557	0.10205	-0.12573	0.62239	0.43169	0.33143	3.19227	0.07647	123	0.03664	0.00138	0.1977	149.305
Scen1	GQ02901-G01.3.181	91105	1745	2	0.12206	0.8852	-0.021232	0.14323	0.70575	0.02404	0.08724	0.76822	123	0.00199	0.0073	0.19896	153.568
Scen1	MA_91554g0010-2937-[C_T]	91554	7685	2	1.09119	0.33907	-0.043051	0.55094	0.45936	0.09964	1.5343	0.21785	123	0.01753	0.0018	0.20123	151.702
Scen1	GQ03311-B24.1.983	91680	16697	2	0.73051	0.48376	0.14928	1.27266	0.26148	0.09391	0.32609	0.56902	123	0.01181	0.00678	0.19743	152.383
Scen1	GQ03313-N10.1.449	91881	2851	2	1.66061	0.19429	0.15833	1.91183	0.16929	0.02651	0.0337	0.85466	123	0.02644	0.00395	0.19721	150.572
Scen1	GQ03815-P06.1.1333	92132	11676	2	0.67163	0.51277	0.01797	0.0584	0.80946	0.08199	0.7306	0.39438	122	0.01095	2.0545e-06	0.20545	152.901
Scen1	WS02623-A15.1.593	92473	24210	2	0.10257	0.9026	-0.044379	0.17709	0.67463	0.02434	0.03663	0.84855	123	0.00167	0.00701	0.19931	153.611
Scen1	ARFL-418	92651	15187	2	0.03491	0.9657	-0.0095587	0.02317	0.87929	0.01696	0.0401	0.84165	114	0.00061748	0.01232	0.19316	142.791
Scen1	GQ0066-G22.1.878	92715	4786	2	1.48252	0.23113	0.15988	0.50062	0.48058	-0.013297	0.00292	0.95699	123	0.02367	0.00279	0.19896	150.925
Scen1	GQ03708-D02.1.640	93025	12742	2	0.47963	0.62018	0.04475	0.21064	0.64709	0.10641	0.88315	0.3492	123	0.00778	0.00507	0.19996	152.883
Scen1	GQ02818-M02.1.334	93052	17381	1	0.63994	0.42529	NaN	NaN	NaN	NaN	NaN	NaN	123	0.00521	0.0063	0.19506	150.666
Scen1	P3747-3	93259	14685	2	0.46312	0.63042	0.15109	0.43816	0.50926	0.07791	0.10158	0.75049	123	0.00752	0.0111	0.19413	152.928
Scen1	ss538952694	93411	61558	2	0.46363	0.6301	-0.046413	0.44538	0.5058	-0.087718	0.8623	0.35493	123	0.00753	0.00402	0.20107	152.913
Scen1	WS0076-J15.1.573	93628	12432	2	1.04578	0.35455	-0.14533	1.96616	0.16339	0.16077	1.53979	0.21703	123	0.01682	0.00874	0.19449	151.77
Scen1	08pg07073a	93867	16300	1	0.01945	0.88931	NaN	NaN	NaN	NaN	NaN	NaN	124	0.00015775	0.00651	0.19844	155.083
Scen1	PGWD1-0220	93945	2134	2	0.03271	0.96782	-0.015585	0.01749	0.89501	0.03214	0.05835	0.80954	123	0.0005348	0.00815	0.19843	153.758
Scen1	GQ03715-J17.1.630	93977	27157	2	1.28186	0.28126	0.08216	0.74571	0.38955	-0.058555	0.21343	0.64492	122	0.0207	0.00863	0.19482	151.663
Scen1	GQ04109-A14.1.244	94092	13298	2	1.23139	0.29552	0.14426	2.36431	0.12675	0.18765	0.83485	0.36269	122	0.01991	2.0007e-06	0.20007	149.689
Scen1	NODE-30909-length-758-cov-23.915567-262	94185	21434	2	1.71896	0.18357	-0.16904	1.65383	0.20087	0.02022	0.01627	0.89873	123	0.02734	0.00595	0.19504	150.443
Scen1	MA_94546g0010-248-[C_T]	94546	10095	2	2.91672	0.05802	-0.3482	4.7402	0.03146	-0.44807	5.65906	0.01897	119	0.04697	0.00803	0.19292	145.47
Scen1	GQ03226-D09.1.1314	94884	9299	2	0.4661	0.62855	0.14619	0.80377	0.37173	0.16846	0.91851	0.33976	123	0.00757	0.00866	0.19647	152.896
Scen1	NODE-20001-length-333-cov-96.210213-222	94911	7321	1	1.17955	0.27959	NaN	NaN	NaN	NaN	NaN	NaN	123	0.00955	0.00292	0.20113	152.309
Scen1	ss538950984	94930	8667	1	1.55033	0.21545	NaN	NaN	NaN	NaN	NaN	NaN	124	0.01242	0.00721	0.19523	153.557
Scen1	MA_95546g0010-369-[C_A]	95546	9602	2	4.13184	0.01845	0.08581	2.79621	0.09716	-0.17442	3.58044	0.06094	118	0.06586	0.0019	0.1856	137.185
Scen1	00925-P20-927	95800	5555	1	0.48051	0.48951	NaN	NaN	NaN	NaN	NaN	NaN	123	0.00392	0.00795	0.1937	150.827
Scen1	00925-P20-536	95800	5946	2	0.31044	0.7337	0.15009	0.43164	0.51242	0.10642	0.19306	0.66116	123	0.00505	0.00781	0.19782	153.212
Scen1	00925-P20-294	95800	6222	1	0.2008	0.65488	NaN	NaN	NaN	NaN	NaN	NaN	121	0.00167	0.01506	0.18904	149.668
Scen1	00925-P20-230	95800	6286	2	2.58796	0.0793	0.16832	5.14415	0.02508	0.12235	1.74028	0.18957	123	0.0406	0.00232	0.19592	148.792
Scen1	GQ03101-A16.1.1139	95898	39167	2	0.20394	0.81579	0.03747	0.25788	0.61249	-0.059773	0.33416	0.56428	123	0.00332	0.00994	0.19611	153.412
Scen1	ss538946831	96086	27070	2	0.55606	0.57491	0.05377	0.8149	0.36845	0.04564	0.3174	0.57421	123	0.00901	0.0074	0.1974	152.728
Scen1	GQ03232-E19.1.199	96368	12235	1	0.33692	0.56268	NaN	NaN	NaN	NaN	NaN	NaN	124	0.00273	0.00878	0.19569	154.759
Scen1	MA_96461g0010-2684-[T_C]	96461	7929	2	0.89145	0.41276	0.03269	0.26371	0.60852	-0.10494	1.65206	0.20115	121	0.01461	0.00486	0.19363	146.491
Scen1	ss538947313	96487	51	1	0.02066	0.88594	NaN	NaN	NaN	NaN	NaN	NaN	119	0.00017471	2.0291e-06	0.20291	146.66
Scen1	GQ0203-G23.1.119	96757	11625	2	0.30129	0.74041	0.02086	0.0608	0.80565	-0.079802	0.55435	0.45798	123	0.0049	0.00764	0.19802	153.219
Scen1	TC3298m	97009	11467	2	0.63309	0.53274	0.07779	0.7689	0.38234	-0.1199	1.21742	0.27211	119	0.0106	0.01896	0.17854	143.197
Scen1	02078-B05-161	97021	3388	2	1.39986	0.2507	-0.15218	1.77828	0.18493	0.04699	0.11693	0.73299	119	0.02314	0.0076	0.19129	144.253
Scen1	ss538950170	97537	30836	2	1.74999	0.17811	-0.13137	0.34062	0.56055	0.3709	2.04623	0.15514	123	0.02782	0.00454	0.19634	150.392
Scen1	GQ0047-L09.1.613	98310	8287	2	2.66987	0.07331	-0.21414	2.69865	0.10301	0.01297	0.0053	0.94209	123	0.04184	0.01451	0.18382	148.671
Scen1	FCL29Contig5-246	98654	4819	2	0.69096	0.50305	-0.045846	0.59378	0.44245	-0.059978	0.51711	0.47345	123	0.01117	0.00454	0.19979	152.455
Scen1	ss538949667	98882	2318	2	2.92778	0.05729	0.37715	2.85557	0.09361	-0.1927	0.63451	0.42725	123	0.04569	1.9723e-06	0.19723	148.171
Scen1	GQ03113-J24.1.101	98909	7081	2	4.79415	0.01007	-0.20206	5.36171	0.02242	-0.018941	0.03422	0.85357	112	0.07937	0.00888	0.17445	127.644
Scen1	PGLM2-1528	99482	9972	2	0.21964	0.80312	-0.022059	0.06056	0.80602	0.03378	0.09064	0.76388	123	0.00358	0.00886	0.19711	153.406
Scen1	CL793Contig1-986	99733	23608	2	0.91716	0.40244	0.08011	1.43651	0.23307	0.08813	1.02926	0.31237	121	0.01503	0.02464	0.17728	148.086
Scen1	GQ03222-P15.2.448	99935	8920	2	0.18907	0.82798	-0.058158	0.31242	0.57723	-0.074482	0.33488	0.56388	122	0.00311	0.00581	0.19761	151.673
Scen1	GQ03612-J11.1.469	99935	14968	2	0.73004	0.48398	-0.11073	1.33828	0.2496	-0.12708	1.08055	0.30063	123	0.0118	0.00165	0.20257	152.416
Scen1	WS00821-I06.1.329	99945	13113	2	0.20545	0.81456	-0.14336	0.39344	0.53168	0.12785	0.28008	0.59762	122	0.00338	0.00633	0.20069	153.803
Scen1	WS-2.0-GQ0222.B7-B17.1-379	100136	5405	2	1.15484	0.31862	0.01476	0.06177	0.80416	-0.11967	2.15247	0.14498	120	0.01901	0.01119	0.18763	146.389
Scen1	MA_100263g0010-115-[T_C]	100263	6046	2	0.31536	0.73012	0.02557	0.18538	0.66755	-0.065227	0.57456	0.44992	123	0.00513	0.01072	0.19499	153.219
Scen1	MA_100263g0010-704-[A_C]	100263	6635	1	0.06282	0.80253	NaN	NaN	NaN	NaN	NaN	NaN	119	0.00053101	0.01088	0.1919	146.5
Scen1	MA_100608g0010-2650-[C_T]	100608	19417	2	1.12376	0.3284	0.16242	0.51584	0.474	0.0369	0.02374	0.87781	123	0.01805	0.00696	0.19597	151.607
Scen1	MA_100608g0010-2719-[G_A]	100608	19486	2	0.86959	0.42173	-0.16005	0.49626	0.4825	0.05039	0.04352	0.83509	122	0.01414	0.00648	0.19831	152.478
Scen1	MA_100637g0010-1787-[G_A]	100637	3056	2	0.79551	0.45376	0.07273	1.34329	0.2488	0.06709	0.63232	0.4281	119	0.01328	2.009e-06	0.2009	145.484
Scen1	WS-2.0-GQ03209.B7-F06.1-709	100722	16463	2	2.90043	0.0588	0.03843	0.22417	0.63673	0.21952	4.79961	0.03037	123	0.04528	0.00078729	0.19651	148.211
Scen1	GQ03319-D11.2.501	101002	20571	2	0.93369	0.39589	0.10564	1.84726	0.17661	0.0852	0.7477	0.3889	123	0.01504	0.00718	0.19637	151.982
Scen1	ss538951927	101067	33204	2	0.2911	0.74796	-0.004563	0.00598	0.93848	-0.063134	0.57825	0.44847	123	0.00474	0.00604	0.19963	153.239
Scen1	WS-2.0-GQ0042.B3.r-P01.1-343	101097	20328	2	0.05503	0.94648	0.01539	0.05283	0.81861	-0.011261	0.01581	0.90015	122	0.00090656	0.00623	0.20127	154.08
Scen1	GCAT-2.0-GQ0074.B3.r-L04-EPB-01	101135	9998	2	0.61151	0.54419	-0.14677	1.2202	0.2715	0.14234	0.8135	0.36886	123	0.0099	2.0465e-06	0.20465	152.674
Scen1	GQ04102-G09.1.82	101160	3392	2	0.60412	0.54818	0.05234	0.81837	0.36744	0.05369	0.43536	0.51061	123	0.00978	0.00705	0.19759	152.611
Scen1	08pg15170h	101422	1828	2	0.43411	0.64884	0.02623	0.20151	0.6543	-0.064055	0.62566	0.43049	123	0.00705	0.00309	0.2021	152.986
Scen1	SPA2-1101	101443	9120	2	0.67987	0.50859	0.06273	0.2152	0.64355	0.05745	0.12298	0.72643	123	0.011	0.00644	0.19794	152.489
Scen1	SPA2-1601	101443	9620	2	2.74848	0.06799	-0.028188	0.26528	0.60745	0.18144	4.97381	0.02756	123	0.04302	0.01228	0.18567	148.453
Scen1	SPA2-2028	101443	10047	2	1.48085	0.23154	0.34705	2.35923	0.12715	-0.42098	2.95968	0.08792	122	0.02383	0.00698	0.19559	151.161
Scen1	SPA2-2118	101443	10137	2	1.93582	0.14894	0.15631	2.32408	0.13011	-0.26945	3.76637	0.05472	117	0.03228	0.00179	0.19755	142.122
Scen1	MA_101803g0010-2450-[T_G]	101803	7657	2	0.54649	0.58039	0.00378	0.00354	0.95267	0.08633	1.00585	0.31788	123	0.00886	0.00754	0.1973	152.746
Scen1	MA_101803g0010-16597-[C_G]	101803	21804	2	0.01628	0.98385	-0.023581	0.03107	0.86037	-0.025581	0.02696	0.86985	123	0.00026625	0.00703	0.19958	153.803
Scen1	FCL1467Contig1-797	101927	23106	1	2.60514	0.10919	NaN	NaN	NaN	NaN	NaN	NaN	119	0.02155	0.00891	0.18969	144.076
Scen1	MA_102054g0010-1136-[A_G]	102054	21460	2	0.17781	0.83733	-0.045753	0.23634	0.62777	0.07097	0.33808	0.56206	118	0.00303	0.02051	0.17959	144.509
Scen1	GQ03416-H05.1.1379	102108	9789	2	0.26694	0.76616	-0.065509	0.45931	0.49923	0.03213	0.07644	0.78265	123	0.00435	0.00419	0.20155	153.307
Scen1	MA_102349g0010-4424-[C_T]	102349	19635	2	0.99241	0.37365	-0.018398	0.06102	0.80531	-0.12497	1.72351	0.19171	123	0.01597	2.0339e-06	0.20339	151.922
Scen1	MA_102349g0010-4253-[T_C]	102349	19806	2	1.33078	0.26808	0.08694	0.29106	0.59053	-0.21082	1.46234	0.2289	123	0.0213	2.0703e-05	0.20227	151.258
Scen1	MA_102800g0010-4343-[G_A]	102800	7530	1	1.60086	0.20823	NaN	NaN	NaN	NaN	NaN	NaN	121	0.01313	0.00444	0.20086	150.542
Scen1	GQ0015-O08.1.360	103013	11285	2	0.05593	0.94563	-0.0056516	0.01327	0.9085	-0.029243	0.10118	0.75098	118	0.00094189	0.00072037	0.20512	148.1
Scen1	GQ03119-G16.1.1466	103156	40291	2	0.73215	0.48298	-0.14581	0.41144	0.52244	0.03146	0.01614	0.89912	123	0.01183	0.00717	0.19705	152.375
Scen1	GQ0183-G10.1.643	103240	7758	2	1.1752	0.31223	0.06104	0.34772	0.5565	-0.089406	0.41658	0.51986	123	0.01886	0.01262	0.19034	151.541
Scen1	GQ03315-I05.1.513	103248	13729	2	1.07274	0.34536	-0.10321	2.14185	0.14597	-0.079778	0.40043	0.52808	120	0.01766	0.00124	0.20485	150.756
Scen1	GQ03718-K12.1.1139	103312	14450	2	0.9482	0.39039	-0.092433	1.41074	0.23734	0.11864	1.48953	0.22474	118	0.01592	0.01047	0.191	145.502
Scen1	GQ02809-P14.1.922	103411	67732	2	0.10508	0.90034	-0.029887	0.05001	0.82343	-0.066704	0.17784	0.67398	122	0.00173	0.01119	0.19267	151.869
Scen1	GQ03116-D18.1.913	103500	26296	2	4.5447	0.01266	0.08967	1.97716	0.16246	0.17482	3.60021	0.06035	113	0.07495	1.9108e-06	0.19108	132.474
Scen1	PGLM2-1527	103508	33949	1	0.42771	0.51434	NaN	NaN	NaN	NaN	NaN	NaN	124	0.00346	0.00628	0.19799	154.666
Scen1	GQ04108-D24.1.891	103548	11267	1	0.22826	0.63367	NaN	NaN	NaN	NaN	NaN	NaN	124	0.00185	0.00595	0.19865	154.871
Scen1	MA_103581g0010-7620-[A_G]	103581	35964	2	0.46335	0.6303	0.01961	0.02807	0.86723	-0.066595	0.23067	0.63191	120	0.00771	0.00618	0.19841	149.867
Scen1	MA_103581g0010-7072-[T_C]	103581	36512	2	0.92311	0.40008	-0.085179	1.1008	0.2962	0.13471	1.7314	0.19074	121	0.01512	0.00616	0.19944	150.703
Scen1	MA_103581g0010-6996-[C_T]	103581	36588	2	0.01903	0.98116	-0.0025356	0.00156	0.96859	0.01644	0.03799	0.84579	123	0.00031111	0.00714	0.19946	153.789
Scen1	MA_103581g0010-6452-[C_T]	103581	37132	2	1.40254	0.24991	0.15009	0.82573	0.3653	0.0195	0.01167	0.91416	123	0.02242	0.00503	0.19697	151.07
Scen1	GQ03718-C10.1.24	103810	63802	2	0.2932	0.74644	-0.02294	0.11409	0.73617	0.07123	0.58616	0.44552	113	0.0052	0.00381	0.19755	138.329
Scen1	NODE-1484-length-2330-cov-42.645493-1706	103906	24366	2	3.51481	0.0328	0.07945	0.92133	0.33902	-0.27067	6.42632	0.01251	123	0.05435	0.00406	0.19133	146.999
Scen1	GQ04009-E16.1.744	104020	19240	2	1.1322	0.32569	0.15618	1.79718	0.18254	0.08136	0.36449	0.54714	123	0.01818	0.01232	0.19077	151.621
Scen1	MA_104021g0010-18871-[C_T]	104021	26864	2	0.2295	0.79529	0.14283	0.39245	0.53224	0.16404	0.45886	0.4995	117	0.00393	0.01258	0.19227	145.19
Scen1	P06971-3	104065	12044	2	1.47461	0.23299	-0.02713	0.12677	0.72243	-0.12139	1.37094	0.24397	121	0.02397	0.02378	0.181	149.844
Scen1	P06971-2	104065	12255	1	0.31327	0.57671	NaN	NaN	NaN	NaN	NaN	NaN	122	0.00258	0.01038	0.19249	151.289
Scen1	FCL374Contig1-263	104137	48992	2	0.48942	0.61418	0.09737	0.35991	0.54967	-0.16024	0.8257	0.36531	123	0.00794	0.00695	0.19807	152.862
Scen1	CL778Contig1-1846	104172	15169	1	0.15174	0.69755	NaN	NaN	NaN	NaN	NaN	NaN	124	0.00123	0.00979	0.19502	154.939
Scen1	CL778Contig1-1167	104172	16748	2	0.65296	0.52234	0.0735	1.10943	0.29432	0.08455	0.7916	0.3754	121	0.01074	0.00609	0.20054	151.3
Scen1	GQ02901-P11.2.1665	104182	17698	2	3.11527	0.04792	-0.37321	5.50449	0.02058	-0.27184	2.18406	0.14202	123	0.04848	0.00517	0.19144	147.757
Scen1	GQ02810-J22.1.1223	104501	5745	2	0.88758	0.41429	-0.12817	1.20798	0.2739	-0.050633	0.14642	0.70264	123	0.01431	0.01032	0.19348	152.07
Scen1	MA_104694g0010-264-[C_T]	104694	21056	2	0.24147	0.78585	0.03535	0.23804	0.6265	0.02279	0.064	0.80071	123	0.00393	0.00833	0.19755	153.357
Scen1	NODE-966-length-765-cov-27.526798-686	105331	1788	2	0.48976	0.614	-0.10549	0.8049	0.37144	-0.12772	0.92598	0.33786	120	0.00814	0.00809	0.20001	151.861
Scen1	FCL1470Contig1-980	105437	9097	2	1.49075	0.22928	0.20937	2.5168	0.11523	-0.12908	0.67306	0.41359	123	0.0238	0.00816	0.1936	150.888
Scen1	MA_105495g0010-1740-[C_T]	105495	3433	2	0.53394	0.58771	0.0455	0.47228	0.4933	-0.044424	0.23815	0.62646	118	0.00902	0.00615	0.20024	148.376
Scen1	GQ04012-K18.1.256	105595	7609	2	0.02714	0.97323	-0.0052577	0.0049	0.94429	-0.015069	0.02348	0.87847	122	0.00044728	0.0073	0.2003	154.134
Scen1	GQ03238-I01.1.219	106166	6897	2	0.39719	0.67307	-0.14379	0.78495	0.37737	0.12864	0.50771	0.47749	123	0.00645	0.00416	0.20115	153.047
Scen1	GQ03238-I01.1.1001	106166	8515	2	0.39719	0.67307	-0.14379	0.78495	0.37737	0.12864	0.50771	0.47749	123	0.00645	0.00416	0.20115	153.047
Scen1	GQ03105-K19.1.513	106416	3041	2	4.72908	0.01052	-0.11098	3.2137	0.0755	0.13824	2.49942	0.11648	123	0.07178	0.0041	0.18768	144.737
Scen1	c78291_g1_i1_326_HT	106449	12432	2	2.07125	0.13044	0.08492	1.79385	0.18295	0.14443	3.08363	0.08159	123	0.03276	1.9991e-06	0.19991	149.817
Scen1	paP11897-1	106528	1293	2	0.064	0.93804	-0.0058139	0.00752	0.93105	0.02626	0.07405	0.78599	123	0.00105	0.00575	0.20068	153.709
Scen1	0299-H03-650	107025	8282	2	1.99906	0.13988	-0.10141	1.2972	0.25696	0.05693	0.25111	0.6172	123	0.03166	0.00566	0.19443	149.889
Scen1	PGLM2-1137	107308	1600	2	2.13791	0.12233	0.10047	0.3941	0.53134	-0.30034	2.61839	0.10824	122	0.0341	0.01223	0.18878	150.144
Scen1	ss524904752	107308	1600	2	1.98439	0.14195	0.10436	0.42996	0.51327	-0.29284	2.52463	0.11471	121	0.03195	0.01289	0.18586	146.525
Scen1	GQ04002-F18.1.232	107341	7442	1	0.05051	0.82255	NaN	NaN	NaN	NaN	NaN	NaN	124	0.00040955	0.00728	0.19762	155.047
Scen1	NODE-7239-length-1005-cov-35.721394-430	107468	18712	2	1.67131	0.19266	0.02123	0.12388	0.72552	0.14369	3.06942	0.08251	113	0.02896	3.9619e-05	0.19265	133.417
Scen1	GQ02802-P24.1.789	107594	5015	2	0.44648	0.64092	-0.14997	0.85982	0.35562	0.12438	0.42212	0.5171	123	0.00725	0.00764	0.19753	152.957
Scen1	PGLM1-1408	107950	2042	2	0.09722	0.90743	-0.023324	0.12574	0.72351	0.03128	0.13211	0.71688	123	0.00159	0.00762	0.19873	153.617
Scen1	LFY-357	108198	14639	1	0.70998	0.40109	NaN	NaN	NaN	NaN	NaN	NaN	124	0.00573	0.00333	0.20046	154.402
Scen1	LFY-637	108198	14919	2	1.32032	0.27084	-0.058017	0.53062	0.46774	-0.081451	0.58138	0.44724	123	0.02114	0.00104	0.20126	151.261
Scen1	LFY-832	108198	15114	2	0.70283	0.49717	0.04136	0.09647	0.75663	0.06224	0.17023	0.68063	123	0.01136	0.00321	0.20108	152.449
Scen1	LFY-1307	108198	15578	2	1.55258	0.21585	-0.099773	3.02617	0.08445	0.0019	0.00053643	0.98156	123	0.02476	0.00431	0.1972	150.765
Scen1	LFY-2961	108198	17077	2	1.8317	0.16452	-0.34866	2.39616	0.12422	-0.45272	3.50783	0.06347	123	0.02908	0.00154	0.1991	150.259
Scen1	FCL4450Contig1-664	108304	6964	2	0.19566	0.82255	0.02477	0.10741	0.74367	-0.029133	0.10048	0.7518	123	0.00319	0.00988	0.1962	153.438
Scen1	PGLM2-0802	108520	12019	2	1.05202	0.3524	0.00763	0.01397	0.9061	-0.13016	1.84297	0.17713	122	0.01708	2.0459e-06	0.20459	152.391
Scen1	FCL417Contig1-340	108607	14870	2	2.43818	0.09156	-0.030095	0.06891	0.79337	-0.18029	1.66167	0.19982	123	0.03835	0.0143	0.18474	149.094
Scen1	GQ03211-B01.3.357	108616	5541	2	0.13805	0.87119	0.02282	0.09994	0.75245	-0.049629	0.27228	0.60276	122	0.00227	0.00539	0.20184	153.923
Scen1	ss538945831	108663	10024	2	0.40238	0.6697	-0.11955	0.5387	0.46452	-0.06726	0.14418	0.70489	112	0.00718	2.0598e-06	0.20598	140.635
Scen1	GQ0271-B09.1.195	109222	15806	2	0.39219	0.67649	0.05209	0.54099	0.46355	-0.077006	0.59317	0.4428	114	0.00688	0.0324	0.17891	145.3
Scen1	GQ03209-L17.2.1401	109348	1270	2	3.72814	0.02682	0.11446	3.73552	0.05558	0.16288	4.16397	0.04345	123	0.05746	1.9479e-06	0.19479	146.654
Scen1	ss538948838	109428	15069	2	0.26191	0.77002	0.14765	0.41782	0.51925	0.17716	0.52279	0.47105	122	0.0043	0.00521	0.20164	153.697
Scen1	GQ04011-D06.1.213	109433	3395	2	0.06521	0.9369	0.02868	0.12386	0.72552	-0.014844	0.01817	0.89299	119	0.0011	0.01761	0.193	150.837
Scen1	GQ03002-I06.2.174	109548	1409	2	0.86202	0.42486	0.06216	0.84877	0.35872	0.04465	0.26068	0.61058	123	0.0139	0.01026	0.19362	152.134
Scen1	GQ03002-I06.2.728	109548	3036	2	0.28848	0.74991	-0.041247	0.23568	0.62821	-0.08116	0.5767	0.44907	123	0.0047	0.00535	0.20033	153.268
Scen1	FCL697Contig1-1758	109548	4422	2	0.81385	0.44554	0.06132	0.90152	0.34425	-0.051775	0.38509	0.53605	123	0.01314	0.01003	0.194	152.208
Scen1	GQ03901-N10.1.973	109804	10253	2	0.90596	0.40686	0.08183	1.52188	0.21971	0.08829	0.99646	0.32015	123	0.0146	0.00207	0.20156	152.065
Scen1	GQ03012-I09.1.631	110148	3409	2	0.06841	0.93391	-0.020195	0.05727	0.81127	-0.0088065	0.00596	0.93858	123	0.00112	0.00343	0.20298	153.715
Scen1	GQ03113-N13.1.1005	110169	8304	2	0.65556	0.52097	-0.066448	1.16477	0.28261	0.02054	0.0615	0.80456	123	0.01061	0.00090778	0.20357	152.573
Scen1	GQ03123-G19.1.670	112061	4694	2	1.15472	0.31862	0.0207	0.05385	0.81688	-0.11892	1.02691	0.31293	121	0.01884	0.01135	0.1936	150.263
Scen1	PGLM2-1176	112061	6371	2	1.68805	0.18917	0.00708	0.01088	0.9171	-0.15135	2.8954	0.09138	123	0.02687	0.01057	0.19064	150.519
Scen1	GQ0258-E05.1.351	112342	4407	2	0.66679	0.51521	-0.083365	1.09428	0.29759	0.1088	1.02078	0.31433	123	0.01079	0.00033434	0.20412	152.559
Scen1	PGLM2-0818	112342	5099	2	5.13923	0.0072	-0.029013	0.28608	0.59371	-0.24193	8.63605	0.00394	123	0.07752	1.9064e-06	0.19064	144.022
Scen1	GQ03112-C07.1.794	112831	8280	2	0.61867	0.54034	-0.059245	0.72811	0.39517	0.09665	1.06346	0.30447	123	0.01002	0.00524	0.19933	152.607
Scen1	GQ03112-C07.1.1170	112831	8772	2	1.16826	0.31436	-0.0052919	0.00307	0.9559	-0.12954	1.15421	0.28479	123	0.01875	0.01229	0.19068	151.551
Scen1	ss538946421	113024	3829	1	0.0142	0.90535	NaN	NaN	NaN	NaN	NaN	NaN	121	0.00011799	0.00662	0.20139	152.099
Scen1	GQ03212-L08.3.41	113300	28854	2	2.53947	0.08307	-0.045466	0.39148	0.53269	-0.14647	2.26243	0.13513	123	0.03987	1.9844e-06	0.19844	148.915
Scen1	FCL1977Contig1-110	113665	10436	2	0.23918	0.78766	0.00989	0.03155	0.85932	0.06092	0.47763	0.49087	118	0.00407	0.01549	0.19225	149.068
Scen1	FCL1977Contig1-197	113665	10523	1	0.0981	0.75465	NaN	NaN	NaN	NaN	NaN	NaN	124	0.00079511	0.00706	0.19777	154.997
Scen1	GQ04009-P24.1.708	114284	2740	2	0.03	0.97046	0.00803	0.01408	0.90574	-0.022386	0.05972	0.80737	117	0.00051601	2.0184e-06	0.20184	143.563
Scen1	MA_114475g0010-2288-[A_G]	114475	6674	2	0.48474	0.61705	0.07583	0.63376	0.42754	0.01301	0.01201	0.91291	122	0.00793	0.01302	0.18966	151.116
Scen1	MA_114475g0010-553-[C_T]	114475	8409	2	0.885	0.41543	-0.019261	0.05148	0.8209	-0.13843	1.43379	0.23355	119	0.01475	0.01342	0.19432	149.293
Scen1	MA_114955g0020-5054-[C_A]	114955	18177	2	0.21678	0.80542	0.04823	0.43173	0.51238	-0.032056	0.09677	0.75627	123	0.00353	0.00824	0.19772	153.409
Scen1	MA_114955g0020-1640-[C_T]	114955	21591	2	1.00439	0.36927	-0.086825	1.76643	0.18631	-0.010643	0.0136	0.90735	123	0.01616	0.01027	0.19315	151.856
Scen1	GQ03322-P21.4.1372	114968	8302	2	0.56323	0.57085	0.03644	0.25676	0.61328	-0.054118	0.31921	0.57313	122	0.0092	0.00648	0.19926	153.042
Scen1	PabiesPrMYB2-932	115536	2816	2	1.28268	0.28101	0.10785	0.22585	0.63547	0.23173	0.97102	0.32638	123	0.02055	0.00731	0.19511	151.281
Scen1	MA_115536g0010-93-[C_T]	115536	3177	1	0.00201	0.96434	NaN	NaN	NaN	NaN	NaN	NaN	116	1.7437e-05	0.00708	0.18719	138.89
Scen1	PabiesMYB2-1166	115536	4299	2	0.15502	0.85657	-0.042071	0.16069	0.68923	0.07168	0.30996	0.57873	123	0.00253	0.0092	0.19699	153.506
Scen1	PabiesMYB2-1302	115536	4379	2	0.17183	0.84233	-0.037331	0.12736	0.72181	0.07463	0.33746	0.56239	121	0.00285	0.00679	0.19807	150.252
Scen1	PabiesMYB2-1448	115536	4526	2	0.21913	0.80353	-0.024448	0.1302	0.71885	-0.033473	0.13657	0.71235	123	0.00357	0.00891	0.19706	153.37
Scen1	PabiesMYB2-1774	115536	4847	2	0.06308	0.9389	-0.032723	0.11656	0.7334	-0.035412	0.0943	0.75931	121	0.00105	0.00615	0.19507	148.112
Scen1	MA_115536g0010-2534-[A_C]	115536	5618	2	0.65593	0.52078	-0.017432	0.01711	0.89615	-0.12577	0.63804	0.42598	123	0.01062	0.01919	0.18594	152.663
Scen1	PabiesMYB2-3403	115536	6433	2	0.23234	0.79303	0.12177	0.28129	0.59683	0.15952	0.42781	0.51431	122	0.00382	0.00453	0.20238	153.745
Scen1	PabiesMYB2-3893	115536	6915	2	0.71191	0.49273	-0.13264	0.33838	0.56184	0.02441	0.00982	0.92124	123	0.01151	0.00499	0.19927	152.423
Scen1	GQ0207-N08.1.848	115537	23633	2	0.65347	0.52205	0.04176	0.31967	0.57285	0.11401	1.30412	0.2557	123	0.01057	0.00679	0.19769	152.53
Scen1	GQ03120-J23.1.323	115979	44175	2	0.89266	0.41222	-0.057484	1.02815	0.3126	-0.083158	1.03806	0.31029	123	0.01439	0.00467	0.19899	152.073
Scen1	ss538946969	116648	12709	1	4.27327	0.041	NaN	NaN	NaN	NaN	NaN	NaN	114	0.03637	1.9332e-06	0.19332	135.981
Scen1	GQ03303-N21.1.395	116906	8987	2	1.03318	0.35899	0.0037	0.00407	0.94921	0.11557	2.02178	0.15763	122	0.01675	2.0425e-06	0.20425	152.191
Scen1	MA_117731g0010-442-[A_G]	117731	13536	2	1.72146	0.18312	-0.16626	3.02025	0.08475	0.08453	0.55062	0.45949	123	0.02738	0.00533	0.19564	150.445
Scen1	WS0349-P18.1.702	118371	14444	1	3.14352	0.0787	NaN	NaN	NaN	NaN	NaN	NaN	124	0.02486	0.01007	0.1899	152.007
Scen1	NODE-12228-length-276-cov-134.847824-162	118377	17768	2	1.10572	0.33427	-0.097617	0.36773	0.54537	-0.30727	1.93065	0.16722	123	0.01776	0.00757	0.19543	151.647
Scen1	ss538943063	118815	14051	2	1.12166	0.3291	-0.12284	0.57849	0.44838	0.01052	0.00327	0.95448	122	0.01816	0.00754	0.19631	151.92
Scen1	GQ0044.B3.r-B21.1-272	118833	3761	2	0.23889	0.78788	-0.0022096	0.00127	0.97165	0.05726	0.47775	0.49081	118	0.00406	0.00942	0.19458	146.985
Scen1	GQ03309-H18.2.1365	118953	9539	2	1.28663	0.27995	0.0835	1.75953	0.18718	0.11394	1.74777	0.18865	122	0.02078	0.00326	0.19658	149.535
Scen1	FCL1510Contig1-113	119175	2808	2	1.02894	0.36046	-0.13521	0.35633	0.55166	0.25184	1.10076	0.29617	123	0.01655	0.01065	0.1927	151.809
Scen1	ss538949542	119183	11682	2	0.19813	0.82052	-0.1413	0.38366	0.5368	0.12731	0.26906	0.6049	123	0.00323	0.00267	0.20331	153.464
Scen1	WS-2.0-GQ03417.B7-O19.1-1215	119424	10110	2	0.2896	0.74908	0.16335	0.51839	0.47292	0.19477	0.54901	0.46016	122	0.00475	0.01071	0.19263	151.567
Scen1	GQ03108-M05.1.899	119841	24282	2	1.10643	0.33403	0.04632	0.42274	0.5168	-0.078978	0.69054	0.4076	123	0.01777	2.0302e-06	0.20302	151.698
Scen1	08pg07937c	119966	6741	2	1.41108	0.24783	0.09096	1.91136	0.16934	-0.031717	0.13436	0.71459	123	0.02256	0.00637	0.19561	151.029
Scen1	GQ04011-G07.1.1283	120020	7112	2	2.10999	0.12564	-0.11438	3.93857	0.04944	-0.029607	0.13317	0.7158	123	0.03336	0.01182	0.1881	149.69
Scen1	PGLM2-1325	120230	5496	1	0.12605	0.72317	NaN	NaN	NaN	NaN	NaN	NaN	124	0.00102	0.0065	0.19827	154.975
Scen1	GQ03116-K04.1.672	120329	4735	2	0.70952	0.4939	0.03663	0.1593	0.6905	0.06683	0.34195	0.55978	123	0.01147	0.00282	0.20145	152.441
Scen1	FCL5599Contig1-427	120626	12866	1	5.66537	0.01889	NaN	NaN	NaN	NaN	NaN	NaN	120	0.04533	0.00317	0.193	144.875
Scen1	ss538951911	120806	9518	1	0.00018272	0.98924	NaN	NaN	NaN	NaN	NaN	NaN	122	1.5063e-06	0.01152	0.19549	153.707
Scen1	MA_121267g0010-916-[T_C]	121267	4240	2	0.59473	0.55331	-0.15893	0.96446	0.32801	0.11048	0.39159	0.53263	123	0.00963	0.01056	0.19421	152.678
Scen1	MA_121485g0010-3656-[A_T]	121485	5868	2	1.61266	0.20379	-0.039179	0.4083	0.52409	0.18923	3.22278	0.07522	117	0.02679	0.0147	0.18779	143.775
Scen1	MA_121485g0010-3571-[C_T]	121485	5953	2	2.61322	0.0774	0.14033	3.45661	0.06541	0.21655	4.61884	0.0336	123	0.04098	0.00142	0.19676	148.75
Scen1	FCL500Contig1-303	121617	9997	2	0.18501	0.83133	0.03104	0.29138	0.59032	-0.012652	0.02253	0.88093	123	0.00302	0.00607	0.19996	153.447
Scen1	FCL500Contig1-797	121617	11003	2	0.28659	0.75133	0.04214	0.54124	0.46333	0.03152	0.13371	0.71525	123	0.00467	0.00528	0.2004	153.246
Scen1	WS00746-F12.1.216	121663	2124	2	0.58558	0.55834	0.09939	0.37718	0.54026	-0.1777	0.97031	0.32655	123	0.00949	7.6258e-05	0.20466	152.724
Scen1	GQ03237-D15.1.370	121869	1419	2	0.59028	0.55575	-0.089404	0.95928	0.32931	0.02958	0.07428	0.78567	123	0.00956	0.00606	0.19861	152.655
Scen1	GQ04011-C03.4.1017	121907	14791	2	1.55925	0.21445	0.12739	0.31859	0.57349	0.29532	1.47057	0.2276	123	0.02487	2.0155e-06	0.20155	150.812
Scen1	FCL1750Contig1-305	122661	6488	2	1.93724	0.14851	-0.11433	3.8684	0.05147	-0.017008	0.04471	0.83289	123	0.03071	2.0034e-06	0.20034	150.077
Scen1	GQ03006-D16.1.1383	123133	4090	2	0.07783	0.92517	0.01993	0.12015	0.72947	0.02216	0.06897	0.79328	123	0.00127	0.00988	0.19659	153.656
Scen1	GQ03006-D16.1.161	123133	5456	2	0.52438	0.59326	-0.00026209	9.8054e-06	0.99751	0.08726	0.64326	0.4241	122	0.00858	0.00318	0.19918	151.059
Scen1	MA_123133g0010-850-[G_A]	123133	5698	2	0.15007	0.86081	-0.048536	0.21485	0.64383	0.01774	0.0212	0.88448	122	0.00247	0.00421	0.1994	151.803
Scen1	MA_123133g0010-564-[T_C]	123133	5984	2	0.44274	0.6433	0.0302	0.148	0.70113	0.04817	0.24711	0.62001	123	0.00719	0.01146	0.19385	152.977
Scen1	FCL2255Contig1-109	123211	44059	2	1.0411	0.35634	0.13697	2.05	0.15489	-0.098442	0.56091	0.45541	117	0.0176	0.0137	0.18868	143.735
Scen1	GQ03312-B13.2.1311	123220	3156	2	0.58257	0.56001	-0.045493	0.721	0.39748	-0.062918	0.56757	0.45268	123	0.00944	0.00558	0.19911	152.674
Scen1	GCAT-2.0-GQ0015.B3.r-I17-EPB-08	123220	4179	2	0.0069	0.99313	-0.011327	0.00944	0.92277	0.01632	0.01363	0.90724	123	0.00011281	0.00711	0.19953	153.813
Scen1	PGLM1-0871	123220	5199	2	1.15322	0.31903	-0.063653	1.1126	0.2936	0.07384	0.81856	0.36738	123	0.01851	2.0286e-06	0.20286	151.606
Scen1	FCL58Contig2-451	123267	11519	2	0.13535	0.87354	0.02773	0.23418	0.62931	-0.0067011	0.00646	0.93608	123	0.00221	0.00335	0.20283	153.583
Scen1	FCL58Contig2-317	123267	11653	2	0.41339	0.66233	-0.043968	0.10788	0.74314	0.03324	0.04854	0.82599	122	0.00677	0.00693	0.19944	153.418
Scen1	GQ03007-B12.1.1066	123267	11946	2	1.64375	0.19754	0.15111	1.73814	0.18986	-0.018478	0.01236	0.91166	122	0.02638	0.0025	0.19972	150.978
Scen1	NODE-3331-length-1476-cov-52.556232-1166	123631	43277	1	0.01949	0.8892	NaN	NaN	NaN	NaN	NaN	NaN	121	0.00016204	0.00766	0.19678	150.013
Scen1	0286-D08-Pb1-115	123993	11188	2	1.20795	0.30245	-0.077465	1.22762	0.2701	0.04809	0.28053	0.59734	120	0.01984	0.00083527	0.20478	150.486
Scen1	0286-D08-Pb1-270	123993	11344	2	1.07032	0.34612	0.06186	0.8529	0.35757	0.06057	0.45327	0.50207	122	0.01734	0.00388	0.20018	152.064
Scen1	PabiesPRR7-F1-771	124244	21166	2	0.60967	0.54518	0.11096	0.92738	0.33745	-0.17157	1.06144	0.30493	123	0.00987	0.00884	0.19583	152.628
Scen1	PabiesPRR7-F1-1505	124244	21888	2	0.10134	0.9037	-0.011724	0.01651	0.89798	0.02662	0.05904	0.80843	123	0.00165	0.00555	0.20076	153.62
Scen1	CL995Contig1-252	124514	6909	2	0.29891	0.74219	-0.0037274	0.002	0.96445	0.07923	0.43264	0.51199	118	0.00507	0.00057476	0.20309	146.857
Scen1	PGWD1-0857	124646	16977	2	0.4619	0.63122	0.14993	0.86007	0.35561	0.11932	0.48106	0.48931	119	0.00775	0.00113	0.20076	146.064
Scen1	P03706-2	124661	11775	2	1.473	0.23328	-0.10214	2.73819	0.10055	0.00676	0.00638	0.93649	123	0.02352	0.00436	0.19741	150.921
Scen1	ss538946405	124940	6192	2	0.21135	0.80979	0.14789	0.41953	0.51839	0.13905	0.3141	0.5762	123	0.00345	0.00857	0.19742	153.41
Scen1	GQ03309-J22.3.2299	125359	6901	1	3.05298	0.08311	NaN	NaN	NaN	NaN	NaN	NaN	123	0.02439	0.0023	0.19894	150.621
Scen1	GQ03230-D22.1.598	125470	3507	2	1.05851	0.35016	0.0867	1.26039	0.2638	0.13469	1.9364	0.16661	122	0.01716	0.0085	0.1921	149.953
Scen1	GQ03230-D22.1.361	125470	3744	2	0.4136	0.6622	0.04144	0.48551	0.48727	-0.058019	0.4887	0.48585	122	0.00677	0.0243	0.18229	153.088
Scen1	FCL3309Contig1-1061	125631	6516	2	1.00444	0.36926	-0.02945	0.06493	0.7993	-0.10823	0.5683	0.45239	123	0.01616	0.01228	0.19122	151.862
Scen1	GQ03206-H12.1.252	126270	9138	2	0.83223	0.43753	0.07114	1.56866	0.2128	0.00694	0.00709	0.93304	123	0.01343	2.0392e-06	0.20392	152.238
Scen1	GQ03311-H17.1.887	129080	13350	2	0.22909	0.7956	0.02975	0.06491	0.79933	-0.029663	0.04614	0.83029	123	0.00373	0.00825	0.19767	153.367
Scen1	GQ03505-B11.1.738	129113	1703	1	0.75609	0.38625	NaN	NaN	NaN	NaN	NaN	NaN	124	0.0061	0.0084	0.19537	154.352
Scen1	CL17Contig2-209	129206	7664	2	0.23829	0.78834	-0.018972	0.05218	0.8197	0.06671	0.44664	0.5052	123	0.00388	0.00096092	0.20491	153.399
Scen1	GQ0025.BR-K09.1-1045	129206	8710	2	1.03736	0.35749	0.13055	0.97507	0.32537	0.21342	1.99897	0.15995	123	0.01668	0.00952	0.19376	151.789
Scen1	FCL1888Contig1-594	129476	6637	2	0.699	0.49911	-0.030597	0.20521	0.65137	0.07146	0.60744	0.4373	120	0.01159	0.00581	0.1981	149.48
Scen1	FCL885Contig1-173	129755	16000	2	1.61618	0.20302	0.21724	2.69513	0.10332	-0.13494	0.76321	0.3841	119	0.0266	0.01425	0.18801	146.116
Scen1	GQ02819-E20.1.468	130277	11131	2	1.11541	0.3311	-0.006562	0.00248	0.96036	-0.14291	0.86848	0.35322	123	0.01792	0.00909	0.19392	151.638
Scen1	ss538946670	130334	10638	2	0.68357	0.5068	0.01692	0.04496	0.83244	0.11605	1.13686	0.28849	119	0.01143	0.01328	0.19169	147.733
Scen1	FCL2945Contig1-515	130918	14106	2	0.30856	0.73509	0.06896	0.41576	0.52029	-0.098476	0.60813	0.43703	121	0.0051	0.01279	0.19482	151.788
Scen1	GQ04103-M18.1.1358	130918	14387	2	0.11632	0.89029	0.01884	0.03788	0.846	-0.053886	0.20584	0.65086	123	0.0019	0.00783	0.19846	153.589
Scen1	GQ03008-L07.1.995	130934	2482	2	1.79141	0.17123	0.15301	2.54285	0.11347	-0.040817	0.1311	0.71795	119	0.02945	1.9787e-06	0.19787	143.691
Scen1	P6937-1	130934	2587	2	2.92205	0.0576	-0.20833	4.0329	0.04683	-0.065366	0.29006	0.59117	123	0.0456	1.9725e-06	0.19725	148.182
Scen1	GQ0069-F04.1.83	131805	2398	2	2.31463	0.10316	0.15305	3.62749	0.05921	0.19129	3.71541	0.05626	122	0.03682	0.01632	0.18436	149.853
Scen1	GQ04111-B03.1.1000	132079	138	2	0.97979	0.37832	0.06191	0.85753	0.35626	-0.047179	0.25871	0.61193	123	0.01577	0.00071106	0.2027	151.934
Scen1	GQ03118-P03.1.196	132273	20769	2	0.37493	0.68813	0.05603	0.74564	0.38956	-0.016391	0.03643	0.84894	123	0.00609	0.00322	0.20217	153.097
Scen1	GQ03414-G07.2.500	132558	31836	2	0.18265	0.83329	0.0403	0.36205	0.54849	0.02922	0.10169	0.75036	123	0.00298	0.00462	0.2014	153.482
Scen1	MA_132688g0020-1530-[G_C]	132688	27650	2	0.80394	0.44992	0.03832	0.35734	0.5511	0.1137	1.5993	0.20841	123	0.01298	0.01025	0.19382	152.237
Scen1	MA_132688g0020-1816-[G_A]	132688	27936	2	0.80394	0.44992	-0.038325	0.35734	0.5511	0.1137	1.5993	0.20841	123	0.01298	0.01025	0.19382	152.237
Scen1	GQ04107-H14.1.780	132866	10934	2	2.34642	0.10002	0.17447	2.87729	0.09239	0.03998	0.10592	0.74539	123	0.03696	0.00914	0.18993	149.24
Scen1	CL1414Contig1-01-11984-contigContig2-201	133096	8727	2	0.0255	0.97483	-0.029093	0.04759	0.82768	-0.021436	0.01824	0.89279	123	0.00041695	0.00805	0.19855	153.783
Scen1	GQ03715-I13.1.1407	133596	1348	2	0.33039	0.71929	-0.047673	0.25076	0.61746	0.13504	0.65119	0.42128	121	0.00546	0.00377	0.20027	149.803
Scen1	ss538946232	134110	17420	2	0.42941	0.65187	-0.13485	0.35066	0.55484	0.21158	0.72056	0.39762	123	0.00697	0.00654	0.19867	152.975
Scen1	GQ03308-L05.3.1564	135063	11405	2	0.74622	0.47638	-0.034359	0.08875	0.76629	-0.070669	0.27888	0.59843	119	0.01246	2.0094e-06	0.20094	145.512
Scen1	08Pg04341a	135525	4666	1	2.47011	0.11875	NaN	NaN	NaN	NaN	NaN	NaN	117	0.02081	1.9709e-06	0.19709	140.802
Scen1	08Pg04341e-2	135525	4939	2	0.15042	0.86051	0.02171	0.1254	0.72389	0.03949	0.22336	0.63738	117	0.00258	0.02517	0.17989	144.933
Scen1	WS-2.0-GQ0048.TB-I03.1-1077	135528	6576	1	4.52802	0.03534	NaN	NaN	NaN	NaN	NaN	NaN	124	0.03542	1.9774e-06	0.19774	150.706
Scen1	GQ03908-E19.3.1559	135835	25330	2	0.70611	0.49557	0.06838	0.65336	0.42049	0.01968	0.03347	0.85513	123	0.01142	0.00499	0.19929	152.435
Scen1	GQ04107-O05.1.215	136497	6598	2	4.33327	0.0152	-0.13614	4.48869	0.03615	0.23996	7.54043	0.00695	123	0.06617	0.00426	0.18868	145.47
Scen1	PGLM0-0640	136551	4530	2	0.05495	0.94655	-0.00014421	4.7659e-06	0.99826	0.02787	0.09073	0.76376	123	0.000898	0.00702	0.19946	153.715
Scen1	PGLM1-0890	136551	4650	2	1.19362	0.30664	0.10646	2.32574	0.12984	-0.087093	0.89661	0.34556	123	0.01915	0.00968	0.19309	151.471
Scen1	PGWD1-0276	136551	4750	2	0.6369	0.53069	0.11226	0.2447	0.62173	0.19861	0.69778	0.40518	122	0.0104	0.01009	0.19192	150.766
Scen1	WS-2.0-GQ00411.B3-L14.1-781	137096	26493	2	1.51123	0.22491	0.02892	0.09274	0.76126	0.1679	2.17053	0.14336	118	0.02513	1.9956e-06	0.19956	144.477
Scen1	MA_137185g0010-395-[T_C]	137185	2386	1	0.26623	0.60682	NaN	NaN	NaN	NaN	NaN	NaN	122	0.00219	0.00363	0.19938	151.449
Scen1	MA_137185g0010-118-[G_A]	137185	2663	2	1.01405	0.36578	0.11884	2.0278	0.157	-0.097768	0.70994	0.40111	123	0.01631	2.0332e-06	0.20332	151.879
Scen1	Pabies1100-279	137389	5719	2	1.0673	0.34715	0.12446	1.70206	0.1945	-0.04363	0.12063	0.72895	122	0.01729	0.00699	0.19711	152.072
Scen1	GQ03819-C01.1.1135	137874	1850	2	0.02872	0.97169	0.02893	0.0473	0.82819	-0.041498	0.04754	0.82776	123	0.00046958	0.0074	0.19917	153.781
Scen1	BIF2L2-747	137887	8617	2	1.94211	0.14781	-0.13528	1.35078	0.24741	0.2523	3.64243	0.05867	123	0.03079	0.01663	0.18413	150.067
Scen1	BIF2L2-423	137887	8942	2	0.29795	0.74288	0.01633	0.07338	0.78693	0.05366	0.40853	0.52391	123	0.00485	0.00292	0.20272	153.251
Scen1	CL3771Contig1-04-10914-contigContig1-177	137894	6156	2	0.70252	0.49733	0.04462	0.5738	0.45021	-0.085176	1.05941	0.30539	123	0.01136	0.00327	0.20102	152.447
Scen1	CL3771Contig1-04-10914-contigContig1-263	137894	6242	2	0.70261	0.49728	0.01365	0.01064	0.91802	-0.1383	0.71848	0.3983	123	0.01136	0.01082	0.19361	152.457
Scen1	GQ03110-G04.1.347	139112	5705	2	1.983	0.14207	0.18466	1.94861	0.16527	-0.28598	3.80534	0.05338	123	0.03142	0.01052	0.18975	149.943
Scen1	ss538953703	139112	6593	2	1.13245	0.32561	0.19709	2.21477	0.13928	-0.20226	1.82112	0.17968	123	0.01818	2.0293e-06	0.20293	151.647
Scen1	GQ03105-E17.1.702	139161	44153	2	0.11379	0.89254	-0.026522	0.22744	0.63428	-0.0051074	0.00376	0.95119	123	0.00186	0.00801	0.19829	153.59
Scen1	0-10267-01-11641-contigContig1-61	139238	5627	2	0.37298	0.68946	-0.047539	0.68988	0.40783	0.02842	0.12062	0.72896	123	0.00606	0.01221	0.19338	153.105
Scen1	0-10267-01-11641-contigContig1-154	139238	5721	1	1.8564	0.17555	NaN	NaN	NaN	NaN	NaN	NaN	123	0.01496	0.00935	0.1901	149.461
Scen1	ss538953479	139387	12695	2	1.0361	0.35796	-0.14041	0.38272	0.53731	0.30537	1.40824	0.23767	122	0.0168	0.00902	0.1953	152.17
Scen1	GQ02823-E19.1.395	139427	6451	2	2.85568	0.06157	-0.1511	5.59783	0.01964	-0.12164	1.67662	0.19795	117	0.04682	0.00582	0.19025	140.175
Scen1	GQ03718-C13.1.1019	139670	5431	2	3.36169	0.03792	0.28207	6.02569	0.01551	-0.18214	1.9423	0.16595	123	0.05211	0.00788	0.18802	147.3
Scen1	PGLM2-0217	139673	20821	2	2.06991	0.13072	0.10885	1.91203	0.16933	-0.074341	0.33706	0.56263	120	0.03353	0.00907	0.19374	148.777
Scen1	GQ03207-L16.1.1305	140161	9880	2	0.97039	0.38194	0.16017	0.49692	0.48225	0.03053	0.01558	0.90087	119	0.01614	0.01469	0.18908	147.012
Scen1	GQ02907-L08.2.620	140235	6127	2	2.07945	0.12941	-0.12241	3.74605	0.05525	0.06003	0.54649	0.46117	123	0.03289	1.9989e-06	0.19989	149.801
Scen1	FCL556Contig1-1146	140235	7711	2	0.86612	0.42315	-0.14619	1.22403	0.27075	0.20411	1.72054	0.19209	123	0.01397	0.01141	0.1925	152.14
Scen1	ss538940489	140902	8195	2	0.0829	0.9205	0.02714	0.10371	0.74798	-0.0056951	0.00217	0.96296	122	0.00137	0.00888	0.19852	153.994
Scen1	PGLM2-1030	140984	28786	2	1.32726	0.26901	-0.11358	2.00581	0.15925	0.01917	0.03527	0.85134	123	0.02125	0.00449	0.19775	151.213
Scen1	GQ03122-O01.1.91	141020	3715	2	2.1105	0.12558	-0.079003	1.44512	0.23164	0.09913	1.34757	0.24797	123	0.03337	0.01098	0.18891	149.708
Scen1	ss538944973	141465	19130	2	0.11339	0.8929	-0.0047317	0.00775	0.93	0.03861	0.21164	0.6463	123	0.00185	0.00821	0.1981	153.572
Scen1	02717-F24-158	141486	7582	2	0.21707	0.80519	0.14119	0.38352	0.53688	0.16843	0.41874	0.51878	123	0.00354	0.00712	0.19881	153.403
Scen1	GQ02817-J10.1.68	141872	13255	1	0.00015559	0.99007	NaN	NaN	NaN	NaN	NaN	NaN	122	1.2849e-06	0.00968	0.19401	151.805
Scen1	08Pg00817e	141920	6757	2	0.25349	0.7765	0.03271	0.09592	0.75732	0.0805	0.44264	0.50713	121	0.0042	0.00235	0.20199	149.98
Scen1	GQ03708-P09.1.1453	141920	6954	2	0.23402	0.79171	0.14534	0.41543	0.52047	0.11893	0.23851	0.62618	120	0.00391	0.00396	0.19782	148.233
Scen1	GQ03708-P09.1.475	141920	7979	2	0.26147	0.77035	-0.11625	0.51391	0.47482	-0.10255	0.31736	0.57423	123	0.00426	0.00229	0.20348	153.339
Scen1	MA_142030g0010-5170-[C_T]	142030	8463	1	0.09289	0.76104	NaN	NaN	NaN	NaN	NaN	NaN	124	0.00075299	0.01024	0.19468	155.007
Scen1	GQ03915-O01.1.942	147637	6171	2	3.6584	0.02867	0.1703	1.15939	0.28373	-0.082953	0.20822	0.64899	122	0.05688	1.9589e-06	0.19589	147.132
Scen1	PPgMYB2-7	158099	5031	2	0.08884	0.91505	-0.020354	0.02962	0.86365	0.05117	0.14136	0.7076	119	0.0015	0.00646	0.20435	151.138
Scen1	GQ03232-I23.1.652	158219	8724	2	0.35903	0.69909	-0.075278	0.69339	0.40664	0.07436	0.44239	0.50723	123	0.00584	0.00784	0.19763	153.102
Scen1	NODE-5221-length-1450-cov-105.155174-881	159115	11532	1	2.19246	0.14127	NaN	NaN	NaN	NaN	NaN	NaN	123	0.01762	0.01262	0.18663	149.279
Scen1	GQ03415-G20.1.250	159611	24243	2	0.05357	0.94786	-0.0061952	0.00547	0.94118	0.03224	0.08781	0.7675	120	0.00089738	0.0004896	0.20176	148.521
Scen1	ss538944271	161013	7889	2	1.54805	0.21684	0.09982	3.09227	0.08119	-0.0011625	0.00021133	0.98843	122	0.0249	0.01637	0.18339	149.28
Scen1	GQ03715-D02.1.2026	161013	11378	2	1.25886	0.2877	0.36008	2.51338	0.11552	-0.34638	2.0325	0.15656	121	0.0205	0.00544	0.19907	150.062
Scen1	GQ03816-F14.1.1585	164507	39172	2	0.28074	0.75571	-0.04485	0.43831	0.50919	-0.0028301	0.00091671	0.9759	123	0.00457	0.00262	0.20308	153.292
Scen1	ss524905957	165604	5244	2	0.13582	0.87314	0.02197	0.06663	0.79679	-0.025396	0.04686	0.82903	111	0.00246	2.0851e-06	0.20851	139.714
Scen1	ss538954784	165604	5289	2	0.23522	0.79076	0.0016	0.00043964	0.98331	-0.059995	0.33668	0.56282	123	0.00383	0.00659	0.19927	153.371
Scen1	ss538952657	168013	6786	2	0.81424	0.44537	0.04692	0.12365	0.72571	0.06157	0.16897	0.68175	123	0.01314	0.00593	0.198	152.206
Scen1	GQ03813-M07.1.86	168197	6461	2	2.14342	0.12165	0.11686	3.20854	0.07573	0.15635	2.94521	0.08867	123	0.03387	0.0079	0.19178	149.602
Scen1	WS00748-I21.1.417	173790	5954	1	0.31559	0.57529	NaN	NaN	NaN	NaN	NaN	NaN	124	0.00255	0.00686	0.1976	154.779
Scen1	PGLM1-1330	175441	4391	2	0.96223	0.38512	-0.033289	0.35042	0.55504	-0.12209	1.78772	0.18387	115	0.01654	2.1157e-06	0.21157	146.453
Scen1	PTC4394-2	175978	26998	2	0.07615	0.92672	-0.028477	0.1256	0.72365	0.00764	0.00469	0.94554	123	0.00124	0.00679	0.19962	153.666
Scen1	PGLM2-1277	175978	27312	1	2.99673	0.08602	NaN	NaN	NaN	NaN	NaN	NaN	120	0.02451	0.00982	0.19085	147.535
Scen1	GQ03704-J19.1.478	177060	4173	2	0.80792	0.44816	0.02833	0.07415	0.78584	0.13899	1.13905	0.28796	123	0.01304	0.00071533	0.20327	152.275
Scen1	GQ04007-M02.1.522	177265	4811	2	0.51884	0.59655	0.10026	0.7381	0.392	-0.14238	1.01179	0.31652	120	0.00862	0.0048	0.20312	151.8
Scen1	MA_177599g0010-113-[C_T]	177599	9298	2	2.51668	0.08491	-0.053102	0.71676	0.39887	0.19282	5.03089	0.0267	123	0.03953	1.9851e-06	0.19851	148.959
Scen1	MA_177599g0010-191-[C_A]	177599	9376	2	2.02107	0.13693	0.03965	0.44369	0.50661	0.16936	4.03458	0.04678	123	0.03199	2.0007e-06	0.20007	149.914
Scen1	MA_177764g0010-1240-[T_C]	177764	29747	2	0.19099	0.82639	-0.13826	0.36668	0.54594	0.14859	0.36201	0.54851	123	0.00311	0.00414	0.20186	153.464
Scen1	GQ03403-E01.1.870	178628	3434	2	0.96012	0.38592	0.06211	0.64515	0.42352	-0.052728	0.29061	0.59088	115	0.01654	0.01619	0.18489	140.462
Scen1	GQ0201-J18.1.997	180602	26772	2	0.87674	0.41874	-0.14316	1.53466	0.21779	0.1738	1.5357	0.21764	123	0.01414	2.0377e-06	0.20377	152.15
Scen1	GQ03012-J09.2.259	183670	14508	2	2.23145	0.11174	-0.039386	0.40771	0.52433	0.18933	4.44797	0.03699	123	0.03521	0.01481	0.18491	149.465
Scen1	MA_184449g0010-2191-[A_T]	184449	10024	2	0.32861	0.72063	-0.13834	0.3706	0.54393	0.1962	0.61573	0.43433	111	0.00593	0.02431	0.17925	136.664
Scen1	MA_184449g0010-2583-[A_C]	184449	10416	2	1.55513	0.21535	-0.097682	2.6026	0.10929	0.04711	0.33717	0.56255	122	0.025	0.00293	0.1996	151.165
Scen1	NODE-60-length-1132-cov-157.795929-418	184576	18345	2	0.24422	0.7837	0.03013	0.2128	0.64541	-0.027509	0.09374	0.76	123	0.00398	0.00715	0.1987	153.325
Scen1	GQ0256-F18.1.547	185096	971	2	1.90902	0.15285	0.08159	1.94879	0.16538	-0.12337	2.23431	0.13769	117	0.03184	0.01535	0.18424	142.097
Scen1	GQ03911-P09.2.1364	185497	1873	2	0.12162	0.88559	-0.030749	0.10133	0.75078	0.00782	0.00409	0.94911	123	0.00199	0.00713	0.19913	153.578
Scen1	GQ03911-P09.2.801	185497	2436	2	0.01229	0.98778	0.01692	0.02113	0.88467	0.02119	0.02148	0.88371	123	0.00020102	0.00803	0.19861	153.797
Scen1	CL3037Contig1-06-8973-contigContig1-244	186340	14057	2	1.78377	0.17236	-0.10694	3.36816	0.0689	-0.089942	1.02169	0.31412	123	0.02835	0.01389	0.18718	150.374
Scen1	GQ0068-I14.1.921	186340	14582	2	1.78377	0.17236	0.10694	3.36816	0.0689	-0.089942	1.02169	0.31412	123	0.02835	0.01389	0.18718	150.374
Scen1	WS0083-P17.1.358	187850	2387	2	0.19684	0.82158	-0.035523	0.30491	0.58183	-0.007055	0.00646	0.93608	123	0.00321	0.0102	0.19589	153.428
Scen1	02769-M09-700	189802	663	1	0.26088	0.61046	NaN	NaN	NaN	NaN	NaN	NaN	120	0.00218	0.00764	0.19743	150.137
Scen1	02769-M09-1197	189802	1216	1	0.00755	0.9309	NaN	NaN	NaN	NaN	NaN	NaN	119	6.3885e-05	0.02188	0.18105	146.313
Scen1	NODE-3044-length-229-cov-85.065506-143	190085	7547	2	3.13357	0.04724	0.1682	5.93394	0.01636	0.15163	2.67887	0.10437	118	0.05078	0.01233	0.18902	145.428
Scen1	GQ03607-J11.1.641	191761	3021	1	4.51448	0.03566	NaN	NaN	NaN	NaN	NaN	NaN	121	0.03619	1.9357e-06	0.19357	143.491
Scen1	FCL1245Contig1-393	191994	4987	1	0.13817	0.71074	NaN	NaN	NaN	NaN	NaN	NaN	124	0.00112	0.00499	0.19974	154.963
Scen1	GQ03215-A04.1.450	192407	4974	2	1.52063	0.22269	-0.073059	0.94049	0.33407	-0.16491	3.03736	0.08389	123	0.02427	0.00874	0.19294	150.836
Scen1	FCL121Contig3-175	192606	1090	1	0.83773	0.36191	NaN	NaN	NaN	NaN	NaN	NaN	119	0.00704	0.00629	0.19131	143.493
Scen1	CL570Contig1-243	194889	6985	2	1.28753	0.27971	0.0977	1.84426	0.17698	0.00875	0.00886	0.92515	122	0.02079	0.00289	0.19694	149.537
Scen1	ss538949964	195933	9003	2	2.8779	0.0605	0.14646	4.13642	0.04438	0.03909	0.09145	0.76292	111	0.04969	0.00757	0.19105	134.351
Scen1	GQ0066-E01.1.227	197097	4388	2	0.56275	0.57111	-0.0084651	0.0199	0.88805	-0.088254	1.11033	0.29409	123	0.00912	0.01097	0.19393	152.74
Scen1	FCL9Contig12-255	197296	5644	2	0.37227	0.69	-0.13734	0.7405	0.39131	0.12436	0.45357	0.50201	115	0.00648	1.99e-06	0.199	139.474
Scen1	WS0344-E08.1.398	199003	3564	2	1.73803	0.18019	-0.23411	3.17221	0.07739	-0.16404	1.11882	0.29226	123	0.02765	0.02579	0.17656	150.763
Scen1	ss538941391	200295	7978	2	0.53084	0.58946	-0.054331	0.69526	0.40601	-0.08308	0.79223	0.37518	123	0.00861	0.01515	0.19008	152.801
Scen1	WS03218-K16.1.611	202816	5452	2	0.20582	0.81426	-0.05876	0.36185	0.5486	0.03009	0.06307	0.80213	123	0.00336	0.01077	0.19531	153.413
Scen1	FCL2086Contig1-1267	203600	6793	2	3.8376	0.02419	0.14561	4.84253	0.02965	-0.21819	6.16149	0.01442	123	0.05905	1.9447e-06	0.19447	146.447
Scen1	PGLM2-0437	206805	2766	2	0.8546	0.42798	0.08429	0.65544	0.41975	0.01402	0.01252	0.91111	123	0.01379	0.00931	0.19456	152.14
Scen1	GQ04104-L06.1.238	206921	1916	2	2.74522	0.0682	0.19139	3.47627	0.06466	-0.051624	0.17919	0.67281	123	0.04297	0.0125	0.18548	148.512
Scen1	2-7725-01-9780-contigContig1-111	207283	5351	2	1.2667	0.28547	-0.05895	1.09886	0.29661	-0.11643	1.91969	0.16844	122	0.02047	0.01149	0.19208	151.689
Scen1	GQ04010-H24.1.357	207420	3535	2	1.0035	0.3696	0.12655	0.31264	0.57709	0.25397	1.09323	0.29782	123	0.01615	0.00601	0.1973	151.849
Scen1	GQ0175-F02.1.454	210232	459	2	0.34668	0.70772	0.04019	0.36526	0.54672	0.0693	0.59827	0.44074	123	0.00564	0.01021	0.19537	153.15
Scen1	GQ0206-O13.1.557	210494	5602	2	0.65645	0.52051	-0.15038	0.43553	0.51053	0.26157	1.05492	0.30641	123	0.01062	0.01388	0.19085	152.568
Scen1	GQ01313-H10.1.519	210947	3169	2	0.09452	0.90988	0.02526	0.17275	0.67841	0.02109	0.05824	0.8097	123	0.00154	0.01219	0.19433	153.638
Scen1	GQ03012-K09.2.333	210951	7145	2	1.04122	0.35619	0.10583	1.71659	0.19264	-0.027146	0.06823	0.79438	121	0.01701	0.00149	0.2037	150.483
Scen1	ss538950124	211782	3777	1	0.00215	0.9631	NaN	NaN	NaN	NaN	NaN	NaN	124	1.7433e-05	0.0072	0.19779	155.094
Scen1	FCL525Contig2-208	215612	2385	1	0.1129	0.73745	NaN	NaN	NaN	NaN	NaN	NaN	122	0.00093039	0.01112	0.1923	151.593
Scen1	2TC6856a	217488	4913	2	0.84518	0.43208	0.0054	0.00757	0.93083	0.10825	1.60943	0.20709	118	0.01423	0.01129	0.19079	145.876
Scen1	WS00754-K07.1.544	217899	3699	2	0.93512	0.39533	-0.14018	1.47334	0.22716	0.18706	1.75947	0.18717	123	0.01506	0.00173	0.20181	152.006
Scen1	GQ04007-F06.1.542	218019	2925	2	0.57826	0.5624	0.05092	0.28251	0.59603	0.13027	1.09529	0.29737	123	0.00937	0.00539	0.19931	152.672
Scen1	208PG09323e	219029	3739	1	0.93297	0.33599	NaN	NaN	NaN	NaN	NaN	NaN	124	0.00751	0.00416	0.19926	154.179
Scen1	GQ03105-L06.1.1260	219031	5707	2	1.80267	0.16922	-0.095062	1.811	0.18088	0.18005	3.35335	0.06951	123	0.02864	0.00446	0.19625	150.276
Scen1	GQ02818-B09.1.95	222556	1292	2	2.34337	0.10031	-0.18132	1.90963	0.16953	-0.34373	4.54733	0.03497	123	0.03691	0.00706	0.19196	149.238
Scen1	MA_224276g0010-1101-[G_T]	224276	4050	2	0.90181	0.40852	0.15521	1.8036	0.18177	0.14062	1.00833	0.31729	123	0.01454	0.01533	0.18869	152.115
Scen1	MA_229590g0010-1524-[A_G]	229590	3102	2	0.37974	0.68487	-0.052756	0.14713	0.70198	0.02754	0.03604	0.84975	119	0.00638	0.00912	0.19669	148.28
Scen1	MA_229590g0010-725-[C_T]	229590	3901	2	0.25208	0.77759	0.14436	0.40112	0.5277	0.10575	0.18017	0.67197	123	0.00411	0.00362	0.20217	153.348
Scen1	GQ02827-E23.1.1092	234203	4434	2	0.8487	0.43048	0.12425	1.65181	0.20115	-0.085815	0.56482	0.45377	123	0.01369	0.00987	0.19403	152.153
Scen1	GQ04103-D18.1.598	240476	2303	2	2.8609	0.06106	-0.17238	0.59682	0.44129	-0.041822	0.03114	0.86022	123	0.0447	0.01043	0.18709	148.261
Scen1	ss538948149	250962	9873	2	1.38921	0.25319	-0.36589	2.6341	0.10717	-0.31672	1.62558	0.20474	123	0.02222	0.00899	0.19312	151.092
Scen1	PGLM2-0846	253636	1642	2	0.93418	0.3957	0.081	1.36085	0.24566	-0.098951	1.25498	0.2648	123	0.01505	0.00493	0.19859	151.987
Scen1	GQ02806-A07.1.612	258703	2670	2	1.89397	0.15487	-0.025207	0.12181	0.72768	0.14889	2.09882	0.14998	123	0.03004	2.0048e-06	0.20048	150.161
Scen1	FCL846Contig1-857	258707	8049	2	0.72252	0.48759	-0.090518	1.24533	0.26664	0.10126	1.03537	0.31092	123	0.01168	0.00981	0.19451	152.415
Scen1	GQ03118-K18.1.386	259722	6973	2	2.136	0.12252	-0.10769	2.70734	0.10246	0.15842	3.24914	0.07393	123	0.03375	0.00255	0.19711	149.65
Scen1	GQ0206-E11.1.488	261222	1575	2	1.33594	0.26686	0.16027	0.97014	0.32666	0.00529	0.00075328	0.97815	119	0.0221	0.02788	0.17482	145.867
Scen1	GQ03319-C03.1.498	261860	2852	2	0.24839	0.78045	-0.13352	0.34204	0.55973	0.16577	0.47531	0.49186	123	0.00405	0.00451	0.20129	153.344
Scen1	GQ03303-D21.2.211	277759	3638	2	1.20806	0.30233	-0.118	1.99109	0.16077	-0.15186	1.90698	0.16982	123	0.01938	0.01554	0.18749	151.509
Scen1	GQ03819-E08.1.554	281207	2503	2	0.2056	0.81444	-0.13977	0.37538	0.54123	0.11561	0.21258	0.64557	123	0.00335	0.0036	0.20235	153.437
Scen1	GQ03812-G05.1.1401	286258	6056	2	1.29298	0.27819	0.11352	2.08323	0.15149	-0.13093	1.88104	0.17273	123	0.02071	0.0089	0.19353	151.268
Scen1	GQ03216-L22.1.1063	286708	3320	2	0.22763	0.79676	-0.10878	0.44809	0.50451	-0.11221	0.37603	0.54088	123	0.00371	0.00693	0.19897	153.379
Scen1	GQ0033.TB-P15.1-1117	286762	3343	1	0.03395	0.85413	NaN	NaN	NaN	NaN	NaN	NaN	119	0.00028703	0.02325	0.18326	148.303
Scen1	GQ03002-A10.1.1058	287596	3195	2	0.22844	0.79612	0.02814	0.15188	0.69743	-0.026975	0.07883	0.77937	123	0.00372	0.00933	0.19663	153.364
Scen1	GQ03715-K10.1.1030	292096	2959	2	0.57004	0.567	0.02028	0.1359	0.71303	0.08174	1.00731	0.31753	123	0.00924	0.00887	0.19593	152.695
Scen1	GQ03703-M23.1.720	293357	2225	2	0.08048	0.92272	0.01978	0.12071	0.72888	0.02622	0.08185	0.77531	120	0.00135	0.01289	0.19667	152.621
Scen1	GQ03109-L07.1.719	295515	5998	2	0.3581	0.69974	0.04833	0.6252	0.43066	-0.034376	0.17625	0.67536	123	0.00582	0.00871	0.19679	153.124
Scen1	GQ03105-E17.1.168	296126	4329	2	1.51925	0.22299	0.35332	2.45413	0.11981	-0.43195	3.03814	0.08385	123	0.02424	0.00258	0.19905	150.857
Scen1	GQ0064-N01.1.717	296882	5525	2	1.50716	0.22563	-0.13284	1.3392	0.24944	-0.0035418	0.00065036	0.9797	123	0.02405	2.0172e-06	0.20172	150.913
Scen1	GQ0044-F23.1.457	301181	5289	2	1.16639	0.31494	0.11769	2.07846	0.15195	0.04248	0.17625	0.67536	123	0.01872	0.01461	0.1885	151.557
Scen1	GQ0044-F23.1.82	301181	6159	2	0.80519	0.44938	-0.019979	0.02201	0.88232	-0.12732	0.72384	0.39657	122	0.01311	0.00616	0.19521	150.446
Scen1	WS00823-G01.1.282	304122	1356	2	0.75647	0.47151	-0.11061	1.31555	0.25364	-0.12917	1.25012	0.26573	123	0.01222	0.00587	0.19825	152.322
Scen1	GQ01309-G23.1.471	306616	1751	1	0.54122	0.46333	NaN	NaN	NaN	NaN	NaN	NaN	124	0.00437	0.00536	0.19871	154.559
Scen1	GQ02824-O01.1.91	306795	2490	2	0.50047	0.60758	0.05289	0.26125	0.61026	-0.026553	0.05006	0.82336	114	0.00876	1.953e-06	0.1953	137.13
Scen1	GQ03209-M01.1.775	308546	4096	2	0.52848	0.59084	0.0396	0.08882	0.76619	0.05958	0.14342	0.70556	123	0.00857	0.00665	0.19824	152.786
Scen1	GQ02812-D14.1.826	314020	2714	2	1.84504	0.1624	-0.35374	2.47105	0.11855	-0.4924	3.66961	0.05775	123	0.02929	2.0063e-06	0.20063	150.255
Scen1	PabiesPRR3-F2-718	318613	239	2	0.46879	0.62689	-0.07232	0.56545	0.45353	0.00535	0.00186	0.96568	122	0.00767	0.00591	0.2002	153.259
Scen1	MA_321791g0010-1955-[C_T]	321791	2946	2	0.67294	0.51209	0.00774	0.01423	0.90524	-0.10358	1.19416	0.27665	123	0.01089	0.00376	0.20063	152.513
Scen1	P01388-1	328340	4043	1	2.00611	0.15932	NaN	NaN	NaN	NaN	NaN	NaN	118	0.01684	0.01463	0.18662	145.3
Scen1	WS00825-N08.1.345	332069	2885	2	0.25634	0.77429	0.04355	0.49051	0.48503	-0.0098443	0.01248	0.91122	123	0.00418	0.00774	0.19807	153.306
Scen1	GQ02905-L23.1.937	332109	4991	2	0.67103	0.51306	0.07916	0.67238	0.41382	-0.0019294	0.00027893	0.9867	123	0.01086	0.002	0.20241	152.528
Scen1	MA_335624g0020-570-[G_A]	335624	5669	2	1.22091	0.29866	0.08671	2.08425	0.15147	0.02583	0.0932	0.76069	119	0.02022	2.0311e-06	0.20311	146.776
Scen1	MA_335624g0020-294-[G_A]	335624	5945	2	0.0868	0.91692	0.02586	0.03778	0.84621	0.01764	0.0109	0.91702	123	0.00142	0.00735	0.19903	153.66
Scen1	FCL2055Contig1-713	350420	1815	2	1.18547	0.30915	0.1194	0.28241	0.59611	0.30153	1.40552	0.23814	121	0.01933	0.01552	0.18603	148.175
Scen1	ss524299951	353889	75	1	0.17528	0.67624	NaN	NaN	NaN	NaN	NaN	NaN	117	0.00151	0.01066	0.1939	145.066
Scen1	GQ0205-E02.1.715	357675	4391	2	0.87464	0.41982	0.23272	1.66304	0.19983	0.25373	1.26918	0.26231	114	0.01519	0.00491	0.19702	140.919
Scen1	GQ0011.BR-J03.1-1279	358917	145	2	0.9833	0.37702	-0.1237	1.14604	0.28649	-0.023367	0.02549	0.87341	123	0.01583	0.00573	0.19764	151.876
Scen1	GQ03606-I24.1.1536	361612	7604	2	0.21619	0.80589	0.14003	0.37683	0.54045	0.11242	0.20743	0.6496	123	0.00352	0.00297	0.20294	153.422
Scen1	GQ03116-D16.1.612	363801	1496	2	0.17196	0.84222	-0.030731	0.05346	0.81754	0.03001	0.03273	0.85674	123	0.0028	0.00328	0.20278	153.509
Scen1	GQ03116-D16.1.66	363801	3477	2	1.42266	0.24504	0.13241	2.84507	0.09421	-0.083931	0.76528	0.3834	123	0.02274	0.00903	0.19298	151.034
Scen1	GQ03318-L09.1.669	366011	1020	1	0.37933	0.5391	NaN	NaN	NaN	NaN	NaN	NaN	124	0.00307	0.00752	0.19685	154.709
Scen1	GQ03318-L09.1.494	366011	1195	1	0.37933	0.5391	NaN	NaN	NaN	NaN	NaN	NaN	124	0.00307	0.00752	0.19685	154.709
Scen1	ss538942553	370166	4578	2	0.31289	0.73191	-0.15021	0.43393	0.51131	0.10158	0.1706	0.6803	123	0.00509	0.01122	0.19452	153.218
Scen1	GQ00612.B3-E19.1-500	371064	7947	2	0.13833	0.87095	-0.035912	0.11891	0.73082	0.07716	0.27647	0.59999	121	0.0023	0.0051	0.19959	150.175
Scen1	PUT5454-263	371897	3632	2	0.00104	0.99896	0.00225	0.00059465	0.98059	-0.0049933	0.00204	0.96401	117	1.7964e-05	0.00896	0.20048	147.789
Scen1	MA_377758g0010-2080-[T_C]	377758	7963	2	3.37999	0.03727	0.38027	5.78786	0.01764	-0.26342	2.04562	0.1552	123	0.05238	1.9585e-06	0.19585	147.311
Scen1	ss538950205	386726	3285	2	0.32013	0.72666	-0.05013	0.22788	0.63395	-0.097244	0.61868	0.43306	123	0.00521	0.00785	0.19775	153.197
Scen1	NODE-45850-length-2332-cov-70.484131-365	390984	2614	2	0.30419	0.73828	0.00927	0.02358	0.87822	0.06619	0.6063	0.43769	123	0.00495	0.0066	0.19903	153.206
Scen1	MA_391909g0010-1344-[A_T]	391909	1438	2	1.10842	0.33361	0.13552	2.12795	0.14738	0.14502	1.38051	0.24246	115	0.01905	1.9227e-06	0.19227	135.549
Scen1	CL783Contig1-240	392733	1981	2	0.13184	0.87662	0.03327	0.1767	0.675	0.04704	0.22502	0.63613	118	0.00224	0.00486	0.1994	147.181
Scen1	02737-N07-1926	393147	1510	2	4.372	0.01477	0.15374	7.22002	0.00827	-0.10362	1.61874	0.20581	117	0.06987	1.9809e-06	0.19809	141.39
Scen1	GQ00410-L23.1.723	393193	513	2	4.27959	0.01598	0.01964	0.10964	0.74112	0.2218	7.55945	0.00688	123	0.0654	0.00185	0.19126	145.59
Scen1	PGLM2-0571	393193	1100	2	2.36529	0.09822	-0.021624	0.13091	0.71812	0.16888	4.26014	0.04114	123	0.03724	0.00677	0.19218	149.191
Scen1	GQ00412-A24.1.253	393802	5231	1	0.41505	0.52072	NaN	NaN	NaN	NaN	NaN	NaN	114	0.00361	0.01663	0.1882	142.363
Scen1	paP08075-2	394947	3215	2	0.5748	0.5644	0.00998	0.03205	0.85822	-0.091475	0.95819	0.32966	118	0.00972	0.02146	0.18511	148.157
Scen1	PGLM2-1254	394947	3391	2	2.1057	0.12627	-0.061484	1.267	0.26259	0.13429	1.75313	0.18802	120	0.03415	0.02278	0.18042	148.649
Scen1	PGWD1-1080	394947	3689	2	3.01474	0.05302	-0.12088	6.0102	0.01575	-0.0012085	0.00018385	0.98921	114	0.05063	0.0217	0.16973	134.525
Scen1	PabiesFT2-2592	400747	968	2	6.87995	0.00148	-0.018431	0.09925	0.75328	-0.29025	13.3851	0.00037808	121	0.10273	0.03333	0.15324	138.089
Scen1	GQ0177-G13.2.1020	402129	2060	2	1.0069	0.36836	0.07786	0.66246	0.41728	-0.034486	0.08217	0.77487	123	0.0162	0.01045	0.19296	151.851
Scen1	GQ04111-B16.1.423	408809	2008	1	1.9281	0.16752	NaN	NaN	NaN	NaN	NaN	NaN	122	0.01566	1.9663e-06	0.19663	147.593
Scen1	MA_409714g0010-638-[C_T]	409714	1203	2	0.09706	0.90758	0.03182	0.19391	0.66046	-0.02039	0.04441	0.83344	123	0.00159	0.00942	0.19697	153.625
Scen1	ss538949583	420205	2196	2	1.80887	0.1682	-0.1539	2.2484	0.13634	-0.25315	3.52277	0.06292	123	0.02874	0.01053	0.19029	150.289
Scen1	GCAT-2.0-GQ0046.B3-H01-EPB-05	421644	3420	2	0.96327	0.38455	-0.085815	1.87253	0.17372	-0.017154	0.04088	0.8401	122	0.01564	2.0094e-06	0.20094	150.215
Scen1	ss538946466	424930	5031	2	0.01711	0.98304	-0.022536	0.02841	0.86642	-0.027498	0.03308	0.85598	123	0.00027977	0.0065	0.2001	153.805
Scen1	GQ02813-C18.1.531	425236	667	2	2.90924	0.05831	0.11178	4.06839	0.04589	-0.13204	2.65962	0.1055	123	0.04541	1.9729e-06	0.19729	148.207
Scen1	GQ03308-J14.1.442	426944	447	1	0.55115	0.45927	NaN	NaN	NaN	NaN	NaN	NaN	124	0.00445	0.00679	0.19728	154.548
Scen1	FCL1976Contig1-501	427135	2534	1	0.24246	0.62331	NaN	NaN	NaN	NaN	NaN	NaN	124	0.00196	0.00701	0.19757	154.856
Scen1	WS03212-P20.1.273	427366	4741	1	0.46204	0.49795	NaN	NaN	NaN	NaN	NaN	NaN	124	0.00373	0.00925	0.19503	154.638
Scen1	MA_429236g0010-295-[A_G]	429236	5302	2	0.13405	0.87468	0.02012	0.11541	0.73465	0.02819	0.11741	0.73245	123	0.00219	0.01003	0.19626	153.568
Scen1	MA_429236g0010-563-[G_A]	429236	5570	2	1.67069	0.19239	0.16194	1.0201	0.31449	0.01216	0.00455	0.94634	123	0.02659	2.0119e-06	0.20119	150.594
Scen1	MA_429236g0010-1014-[G_A]	429236	6021	2	0.13405	0.87468	-0.020115	0.11541	0.73465	0.02819	0.11741	0.73245	123	0.00219	0.01003	0.19626	153.568
Scen1	MA_436039g0010-1698-[C_A]	436039	4113	1	4.70817	0.03217	NaN	NaN	NaN	NaN	NaN	NaN	111	0.041	1.9591e-06	0.19591	132.856
Scen1	NODE-30693-length-457-cov-50.573303-341	439607	5686	2	3.22106	0.04333	-0.04203	0.42396	0.51619	0.22492	6.26772	0.01362	123	0.05004	1.9633e-06	0.19633	147.613
Scen1	GQ04110-N08.1.279	439703	5037	2	0.27831	0.75755	0.02697	0.21078	0.64699	0.04048	0.22054	0.63948	121	0.00461	0.00567	0.20214	151.981
Scen1	FCL324Contig1-740	441100	5480	1	5.24174	0.02384	NaN	NaN	NaN	NaN	NaN	NaN	118	0.04275	0.00928	0.18969	144.077
Scen1	GQ0255-P01.1.141	447489	1818	2	1.50487	0.22614	0.36681	2.64366	0.10654	-0.43731	2.92581	0.08972	123	0.02402	0.01226	0.18961	150.892
Scen1	NODE-22466-length-263-cov-199.437256-138	449845	4563	1	2.19072	0.1417	NaN	NaN	NaN	NaN	NaN	NaN	111	0.0195	2.1159e-06	0.21159	141.327
Scen1	GQ03239-B02.3.196	450572	4146	2	0.16351	0.84935	0.01568	0.0819	0.77523	0.03868	0.22284	0.63773	123	0.00267	0.00852	0.19763	153.483
Scen1	GQ04007-A19.1.379	459474	2522	2	0.27431	0.76056	0.16843	0.50303	0.47952	0.12702	0.23824	0.62636	123	0.00447	0.00655	0.19919	153.281
Scen1	GQ0193-M04.1.350	460348	4744	2	0.50826	0.60283	-0.23135	1.00472	0.31819	0.21541	0.80191	0.37232	121	0.00838	0.0263	0.18169	151.591
Scen1	PGLM1-0735	462270	2101	1	0.67735	0.41209	NaN	NaN	NaN	NaN	NaN	NaN	124	0.00546	0.00833	0.19556	154.431
Scen1	paP02905-1	464031	1066	2	0.04604	0.95502	0.01573	0.08298	0.77383	-0.0087359	0.00952	0.92243	113	0.00081985	0.00653	0.2075	145.159
Scen1	CL4342Contig1-01-11702-contigContig1-90	464972	1603	2	2.58361	0.07963	0.12231	0.29857	0.58578	0.34283	2.01378	0.15843	123	0.04054	1.983e-06	0.1983	148.83
Scen1	CL4342Contig1-01-11702-contigContig1-263	464972	1773	2	0.88201	0.41659	0.11368	1.4512	0.23069	-0.17183	1.2693	0.26213	122	0.01434	0.00076267	0.20043	150.366
Scen1	CL4342Contig1-01-11702-contigContig1-350	464972	1860	2	1.60778	0.20455	0.37208	2.72384	0.10143	-0.28316	1.27629	0.26081	123	0.02562	2.0139e-06	0.20139	150.717
Scen1	CL4342Contig1-01-11702-contigContig1-444	464972	1954	2	1.60778	0.20455	0.37208	2.72384	0.10143	-0.28316	1.27629	0.26081	123	0.02562	2.0139e-06	0.20139	150.717
Scen1	GQ03008-J21.1.90	465263	1096	2	1.14625	0.32134	0.13424	1.33733	0.24984	0.20273	2.29207	0.13271	119	0.01901	2.0341e-06	0.20341	146.952
Scen1	ss538953507	468619	2399	1	0.34385	0.55878	NaN	NaN	NaN	NaN	NaN	NaN	115	0.003	2.0314e-06	0.20314	141.819
Scen1	GQ03709-L03.1.255	469246	2071	2	0.12588	0.88184	-0.029892	0.20303	0.6531	-0.034952	0.1491	0.70008	121	0.00209	0.00404	0.2008	150.273
Scen1	ARRL-214	470416	4116	2	6.47648	0.00212	-0.062902	1.05153	0.30718	0.24353	9.18511	0.00298	123	0.09575	1.8686e-06	0.18686	141.58
Scen1	ARRL-614	470416	4516	2	2.83856	0.06277	-0.097822	2.29687	0.13248	0.11513	1.72104	0.19227	112	0.04857	0.00659	0.19436	137.876
Scen1	ARRL-1418	470416	5349	2	3.98131	0.02139	0.08741	0.16156	0.6885	0.31479	1.92998	0.16754	112	0.06688	1.8626e-06	0.18626	129.46
Scen1	WS-2.0-GQ02802.B7-G10.2-662	470996	3764	1	0.49869	0.48142	NaN	NaN	NaN	NaN	NaN	NaN	123	0.00406	0.02101	0.18038	150.345
Scen1	ss538953542	472868	2142	2	1.38476	0.25436	0.15456	1.82794	0.17891	0.02951	0.03503	0.85185	121	0.02251	2.0057e-06	0.20057	147.755
Scen1	GQ02830-M14.1.855	474079	2404	2	0.23419	0.79157	0.02964	0.26198	0.60969	0.03616	0.19917	0.65618	123	0.00382	0.01327	0.19283	153.369
Scen1	MA_475589g0010-111-[C_T]	475589	5299	2	0.30963	0.73434	0.09209	0.14584	0.70326	0.14601	0.35769	0.55098	115	0.00539	0.00066813	0.20239	141.771
Scen1	PGWD1-0737	476625	1221	2	0.05234	0.94903	0.0181	0.0994	0.75309	-0.0014388	0.00029303	0.98637	122	0.00086233	0.00704	0.20046	154.061
Scen1	TC2890m	476625	3986	2	0.50077	0.60734	0.16123	0.976	0.32519	0.12751	0.51255	0.47544	120	0.00833	0.00283	0.19798	147.667
Scen1	Pabies225-110	478373	1203	2	0.59115	0.55527	0.14409	1.17643	0.28022	0.14264	0.81554	0.36827	123	0.00958	0.00353	0.20113	152.673
Scen1	ss538945782	478577	1462	2	1.79439	0.17059	-0.12272	1.41204	0.23703	0.23764	3.5261	0.0628	123	0.02851	0.00509	0.19565	150.302
Scen1	FCL4261Contig1-269	480192	5691	2	1.29999	0.27676	-0.35955	2.42773	0.12213	-0.39243	2.52756	0.1148	109	0.02348	0.03051	0.17946	137.356
Scen1	GQ0044-I24.1.145	484445	1760	2	0.37029	0.69131	-0.1274	0.2673	0.60609	0.19286	0.54659	0.46114	122	0.00608	0.01016	0.19659	153.602
Scen1	GQ0165-L23.1.373	484639	7107	1	0.40632	0.5251	NaN	NaN	NaN	NaN	NaN	NaN	117	0.00348	0.00072559	0.19979	142.8
Scen1	GQ0165-L23.1.53	484639	7427	1	1.12569	0.29079	NaN	NaN	NaN	NaN	NaN	NaN	123	0.00912	0.00598	0.19811	152.312
Scen1	GQ0164-G21.1.386	486232	5456	1	0.24823	0.61923	NaN	NaN	NaN	NaN	NaN	NaN	122	0.00204	0.001	0.20208	151.494
Scen1	NODE-10925-length-610-cov-43.942623-434	486460	1349	2	0.88893	0.41376	-0.084362	1.6123	0.2066	-0.08862	0.8832	0.3492	122	0.01445	0.00503	0.19609	150.308
Scen1	ss524905863	487045	1815	1	0.16848	0.68225	NaN	NaN	NaN	NaN	NaN	NaN	112	0.00151	1.9802e-06	0.19802	136.256
Scen1	01028-A20-171	489467	3203	1	0.9828	0.32354	NaN	NaN	NaN	NaN	NaN	NaN	119	0.00824	0.00746	0.1938	145.65
Scen1	GQ0168-L11.2.1112	491379	7166	2	0.30716	0.73612	0.03169	0.3327	0.56518	0.03761	0.18391	0.66883	118	0.00522	0.01225	0.19172	146.95
Scen1	GQ01301-G24.1.697	502949	2910	2	0.00912	0.99092	0.00725	0.00961	0.9221	-0.014586	0.0165	0.89802	110	0.00016719	0.0034	0.18966	131.048
Scen1	GQ03238-L04.1.597	510935	1951	2	3.99847	0.0208	0.03894	0.45386	0.50178	0.22913	7.9862	0.00551	123	0.06137	1.9398e-06	0.19398	146.145
Scen1	GQ03125-G23.2.522	529552	3848	2	1.00473	0.36915	-0.088915	1.34499	0.24842	0.13221	1.76106	0.18697	123	0.01617	0.00043338	0.20291	151.891
Scen1	GQ03228-I12.1.653	531475	382	2	0.31234	0.73232	-0.047218	0.49016	0.4852	-0.0013461	0.00021974	0.9882	122	0.00512	2.0296e-06	0.20296	151.426
Scen1	GQ03321-E07.1.796	533908	7681	2	0.63181	0.53336	-0.14881	1.25373	0.26504	0.12908	0.67531	0.41281	123	0.01023	2.0458e-06	0.20458	152.634
Scen1	2-3867-02-10058-contigContig1-416	534242	7140	2	2.36287	0.09845	0.24819	4.69526	0.03219	-0.20728	2.38902	0.12478	123	0.0372	0.00229	0.19666	149.22
Scen1	GQ03011-G24.1.1528	537118	606	2	2.20792	0.1143	-0.032238	0.32099	0.57205	0.1567	3.52282	0.06292	123	0.03485	1.9948e-06	0.19948	149.553
Scen1	ss538947824	562084	4748	2	0.05912	0.94262	-0.041792	0.0941	0.75955	-0.053051	0.116	0.734	123	0.0009661	0.00631	0.20014	153.723
Scen1	GQ03224-B01.1.604	566616	4663	2	0.30732	0.73599	0.14562	0.41309	0.52162	0.09693	0.15806	0.69165	122	0.00504	0.00108	0.20202	151.506
Scen1	GQ02812-E06.2.1625	566672	465	2	0.25384	0.77627	-0.052849	0.50713	0.47791	0.0345	0.11176	0.7388	110	0.00463	0.01169	0.19306	137.348
Scen1	GQ0024.BR-B08.1-730	568538	1489	1	0.98944	0.32185	NaN	NaN	NaN	NaN	NaN	NaN	123	0.00804	0.00575	0.19884	152.613
Scen1	GQ03414-H04.1.1012	571554	631	2	0.39937	0.67163	-0.051717	0.74729	0.38906	0.04236	0.23394	0.6295	121	0.0066	0.0056	0.20189	151.805
Scen1	02815-K22-755	579296	862	2	0.04124	0.95961	-0.033082	0.06199	0.80382	-0.018017	0.01454	0.90422	116	0.00071523	2.0761e-05	0.20284	143.907
Scen1	GQ03907-N03.2.267	587787	4115	2	1.54996	0.21641	0.12934	1.85222	0.17603	-0.0092442	0.00549	0.94107	123	0.02472	0.01098	0.19069	150.79
Scen1	00930-O17-457	588952	640	2	0.17031	0.84362	0.02007	0.11162	0.73892	-0.045379	0.28766	0.59276	116	0.00294	2.0226e-06	0.20226	143.568
Scen1	00930-O17-366	588952	731	1	0.46601	0.49613	NaN	NaN	NaN	NaN	NaN	NaN	122	0.00383	0.01004	0.19631	153.346
Scen1	GQ04005-G11.1.2065	600138	6367	2	1.51287	0.22438	0.01752	0.0756	0.78382	-0.14776	2.86335	0.09317	123	0.02414	2.017e-06	0.2017	150.902
Scen1	GQ03211-D11.1.375	601876	1130	2	0.14954	0.86126	0.02949	0.28223	0.59624	0.01058	0.01671	0.89735	120	0.0025	0.00977	0.19591	150.472
Scen1	MA_605776g0010-849-[T_C]	605776	2978	2	2.03385	0.13528	0.10977	2.74507	0.10015	0.02865	0.09684	0.75619	122	0.03246	1.9751e-06	0.19751	148.128
Scen1	GQ03812-C09.2.440	607280	3319	2	0.25884	0.77237	0.02577	0.06969	0.79224	-0.081413	0.45614	0.50071	123	0.00422	2.0583e-06	0.20583	153.374
Scen1	ss538953285	607323	5831	2	0.2319	0.79337	0.10668	0.43243	0.51204	-0.12266	0.40485	0.52579	123	0.00378	0.00711	0.19878	153.368
Scen1	GQ00610-N08.1.224	619553	2005	2	0.85758	0.42673	0.14	1.11384	0.29333	0.21792	1.70213	0.19446	123	0.01383	0.00396	0.19982	152.137
Scen1	GQ0253-P17.1.680	628549	3364	2	1.84431	0.16259	0.0651	1.33076	0.25096	0.1107	1.78647	0.18389	121	0.02975	0.01038	0.19224	148.895
Scen1	GQ02825-H19.1.673	630428	1312	1	2.95865	0.08806	NaN	NaN	NaN	NaN	NaN	NaN	118	0.02462	0.0337	0.15859	139.225
Scen1	FCL6243Contig1-1197	631511	2847	2	4.58788	0.01202	-0.17755	6.15592	0.01448	-0.26247	7.78513	0.00613	121	0.07085	0.00085339	0.18968	141.593
Scen1	GQ03113-G08.1.23	634039	3523	2	3.13704	0.04696	0.07372	1.62455	0.2049	-0.17404	4.71757	0.03181	122	0.04917	0.0026	0.19484	148.088
Scen1	ss538944423	637485	4026	2	0.03764	0.96307	-0.0024203	0.00071864	0.97866	-0.021919	0.03671	0.84837	123	0.00061534	0.00796	0.1986	153.759
Scen1	08Pg08617f	637485	5114	2	0.94149	0.39286	0.06619	1.73038	0.19083	0.03838	0.19643	0.6584	123	0.01517	0.00826	0.19529	151.965
Scen1	MA_637854g0010-166-[A_G]	637854	1097	2	0.16912	0.84461	-0.014589	0.06161	0.80438	-0.046436	0.31189	0.57755	123	0.00276	0.00878	0.19736	153.489
Scen1	GQ03606-O20.1.976	646164	3040	2	2.09541	0.12743	0.11526	3.63351	0.05898	0.10814	1.66495	0.19938	123	0.03314	0.01137	0.18857	149.726
Scen1	MA_654072g0010-1774-[G_T]	654072	6741	2	0.05702	0.9446	-0.0056174	0.00437	0.94741	0.0322	0.08952	0.7653	123	0.00093172	0.0042	0.20225	153.728
Scen1	FCL1947Contig1-1181	657535	1475	2	0.47228	0.62471	0.03058	0.08548	0.7705	0.11345	0.74203	0.3907	123	0.00767	0.00575	0.19931	152.888
Scen1	FCL1947Contig1-945	657535	1871	2	0.85054	0.42981	-0.060938	0.83886	0.36161	0.04221	0.18212	0.67034	118	0.0143	2.0557e-06	0.20557	147.949
Scen1	GQ03813-N23.1.1603	657652	472	2	1.04189	0.3559	-0.14597	1.97668	0.16228	0.16061	1.51888	0.22016	123	0.01675	0.00112	0.20209	151.807
Scen1	WS0058-G04.1.249	665331	1038	1	2.17569	0.14285	NaN	NaN	NaN	NaN	NaN	NaN	120	0.01795	0.0081	0.1942	148.531
Scen1	GQ03233-P23.1.208	693270	1503	2	0.59333	0.55407	-0.075961	1.17287	0.28095	-0.056143	0.36784	0.54531	123	0.00961	0.01653	0.18859	152.733
Scen1	GQ03318-J17.1.564	700193	1161	2	0.10372	0.90156	-0.022867	0.19066	0.66314	-0.015766	0.03392	0.85418	123	0.00169	0.00784	0.19849	153.608
Scen1	GQ0043.BR-K04.1-531	707397	3343	2	2.34966	0.0997	0.16508	3.07758	0.08189	0.01366	0.01069	0.91782	123	0.037	1.9903e-06	0.19903	149.28
Scen1	GQ02817-K02.1.459	715051	4776	1	0.4772	0.491	NaN	NaN	NaN	NaN	NaN	NaN	124	0.00386	0.00591	0.19827	154.618
Scen1	GQ0168-M08.1.346	715866	3841	2	0.14621	0.86412	-0.028619	0.24655	0.62041	0.02448	0.08738	0.76804	123	0.00239	0.00833	0.19787	153.551
Scen1	GQ02821-N14.1.961	720047	4238	2	3.00303	0.05332	-0.015375	0.0685	0.79398	-0.19962	5.97821	0.01591	123	0.04683	0.02424	0.17398	148.277
Scen1	GQ03211-G05.1.199	733845	904	2	6.02208	0.0032	0.10394	3.32028	0.07088	-0.18416	4.60421	0.03387	123	0.08965	0.00837	0.17978	142.356
Scen1	GQ02818-N18.1.467	747892	4127	2	0.15399	0.85744	0.02826	0.22737	0.63434	0.03254	0.15122	0.69805	123	0.00251	0.00569	0.20044	153.535
Scen1	GQ03403-K08.2.516	760594	1806	2	1.72016	0.18335	0.09	1.8974	0.17089	-0.1523	2.9148	0.09031	123	0.02736	2.0103e-06	0.20103	150.498
Scen1	P9580-3	762415	2601	2	0.57919	0.56188	0.06063	1.14728	0.28623	-0.019032	0.05431	0.81612	123	0.00938	0.00276	0.20194	152.691
Scen1	ss511222794	762415	2880	2	1.35564	0.26164	-0.049545	0.67157	0.4141	0.09565	1.27035	0.26191	123	0.02169	0.00258	0.19958	151.166
Scen1	P9580-1	762415	3329	2	1.2499	0.2903	-0.16062	2.35894	0.12724	-0.17824	1.79572	0.18281	119	0.0207	0.00436	0.20223	148.77
Scen1	PGLM2-0784	764920	1754	2	0.95045	0.38941	-0.092714	1.86522	0.17454	-0.068329	0.57094	0.45134	123	0.01531	0.00903	0.19451	151.952
Scen1	GQ03310-I01.1.1113	775375	1345	2	1.27219	0.2841	-0.076776	1.99738	0.16025	0.08005	0.83713	0.36212	117	0.02141	0.01156	0.1934	145.246
Scen1	GQ03308-H23.1.653	783123	4310	1	0.31306	0.57682	NaN	NaN	NaN	NaN	NaN	NaN	124	0.00253	0.00757	0.19691	154.786
Scen1	GQ03909-J06.1.1512	793054	1158	2	0.32121	0.72588	-0.040468	0.34425	0.55847	-0.021326	0.04585	0.83081	123	0.00523	0.00488	0.20068	153.189
Scen1	GQ03909-J06.1.1999	793054	1645	2	0.18566	0.8308	-0.027431	0.16441	0.68586	-0.021993	0.04921	0.82483	120	0.00311	0.00309	0.1949	145.974
Scen1	GQ04108-H22.1.1039	806957	3272	2	2.18776	0.1169	0.14046	4.37406	0.03873	0.05922	0.4444	0.50636	114	0.03722	0.04255	0.1554	137.363
Scen1	GQ02814-H11.1.66	817099	1068	2	0.34887	0.70619	-0.039632	0.58498	0.44584	0.02828	0.11379	0.73645	123	0.00567	0.00939	0.19616	153.142
Scen1	ss538949086	817408	1712	2	1.62421	0.2013	-0.40347	3.24177	0.07425	-0.40063	2.8879	0.0918	123	0.02588	0.02181	0.18043	150.887
Scen1	GQ03302-M16.1.799	821302	2326	2	0.93546	0.3952	-0.13368	1.0184	0.3149	0.23451	1.86987	0.174	123	0.01507	0.01661	0.18739	152.06
Scen1	GQ03902-G13.1.374	827642	4551	2	0.31527	0.73018	-0.054379	0.26754	0.60592	-0.0028328	0.00052561	0.98175	123	0.00513	0.00384	0.20174	153.211
Scen1	GQ03902-G13.1.641	827642	6868	2	0.34867	0.70633	0.01913	0.10705	0.74409	-0.064615	0.63082	0.4286	123	0.00567	0.00752	0.19798	153.141
Scen1	GQ03902-G13.1.774	827642	7412	2	0.31527	0.73018	0.05438	0.26754	0.60592	-0.0028328	0.00052561	0.98175	123	0.00513	0.00384	0.20174	153.211
Scen1	GQ03809-N08.1.184	836326	3571	1	1.05405	0.30659	NaN	NaN	NaN	NaN	NaN	NaN	124	0.00848	0.00233	0.2009	154.072
Scen1	FCL1843Contig1-762	850837	2809	2	0.58846	0.55675	0.14321	1.16724	0.2821	0.14445	0.80117	0.37251	123	0.00953	0.0056	0.19907	152.673
Scen1	FCL1559Contig1-748	852249	2584	2	2.47663	0.08824	-0.12842	0.65059	0.42147	0.09361	0.25402	0.61516	123	0.03892	1.9864e-06	0.19864	149.035
Scen1	GQ03410-O07.1.1386	865616	3820	2	2.3539	0.0993	0.02557	0.06053	0.80608	-0.20395	2.79248	0.09727	123	0.03708	0.01478	0.18455	149.254
Scen1	GCAT-2.0-GQ0014.BR-B11-EPB-02	875075	6111	2	3.61682	0.02984	-0.17627	2.92485	0.08981	-0.04088	0.09837	0.75433	121	0.05679	1.972e-06	0.1972	145.724
Scen1	GQ03312-A10.1.546	876548	6375	2	0.08246	0.9209	0.02555	0.13807	0.71086	0.00356	0.0013	0.97128	123	0.00135	0.00339	0.20297	153.683
Scen1	GQ03713-O04.1.309	877599	4835	2	0.26757	0.7657	0.14644	0.41002	0.5232	0.1112	0.21655	0.64254	119	0.00451	0.01385	0.19259	148.547
Scen1	GQ02829-D06.1.116	880228	800	2	2.72091	0.06981	0.08678	2.28879	0.1329	0.12875	2.56963	0.11152	123	0.0426	0.00271	0.19511	148.533
Scen1	WS-2.0-GQ02817.B7-N06.1-334	882304	4563	2	0.72553	0.48615	0.03498	0.09109	0.76331	-0.068066	0.25218	0.61645	123	0.01173	2.0427e-06	0.20427	152.448
Scen1	FCL140Contig1-591	885264	1879	2	1.6469	0.1969	-0.37194	2.72006	0.10167	-0.29298	1.49135	0.22436	123	0.02623	2.0127e-06	0.20127	150.641
Scen1	GQ03519-F14.1.97	885565	1531	2	0.14961	0.8612	-0.031289	0.26983	0.60439	-0.001022	0.00012296	0.99117	122	0.00246	0.00339	0.20382	153.926
Scen1	GQ0184-B06.1.502	885666	1528	1	1.73458	0.19034	NaN	NaN	NaN	NaN	NaN	NaN	121	0.01421	2.051e-06	0.2051	150.436
Scen1	GQ03323-F06.1.1030	887789	2793	2	1.59441	0.20726	0.11525	3.02893	0.08433	-0.092964	1.10809	0.2946	122	0.02562	0.01481	0.18791	151.114
Scen1	GQ03308-P19.1.658	888770	2934	2	0.45805	0.6337	0.02123	0.02591	0.87242	-0.13137	0.59019	0.44398	112	0.00817	2.0192e-06	0.20192	138.425
Scen1	FCL1112Contig1-868	895155	859	2	3.61437	0.02993	-0.23908	4.53603	0.03525	-0.3453	7.22561	0.00822	120	0.05716	0.01992	0.17175	141.788
Scen1	02729-A18-920	904294	4977	2	0.50237	0.60635	0.14707	0.8368	0.36213	0.09988	0.29417	0.58856	122	0.00821	2.023e-06	0.2023	151.031
Scen1	02729-A18-323	904294	5657	1	0.00109	0.97371	NaN	NaN	NaN	NaN	NaN	NaN	119	9.2292e-06	0.01466	0.1884	146.576
Scen1	GQ03210-A12.1.561	906169	1146	2	0.50725	0.60344	-0.025267	0.11223	0.73821	0.06825	0.39	0.53349	120	0.00844	0.00853	0.19233	147.629
Scen1	MA_908374g0010-1786-[G_A]	908374	6142	2	2.46938	0.08886	-0.12952	1.51442	0.22083	0.27164	4.76893	0.03089	123	0.03882	0.01681	0.1823	149.088
Scen1	GQ01312-B05.2.453	913693	1377	2	6.29268	0.00252	-0.18003	8.77362	0.00369	-0.27885	8.68911	0.00385	120	0.09545	0.01094	0.17887	140.874
Scen1	MA_913739g0010-2790-[A_T]	913739	3954	2	3.54997	0.03173	0.21082	6.50825	0.01197	-0.10628	1.02191	0.31407	123	0.05487	0.00055756	0.19476	146.98
Scen1	GQ03228-F23.1.1295	922767	877	2	0.77231	0.46431	-0.082759	1.36273	0.24546	-0.020346	0.0379	0.84599	117	0.01311	2.0674e-06	0.20674	146.345
Scen1	WS0321-C18.1.365	922832	4119	2	0.4365	0.6473	-0.051978	0.29181	0.59005	0.10827	0.85237	0.35771	123	0.00709	0.00771	0.1975	152.967
Scen1	GQ03226-M16.1.509	926365	6211	2	0.15561	0.85607	0.03055	0.23094	0.63169	-0.030054	0.12709	0.72208	123	0.00254	0.00497	0.20115	153.529
Scen1	GQ03702-D16.1.521	926447	2199	2	0.53749	0.58562	0.07715	1.06323	0.30457	-0.043311	0.19678	0.65814	120	0.00893	2.0813e-06	0.20813	151.929
Scen1	FCL1578Contig1-846	927736	2110	2	0.35954	0.69875	0.00997	0.01226	0.91202	-0.068195	0.33375	0.56454	121	0.00594	0.00592	0.20158	151.811
Scen1	CL1694Contig1-01-8904-contigContig1-451	931263	2820	2	0.43757	0.64661	-0.13535	0.35325	0.55338	0.21279	0.72864	0.395	123	0.00711	0.00363	0.20155	152.976
Scen1	CL1694Contig1-01-8904-contigContig1-199	931263	3072	2	0.55835	0.57363	0.05908	0.9471	0.33242	0.06493	0.54278	0.46272	121	0.0092	0.00383	0.19572	147.132
Scen1	NODE-2558-length-1216-cov-131.389801-196	934567	4629	2	0.36184	0.69714	0.13735	0.72051	0.39764	-0.12481	0.40914	0.5236	123	0.00588	0.01534	0.19047	153.19
Scen1	FCL1554Contig1-477	934713	4159	2	0.74113	0.47871	0.04357	0.20588	0.65082	0.06251	0.26714	0.60619	123	0.01198	0.00538	0.19879	152.366
Scen1	MA_937608g0020-1577-[A_C]	937608	3384	2	0.26758	0.7657	-0.021669	0.11436	0.73584	0.04529	0.27675	0.59982	119	0.00451	0.00126	0.20144	146.542
Scen1	FCL6359Contig1-306	938225	335	2	1.69696	0.18776	-0.045304	0.11727	0.73263	0.14699	0.81991	0.36708	117	0.02835	2.035e-06	0.2035	144.513
Scen1	GQ0033-B24.1.778	940417	2183	2	0.93223	0.39655	0.08373	1.809	0.18121	0.05276	0.38007	0.53875	119	0.01552	0.00033211	0.20377	147.35
Scen1	GQ03412-L23.1.1340	942991	3694	2	0.4861	0.61621	0.02488	0.09791	0.75489	0.10464	0.8961	0.3457	123	0.00789	0.01404	0.19127	152.898
Scen1	GQ0063-E01.1.279	944351	3162	2	0.04245	0.95846	0.01925	0.07295	0.78755	0.00445	0.00195	0.96483	123	0.00069376	0.00571	0.20079	153.748
Scen1	WS-2.0-GQ0259.B3-E22.1-278	948128	3935	2	0.94174	0.39276	-0.073981	1.18687	0.27811	-0.1111	1.51844	0.22023	123	0.01517	0.00926	0.19432	151.971
Scen1	GQ02825-F01.1.494	950051	5067	2	0.10797	0.89774	0.06778	0.21196	0.64606	-0.065506	0.16475	0.68553	123	0.00176	0.00734	0.19897	153.616
Scen1	GQ03703-N07.1.1151	953274	4311	2	0.63053	0.53405	0.12618	0.31311	0.57681	0.22548	0.84921	0.35861	122	0.01029	0.00708	0.19492	150.815
Scen1	PGLM2-1091	953992	2519	1	0.72159	0.39727	NaN	NaN	NaN	NaN	NaN	NaN	124	0.00582	0.00604	0.19774	154.383
Scen1	GQ03010-J16.1.553	954115	2243	2	1.46829	0.23436	0.08716	0.70233	0.40364	0.0473	0.14897	0.70019	123	0.02345	0.00142	0.20039	150.968
Scen1	GQ0202-J02.1.788	955912	5153	2	0.31312	0.73175	-0.048282	0.40744	0.52447	0.06907	0.52777	0.46894	123	0.0051	0.00532	0.20027	153.21
Scen1	GQ03711-I18.1.825	958973	643	2	0.45003	0.63871	-0.069122	0.87695	0.35097	-0.062585	0.37936	0.53914	118	0.00762	0.01259	0.18684	144.298
Scen1	FCL960Contig2-250	959214	1212	1	0.01397	0.90611	NaN	NaN	NaN	NaN	NaN	NaN	117	0.00012022	0.04087	0.15628	139.533
Scen1	00918-G06-310	1053272	1071	1	1.99111	0.1609	NaN	NaN	NaN	NaN	NaN	NaN	117	0.01683	0.02514	0.17257	140.689
Scen1	00918-G06-127	1053272	1254	1	0.2497	0.6182	NaN	NaN	NaN	NaN	NaN	NaN	121	0.00207	0.00257	0.19785	147.666
Scen1	WS00735-B16.1.428	1638236	190	2	0.2858	0.75192	0.01032	0.02604	0.87208	0.06464	0.55998	0.45572	122	0.00469	0.00628	0.19685	151.496
Scen1	GQ03703-K16.1.458	1723383	113	1	3.9978	0.0479	NaN	NaN	NaN	NaN	NaN	NaN	117	0.0333	0.02689	0.17651	144.017
Scen1	GQ03101-N16.2.1696	1961777	153	1	4.30574	0.04018	NaN	NaN	NaN	NaN	NaN	NaN	118	0.03507	0.00495	0.18598	139.283
Scen1	PabiesFT4pr-1560	2251953	139	2	1.79758	0.17006	0.18246	1.89963	0.17064	-0.27991	3.53552	0.06245	123	0.02857	0.01932	0.18213	150.425
Scen1	FCL808Contig2-402	2267030	105	1	2.38908	0.12484	NaN	NaN	NaN	NaN	NaN	NaN	120	0.01964	1.9793e-06	0.19793	145.951
Scen1	CL1260Contig1-588	2291930	194	2	0.47617	0.62231	-0.058798	0.37049	0.54387	0.12115	0.94967	0.33173	123	0.00773	0.01089	0.19429	152.874
Scen1	GQ03417-B05.1.619	2411574	159	2	0.29974	0.74156	0.04706	0.59946	0.44028	0.02231	0.06408	0.80058	123	0.00488	0.00673	0.19892	153.223
Scen1	GQ03417-B05.1.779	2417030	208	1	0.35224	0.55399	NaN	NaN	NaN	NaN	NaN	NaN	119	0.00297	2.0605e-06	0.20605	148.471
Scen1	pa08pg02779b	2509799	249	2	4.30509	0.01561	0.17765	1.88218	0.1726	-0.090486	0.33406	0.56434	123	0.06578	0.01138	0.18182	145.527
Scen1	GQ00410-P08.1.111	2784169	233	2	1.91857	0.15122	-0.044543	0.6394	0.42548	-0.14798	3.37833	0.06849	123	0.03043	0.01808	0.18288	150.171
Scen1	GQ03406-I21.1.854	3134065	105	2	1.54815	0.21686	0.38459	2.94972	0.08847	-0.43854	2.69305	0.10341	121	0.02511	0.02643	0.17386	147.063
Scen1	GQ03616-E03.1.84	3170408	177	2	0.06352	0.93849	-0.021345	0.03401	0.85398	-0.01186	0.0064	0.93635	123	0.00104	0.00732	0.19914	153.714
Scen1	GQ02011-F23.1.400	3346450	303	1	4.8731	0.02926	NaN	NaN	NaN	NaN	NaN	NaN	116	0.04064	1.9063e-06	0.19063	136.756
Scen1	GQ02819-A14.2.1565	3373395	116	2	0.72041	0.48863	-0.070588	1.07496	0.3019	0.09336	1.02731	0.31281	122	0.01174	0.00604	0.19561	150.624
Scen1	paP09753	3432954	241	1	0.03273	0.85674	NaN	NaN	NaN	NaN	NaN	NaN	124	0.00026541	0.0064	0.19853	155.066
Scen1	0284-L18-258	3439766	591	2	1.10953	0.33302	-0.10633	1.97573	0.16238	0.10707	1.3052	0.2555	123	0.01782	0.00915	0.19387	151.622
Scen1	GQ0044-P08.1.204	3478344	53	2	0.50666	0.60378	-0.013485	0.01018	0.91981	-0.10656	0.46568	0.49629	122	0.00829	0.01181	0.19428	153.164
Scen1	0299-H03-206	3795129	68	2	2.09593	0.12736	-0.1393	0.75487	0.38664	0.03277	0.03435	0.85327	123	0.03314	0.00585	0.19393	149.709
Scen1	0299-H03-278	3795129	140	2	2.1163	0.12495	0.16784	3.56668	0.06136	-0.068098	0.35613	0.55179	121	0.03398	2.0168e-06	0.20168	148.416
Scen1	GQ03008-J10.1.425	3796100	106	2	0.54925	0.57881	0.05479	0.76765	0.38267	-0.021171	0.05935	0.80793	123	0.0089	0.00493	0.19987	152.744
Scen1	GQ04101-P05.1.1389	4093377	51	1	1.1826	0.27904	NaN	NaN	NaN	NaN	NaN	NaN	119	0.00989	2.0438e-06	0.20438	147.511
Scen1	GQ02905-O24.4.452	4630064	79	1	2.84748	0.09411	NaN	NaN	NaN	NaN	NaN	NaN	121	0.02311	2.0326e-06	0.20326	149.353
Scen1	GQ02810-J22.1.284	4702488	233	2	0.26503	0.76763	-0.032124	0.27446	0.60131	0.02902	0.11886	0.73087	122	0.00435	0.00578	0.19741	151.528
Scen1	GQ02810-J22.1.478	4702488	426	2	1.25141	0.28984	-0.050397	0.65915	0.41848	0.09632	1.26192	0.26355	120	0.02054	2.0549e-06	0.20549	150.413
Scen1	PabiesFT4pr-2548	4913400	282	2	0.03318	0.96737	0.01884	0.02644	0.87111	-0.0036525	0.0005944	0.98059	123	0.00054237	0.00528	0.20125	153.776
Scen1	ss538946914	5082242	479	2	0.59439	0.55363	-0.00044486	1.477e-05	0.99694	0.1088	0.56503	0.45382	113	0.01049	2.044e-06	0.2044	140.021
Scen1	WS-2.0-GQ00412.B3-C16.1-171	5430794	1626	2	0.2432	0.78451	-0.05025	0.2742	0.60151	0.0809	0.48298	0.48844	119	0.0041	2.0292e-06	0.20292	146.667
Scen1	GQ03101-P11.1.568	5433154	492	1	0.12008	0.72957	NaN	NaN	NaN	NaN	NaN	NaN	117	0.00103	0.00818	0.19665	145.222
Scen1	GQ0033.TB-D02.1-1514	5496211	1572	2	1.78177	0.17269	-0.34964	2.4106	0.12311	-0.46889	3.5176	0.06311	123	0.02831	0.00327	0.19751	150.335
Scen1	FCL2233Contig1-1125	5496211	1681	2	1.29913	0.27652	-0.12702	0.62664	0.43013	0.27699	2.12803	0.1472	123	0.02081	0.01404	0.1886	151.316
Scen1	GQ02804-E19.1.446	5531186	506	2	0.42361	0.65566	0.13475	0.69851	0.40495	0.17298	0.81499	0.36846	121	0.007	0.00967	0.19403	149.552
Scen1	GQ03519-I17.1.328	5795686	507	2	0.93491	0.39556	0.05693	0.76369	0.38398	0.05798	0.33653	0.56297	117	0.01585	0.00073975	0.20205	144.104
Scen1	GQ03816-M12.1.467	6078786	2339	2	0.15296	0.85833	-0.032159	0.0558	0.81365	-0.072785	0.2269	0.63468	123	0.0025	0.01035	0.19589	153.525
Scen1	MA_6189150g0010-1358-[A_G]	6189150	2439	2	0.96213	0.38521	0.11303	0.93921	0.33457	-0.21365	1.92422	0.16815	113	0.01687	0.01676	0.18975	141.049
Scen1	GQ03805-N20.1.454	6216754	125	1	0.8886	0.34783	NaN	NaN	NaN	NaN	NaN	NaN	116	0.00765	0.0161	0.19239	146.851
Scen1	GCAT-2.0-GQ0073.TB-E24-EPB-06	6220625	6	2	0.14521	0.86499	-0.0019904	0.00088462	0.97632	0.0433	0.22851	0.6335	121	0.00241	0.012	0.1963	152.21
Scen1	Pabies1420-493	6291053	4507	2	0.46994	0.62616	0.14877	0.84794	0.35895	0.11146	0.35771	0.55089	123	0.00763	0.00569	0.19938	152.905
Scen1	FCL3128Contig1-173	6297361	105	2	0.40791	0.66594	0.14536	0.80558	0.3712	0.12841	0.46471	0.49672	123	0.00663	0.0013	0.204	153.059
Scen1	WS0339-M12.1.158	6307607	119	2	1.24855	0.29056	-0.032854	0.37548	0.54117	-0.11341	1.91622	0.1688	123	0.02001	0.01144	0.19122	151.381
Scen1	GQ03705-G05.1.1780	6322496	2462	2	0.43076	0.65109	0.11962	0.2877	0.59277	0.20368	0.68336	0.41019	113	0.00763	0.00356	0.19335	135.832
Scen1	GQ03716-N24.1.444	6326342	1322	2	2.04367	0.13396	0.11304	3.97882	0.04831	0.03114	0.15292	0.69644	123	0.03235	0.01757	0.18294	149.926
Scen1	GQ02808-G20.1.385	6376243	747	2	0.63103	0.53383	-0.0068272	0.01293	0.90965	-0.091175	1.1597	0.28373	119	0.01056	0.01554	0.18943	147.675
Scen1	GQ02823-F02.2.957	6441660	3878	2	0.04247	0.95843	-0.025196	0.03586	0.85011	-0.049978	0.08392	0.77255	123	0.00069416	0.00706	0.19946	153.743
Scen1	PGLM1-0286	6460963	163	1	1.30504	0.25565	NaN	NaN	NaN	NaN	NaN	NaN	117	0.0111	0.01554	0.18771	144.188
Scen1	GQ03204-O22.1.645	6521216	1742	1	1.85536	0.17578	NaN	NaN	NaN	NaN	NaN	NaN	118	0.01557	2.0443e-06	0.20443	147.297
Scen1	GQ03112-G11.1.718	6538458	1280	1	0.05922	0.80814	NaN	NaN	NaN	NaN	NaN	NaN	124	0.00048014	0.0057	0.19917	155.041
Scen1	GQ02830-F21.2.1177	6539129	1619	1	0.07469	0.78508	NaN	NaN	NaN	NaN	NaN	NaN	124	0.00060553	0.00789	0.19699	155.028
Scen1	FCL6508Contig1-169	6541333	548	2	2.94461	0.05637	-0.10624	2.34451	0.12831	0.09679	1.25691	0.26444	123	0.04594	0.0064	0.19074	148.07
Scen1	ss538946864	6601199	45	2	0.20229	0.81713	-0.14492	0.40445	0.52599	0.14307	0.30879	0.57944	123	0.0033	0.00794	0.19806	153.427
Scen1	GQ02810-H11.1.80	6611553	588	2	1.14795	0.32072	-0.15324	2.17456	0.14291	0.10541	0.70359	0.40323	122	0.01858	0.00466	0.19562	149.789
Scen1	GQ03226-C24.1.1105	6638872	4337	1	0.00174	0.96682	NaN	NaN	NaN	NaN	NaN	NaN	114	1.535e-05	0.01444	0.18605	139.933
Scen1	WS0321-K02.1.158	6710836	668	2	0.72246	0.48767	-0.12477	0.5558	0.45743	0.23228	1.42202	0.23544	120	0.01196	0.00625	0.20097	151.373
Scen1	GQ03121-E24.1.494	6741659	1238	2	0.53918	0.58461	0.00253	0.00078482	0.9777	-0.093401	0.602	0.43932	123	0.00874	0.0092	0.19571	152.761
Scen1	FCL1640Contig1-452	6776087	938	1	0.72323	0.39675	NaN	NaN	NaN	NaN	NaN	NaN	123	0.00588	0.00883	0.19237	150.532
Scen1	GQ03229-P10.1.597	6787038	1806	2	1.50096	0.227	0.08701	1.95201	0.16491	0.04881	0.34007	0.56086	123	0.02396	2.0174e-06	0.20174	150.925
Scen1	NODE-11193-length-1304-cov-60.423313-509	6856247	4182	2	0.85758	0.42673	-0.14	1.11384	0.29333	0.21792	1.70213	0.19446	123	0.01383	0.00396	0.19982	152.137
Scen1	PGLM0-0516	6867298	1826	2	0.29248	0.74693	0.07191	0.54791	0.46059	0.04344	0.13509	0.71385	123	0.00476	0.01122	0.19459	153.232
Scen1	P4680-1	7057334	3346	1	0.03629	0.84925	NaN	NaN	NaN	NaN	NaN	NaN	118	0.00030923	0.00474	0.20285	149.085
Scen1	MA_7133366g0010-479-[T_C]	7133366	2419	2	0.09036	0.91366	0.02404	0.15937	0.69046	0.01801	0.04772	0.82746	119	0.00153	0.0076	0.19179	144.55
Scen1	GQ03715-E17.1.506	7247276	2107	2	0.22158	0.80157	-0.025276	0.14532	0.70371	0.0349	0.16604	0.68437	123	0.00361	0.00309	0.20281	153.411
Scen1	FCL622Contig1-494	7320190	1549	2	0.05144	0.94989	0.03041	0.09931	0.7532	-0.020733	0.0305	0.86166	123	0.0008406	0.0082	0.19832	153.73
Scen1	0273-O15-523	7323667	406	1	0.01106	0.91642	NaN	NaN	NaN	NaN	NaN	NaN	116	9.5968e-05	0.00117	0.20881	147.875
Scen1	WS-2.0-GQ00410.B3-L15.1-478	7457516	1976	2	0.58699	0.55756	0.14192	0.7728	0.38108	0.06926	0.13438	0.71457	123	0.00951	0.0045	0.20017	152.676
Scen1	GQ02806-E08.1.55	7459822	104	1	3.19113	0.07659	NaN	NaN	NaN	NaN	NaN	NaN	120	0.02605	2.002e-06	0.2002	147.307
Scen1	GQ0172-O22.2.728	7533952	257	1	2.06274	0.15378	NaN	NaN	NaN	NaN	NaN	NaN	111	0.01835	0.01229	0.19171	137.18
Scen1	CL918Contig1-1015	7567986	4429	2	0.40836	0.66564	0.02687	0.17096	0.67999	0.05645	0.44093	0.50793	123	0.00663	0.00196	0.20333	153.048
Scen1	GCAT-2.0-GQ00410.B3-C18-EPB-03	7664678	276	1	1.15424	0.28487	NaN	NaN	NaN	NaN	NaN	NaN	118	0.00975	2.0208e-06	0.20208	145.941
Scen1	GQ04004-H10.1.1224	7667187	54	2	1.53548	0.21997	-0.097714	2.54564	0.11349	-0.044589	0.2782	0.59896	110	0.02734	0.02194	0.18239	136.988
Scen1	GQ03819-J09.1.271	7686102	2663	2	0.94056	0.39322	-0.005432	0.00927	0.92347	0.10951	1.77484	0.18527	123	0.01515	0.00673	0.19679	151.945
Scen1	FCL527Contig3-143	7739875	2371	2	0.55499	0.57552	0.13293	0.3421	0.5597	0.24717	0.90381	0.34364	123	0.009	0.00706	0.19775	152.732
Scen1	GQ0162-J20.1.430	7745076	277	1	2.76322	0.09902	NaN	NaN	NaN	NaN	NaN	NaN	123	0.02209	2.0147e-06	0.20147	150.766
Scen1	GQ03918-N17.1.418	7802767	1182	1	5.18421	0.02452	NaN	NaN	NaN	NaN	NaN	NaN	124	0.04035	1.9673e-06	0.19673	150.074
Scen1	GQ04111-J15.1.549	7943298	2421	2	0.21998	0.80285	-0.0272	0.19829	0.6569	-0.055726	0.38366	0.53681	123	0.00359	0.0092	0.19677	153.405
Scen1	GQ03405-O09.1.85	7952044	158	2	3.12627	0.04745	-0.15695	6.21281	0.01404	-0.013792	0.02842	0.86641	122	0.04903	1.9411e-06	0.19411	146.031
Scen1	MA_156981g0010-251-[G_C]	7995736	1059	2	0.0842	0.9193	-0.0063225	0.00542	0.94143	0.03792	0.13138	0.71763	123	0.00138	0.00775	0.19864	153.66
Scen1	ss538946645	8012412	4491	2	2.37472	0.09733	-0.3512	2.4548	0.11976	-0.48582	4.14111	0.04402	123	0.03739	0.00576	0.19314	149.175
Scen1	PGLM2-0082	8047450	2537	2	0.77789	0.46164	-0.14449	1.49597	0.22365	0.14691	1.1657	0.28242	123	0.01256	0.01331	0.19099	152.329
Scen1	GQ02820-M23.1.1436	8054208	3590	2	0.36338	0.69609	0.14338	0.40669	0.52487	0.0821	0.11371	0.73655	121	0.006	0.00014652	0.1999	147.443
Scen1	GQ03406-N15.1.978	8091460	1775	2	3.01591	0.05267	0.34516	2.3949	0.12432	-0.5365	4.90144	0.02869	123	0.047	1.9696e-06	0.19696	148.003
Scen1	FCL77Contig1-1376	8133894	3215	1	0.32096	0.57207	NaN	NaN	NaN	NaN	NaN	NaN	123	0.00262	0.00959	0.19229	150.949
Scen1	GQ03307-L02.3.1283	8225142	332	2	1.48288	0.23115	0.15512	0.91771	0.34002	-0.018623	0.01089	0.91705	120	0.02426	0.02267	0.18279	149.996
Scen1	GQ03410-L17.3.2265	8225142	517	2	0.90693	0.40646	-0.084411	0.65305	0.4206	0.02126	0.02761	0.8683	123	0.01462	0.01447	0.18948	152.068
Scen1	GQ03801-H20.1.1285	8228620	26	2	1.44543	0.23975	-0.1735	1.69513	0.19544	-0.25891	2.878	0.09241	120	0.02368	0.01282	0.19221	150.017
Scen1	GQ03104-H16.1.718	8230652	2338	2	1.96805	0.14414	0.12566	0.61694	0.43371	0.30036	2.71382	0.10206	123	0.03118	2.0024e-06	0.20024	150.017
Scen1	CL918Contig1-682	8253027	1515	2	2.84186	0.06222	-0.085425	2.68961	0.1036	0.16245	3.65212	0.05836	122	0.04476	0.0088	0.18964	148.626
Scen1	FCL1319Contig1-429	8326842	176	2	0.30241	0.73961	0.0493	0.55331	0.45846	-0.0069176	0.00605	0.93811	118	0.00513	1.9975e-06	0.19975	144.584
Scen1	WS00720-E22.1.576	8394012	1044	2	0.54167	0.58317	-0.042658	0.49576	0.48271	-0.084047	0.92061	0.33921	123	0.00878	2.0488e-06	0.20488	152.812
Scen1	CL182Contig1-1565	8396203	988	1	1.48303	0.22571	NaN	NaN	NaN	NaN	NaN	NaN	120	0.01227	0.00652	0.20001	150.981
Scen1	GQ03604-O12.1.630	8396769	1589	2	1.71079	0.18503	0.11742	2.74707	0.1	-0.1459	2.37934	0.12554	123	0.02722	0.00412	0.19689	150.471
Scen1	GQ02814-N07.2.817	8403628	2459	2	0.3119	0.73265	-0.12857	0.32033	0.57246	0.17548	0.53718	0.46503	121	0.00516	0.01133	0.19267	149.697
Scen1	GQ02825-L11.1.1111	8407941	2511	2	2.32471	0.10213	-0.14581	4.22288	0.04202	-0.037346	0.1682	0.68244	123	0.03662	0.00139	0.19769	149.304
Scen1	GQ03902-G16.1.123	8496954	628	2	5.10137	0.00745	-0.11692	1.32089	0.25268	-0.33427	8.14031	0.00509	123	0.077	0.00368	0.18701	144.037
Scen1	NODE-1976-length-939-cov-62.101170-612	8513206	1981	2	0.1517	0.85941	0.02092	0.0669	0.79634	0.05566	0.29658	0.58703	123	0.00248	0.00734	0.19882	153.534
Scen1	ss538940465	8519251	2256	2	2.88775	0.05952	0.17353	1.19143	0.27719	-0.023662	0.01814	0.89309	123	0.04509	1.9736e-06	0.19736	148.248
Scen1	GCAT-2.0-GQ0131.B3-H20-EPB-03	8519251	2752	2	0.12606	0.88168	-0.015965	0.03804	0.8457	-0.052436	0.24089	0.62447	119	0.00213	0.00549	0.20484	150.886
Scen1	GCAT-2.0-GQ00612.B3-B11-EPB-07	8524117	6473	1	0.07927	0.77877	NaN	NaN	NaN	NaN	NaN	NaN	122	0.00065343	0.00866	0.19831	153.744
Scen1	GQ00612.B3-B11.1-700	8524117	6777	2	1.56263	0.21375	-0.16343	2.47783	0.11805	0.07497	0.37123	0.54347	123	0.02492	0.0019	0.1996	150.781
Scen1	ss538952636	8552247	1355	2	0.2484	0.78044	-0.053769	0.31074	0.57824	0.08384	0.48375	0.48805	123	0.00405	0.00539	0.20042	153.338
Scen1	GQ03110-O21.1.380	8565262	1068	1	0.38166	0.53786	NaN	NaN	NaN	NaN	NaN	NaN	124	0.00309	0.00089672	0.20347	154.758
Scen1	1358-438	8597011	292	2	0.7841	0.45882	0.14469	1.18935	0.27761	0.19919	1.52058	0.2199	123	0.01266	0.00521	0.19881	152.28
Scen1	GQ04111-I10.1.165	8632561	335	2	0.23482	0.79108	-0.14716	0.41625	0.52006	0.16571	0.46822	0.49514	120	0.00392	0.00482	0.20065	150.391
Scen1	ss538943531	8649975	768	2	0.67659	0.51024	-0.064834	1.15123	0.28541	0.05498	0.44014	0.50831	123	0.01095	0.00628	0.1981	152.494
Scen1	ss538944881	8740541	3270	1	0.28075	0.5972	NaN	NaN	NaN	NaN	NaN	NaN	120	0.00235	0.00516	0.19619	147.969
Scen1	GQ03222-N16.1.1263	8781980	2539	2	1.41008	0.24807	-0.35201	2.42418	0.12207	-0.40172	2.81971	0.09567	123	0.02254	0.00224	0.19974	151.073
Scen1	GQ0206-L24.1.753	8812705	2462	2	0.83239	0.43746	-0.15064	1.2982	0.25677	0.07835	0.2277	0.63409	123	0.01343	0.00357	0.20029	152.199
Scen1	MA_8872348g0020-86-[C_T]	8872348	1634	2	0.33379	0.71686	0.00877	0.02675	0.87035	-0.064631	0.5975	0.44103	123	0.00543	0.00931	0.19629	153.166
Scen1	GQ0131-I01.1.141	8883715	889	2	0.4707	0.6257	0.09432	0.14984	0.69937	0.17278	0.46901	0.49474	123	0.00764	0.00869	0.19644	152.911
Scen1	GQ03226-N23.1.199	8893617	1663	2	0.04205	0.95884	0.01498	0.06127	0.80492	0.01847	0.04704	0.82866	122	0.00069311	0.00494	0.19904	152.016
Scen1	GQ03614-F14.1.1273	8910932	2702	2	3.3263	0.03921	-0.16499	6.48378	0.01213	-0.04815	0.31662	0.57468	123	0.05159	0.00814	0.18787	147.343
Scen1	GQ03812-J09.1.810	8923441	257	1	0.01986	0.88816	NaN	NaN	NaN	NaN	NaN	NaN	119	0.00016785	0.02543	0.18452	150.249
Scen1	GQ03603-G11.1.283	8933146	178	1	0.82767	0.36474	NaN	NaN	NaN	NaN	NaN	NaN	123	0.00672	0.01261	0.19229	152.701
Scen1	GQ02808-N08.1.190	9035900	2029	1	0.9191	0.33959	NaN	NaN	NaN	NaN	NaN	NaN	124	0.0074	0.01109	0.1925	154.202
Scen1	GQ02808-N08.1.944	9035900	2879	2	1.54192	0.21821	-0.15749	0.48985	0.48536	-0.065484	0.06362	0.8013	120	0.0252	0.00318	0.19783	147.784
Scen1	PGLM2-1489	9081761	3350	2	3.19372	0.04453	-0.18542	6.07619	0.01512	0.089	0.64897	0.42207	121	0.05044	0.05609	0.14942	148.276
Scen1	GQ03716-M20.1.928	9130892	2275	2	3.82332	0.02452	-0.15619	5.11458	0.0255	0.03555	0.16305	0.68707	123	0.05884	1.9451e-06	0.19451	146.474
Scen1	GQ03206-B11.1.502	9144533	1965	2	4.32743	0.01529	-0.050536	0.81033	0.3698	0.21547	7.15812	0.00849	123	0.06609	0.00823	0.18478	145.478
Scen1	GQ03207-K15.1.418	9170511	3035	2	1.51169	0.22464	-0.18116	0.64412	0.42378	0.03956	0.0279	0.86763	123	0.02413	0.01218	0.18967	150.887
Scen1	GQ0026.BR-L16.12-1213	9185695	2204	2	1.7583	0.17678	-0.086256	2.30395	0.1317	0.09029	1.2744	0.26121	120	0.02865	0.00841	0.18821	145.1
Scen1	GQ0203-O10.1.1190	9185695	2261	2	0.47842	0.62095	0.05381	0.72535	0.3961	-0.015686	0.03264	0.85693	120	0.00797	0.00862	0.19623	149.999
Scen1	GQ03118-P03.1.999	9211546	886	2	0.37493	0.68813	-0.056034	0.74564	0.38956	-0.016391	0.03643	0.84894	123	0.00609	0.00322	0.20217	153.097
Scen1	08Pg13359g	9211546	1607	2	0.37493	0.68813	-0.056034	0.74564	0.38956	-0.016391	0.03643	0.84894	123	0.00609	0.00322	0.20217	153.097
Scen1	GQ0203-I09.1.655	9225682	2984	2	0.29031	0.74855	0.05089	0.4766	0.49128	0.06537	0.40463	0.5259	123	0.00473	0.00632	0.19935	153.246
Scen1	GQ02011-C07.1.861	9294313	1468	2	1.48201	0.23128	-0.17435	2.77049	0.0986	-0.18951	2.27402	0.13416	122	0.02385	0.00895	0.19378	151.235
Scen1	GQ03706-F01.1.209	9342539	5029	2	0.27634	0.75903	-0.01888	0.1041	0.74751	0.05174	0.39691	0.52987	123	0.0045	0.0117	0.19419	153.304
Scen1	ss538942370	9371025	3428	2	0.51025	0.60162	-0.13318	0.67464	0.41304	0.1916	1.02043	0.31442	123	0.00828	0.00437	0.20055	152.824
Scen1	PUT5292-654	9373191	400	2	1.42131	0.2455	0.0467	0.38672	0.53523	0.09713	0.93218	0.33627	119	0.02349	1.9504e-06	0.19504	141.996
Scen1	GQ0074-I15.2.1127	9383195	822	2	0.43531	0.64808	0.06273	0.83861	0.36163	-0.05707	0.35225	0.55396	121	0.00719	2.0374e-06	0.20374	149.637
Scen1	MA_172275g0010-147-[T_C]	9414846	5653	2	0.2531	0.77679	-0.04278	0.45593	0.50081	-0.00043342	2.5688e-05	0.99596	123	0.00412	0.00667	0.19914	153.338
Scen1	GQ04008-O10.1.806	9447193	291	2	1.23825	0.29351	-0.080235	1.83998	0.17746	-0.05156	0.40526	0.52558	123	0.01985	0.00832	0.19427	151.364
Scen1	GQ03717-F04.2.354	9471627	2009	2	0.16031	0.85206	0.02009	0.06102	0.80531	-0.056363	0.31144	0.57784	121	0.00266	0.00095459	0.20368	150.165
Scen1	GQ03310-L04.1.387	9538474	1602	2	0.52352	0.59375	-0.06809	1.0423	0.30931	0.02555	0.087	0.76853	123	0.00849	0.00381	0.20108	152.804
Scen1	PGLM2-0482	9578301	960	1	0.4413	0.50774	NaN	NaN	NaN	NaN	NaN	NaN	124	0.00357	2.0429e-06	0.20429	154.712
Scen1	ss538946161	9583501	3182	2	0.15216	0.85902	-0.051483	0.30157	0.58397	0.03411	0.01976	0.88845	115	0.00266	0.00249	0.19741	139.981
Scen1	FCL2060Contig1-217	9645753	1478	2	0.39744	0.67291	-0.016604	0.08269	0.77418	0.06434	0.54577	0.46148	122	0.00651	0.00172	0.20108	151.324
Scen1	GQ03202-O17.1.624	9964484	212	1	1.78016	0.18459	NaN	NaN	NaN	NaN	NaN	NaN	124	0.01423	2.0209e-06	0.20209	153.385
Scen1	Pabies1151-310	9979486	4098	2	0.02449	0.97581	-0.01078	0.04067	0.84053	-0.0050582	0.00283	0.95765	116	0.00042533	0.00598	0.20105	146.23
Scen1	ss538949614	9991051	1330	2	1.62365	0.20141	0.12766	0.63633	0.42659	0.02056	0.01358	0.90741	123	0.02587	0.00892	0.19244	150.641
Scen1	GQ03204-B13.1.1304	10001337	1033	1	0.33173	0.5657	NaN	NaN	NaN	NaN	NaN	NaN	124	0.00268	0.00468	0.19973	154.77
Scen1	MA_10030219g0010-970-[G_A]	10030219	1938	2	0.10463	0.90073	-0.046692	0.19936	0.65603	0.04988	0.15318	0.6962	123	0.00171	0.00952	0.19686	153.636
Scen1	GQ03716-P01.1.928	10048594	369	2	2.51173	0.08532	-0.37792	2.84069	0.09446	-0.24211	1.05642	0.30607	123	0.03946	0.00514	0.19333	148.918
Scen1	MA_10061366g0010-117-[A_G]	10061366	3410	1	0.0338	0.85443	NaN	NaN	NaN	NaN	NaN	NaN	124	0.00027414	0.0087	0.19627	155.06
Scen1	GQ04007-F20.1.523	10072425	1643	1	2.0508	0.15473	NaN	NaN	NaN	NaN	NaN	NaN	121	0.01658	0.00165	0.19714	146.687
Scen1	GQ02816-F10.1.660	10087734	1742	2	0.47956	0.62022	-0.0053389	0.00698	0.93354	-0.081563	0.90176	0.34419	123	0.00778	0.00419	0.20084	152.892
Scen1	MA_10092337g0010-308-[A_G]	10092337	920	2	0.77344	0.46367	0.02802	0.14635	0.70271	-0.12419	1.454	0.23022	123	0.01249	0.00485	0.19921	152.297
Scen1	MA_10099341g0010-677-[C_T]	10099341	4846	2	0.60452	0.54797	0.14447	1.17119	0.28129	0.14902	1.01423	0.31588	123	0.00979	0.001	0.20365	152.673
Scen1	MA_10105635g0010-877-[A_C]	10105635	2321	1	0.75233	0.38759	NaN	NaN	NaN	NaN	NaN	NaN	113	0.00667	0.00119	0.20352	140.193
Scen1	GQ04008-C14.1.1213	10105635	2446	2	3.10152	0.04894	-0.1315	4.33745	0.0396	-0.046146	0.22952	0.63283	111	0.05318	2.0102e-06	0.20102	135.691
Scen1	FCL3514Contig1-318	10106333	2667	2	0.39561	0.67413	-0.05256	0.73128	0.39414	0.03911	0.21654	0.64252	123	0.00643	0.00709	0.19824	153.048
Scen1	ss538948798	10113221	1681	1	0.26203	0.60966	NaN	NaN	NaN	NaN	NaN	NaN	122	0.00216	0.00459	0.20195	153.525
Scen1	NODE-37808-length-347-cov-91.904900-254	10117092	2550	2	0.70713	0.49507	-0.0032442	0.00322	0.95485	0.09754	1.38405	0.2417	123	0.01143	0.01256	0.19193	152.447
Scen1	GQ03814-N19.1.762	10124165	5371	2	1.32784	0.26888	0.08863	2.4358	0.12121	0.05656	0.48596	0.48707	122	0.02143	1.9972e-06	0.19972	149.477
Scen1	FCL675Contig1-1015	10129830	2072	2	0.66495	0.51615	0.03284	0.1724	0.67872	0.065	0.44211	0.50736	123	0.01076	0.01481	0.18996	152.533
Scen1	GQ03211-M03.1.879	10149494	1538	2	0.08194	0.92137	-0.023484	0.1222	0.72726	-0.0053122	0.00372	0.95147	123	0.00134	0.01034	0.19614	153.653
Scen1	GQ03914-E02.1.514	10151904	2008	2	4.24434	0.01652	0.39398	6.10643	0.01485	-0.20872	1.22505	0.27055	123	0.06492	0.01629	0.17741	145.694
Scen1	GQ03307-M10.1.457	10156325	4962	2	2.76084	0.06719	-0.16694	2.15445	0.14473	-0.021878	0.02395	0.87726	123	0.0432	0.00905	0.18872	148.439
Scen1	PGLM1-0688	10159381	2105	2	0.46562	0.62886	-0.079314	0.7886	0.37627	0.03279	0.07856	0.77973	123	0.00756	0.00406	0.20102	152.912
Scen1	GQ02809-H19.1.277	10167865	2379	2	0.24114	0.78611	-0.0051633	0.00935	0.92313	-0.056139	0.44698	0.50504	123	0.00393	0.00881	0.19709	153.35
Scen1	GQ03719-J12.1.370	10189822	790	2	0.89555	0.41105	-0.077022	1.69225	0.19576	0.00618	0.00523	0.94245	123	0.01444	0.01126	0.19255	152.057
Scen1	ss538948159	10193025	4943	2	0.05383	0.94761	-0.026832	0.05245	0.81924	0.0023	0.0002565	0.98725	122	0.00088684	0.00694	0.20062	154.092
Scen1	FCL2102Contig1-229	10196428	1166	2	4.00527	0.02067	0.12849	0.66932	0.41488	0.29106	1.83466	0.17808	123	0.06147	0.00443	0.18948	146.081
Scen1	GQ0171-B17.1.867	10208579	2143	2	1.69998	0.18713	0.13427	2.32441	0.13003	0.20139	3.14436	0.07877	119	0.02795	0.00312	0.19481	143.716
Scen1	ss538947540	10209003	3468	1	0.61548	0.43425	NaN	NaN	NaN	NaN	NaN	NaN	123	0.00501	0.00813	0.19683	152.808
Scen1	GQ03518-O06.1.448	10215114	2301	2	0.38032	0.68445	0.07829	0.755	0.3866	0.05771	0.26901	0.60493	123	0.00618	0.00381	0.20156	153.088
Scen1	MA_10219060g0010-507-[T_C]	10219060	7147	2	0.38659	0.6802	0.02932	0.18095	0.67131	0.04683	0.2306	0.63194	123	0.00628	0.00136	0.20401	153.101
Scen1	MA_10219080g0010-579-[C_T]	10219080	1683	2	2.46821	0.08896	-0.013994	0.05791	0.81023	-0.17542	4.82537	0.02993	123	0.0388	0.00387	0.19473	149.01
Scen1	NODE-5421-length-1190-cov-49.875629-197	10219914	5031	2	0.2593	0.77201	-0.038352	0.45999	0.49891	0.01918	0.05456	0.81569	123	0.00422	0.00646	0.19932	153.291
Scen1	GQ03117-J19.1.291	10222942	2665	2	0.42204	0.65666	0.10287	0.40192	0.52728	-0.16178	0.78809	0.37643	123	0.00686	0.00823	0.19704	152.993
Scen1	GQ03702-D08.1.1408	10228148	4887	2	0.85952	0.42591	0.06203	1.22458	0.27064	-0.040453	0.23724	0.62708	123	0.01386	0.00326	0.20052	152.142
Scen1	GQ03326-H03.1.842	10229417	3098	2	0.98567	0.37614	-0.09496	1.95499	0.16459	0.05647	0.4114	0.52246	123	0.01587	0.01249	0.19109	151.878
Scen1	MA_10231744g0010-322-[G_C]	10231744	1917	2	0.5352	0.58694	-0.066359	1.06353	0.30449	-0.029712	0.10836	0.7426	121	0.00882	0.01009	0.19339	149.402
Scen1	CL866Contig1-01-10993-contigContig1-209	10234164	1306	2	1.60505	0.20509	0.062	1.20785	0.27392	-0.1024	1.60313	0.20787	123	0.02558	0.00288	0.19847	150.679
Scen1	ss538949475	10239435	2463	2	0.65012	0.52378	-0.14133	1.13421	0.28898	0.17567	1.14916	0.28584	123	0.01052	0.00624	0.19823	152.539
Scen1	PGLM2-0433	10242647	3378	2	0.27809	0.75771	-0.039628	0.4796	0.48992	-0.038983	0.20009	0.65544	123	0.00453	0.00694	0.19878	153.261
Scen1	MA_10244403g0010-87-[T_G]	10244403	5811	2	0.45578	0.63503	0.05255	0.24851	0.61903	-0.11762	0.84858	0.35877	123	0.0074	0.01387	0.19153	152.964
Scen1	ss538944649	10247349	2190	2	0.12837	0.87965	0.02503	0.24287	0.62305	0.01014	0.01371	0.907	120	0.00215	0.00496	0.20084	150.569
Scen1	MA_10250723g0010-252-[C_T]	10250723	3537	1	0.0386	0.84457	NaN	NaN	NaN	NaN	NaN	NaN	122	0.00031811	0.01242	0.19454	153.679
Scen1	GQ03312-M09.1.453	10251013	206	1	0.58286	0.44671	NaN	NaN	NaN	NaN	NaN	NaN	120	0.00487	0.0086	0.1926	147.849
Scen1	ss538948830	10253368	1711	1	0.24885	0.6188	NaN	NaN	NaN	NaN	NaN	NaN	121	0.00206	0.00735	0.20027	151.863
Scen1	GQ03316-L08.1.555	10254697	4409	1	9.4411e-05	0.99226	NaN	NaN	NaN	NaN	NaN	NaN	112	8.4823e-07	0.000184	0.20661	141.072
Scen1	02737-N07-1492	10257270	2169	2	1.88211	0.15666	-0.10458	1.40488	0.23821	0.04608	0.16241	0.68765	123	0.02986	2.0051e-06	0.20051	150.184
Scen1	02737-N07-1293	10257270	2368	2	5.35812	0.00589	-0.15383	7.64088	0.0066	-0.13885	3.19922	0.07618	122	0.08114	1.8741e-06	0.18741	141.781
Scen1	02737-N07-491	10257270	3933	1	2.93191	0.08945	NaN	NaN	NaN	NaN	NaN	NaN	120	0.02399	0.00839	0.19234	147.544
Scen1	02737-N07-140	10257270	4283	1	5.29928	0.02315	NaN	NaN	NaN	NaN	NaN	NaN	115	0.04434	1.9453e-06	0.19453	136.88
Scen1	PGLM0-0295	10260690	5324	2	0.15448	0.85702	0.00735	0.01462	0.90397	0.04513	0.305	0.58178	123	0.00252	0.00554	0.20059	153.525
Scen1	GQ0167-B14.2.1777	10260994	1285	2	0.70648	0.49544	0.13448	1.33241	0.25069	-0.096075	0.48151	0.48909	120	0.01171	0.01866	0.18562	149.411
Scen1	MA_10260994g0010-233-[C_T]	10260994	4271	1	2.42083	0.12234	NaN	NaN	NaN	NaN	NaN	NaN	122	0.01958	0.00436	0.19506	149.281
Scen1	NODE-4965-length-617-cov-114.230148-303	10265574	4491	1	0.10045	0.75182	NaN	NaN	NaN	NaN	NaN	NaN	124	0.00081419	0.00891	0.19595	154.994
Scen1	MA_10267291g0010-503-[T_C]	10267291	758	2	1.81536	0.16726	-0.001561	0.00014043	0.99056	-0.16664	1.22394	0.27082	120	0.02953	0.00146	0.19861	147.229
Scen1	MA_10273116g0010-66-[T_C]	10273116	1315	2	0.05474	0.94675	-0.015921	0.03468	0.85257	-0.00999	0.00886	0.92515	123	0.00089454	0.00354	0.20292	153.74
Scen1	GQ03222-J15.1.397	10276973	4934	2	1.11042	0.33296	0.08852	0.8297	0.36428	-0.031222	0.06656	0.79688	115	0.01905	0.00328	0.20429	144.272
Scen1	MA_10279707g0010-498-[C_A]	10279707	975	2	0.2003	0.81876	-0.13734	0.37074	0.54376	0.1569	0.37687	0.54046	120	0.00334	2.0155e-06	0.20155	148.106
Scen1	WS-2.0-GQ03238.B7-O14.1-1148	10287740	6868	1	1.14372	0.28696	NaN	NaN	NaN	NaN	NaN	NaN	124	0.00919	0.01003	0.19316	153.967
Scen1	MA_10289324g0010-1023-[G_A]	10289324	1649	1	3.5171	0.06327	NaN	NaN	NaN	NaN	NaN	NaN	116	0.02967	1.8871e-06	0.18871	135.594
Scen1	ss538946796	10293670	1953	2	3.13355	0.04709	-0.33997	2.33188	0.12934	-0.54806	5.05855	0.0263	123	0.04875	0.00338	0.19317	147.739
Scen1	PRR3BC-3738	10316458	201	2	2.6266	0.07641	-0.10352	3.08241	0.08165	-0.10925	1.8027	0.18188	123	0.04118	0.00255	0.19557	148.706
Scen1	GQ03217-G17.1.455	10316458	430	2	0.71557	0.49099	0.14851	0.85307	0.35754	0.03421	0.02643	0.87112	121	0.01176	2.0277e-06	0.20277	149.066
Scen1	PabiesPRR3-F1-2570	10316458	1411	2	2.6266	0.07641	-0.10352	3.08241	0.08165	-0.10925	1.8027	0.18188	123	0.04118	0.00255	0.19557	148.706
Scen1	GQ03606-M14.1.1014	10326002	7158	2	1.30575	0.27489	0.05793	0.66527	0.41636	-0.15777	2.60935	0.10893	118	0.02179	0.02047	0.1802	144.806
Scen1	GQ03324-F20.1.590	10358101	8512	2	0.39093	0.6773	-0.057946	0.36727	0.54566	0.13429	0.75721	0.38597	119	0.00657	2.0595e-06	0.20595	148.416
Scen1	ss538946983	10367242	6082	2	0.19288	0.82484	0.04659	0.20106	0.65466	-0.025256	0.01892	0.89083	123	0.00314	0.00793	0.1981	153.452
Scen1	GQ03902-G16.1.1275	10425819	3592	2	1.53877	0.21882	-0.0028479	0.0021	0.96352	-0.14045	2.82585	0.09534	122	0.02474	0.00808	0.19456	151.166
Scen1	GQ03902-G16.1.957	10425819	5349	2	1.9673	0.14428	-0.0028899	0.0022	0.96269	-0.15716	3.62554	0.05927	122	0.03143	0.01176	0.18607	148.181
Scen1	GCAT-2.0-GQ0204.B3-F13-EPB-02	10426003	4423	2	1.18211	0.31012	0.10952	0.43689	0.50987	0.25672	1.79837	0.1824	123	0.01897	0.0005205	0.20224	151.541
Scen1	GQ04113-J23.2.161	10426057	13437	2	0.25234	0.77739	-0.032725	0.31209	0.57742	0.03226	0.15551	0.69402	123	0.00411	0.00758	0.19824	153.332
Scen1	GQ03111-D17.1.1106	10426088	24851	2	3.0896	0.0491	-0.10396	0.82897	0.36436	0.29475	4.84538	0.0296	123	0.04809	0.00025957	0.19647	147.858
Scen1	02815-K22-116	10426114	1092	2	2.27256	0.10747	0.01781	0.06058	0.80601	0.18183	4.23267	0.04182	121	0.03641	0.01896	0.18289	148.252
Scen1	GQ02905-C06.4.1462	10426124	10441	2	1.21473	0.30035	0.03061	0.3122	0.57736	-0.12226	2.23225	0.13774	123	0.01948	0.00047095	0.20218	151.478
Scen1	GQ03809-O17.1.1874	10426132	2305	2	0.44992	0.63873	-0.14593	0.81291	0.36904	0.10784	0.31905	0.57322	123	0.0073	0.00228	0.20286	152.964
Scen1	GQ0046.B3-E02.1-777	10426168	12626	2	0.06321	0.93878	-0.024038	0.04261	0.8368	-0.0035345	0.00067576	0.9793	123	0.00103	0.00942	0.19709	153.72
Scen1	GQ03707-L13.1.1720	10426205	1015	1	0.37969	0.53891	NaN	NaN	NaN	NaN	NaN	NaN	124	0.00307	0.00153	0.20282	154.752
Scen1	PGLM1-1466	10426308	3466	2	0.41684	0.66006	-0.12879	0.31944	0.57298	0.21019	0.69406	0.40641	123	0.00677	0.00801	0.19727	153.01
Scen1	GQ03303-E02.2.887	10426314	20231	2	0.68915	0.50395	0.14911	1.25482	0.26483	0.17303	1.21293	0.27292	123	0.01115	0.0109	0.19357	152.486
Scen1	NODE-1298-length-474-cov-127.402954-220	10426333	5948	2	0.72874	0.48462	0.13677	1.05278	0.30692	0.18194	1.45326	0.23036	122	0.01189	0.00601	0.19947	152.897
Scen1	FCL1942Contig1-292	10426376	662	2	0.49797	0.60899	-0.045914	0.48679	0.48669	0.03284	0.12527	0.724	123	0.00808	0.00219	0.2028	152.863
Scen1	GQ04011-E14.1.261	10426376	732	2	0.80019	0.45158	0.00527	0.00209	0.96363	0.1449	0.89373	0.34634	123	0.01292	0.00063995	0.20337	152.289
Scen1	GQ03201-M02.1.841	10426401	922	2	0.46562	0.62886	0.07931	0.7886	0.37627	0.03279	0.07856	0.77973	123	0.00756	0.00406	0.20102	152.912
Scen1	PGLM1-0102	10426467	6968	2	2.93687	0.05679	-0.03967	0.4407	0.50804	-0.20773	5.86563	0.01691	123	0.04583	0.01012	0.18715	148.107
Scen1	08Pg11144k	10426470	3600	2	1.35055	0.26344	0.11153	0.47363	0.4928	0.2305	1.78895	0.18386	109	0.02434	0.00998	0.19187	133.591
Scen1	GQ03406-K12.1.679	10426614	1016	1	0.81708	0.3678	NaN	NaN	NaN	NaN	NaN	NaN	124	0.00658	0.00467	0.19894	154.285
Scen1	GQ02905-E13.1.426	10426681	3654	2	0.82867	0.43909	-0.017003	0.04737	0.82806	0.13723	1.399	0.23921	122	0.01349	0.01547	0.18641	150.59
Scen1	WS-2.0-GQ0036.TB-K03.1-397	10426694	18480	2	0.2015	0.81778	-0.0012453	0.00037458	0.98459	0.05674	0.33575	0.56336	123	0.00328	0.00887	0.19716	153.442
Scen1	2paTC1669g	10426734	6452	2	1.29294	0.2782	-0.049386	0.14003	0.7089	0.09604	0.39665	0.53	123	0.02071	0.00882	0.19361	151.276
Scen1	GQ0065-G01.1.1030	10426734	6630	2	1.05712	0.35062	-0.022922	0.06658	0.79682	0.10961	0.87731	0.35079	123	0.017	0.00884	0.19435	151.733
Scen1	CL1260Contig1-1134	10426766	862	2	0.16847	0.84515	0.02305	0.10631	0.74494	-0.059885	0.33474	0.56395	123	0.00275	0.00749	0.19862	153.501
Scen1	MA_10426781g0010-5625-[G_A]	10426781	40587	2	0.4461	0.64116	0.00402	0.00373	0.95138	0.07481	0.72758	0.39534	123	0.00724	0.00364	0.2015	152.959
Scen1	08Pg10616m	10426822	3348	2	0.20944	0.81134	0.03154	0.0925	0.76155	0.07774	0.38122	0.53814	119	0.00353	0.01546	0.1876	146.555
Scen1	GQ02820-E23.3.652	10426822	4587	2	1.50855	0.22558	0.15154	0.91521	0.34074	-0.023571	0.01958	0.88895	116	0.02553	0.00507	0.18879	138.681
Scen1	PGWD1-0819	10426822	4874	1	0.00473	0.94528	NaN	NaN	NaN	NaN	NaN	NaN	124	3.8361e-05	0.00735	0.19763	155.091
Scen1	GQ04007-D14.3.357	10426849	21137	1	0.09018	0.76448	NaN	NaN	NaN	NaN	NaN	NaN	119	0.00076297	0.01185	0.18303	141.784
Scen1	GQ0047-F08.1.1038	10426866	8577	2	0.82521	0.44059	0.07872	1.12925	0.29005	-0.0037947	0.00145	0.96969	122	0.01342	0.00914	0.19588	152.575
Scen1	GQ03123-M12.1.320	10426974	55043	1	0.62457	0.43098	NaN	NaN	NaN	NaN	NaN	NaN	116	0.00539	0.00641	0.19474	142.908
Scen1	GQ04004-O18.1.247	10427159	50369	2	0.02665	0.97371	-0.0099396	0.0254	0.87363	0.01557	0.03588	0.85008	123	0.00043565	0.008	0.1986	153.778
Scen1	GQ03108-H14.1.624	10427174	14576	1	2.27653	0.13391	NaN	NaN	NaN	NaN	NaN	NaN	124	0.01813	2.0129e-06	0.20129	152.897
Scen1	WS00732-G15.1.126	10427227	57666	1	0.02502	0.87457	NaN	NaN	NaN	NaN	NaN	NaN	122	0.00020624	0.01102	0.19591	153.688
Scen1	GQ0209-K24.1.710	10427255	8220	2	0.02698	0.97339	0.01382	0.01402	0.90594	0.03083	0.04834	0.82635	123	0.00044104	0.00818	0.19842	153.771
Scen1	WS02624-C19.1.120	10427314	591	1	0.00356	0.95255	NaN	NaN	NaN	NaN	NaN	NaN	124	2.884e-05	0.00703	0.19795	155.095
Scen1	GQ03813-L16.1.612	10427358	36857	2	0.07691	0.92602	-0.0095851	0.02719	0.86932	-0.029328	0.12458	0.72478	114	0.00136	2.0125e-06	0.20125	140.521
Scen1	GQ03108-F01.1.206	10427361	4353	2	2.81095	0.06405	-0.17053	1.15202	0.28524	-0.034362	0.03716	0.84745	123	0.04395	0.00576	0.19179	148.348
Scen1	GQ03703-N07.1.378	10427379	5458	1	1.03549	0.3109	NaN	NaN	NaN	NaN	NaN	NaN	122	0.00847	0.01004	0.19182	150.7
Scen1	CL138Contig1-958	10427427	7726	2	0.05693	0.94469	0.01092	0.03491	0.85213	-0.025794	0.08946	0.76543	112	0.00102	0.01716	0.19057	141.352
Scen1	MA_10427459g0010-666-[C_T]	10427459	7965	2	0.92095	0.40091	0.04025	0.35577	0.55198	0.0761	0.69606	0.40575	122	0.01496	0.001	0.20005	150.279
Scen1	GQ03320-K16.1.1471	10427476	6901	2	1.47023	0.23392	0.06494	1.13829	0.28812	-0.12586	2.35694	0.12732	123	0.02348	0.00359	0.19819	150.93
Scen1	GQ02816-L06.1.952	10427481	9938	2	0.05645	0.94514	0.03015	0.0514	0.82103	-0.054528	0.11111	0.73946	123	0.00092247	0.00665	0.19982	153.726
Scen1	FCL1355Contig1-140	10427522	3299	2	2.88224	0.05983	0.36018	5.15164	0.02498	-0.42128	5.45374	0.02116	123	0.04501	1.9737e-06	0.19737	148.258
Scen1	FCL1840Contig1-227	10427550	15831	1	0.03392	0.85417	NaN	NaN	NaN	NaN	NaN	NaN	124	0.00027509	0.00746	0.19748	155.056
Scen1	Pabies1390-331	10427607	4400	2	1.44162	0.24064	-0.12294	2.8545	0.09374	0.08682	0.89655	0.34563	120	0.02364	0.01613	0.18539	147.896
Scen1	ss538943378	10427662	2189	2	2.55737	0.08199	-0.016493	0.06989	0.79198	0.18703	5.06827	0.0263	114	0.04321	0.01287	0.18444	138.149
Scen1	GCAT-2.0-GQ02010.B3.r-E06-EPB-02	10427662	2605	2	3.82276	0.02453	-0.021331	0.12437	0.72495	0.21852	7.49406	0.00712	123	0.05886	0.02796	0.16829	146.872
Scen1	GQ03512-P11.2.1194	10427719	15051	2	0.67675	0.51016	-0.14343	0.75203	0.38754	0.02222	0.01148	0.91483	123	0.01095	0.00635	0.19803	152.494
Scen1	GQ03109-J19.1.782	10427740	782	2	0.01207	0.988	0.00764	0.0147	0.90369	-0.0044668	0.00258	0.95958	122	0.00019908	0.00981	0.1978	154.106
Scen1	GQ03619-G08.1.195	10427858	12088	2	0.73972	0.47945	-0.022961	0.06603	0.79766	-0.11744	1.13105	0.28972	119	0.01222	0.01016	0.18463	141.788
Scen1	02735-I17-433	10427891	16472	1	0.2474	0.61981	NaN	NaN	NaN	NaN	NaN	NaN	122	0.00204	0.00644	0.19293	149.236
Scen1	ss538946198	10427976	921	2	0.68449	0.50643	0.00051871	6.3301e-05	0.99367	0.09758	1.21056	0.27356	114	0.01194	0.0327	0.17433	142.948
Scen1	GQ0066-M02.1.288	10428032	4625	2	2.08672	0.1285	-0.10726	3.57861	0.0609	0.04683	0.33493	0.56384	123	0.033	0.00683	0.193	149.731
Scen1	MA_10428033g0010-21681-[G_A]	10428033	866	2	0.79048	0.45599	0.04958	0.37843	0.53962	-0.054333	0.28101	0.59703	120	0.01301	0.01595	0.1869	148.746
Scen1	MA_10428033g0010-633-[C_T]	10428033	21914	2	0.14555	0.8647	0.02754	0.05558	0.81401	-0.017184	0.01597	0.89963	123	0.00237	0.00674	0.19943	153.535
Scen1	GQ04111-M21.1.912	10428089	12081	2	0.20214	0.81726	0.04644	0.35516	0.55232	0.05108	0.26676	0.60645	122	0.00332	0.0059	0.20116	153.816
Scen1	MA_10428107g0010-12040-[A_G]	10428107	12658	1	3.3186e-07	0.99954	NaN	NaN	NaN	NaN	NaN	NaN	117	2.8567e-09	0.01303	0.19958	149.482
Scen1	c74958_g1_i1_1765_HT	10428140	1435	2	2.68281	0.0724	-0.024358	0.12345	0.72593	0.19617	5.06231	0.02624	123	0.04203	1.9799e-06	0.19799	148.64
Scen1	GQ04101-D07.1.488	10428190	43690	2	0.381	0.68399	0.07897	0.76189	0.38445	0.06238	0.31847	0.57356	123	0.00619	0.00863	0.19679	153.068
Scen1	ss538943776	10428243	14987	1	0.02591	0.87239	NaN	NaN	NaN	NaN	NaN	NaN	119	0.00021899	0.0076	0.19893	148.698
Scen1	PabiesCry-823	10428291	24522	2	1.15379	0.31886	-0.15787	1.4223	0.23534	0.06599	0.19242	0.66168	123	0.01852	0.00741	0.19543	151.555
Scen1	PabiesCry-454	10428291	24891	1	2.36608	0.12657	NaN	NaN	NaN	NaN	NaN	NaN	124	0.01883	0.00756	0.19357	152.752
Scen1	WS0342-C11.1.511	10428343	10437	1	0.30075	0.58441	NaN	NaN	NaN	NaN	NaN	NaN	124	0.00243	0.01108	0.19353	154.817
Scen1	WS-2.0-GQ0201.B3-I14.1-219	10428343	10729	2	1.2747	0.28327	0.35474	2.42841	0.12179	-0.37484	2.4954	0.11681	121	0.02075	2.0443e-06	0.20443	150.04
Scen1	02749-P05-1816	10428408	2758	2	0.25626	0.77436	0.13992	0.37698	0.54039	0.1705	0.50154	0.48021	120	0.00428	0.00764	0.19775	150.316
Scen1	02749-P05-1294	10428408	3330	1	0.04266	0.83673	NaN	NaN	NaN	NaN	NaN	NaN	118	0.00036332	2.0377e-06	0.20377	146.916
Scen1	02749-P05-321	10428408	5466	2	1.49014	0.22941	-0.36406	2.60087	0.10939	-0.29024	1.39715	0.2395	123	0.02379	0.00483	0.19688	150.903
Scen1	02749-P05-104	10428408	5683	2	0.46872	0.62693	-0.13429	0.34515	0.55797	0.21723	0.75549	0.38646	122	0.00767	0.00996	0.19629	153.296
Scen1	PabiesKN3a-211	10428446	41819	2	4.25683	0.01633	0.38891	6.12353	0.01471	-0.22183	1.51682	0.22047	123	0.06508	1.9322e-06	0.19322	145.661
Scen1	GQ03215-F10.1.120	10428485	4220	2	1.17128	0.3137	-0.081937	1.83793	0.1779	-0.020068	0.05124	0.82132	114	0.02011	0.00213	0.19347	137.313
Scen1	FCL284Contig2-246	10428487	9804	1	0.82103	0.36677	NaN	NaN	NaN	NaN	NaN	NaN	116	0.00707	2.0461e-06	0.20461	144.897
Scen1	GQ03217-K05.1.798	10428500	4553	2	0.26794	0.7654	0.04398	0.38743	0.53481	-0.0051368	0.00311	0.95559	123	0.00436	0.00753	0.19824	153.299
Scen1	06447n	10428500	16373	2	0.31123	0.73317	-0.054139	0.55991	0.45584	0.00739	0.00243	0.96078	115	0.00543	0.01138	0.19573	143.98
Scen1	GQ03217-K05.1.69	10428500	19651	2	1.96181	0.14501	0.13939	2.44997	0.12012	0.22204	3.72695	0.05586	123	0.03109	0.01528	0.18532	150.013
Scen1	GQ02821-M18.1.1338	10428562	21484	2	0.073	0.92964	-0.0033723	0.00334	0.95402	0.03047	0.1355	0.71344	123	0.00119	0.0067	0.19971	153.675
Scen1	PGLM2-1084	10428611	15200	2	1.70012	0.18703	0.10528	2.28144	0.13356	-0.024184	0.07168	0.78936	121	0.02748	1.9941e-06	0.19941	147.059
Scen1	PUT4736-153	10428611	15420	2	4.56963	0.01224	0.155	7.40301	0.00749	-0.061635	0.5614	0.45518	120	0.07117	1.9159e-06	0.19159	142.074
Scen1	GQ02815-L01.1.445	10428694	21440	2	1.02534	0.3619	-0.12694	2.03342	0.15656	0.04477	0.19802	0.65716	117	0.01735	0.00237	0.19628	141.705
Scen1	PGLM2-1155	10428700	7422	1	3.52518	0.06281	NaN	NaN	NaN	NaN	NaN	NaN	124	0.0278	0.00183	0.19744	151.651
Scen1	CL970Contig1-1120	10428764	20079	2	0.28445	0.75293	-0.13951	0.37347	0.54226	0.08882	0.12689	0.72229	123	0.00463	0.00753	0.19819	153.263
Scen1	0-18267-01-7963-contigContig1-164	10428794	10875	2	0.87024	0.42145	-0.019716	0.10881	0.74207	-0.11222	1.73709	0.19	122	0.01415	0.01061	0.19069	150.341
Scen1	ss538944476	10428795	25618	2	0.89603	0.41086	-0.07312	1.78601	0.1839	0.01467	0.03202	0.85827	123	0.01444	0.00841	0.1953	152.029
Scen1	ss538947446	10428936	5812	2	3.1046	0.0484	-0.14867	5.90275	0.01657	0.10142	1.50414	0.2224	123	0.04832	0.00233	0.19431	147.802
Scen1	GQ03203-E13.1.657	10428945	8217	2	1.58946	0.20823	0.01159	0.02308	0.87949	0.15278	2.4193	0.12244	123	0.02534	0.00671	0.1947	150.703
Scen1	FCL1623Contig1-360	10428993	17213	2	1.50274	0.22686	-0.21244	2.63857	0.10704	-0.14149	0.86188	0.35516	116	0.02543	0.00586	0.19196	140.981
Scen1	GQ03117-L03.1.775	10428996	9662	2	0.37023	0.69137	-0.042286	0.62253	0.43168	0.03225	0.1454	0.70365	120	0.00616	0.01399	0.19102	149.983
Scen1	CL1195Contig1-292	10429044	1588	2	0.08441	0.91911	0.02207	0.1572	0.69244	0.01005	0.01492	0.90298	123	0.00138	0.00783	0.19856	153.639
Scen1	p05227-2	10429140	5938	1	2.66005	0.10556	NaN	NaN	NaN	NaN	NaN	NaN	119	0.02199	0.00159	0.20048	146.17
Scen1	p05227-1	10429140	6223	2	0.13029	0.87796	-0.03156	0.2492	0.61853	0.00775	0.0075	0.93115	123	0.00213	0.00678	0.19944	153.563
Scen1	WS03215-H11.1.220	10429141	5981	2	1.44965	0.23867	-0.046645	0.54538	0.46163	-0.10547	1.53569	0.21764	123	0.02316	0.00483	0.19701	150.974
Scen1	GQ03803-L08.2.3032	10429177	4814	2	1.38613	0.25422	-0.02869	0.16927	0.68153	0.15608	2.58714	0.1105	115	0.02371	0.00143	0.19401	137.412
Scen1	FCL2724Contig1-402	10429260	4331	1	0.00064445	0.97979	NaN	NaN	NaN	NaN	NaN	NaN	115	5.6478e-06	0.00904	0.19853	144.232
Scen1	ss538943903	10429265	6597	2	0.01831	0.98186	0.00262	0.00087707	0.97642	-0.03366	0.0339	0.85425	118	0.00031225	2.046e-06	0.2046	147.396
Scen1	FCL1546Contig1-191	10429304	24306	2	2.87962	0.06008	-0.13496	5.69112	0.01863	-0.076502	0.78524	0.37733	120	0.04616	2.0069e-06	0.20069	147.597
Scen1	GQ03112-F15.1.231	10429362	1337	2	2.13256	0.12316	-0.092234	2.19546	0.14113	0.08208	0.92656	0.33776	117	0.0354	0.00806	0.18634	139.161
Scen1	GQ03712-B02.1.269	10429401	4718	1	0.47648	0.49132	NaN	NaN	NaN	NaN	NaN	NaN	124	0.00385	0.00893	0.19531	154.626
Scen1	GQ03712-B02.1.1114	10429401	5635	2	0.21507	0.80679	0.14653	0.41289	0.52171	0.15631	0.41142	0.52245	123	0.00351	0.00911	0.19688	153.407
Scen1	FCL1918Contig1-242	10429422	5651	2	2.18471	0.11689	0.13264	4.36893	0.03868	-0.031942	0.15291	0.69645	123	0.0345	0.00166	0.19785	149.568
Scen1	FCL1918Contig1-120	10429422	5773	2	2.3206	0.10254	-0.13546	4.63241	0.03334	-0.025146	0.09501	0.75843	123	0.03656	0.00092379	0.19818	149.318
Scen1	GQ04107-F04.1.1114	10429464	1371	2	0.10899	0.89683	0.00631	0.00936	0.92307	0.04294	0.20741	0.64964	120	0.00182	0.00155	0.20791	152.691
Scen1	GQ04107-F04.1.967	10429464	1518	2	0.0097	0.99035	-0.0067083	0.01091	0.917	0.01175	0.01628	0.89867	122	0.00015998	0.00462	0.19947	152.088
Scen1	02748-A07-527	10429511	2146	1	1.71933	0.19251	NaN	NaN	NaN	NaN	NaN	NaN	111	0.0152	1.9892e-06	0.19892	134.531
Scen1	ss538943511	10429552	22007	2	1.95321	0.14626	-0.079575	1.16291	0.28301	0.19	3.90556	0.0504	122	0.03125	0.01127	0.19029	150.506
Scen1	paPBBPF00249-15-2	10429682	3690	1	0.00043342	0.98343	NaN	NaN	NaN	NaN	NaN	NaN	119	3.6717e-06	0.00885	0.19047	144.507
Scen1	GQ03701-C19.2.967	10429719	3299	2	0.42078	0.65749	-0.073326	0.48985	0.48533	-0.013971	0.01258	0.91087	123	0.00683	0.00525	0.19997	152.994
Scen1	GQ04007-I21.1.212	10429738	3502	2	4.60736	0.012	-0.14881	6.57065	0.01173	-0.088841	1.10923	0.29458	110	0.07767	1.8961e-06	0.18961	129.093
Scen1	GQ0043.B3.r-H05.1-1672	10429761	16362	2	0.65877	0.51938	-0.14385	0.79745	0.37368	0.20566	1.2981	0.25687	119	0.01102	0.0132	0.18844	145.785
Scen1	NODE-9950-length-723-cov-75.044258-564	10429771	1196	1	0.48639	0.48695	NaN	NaN	NaN	NaN	NaN	NaN	116	0.0042	0.00986	0.19156	143.028
Scen1	ss538948782	10429807	6621	2	1.724	0.18267	-0.035457	0.1393	0.70963	0.19897	2.58743	0.1103	123	0.02742	0.00512	0.19584	150.43
Scen1	WS-2.0-GQ03206.B7-B21.1-392	10429821	2616	2	0.07294	0.92969	-0.017982	0.02391	0.87737	0.04853	0.11961	0.73006	123	0.00119	0.00764	0.19879	153.694
Scen1	MA_10429821g0010-9122-[T_G]	10429821	2787	2	2.19369	0.11588	0.06459	1.32038	0.25277	0.17385	4.04514	0.0465	123	0.03463	0.00101	0.1985	149.566
Scen1	GQ02822-N05.1.411	10429891	5440	2	1.24139	0.29261	-0.022668	0.03857	0.84463	-0.11136	0.69341	0.40664	123	0.0199	0.01518	0.18772	151.437
Scen1	ss538952397	10429937	48277	2	0.22252	0.80082	-0.10811	0.44495	0.506	-0.10248	0.29121	0.59043	123	0.00363	0.00592	0.19998	153.391
Scen1	PGLM2-0565	10430155	31279	1	2.26937	0.13452	NaN	NaN	NaN	NaN	NaN	NaN	124	0.01808	0.00875	0.19257	152.861
Scen1	MA_10430155g0010-2606-[T_G]	10430155	31806	2	0.04852	0.95265	0.01817	0.04611	0.83033	-0.0052327	0.00218	0.96279	123	0.00079301	0.00567	0.20081	153.731
Scen1	GQ03201-J21.1.1090	10430199	3141	1	1.1753	0.28044	NaN	NaN	NaN	NaN	NaN	NaN	124	0.00944	2.0308e-06	0.20308	153.983
Scen1	GQ03201-J21.1.47	10430199	4184	2	0.42381	0.65552	-0.15443	0.45751	0.50008	0.09054	0.1379	0.71103	122	0.00694	0.00414	0.20212	153.363
Scen1	GQ03717-K05.1.457	10430279	1898	2	3.14779	0.04646	0.1724	1.71729	0.1925	-0.35303	5.49842	0.02065	123	0.04897	0.02144	0.17602	147.876
Scen1	CL313Contig1-418	10430279	12773	1	1.07949	0.30087	NaN	NaN	NaN	NaN	NaN	NaN	123	0.00875	0.00743	0.19675	152.348
Scen1	GQ02806-M01.3.322	10430280	1895	1	0.75309	0.38719	NaN	NaN	NaN	NaN	NaN	NaN	124	0.00607	0.0166	0.18759	154.427
Scen1	GQ02825-M08.1.682	10430292	13922	2	0.48668	0.61585	0.05975	0.95334	0.3308	-0.037718	0.19064	0.66315	123	0.0079	0.00184	0.20318	152.895
Scen1	GQ02805-H15.1.75	10430373	19120	2	2.18987	0.11635	-0.16792	1.10062	0.29622	-0.009693	0.00292	0.95696	122	0.03485	0.0034	0.19707	149.93
Scen1	GQ03909-B20.2.377	10430383	34298	2	0.18211	0.83376	-0.038482	0.15183	0.69752	0.0088	0.00596	0.93859	115	0.00318	2.0731e-06	0.20731	144.137
Scen1	MA_10430492g0030-1681-[A_T]	10430492	42005	2	0.55495	0.57554	-0.080246	0.79741	0.37363	-0.11049	1.02281	0.31385	123	0.009	0.01482	0.19031	152.804
Scen1	WS0081-O09.1.327	10430520	4296	2	1.3373	0.26641	0.07291	1.60442	0.20771	0.06462	0.58655	0.44525	122	0.02157	2.0324e-06	0.20324	151.591
Scen1	GQ03301-G02.1.714	10430569	3821	1	2.38116	0.1254	NaN	NaN	NaN	NaN	NaN	NaN	123	0.0191	0.00432	0.19776	151.111
Scen1	ss538942578	10430592	58937	2	1.30741	0.27428	0.09943	0.38327	0.53701	-0.30849	2.1547	0.14471	123	0.02093	2.0236e-06	0.20236	151.304
Scen1	GQ03619-M05.1.458	10430620	14846	2	2.22888	0.11201	0.168	2.15965	0.14425	0.00775	0.00303	0.95618	123	0.03517	0.00739	0.192	149.452
Scen1	GQ02817-N05.1.859	10430625	60382	2	0.42001	0.65799	0.21023	0.83854	0.36162	0.201	0.69	0.40779	123	0.00682	0.02031	0.18571	153.154
Scen1	ss538948972	10430643	9299	2	0.3567	0.70074	-0.15455	0.45119	0.50308	0.09016	0.12464	0.72468	119	0.00599	0.00293	0.20668	150.489
Scen1	ss538943030	10430708	17358	2	3.79919	0.02508	0.16128	7.33287	0.00774	0.01171	0.02094	0.88517	123	0.05851	0.0168	0.17826	146.579
Scen1	GQ03806-L21.4.1228	10430715	4683	1	0.2083	0.64892	NaN	NaN	NaN	NaN	NaN	NaN	122	0.0017	0.00486	0.19664	150.542
Scen1	PUT5577-374	10430792	9477	2	0.06658	0.93562	-0.0090655	0.02867	0.86582	-0.028805	0.11719	0.7327	123	0.00109	0.00818	0.19829	153.7
Scen1	GQ04005-B02.1.1577	10430805	49086	2	0.59401	0.5537	-0.14207	1.14244	0.28725	0.15238	0.97655	0.32501	123	0.00962	0.00253	0.20213	152.674
Scen1	GQ03004-M24.3.1864	10430856	29823	2	1.45543	0.23732	-0.35801	2.5247	0.11466	-0.42311	2.87806	0.09234	123	0.02325	0.00907	0.19283	150.967
Scen1	MA_10430857g0010-875-[T_C]	10430857	30973	1	0.05541	0.8143	NaN	NaN	NaN	NaN	NaN	NaN	122	0.00045657	0.00206	0.20491	153.788
Scen1	GQ02820-D15.1.395	10430872	26593	2	0.37974	0.68486	0.04066	0.45007	0.50359	-0.07609	0.59905	0.44046	121	0.00628	0.00544	0.19457	147.394
Scen1	FCL679Contig1-273	10430928	9288	2	1.48899	0.22967	0.20214	2.36549	0.12663	-0.097085	0.312	0.57748	123	0.02377	0.00409	0.19763	150.901
Scen1	MA_10430947g0010-9356-[A_G]	10430947	25968	1	0.00873	0.92574	NaN	NaN	NaN	NaN	NaN	NaN	111	7.9318e-05	0.03664	0.16328	134.259
Scen1	MA_10430967g0010-186-[C_T]	10430967	6788	2	0.57015	0.56694	0.05421	0.93272	0.33607	-0.021975	0.06916	0.793	123	0.00924	0.00936	0.19546	152.701
Scen1	NODE-1336-length-2043-cov-149.211945-1309	10430978	4620	2	0.97677	0.37945	0.13761	1.08273	0.30015	0.24443	1.95015	0.16511	123	0.01572	0.00446	0.19892	151.904
Scen1	MA_10430993g0010-479-[C_A]	10430993	482	2	0.26117	0.77058	-0.153	0.45297	0.5022	0.17884	0.5182	0.47299	123	0.00425	0.0117	0.19423	153.343
Scen1	GQ03316-N06.1.1085	10431018	8403	1	0.69138	0.40736	NaN	NaN	NaN	NaN	NaN	NaN	120	0.00576	2.0792e-06	0.20792	151.81
Scen1	GQ03116-G24.1.1061	10431055	5847	2	0.47068	0.62571	-0.14719	0.82901	0.36435	0.09773	0.22568	0.63559	123	0.00764	2.0512e-06	0.20512	152.953
Scen1	WS0071-G07.1.356	10431083	11918	1	2.86987	0.0928	NaN	NaN	NaN	NaN	NaN	NaN	123	0.02293	0.00507	0.19626	150.659
Scen1	GQ02907-H19.1.164	10431084	3328	2	0.19438	0.8236	0.03826	0.30566	0.58138	0.0011	0.0001306	0.9909	122	0.0032	0.0102	0.19692	153.807
Scen1	GQ03913-C18.4.278	10431093	52845	2	0.64621	0.52583	0.00143	0.00054246	0.98146	-0.092911	1.26337	0.26324	122	0.01054	0.00392	0.20156	152.903
Scen1	GQ03716-P22.1.279	10431110	3919	2	0.42609	0.65404	0.04927	0.63346	0.42766	-0.015839	0.03299	0.85617	121	0.00704	0.01084	0.19277	149.48
Scen1	GQ02818-L13.1.554	10431146	32903	1	0.08563	0.77031	NaN	NaN	NaN	NaN	NaN	NaN	121	0.00071107	0.00219	0.20574	152.074
Scen1	GQ03718-K12.1.177	10431169	3686	2	0.46092	0.63187	0.06326	0.90824	0.3426	-0.029243	0.07215	0.78871	115	0.00802	1.988e-06	0.1988	139.356
Scen1	c45916_g1_i1_298	10431249	16992	2	3.77091	0.02576	0.12273	0.60712	0.43738	0.448	5.18009	0.02459	123	0.05809	0.00717	0.18748	146.518
Scen1	GQ03714-N13.1.622	10431284	28869	2	0.14543	0.8648	0.04895	0.21955	0.64022	0.01891	0.02108	0.88479	123	0.00237	0.00875	0.19747	153.549
Scen1	ss538944206	10431312	16444	1	0.38669	0.53521	NaN	NaN	NaN	NaN	NaN	NaN	122	0.00318	0.01161	0.19491	153.42
Scen1	WS02623-F02.1.384	10431392	1373	2	2.17089	0.1185	0.11524	0.53074	0.46771	0.29513	2.71938	0.10173	122	0.03458	0.01357	0.18365	147.801
Scen1	GQ0041-H19.1.1034	10431443	1874	2	1.28508	0.28035	-0.36114	2.56143	0.11209	-0.36725	2.08417	0.1514	123	0.02059	0.0078	0.19462	151.298
Scen1	GQ03320-F15.1.422	10431452	4847	2	0.70595	0.49565	-0.15132	1.29827	0.25676	0.11137	0.53184	0.46723	123	0.01141	0.00282	0.20146	152.452
Scen1	PGLM1-0776	10431476	6741	2	1.27943	0.2819	-0.36185	2.55791	0.11233	-0.35841	2.15185	0.14497	123	0.0205	0.00777	0.19466	151.305
Scen1	NODE-37097-length-644-cov-36.400620-574	10431523	7312	1	0.90635	0.343	NaN	NaN	NaN	NaN	NaN	NaN	121	0.00748	0.00156	0.20509	151.334
Scen1	GQ02813-D01.2.1732	10431529	6294	1	1.20512	0.27445	NaN	NaN	NaN	NaN	NaN	NaN	124	0.00968	0.01159	0.19156	153.915
Scen1	c92565_g1_i1_2680_HT	10431539	5450	2	1.4304	0.2432	-0.081169	1.54472	0.2163	0.12691	2.23412	0.13758	123	0.02286	0.00715	0.19478	151.013
Scen1	MA_10431577g0010-1102-[T_C]	10431577	3209	2	0.06727	0.93498	0.00767	0.01755	0.89484	-0.030054	0.12671	0.7225	119	0.00114	0.00612	0.20089	148.999
Scen1	WS00841-F23.1.82	10431591	27960	2	0.83986	0.43431	0.07697	1.66841	0.19898	0.03107	0.11434	0.73586	120	0.01389	2.0338e-06	0.20338	149.183
Scen1	CL409Contig1-1397	10431596	27634	2	4.83848	0.0095	-0.39599	3.23256	0.07466	-0.13724	0.33677	0.56277	123	0.07333	0.01125	0.18038	144.548
Scen1	GQ03011-P12.1.1519	10431597	20838	2	0.5411	0.58358	0.05357	0.92355	0.33856	-0.019355	0.04774	0.82743	116	0.00931	0.00704	0.20188	147.27
Scen1	CL363Contig1-178	10431614	8567	2	0.79628	0.45337	-0.076767	1.4611	0.22913	0.06331	0.53486	0.46599	121	0.01306	0.00767	0.19838	150.948
Scen1	NODE-12292-length-436-cov-148.885315-326	10431615	22877	2	3.17968	0.04535	-0.14442	4.32732	0.03977	-0.044758	0.24023	0.62499	114	0.05308	2.0475e-06	0.20475	142.47
Scen1	MA_10431638g0010-159-[C_A]	10431638	555	2	0.25202	0.77764	-0.14148	0.38487	0.53616	0.17768	0.50333	0.47939	123	0.00411	0.00767	0.19816	153.336
Scen1	GQ0204-D17.1.860	10431642	23079	2	0.25962	0.77177	0.03363	0.31855	0.57352	-0.043989	0.2878	0.59261	123	0.00423	0.0075	0.1983	153.304
Scen1	GQ0204-D17.1.1364	10431642	23583	2	0.25193	0.7777	0.03156	0.31179	0.57761	-0.028705	0.11987	0.72977	123	0.0041	0.00766	0.19817	153.312
Scen1	PGLM2-1327	10431643	932	2	0.23118	0.79395	0.0096	0.0303	0.8621	0.05677	0.4573	0.50018	122	0.0038	0.0041	0.20281	153.747
Scen1	GQ02812-N04.1.854	10431719	10212	2	0.17273	0.84157	-0.0090295	0.02001	0.88775	0.0487	0.3437	0.55878	123	0.00282	0.00959	0.19656	153.482
Scen1	GQ02812-N04.1.593	10431719	10473	2	0.17273	0.84157	0.00903	0.02001	0.88775	0.0487	0.3437	0.55878	123	0.00282	0.00959	0.19656	153.482
Scen1	GQ02793-B05.1.260	10431785	7650	1	1.4483	0.23125	NaN	NaN	NaN	NaN	NaN	NaN	117	0.01231	0.0014	0.20123	144.011
Scen1	c67681_g1_i1_565_HT	10431817	2263	2	0.92592	0.39896	-0.16324	1.00316	0.31855	0.07633	0.19698	0.65796	122	0.01504	2.0463e-06	0.20463	152.414
Scen1	ss538945973	10431932	2198	2	0.93796	0.39423	0.13653	1.06723	0.30362	0.22986	1.87506	0.17341	123	0.01511	0.00323	0.20028	151.99
Scen1	GQ03906-G22.4.342	10431970	146	1	0.82097	0.36681	NaN	NaN	NaN	NaN	NaN	NaN	115	0.00714	2.0221e-06	0.20221	141.294
Scen1	ss538950147	10431971	4616	1	0.54586	0.46152	NaN	NaN	NaN	NaN	NaN	NaN	116	0.00471	0.0016	0.1998	143.077
Scen1	GQ04106-E08.2.562	10432056	77384	2	0.05592	0.94564	-0.027993	0.05741	0.81103	0.04563	0.11099	0.73959	123	0.00091389	0.01036	0.1962	153.73
Scen1	Pabies-Pat1-144	10432093	30609	1	0.00371	0.95156	NaN	NaN	NaN	NaN	NaN	NaN	123	3.0311e-05	0.00768	0.19475	151.304
Scen1	GQ0061-J01.2.1073	10432099	8850	2	0.92342	0.40016	0.08046	1.55318	0.21527	-0.020963	0.01775	0.89424	113	0.01618	0.0094	0.19348	139.117
Scen1	ss538947281	10432108	8481	1	1.01307	0.31614	NaN	NaN	NaN	NaN	NaN	NaN	124	0.00815	0.00727	0.19605	154.087
Scen1	GQ03905-A09.1.770	10432114	22394	2	0.29416	0.74574	0.16135	0.50543	0.47862	0.13139	0.3056	0.5815	112	0.0052	0.01245	0.1914	139.386
Scen1	GQ04006-I19.1.136	10432114	24992	2	1.24629	0.2912	-0.094759	0.96657	0.32748	-0.022694	0.03816	0.84545	123	0.01998	0.0156	0.18732	151.422
Scen1	PGLM2-1156	10432139	5482	2	1.30598	0.27467	-0.081694	1.22013	0.27151	-0.040518	0.18178	0.6706	123	0.02092	0.01417	0.18845	151.3
Scen1	GQ02904-L21.2.961	10432150	33483	2	2.22315	0.11264	0.15861	0.98554	0.3228	-0.057287	0.09011	0.76455	123	0.03508	0.00613	0.19326	149.467
Scen1	GQ03205-D16.1.1410	10432182	2114	2	0.74112	0.47871	-0.12386	0.71428	0.39968	0.18203	1.40764	0.23775	123	0.01198	0.01395	0.19051	152.385
Scen1	GQ03324-K12.1.832	10432195	22900	2	1.22051	0.29866	-0.10815	2.4334	0.12137	-0.076439	0.67319	0.41354	123	0.01957	0.00888	0.19378	151.42
Scen1	MA_10432311g0010-2033-[C_A]	10432311	1643	2	0.98219	0.37748	-0.0015713	0.00081313	0.9773	-0.1146	1.94147	0.16608	121	0.01606	2.0541e-06	0.20541	150.617
Scen1	FCL841Contig1-2539	10432363	15129	2	2.27695	0.10694	-0.073107	1.14678	0.28634	-0.11863	1.89676	0.17096	123	0.03591	0.0156	0.18403	149.449
Scen1	08pg14723e	10432403	2837	2	0.69572	0.50068	-0.084383	0.65842	0.4187	0.00593	0.00196	0.96477	123	0.01125	0.01103	0.19343	152.465
Scen1	GQ03103-I11.1.866	10432419	12039	2	0.86222	0.42478	-0.053647	0.44646	0.50528	0.05258	0.26301	0.60899	123	0.01391	0.01122	0.19269	152.135
Scen1	GQ02905-L17.2.679	10432425	60438	2	0.42183	0.65686	-0.037939	0.35482	0.55257	0.04733	0.30325	0.58292	116	0.00727	0.01364	0.19189	145.255
Scen1	GQ03807-O05.1.89	10432437	17531	2	1.00442	0.36945	-0.018373	0.08631	0.76945	0.11748	1.99332	0.16069	116	0.01713	1.9946e-06	0.19946	141.963
Scen1	ss538950595	10432496	15713	2	1.51038	0.22496	0.00703	0.01695	0.89663	-0.14291	2.82449	0.09542	122	0.02433	0.00752	0.19538	151.349
Scen1	MA_10432509g0010-8487-[G_A]	10432509	10988	2	0.39926	0.67169	-0.0039793	0.00117	0.97276	0.08244	0.36003	0.5496	123	0.00649	0.00652	0.1988	153.031
Scen1	MA_10432509g0010-10630-[T_C]	10432509	13131	2	3.37582	0.03744	0.40024	3.21564	0.07544	-0.21134	0.78993	0.37589	122	0.05273	0.01943	0.17811	147.834
Scen1	GQ0204-N01.1.1481	10432574	11799	2	0.49681	0.60969	0.01429	0.02188	0.88264	-0.094365	0.65908	0.41847	123	0.00806	0.00701	0.19799	152.832
Scen1	GCAT-2.0-GQ0062.B3.r-P16-EPB-04	10432647	16010	2	0.2318	0.79346	0.15398	0.45386	0.50181	0.14139	0.33504	0.56379	121	0.00384	0.0152	0.19278	151.961
Scen1	GQ03614-A02.1.46	10432647	16523	2	1.02797	0.36081	-0.153	0.90394	0.34361	0.00518	0.0006462	0.97976	123	0.01653	0.00232	0.20091	151.822
Scen1	MA_10432661g0010-11768-[A_G]	10432661	14097	2	1.04811	0.35374	-0.0021942	0.00126	0.97172	0.12296	1.80851	0.18118	123	0.01685	0.01141	0.19191	151.775
Scen1	FCL1662Contig1-162	10432661	14259	2	2.58832	0.07937	0.08718	2.3924	0.12458	0.14981	3.4279	0.06658	120	0.04166	0.01637	0.18136	145.635
Scen1	GQ0167-L13.2.1780	10432676	7790	2	0.32465	0.7234	-0.14311	0.39599	0.53035	0.20989	0.64009	0.42523	123	0.00528	0.00994	0.19571	153.193
Scen1	WS00722-A22.1.693	10432702	13866	2	0.41991	0.65805	0.07081	0.61948	0.43277	-0.096749	0.75386	0.38696	123	0.00682	0.00359	0.20164	153.014
Scen1	GQ0035-O16.1.732	10432903	9856	2	0.28181	0.75491	-0.11968	0.55152	0.45914	-0.10344	0.31427	0.57611	122	0.00463	0.00721	0.19605	151.565
Scen1	GQ02829-F03.1.412	10432963	2586	2	1.67543	0.19151	-0.10841	2.72496	0.10136	-0.13019	2.02484	0.1573	123	0.02667	0.01379	0.18763	150.543
Scen1	GQ02906-H02.1.767	10432990	13943	2	1.61327	0.20387	-0.097859	2.72003	0.10192	0.09001	1.09809	0.29696	112	0.02792	1.9985e-06	0.19985	137.279
Scen1	WS-2.0-GQ0064.TB-K14.1-34	10432999	8796	1	2.6099	0.10904	NaN	NaN	NaN	NaN	NaN	NaN	112	0.02288	2.0556e-06	0.20556	140.405
Scen1	CL1160Contig1-339	10433000	8669	2	0.16707	0.84634	-0.041896	0.29762	0.58637	0.04769	0.21738	0.64188	123	0.00273	0.00494	0.20114	153.509
Scen1	GQ03912-F09.1.672	10433037	2113	2	0.99559	0.37249	0.156	1.81967	0.17985	0.10443	0.58808	0.44464	123	0.01602	0.00635	0.19699	151.862
Scen1	GQ02904-O20.4.1944	10433056	986	2	3.03983	0.05148	0.07048	1.93678	0.16655	-0.15419	3.28742	0.07227	123	0.04736	0.00187	0.19498	147.929
Scen1	NODE-60892-length-1423-cov-196.231201-181	10433058	14178	2	2.81675	0.06376	-0.18584	2.67922	0.10429	0.0194	0.02108	0.8848	121	0.04475	0.01357	0.18268	144.983
Scen1	c77280_g1_i1_1797_HT	10433133	4386	1	0.03177	0.85885	NaN	NaN	NaN	NaN	NaN	NaN	115	0.00027854	0.03765	0.17381	145.507
Scen1	GQ03204-D11.1.225	10433137	33465	2	0.36342	0.69606	0.02969	0.22804	0.63385	-0.062514	0.55949	0.45593	121	0.00601	0.02223	0.18583	151.798
Scen1	MA_10433147g0030-158-[C_T]	10433147	20751	2	0.05734	0.9443	0.01127	0.01759	0.8947	0.03504	0.10642	0.74482	123	0.00093689	0.00501	0.20144	153.729
Scen1	GQ04001-H11.3.589	10433187	12368	2	0.15078	0.8602	0.01792	0.01779	0.89412	-0.080927	0.21543	0.64342	116	0.00261	2.0996e-06	0.20996	147.864
Scen1	NODE-22275-length-662-cov-46.425983-388	10433193	1256	1	0.10146	0.75065	NaN	NaN	NaN	NaN	NaN	NaN	119	0.00085726	0.01187	0.19082	146.43
Scen1	ss538952838	10433210	483	2	1.57888	0.21064	-0.1892	2.09008	0.15098	-0.26267	3.15771	0.07821	116	0.02665	1.9741e-06	0.19741	140.774
Scen1	PGLM2-0915	10433220	9135	2	0.35651	0.70086	0.13058	0.33674	0.5628	0.19283	0.62113	0.43218	121	0.0059	0.00276	0.19747	147.542
Scen1	NODE-7874-length-1792-cov-52.264507-896	10433266	33917	2	0.53214	0.58872	-0.15068	0.86068	0.35539	0.18602	1.05501	0.30641	122	0.0087	0.01394	0.19216	153.133
Scen1	GQ03120-C09.1.948	10433267	14072	1	0.74851	0.38869	NaN	NaN	NaN	NaN	NaN	NaN	120	0.00624	0.02056	0.18733	151.5
Scen1	GQ03115-D20.1.828	10433317	22024	2	0.00135	0.99865	0.00368	0.00232	0.96165	0.00099101	9.4961e-05	0.99224	123	2.2135e-05	0.00718	0.19949	153.836
Scen1	02776-N18-2nd-248	10433321	2687	2	0.76007	0.47005	0.14037	1.51865	0.22043	0.12992	0.86735	0.35371	112	0.01349	1.9671e-06	0.19671	135.522
Scen1	02776-N18-3098	10433321	11098	2	2.22099	0.11287	-0.12944	2.38423	0.12516	0.22076	4.32391	0.03968	123	0.03505	0.00196	0.19744	149.493
Scen1	02776-N18-1140	10433321	13000	2	1.17307	0.31297	0.08485	1.32993	0.25113	0.14567	2.11833	0.14818	120	0.0193	0.00704	0.19152	146.258
Scen1	02776-N18-878	10433321	13262	2	2.36871	0.09789	0.09865	2.16167	0.14406	0.17914	4.20792	0.04238	123	0.0373	0.0074	0.19155	149.156
Scen1	02776-N18-743	10433321	13397	2	1.35542	0.26169	-0.087354	1.38922	0.24083	0.15792	2.54138	0.11349	123	0.02169	0.00551	0.19664	151.13
Scen1	02776-N18-151	10433321	13988	2	0.74969	0.47481	-0.14925	1.28182	0.25992	0.09471	0.38309	0.53718	116	0.01285	2.0048e-06	0.20048	142.553
Scen1	GQ02830-E02.1.450	10433416	3481	2	2.03545	0.13503	0.08213	1.81829	0.18002	-0.16795	3.59717	0.06024	123	0.03222	0.01845	0.18217	149.97
Scen1	GQ02803-I06.3.2091	10433428	5312	2	0.03572	0.96492	-0.018761	0.02584	0.87256	0.0376	0.06972	0.79219	122	0.00058872	0.00653	0.20104	154.117
Scen1	GQ03715-C05.1.440	10433493	19984	1	0.04266	0.83672	NaN	NaN	NaN	NaN	NaN	NaN	122	0.00035206	0.00815	0.19914	153.93
Scen1	FCL1352Contig1-801	10433527	14619	2	0.06857	0.93376	-0.020395	0.09329	0.76057	-0.0086562	0.00968	0.9218	119	0.00116	0.02221	0.18094	146.435
Scen1	GQ02816-F23.1.1044	10433566	14108	1	1.6867	0.19647	NaN	NaN	NaN	NaN	NaN	NaN	124	0.0135	2.0225e-06	0.20225	153.477
Scen1	GQ03401-B24.1.1513	10433604	35185	1	0.04151	0.83892	NaN	NaN	NaN	NaN	NaN	NaN	115	0.00036335	0.00191	0.2092	146.203
Scen1	GQ03112-H16.1.1088	10433651	11616	2	0.50873	0.60253	-0.078299	0.76495	0.3835	0.01901	0.02496	0.87474	123	0.00825	0.00795	0.19702	152.807
Scen1	GQ03112-H16.1.1256	10433651	11784	1	0.14517	0.70385	NaN	NaN	NaN	NaN	NaN	NaN	124	0.00118	0.00562	0.19911	154.953
Scen1	MA_10433722g0010-5709-[A_G]	10433722	6588	2	0.16607	0.84718	0.00163	0.00046588	0.98281	0.04595	0.22767	0.63411	123	0.00271	0.00946	0.1967	153.481
Scen1	ss538952836	10433732	21280	2	3.11068	0.04828	0.35938	5.12921	0.02537	-0.51669	5.34776	0.0225	118	0.05035	1.9786e-06	0.19786	143.471
Scen1	MA_10433746g0010-2685-[A_G]	10433746	7802	2	0.98723	0.37556	-0.13932	1.47268	0.22727	-0.056145	0.15513	0.69437	123	0.01589	0.01744	0.18645	151.998
Scen1	FCL1389Contig1-304	10433758	2611	1	0.44355	0.50669	NaN	NaN	NaN	NaN	NaN	NaN	121	0.00368	0.01384	0.18625	147.314
Scen1	GQ02803-P03.1.857	10433771	1037	2	0.77156	0.46453	0.12152	1.10571	0.2951	-0.051031	0.13352	0.71544	123	0.01246	2.0412e-06	0.20412	152.357
Scen1	GQ02803-P03.1.581	10433771	1313	2	1.17482	0.31234	0.01475	0.03946	0.84287	-0.13605	1.97866	0.16207	123	0.01885	0.00704	0.19572	151.51
Scen1	PGLM2-0804	10433783	13153	2	0.65539	0.5211	-0.062691	0.81786	0.36763	-0.024176	0.07255	0.78813	120	0.01087	0.00913	0.19482	149.457
Scen1	MA_10433793g0020-11199-[T_C]	10433793	76265	2	1.19484	0.30627	0.03772	0.13223	0.71676	-0.15862	1.6533	0.20095	123	0.01917	0.01614	0.18698	151.563
Scen1	NODE-9017-length-606-cov-86.795380-525	10433815	44404	1	0.85785	0.35622	NaN	NaN	NaN	NaN	NaN	NaN	120	0.00715	0.02341	0.17716	147.174
Scen1	PGLM2-0944	10433818	18449	2	1.6082	0.20446	-0.16465	1.56286	0.21364	0.04109	0.07543	0.78405	123	0.02563	0.00729	0.19407	150.672
Scen1	GQ03314-H20.1.1002	10433904	7195	2	0.56852	0.56786	0.00897	0.01361	0.90732	-0.082802	0.65892	0.41852	123	0.00921	0.0113	0.19359	152.712
Scen1	GQ03719-P11.1.1591	10433955	32554	2	1.58695	0.20874	0.15807	0.97212	0.3261	-0.0058361	0.00096618	0.97525	123	0.0253	2.0146e-06	0.20146	150.758
Scen1	MA_10433969g0010-1203-[C_G]	10433969	9216	1	0.09011	0.76455	NaN	NaN	NaN	NaN	NaN	NaN	121	0.0007484	0.00731	0.20059	152.018
Scen1	ss538945674	10433969	11310	2	1.39288	0.25235	0.05031	0.76335	0.38403	-0.1677	2.64413	0.10656	121	0.02264	0.02036	0.18404	149.702
Scen1	PGWD1-1329	10434031	7464	2	1.0021	0.37014	-0.1487	1.96721	0.1633	0.10892	0.78145	0.37845	122	0.01625	0.00471	0.19957	152.18
Scen1	02745-J16-597	10434042	2925	2	2.16955	0.11892	-0.13201	1.64297	0.20252	0.28599	4.32023	0.03991	115	0.03656	2.0031e-06	0.20031	140.219
Scen1	02745-J16-667	10434042	2995	1	0.36152	0.54877	NaN	NaN	NaN	NaN	NaN	NaN	124	0.00292	0.00702	0.19737	154.73
Scen1	02745-J16-865	10434042	3192	2	8.69119	0.00030836	0.00274	0.00125	0.9718	0.3271	11.6496	0.00089221	114	0.133	1.7788e-06	0.17788	126.573
Scen1	02745-J16-1654	10434042	5173	1	0.58449	0.44603	NaN	NaN	NaN	NaN	NaN	NaN	123	0.00476	0.00319	0.20184	152.893
Scen1	GQ03230-M01.1.766	10434080	18719	2	0.24509	0.78302	-0.03275	0.31127	0.57793	0.03774	0.21564	0.64321	123	0.00399	0.0065	0.19933	153.35
Scen1	MA_10434099g0020-1498-[A_G]	10434099	50195	2	0.03874	0.96201	0.01371	0.04279	0.8365	0.00856	0.00933	0.92321	113	0.00069084	0.00216	0.19173	134.118
Scen1	MA_10434099g0020-1287-[A_G]	10434099	50406	2	0.22291	0.80055	0.031	0.21345	0.64499	0.02794	0.1	0.75242	111	0.00403	0.02148	0.16957	129.747
Scen1	NODE-34356-length-318-cov-61.921383-162	10434107	10164	2	0.25059	0.77874	-0.0098606	0.01282	0.91005	0.05076	0.22358	0.63717	123	0.00408	0.00704	0.19878	153.324
Scen1	ss538942218	10434194	3585	2	1.29766	0.27691	-0.35952	2.53414	0.114	-0.37662	2.42495	0.12201	123	0.02078	0.00635	0.196	151.27
Scen1	GQ03508-P10.1.72	10434201	2340	2	0.737	0.48092	0.05689	0.91372	0.34124	0.03816	0.18279	0.66983	110	0.01332	1.9477e-06	0.19477	132.019
Scen1	GQ03012-K10.1.1015	10434227	7195	2	5.71056	0.00426	0.07421	1.69191	0.1958	0.24885	10.169	0.00182	123	0.08541	0.00748	0.18152	142.922
Scen1	FCL3022Contig1-258	10434238	8485	2	0.8119	0.4464	0.08366	1.56541	0.21327	-0.027226	0.09246	0.76159	123	0.01311	0.01182	0.19229	152.218
Scen1	WS0084-B07.1.34	10434266	1478	1	1.32118	0.2527	NaN	NaN	NaN	NaN	NaN	NaN	119	0.01105	0.00582	0.20219	149.565
Scen1	GQ03204-K15.1.405	10434266	3694	1	8.11664	0.00519	NaN	NaN	NaN	NaN	NaN	NaN	117	0.06527	0.00155	0.18647	135.334
Scen1	FCL770Contig1-264	10434287	9402	2	1.05466	0.35146	0.02916	0.15038	0.69885	-0.13606	1.94576	0.16558	123	0.01696	0.00469	0.19844	151.744
Scen1	NODE-2238-length-196-cov-80.989799-117	10434331	22269	2	0.5257	0.59248	-0.034603	0.3157	0.57523	-0.078453	0.90551	0.34319	123	0.00853	0.00784	0.19708	152.771
Scen1	PGLM2-1112	10434333	12201	2	0.02671	0.97365	-0.018484	0.04672	0.82924	0.02139	0.03922	0.84334	123	0.00043677	0.00895	0.19767	153.772
Scen1	0-11504-01-7733-contigContig1-95	10434355	8528	2	2.65283	0.07455	-0.044658	0.40187	0.52732	-0.21703	4.9535	0.02789	122	0.04191	0.02056	0.17914	149.119
Scen1	GQ03307-E08.1.579	10434362	16682	2	0.5595	0.57298	0.05312	0.69815	0.40507	0.08086	0.82197	0.36642	121	0.00923	0.00249	0.20459	151.585
Scen1	GQ03013-D24.3.551	10434370	13176	2	1.11915	0.32994	0.04729	0.16555	0.68482	-0.091577	0.42102	0.51767	121	0.01829	0.01788	0.18771	150.473
Scen1	GQ03011-J06.1.333	10434464	1786	2	3.03613	0.05166	-0.073594	1.36234	0.24541	-0.20567	5.94315	0.01622	123	0.0473	1.969e-06	0.1969	147.965
Scen1	WS-2.0-GQ0015.B3.r-I23.1-80	10434526	19710	2	2.66313	0.07382	-0.13612	3.91098	0.05024	-0.17807	3.78803	0.05394	122	0.04207	0.02017	0.17941	149.078
Scen1	GQ03704-D12.1.193	10434535	10497	2	1.53883	0.21877	0.08976	0.31382	0.57637	-0.25117	1.89531	0.17113	123	0.02455	0.00512	0.19644	150.807
Scen1	WS-2.0-GQ0203.B3-E01.1-809	10434536	12881	1	1.3092	0.25496	NaN	NaN	NaN	NaN	NaN	NaN	114	0.01144	2.0252e-06	0.20252	141.233
Scen1	MA_10434586g0010-591-[T_C]	10434586	9192	2	0.65163	0.52307	-0.00016883	9.8886e-06	0.9975	-0.096113	1.27943	0.26032	118	0.01101	0.00111	0.20157	146.292
Scen1	GQ02903-C20.2.69	10434624	24569	2	0.77459	0.46324	-0.022731	0.12789	0.72128	-0.088019	1.12315	0.29142	118	0.01305	0.01292	0.18111	141.066
Scen1	ss538946352	10434659	7916	1	1.92651	0.16765	NaN	NaN	NaN	NaN	NaN	NaN	124	0.01538	0.00171	0.20011	153.215
Scen1	GQ03814-N24.1.2047	10434660	7341	2	1.98171	0.14236	0.10791	3.95102	0.04914	0.00806	0.00937	0.92306	120	0.03215	2.0311e-06	0.20311	149.028
Scen1	GQ03812-N05.1.39	10434662	19558	2	1.59789	0.20653	-0.053139	0.9145	0.34081	-0.11956	2.19179	0.14133	123	0.02547	0.0082	0.19322	150.669
Scen1	GQ03812-N05.1.329	10434662	20479	2	1.95557	0.14589	-0.0047408	0.00615	0.93763	0.15901	3.90571	0.05038	123	0.03099	0.00669	0.19355	149.97
Scen1	GQ03812-N05.1.506	10434662	20656	1	0.02772	0.86804	NaN	NaN	NaN	NaN	NaN	NaN	121	0.00023042	2.0446e-06	0.20446	150.062
Scen1	GQ02906-B15.2.49	10434682	600	2	4.59357	0.01196	-0.070465	0.8407	0.36104	-0.2018	3.45903	0.06536	121	0.07097	0.00864	0.1822	141.737
Scen1	PGLM2-0824	10434744	7691	2	0.40529	0.66769	0.14424	0.40038	0.52809	0.19832	0.68248	0.41036	122	0.00664	0.00835	0.19797	153.364
Scen1	GQ03102-O24.1.1010	10434783	4228	1	0.87421	0.3518	NaN	NaN	NaN	NaN	NaN	NaN	113	0.00774	0.01473	0.19706	143.857
Scen1	GQ0175-F03.1.603	10434797	12366	2	0.29508	0.745	0.15241	0.44999	0.50361	0.1922	0.58932	0.44416	123	0.0048	0.01164	0.19418	153.273
Scen1	GQ0208-F05.1.247	10434812	2181	2	0.02629	0.97406	0.0297	0.04997	0.8235	-0.023037	0.0228	0.88023	122	0.00043345	0.00046126	0.20358	152.066
Scen1	GQ04013-J19.4.1537	10434838	2585	2	0.26822	0.76519	0.02133	0.14545	0.70359	-0.056711	0.46133	0.49829	123	0.00437	0.00473	0.20101	153.29
Scen1	WS-2.0-GQ0196.B3-K04.3-340	10434951	1147	1	0.23614	0.62788	NaN	NaN	NaN	NaN	NaN	NaN	122	0.00195	0.01051	0.19648	153.726
Scen1	GQ03805-P10.1.831	10434951	1638	2	0.45354	0.63649	-0.088486	0.88504	0.34876	0.05711	0.26513	0.60759	118	0.00768	0.01506	0.18814	146.453
Scen1	GQ03805-P10.1.1793	10434951	6740	2	0.67807	0.50951	0.05159	0.41249	0.52192	-0.044479	0.17157	0.67945	122	0.01106	0.0013	0.2041	152.867
Scen1	ss538953119	10434958	7611	2	2.66129	0.07391	0.1326	2.2788	0.13374	-0.26653	5.31926	0.02278	123	0.04171	0.0015	0.19653	148.656
Scen1	ss538948454	10434977	4006	2	0.30579	0.7371	-0.031516	0.26663	0.60653	-0.060318	0.50399	0.47911	123	0.00498	0.00328	0.20234	153.233
Scen1	GQ0254-G19.1.675	10434995	2418	2	0.19468	0.82335	-0.043398	0.38895	0.53402	0.02066	0.05292	0.81844	123	0.00317	0.0046	0.20139	153.459
Scen1	0284-L18-929	10434996	29387	1	2.92825	0.08958	NaN	NaN	NaN	NaN	NaN	NaN	123	0.02339	0.01462	0.18694	150.652
Scen1	0284-L18-867	10434996	29449	2	0.50242	0.60635	-0.18438	0.66137	0.41771	0.12473	0.27161	0.60323	119	0.00842	0.02354	0.1826	148.146
Scen1	PGLM1-0556	10435015	10422	2	0.03109	0.9694	0.01997	0.02218	0.88186	-0.035999	0.05605	0.81325	123	0.00050825	0.00769	0.19888	153.76
Scen1	GQ03007-M20.2.352	10435039	19864	2	0.10867	0.89711	0.03276	0.16451	0.68575	-0.044045	0.18183	0.67056	123	0.00177	0.01013	0.19625	153.627
Scen1	GQ03402-B14.1.826	10435048	757	2	0.0973	0.90736	-0.017707	0.05431	0.81615	0.02358	0.04095	0.84	114	0.00172	0.01973	0.18073	139.809
Scen1	GQ02825-O14.1.343	10435152	28223	1	0.16514	0.68521	NaN	NaN	NaN	NaN	NaN	NaN	118	0.00141	0.01073	0.19663	148.892
Scen1	GQ02904-M21.1.1310	10435178	16252	2	0.23379	0.79188	0.10897	0.45212	0.5026	-0.117	0.40405	0.52619	123	0.00381	0.00732	0.19856	153.368
Scen1	WS-2.0-GQ02010.B7-F02.1-1428	10435178	16471	2	0.60696	0.54664	0.15369	0.4557	0.50092	0.061	0.0613	0.80487	123	0.00983	0.00848	0.19618	152.627
Scen1	GQ0206-L05.1.1255	10435256	14400	2	4.55679	0.01234	-0.048644	0.79145	0.37541	0.23889	8.94132	0.00337	123	0.06934	1.9233e-06	0.19233	145.102
Scen1	2-8491-01-8674-contigContig1-450	10435333	3244	2	1.11073	0.33262	-0.084267	2.12383	0.14759	-0.0042477	0.00263	0.95918	123	0.01785	0.02092	0.18289	151.762
Scen1	GQ03003-J07.1.1376	10435374	1536	2	2.9172	0.05787	0.09328	1.66474	0.1994	-0.10442	1.10226	0.29585	123	0.04554	0.00543	0.19179	148.135
Scen1	GQ0177-C01.1.623	10435381	652	2	0.58549	0.55839	0.03412	0.08632	0.76941	-0.058997	0.18893	0.66458	123	0.00948	2.0473e-06	0.20473	152.725
Scen1	GQ03120-O24.1.233	10435439	2384	1	5.21921	0.02428	NaN	NaN	NaN	NaN	NaN	NaN	110	0.04569	0.01007	0.1898	134.809
Scen1	MA_10435444g0010-766-[G_A]	10435444	1893	1	0.12442	0.72494	NaN	NaN	NaN	NaN	NaN	NaN	116	0.00108	2.0594e-06	0.20594	145.643
Scen1	GQ03311-H18.1.382	10435482	22904	1	3.88288	0.05103	NaN	NaN	NaN	NaN	NaN	NaN	124	0.03053	0.00637	0.19233	151.274
Scen1	NODE-4953-length-1279-cov-202.146210-373	10435489	1717	2	0.37891	0.68541	0.04846	0.52181	0.47145	0.04797	0.31777	0.57398	123	0.00616	0.00679	0.1986	153.076
Scen1	PaPHYP-RI96	10435530	8878	2	0.22992	0.79494	0.15257	0.45029	0.50346	0.16415	0.37476	0.54156	123	0.00375	0.00992	0.19605	153.398
Scen1	PaPHYP-RI308	10435530	9090	2	0.1104	0.89556	0.02589	0.10256	0.74933	0.04788	0.21801	0.64139	123	0.0018	0.0058	0.20047	153.619
Scen1	PaPHYP-RIII274	10435530	11915	1	2.07645	0.15238	NaN	NaN	NaN	NaN	NaN	NaN	113	0.01815	2.0191e-06	0.20191	138.649
Scen1	GQ0167-C04.2.880	10435542	4384	2	0.03576	0.96488	-0.028711	0.04676	0.82917	-0.011413	0.00507	0.94337	123	0.00058455	0.00744	0.19911	153.777
Scen1	WS0085-K14.1.120	10435574	3348	2	2.15942	0.11978	0.01302	0.04099	0.8399	0.17594	3.952	0.04905	123	0.03411	0.0073	0.19231	149.573
Scen1	PGLM2-1477	10435574	27809	2	0.21468	0.80711	0.06602	0.40732	0.52457	-0.043208	0.09176	0.76249	119	0.00362	0.00384	0.1989	146.551
Scen1	ss538941716	10435574	27916	2	0.75555	0.47194	-0.1333	0.68096	0.41087	0.21232	1.38499	0.24154	123	0.01221	0.00727	0.19687	152.327
Scen1	MA_10435593g0010-275-[A_C]	10435593	5160	2	2.56763	0.08086	-0.18638	5.0663	0.02619	-0.1732	2.58617	0.11039	123	0.0403	1.9835e-06	0.19835	148.861
Scen1	CL1004Contig1-08-8742-contigContig1-331	10435597	47751	2	1.68422	0.18987	-0.15546	3.35822	0.06931	0.11013	1.11114	0.29392	123	0.02681	0.00166	0.19945	150.547
Scen1	CL1004Contig1-08-8742-contigContig1-240	10435597	47842	2	2.28945	0.10566	-0.23836	4.34699	0.03916	-0.25896	3.61206	0.05972	123	0.03609	1.9922e-06	0.19922	149.396
Scen1	CL1238Contig1-01-8815-contigContig1-390	10435601	15220	2	0.5927	0.55442	-0.041431	0.09695	0.75606	0.05218	0.11992	0.72972	123	0.0096	0.00516	0.1995	152.651
Scen1	CL1238Contig1-01-8815-contigContig1-288	10435601	15322	2	0.519	0.59643	-0.041358	0.09614	0.75704	0.04402	0.08692	0.76863	123	0.00842	0.00146	0.20347	152.835
Scen1	GQ03105-A13.1.87	10435614	6162	2	0.05893	0.9428	-0.015886	0.04103	0.83981	0.01186	0.01411	0.90563	123	0.00096292	0.00816	0.19833	153.697
Scen1	GQ0165-E09.1.610	10435646	4612	2	0.16991	0.84394	0.00038887	4.4493e-05	0.99469	-0.047833	0.32146	0.57177	123	0.00277	0.00782	0.19829	153.494
Scen1	GQ0168-B15.1.1522	10435752	10168	2	0.41394	0.66196	0.07176	0.64011	0.42523	-0.098842	0.715	0.39944	123	0.00672	0.00454	0.20071	153.007
Scen1	GQ0031.TB-K19.1-918	10435764	3499	2	2.38035	0.0968	0.06162	0.21924	0.64046	0.11501	0.62791	0.42966	123	0.03747	0.00364	0.19524	149.178
Scen1	GQ02908-J07.1.1166	10435814	7115	2	0.61239	0.5438	0.05254	0.52441	0.47043	-0.1012	1.15986	0.28373	117	0.01042	0.00143	0.20218	144.573
Scen1	GQ03915-N07.4.225	10435893	29372	2	0.98712	0.37561	0.07019	1.42944	0.23418	-0.041094	0.23706	0.62721	123	0.01589	0.00504	0.19832	151.864
Scen1	FCL1156Contig1-373	10435905	28309	2	1.68337	0.19007	-0.077057	1.84766	0.17658	0.1119	1.89199	0.17152	122	0.02704	0.00791	0.19443	151.019
Scen1	UMN-3055-01-11051-contigContig1-101	10435931	5963	2	1.44477	0.2398	-0.17696	2.85794	0.09348	-0.16922	1.74634	0.18881	123	0.02309	0.01712	0.18527	151.047
Scen1	MA_10435940g0010-126-[T_C]	10435940	15722	2	0.73015	0.48393	-0.023881	0.17373	0.67755	0.08563	1.08122	0.30048	123	0.0118	0.01408	0.19043	152.389
Scen1	FCL1656Contig1-304	10435947	5482	2	0.00588	0.99414	0.00339	0.00144	0.96982	-0.0065211	0.00299	0.95651	123	9.6193e-05	0.00715	0.19949	153.827
Scen1	PGLM2-0104	10436040	61599	2	0.30263	0.73943	0.11132	0.47763	0.49082	-0.13962	0.60199	0.43933	122	0.00497	0.0056	0.19752	151.502
Scen1	GQ0013.BR.1-A19.18-422	10436059	4307	2	0.09209	0.91209	-0.024888	0.06038	0.80632	0.05525	0.18068	0.67158	117	0.00158	0.00829	0.18516	138.577
Scen1	WS-2.0-GQ02809.B7-N13.3-196	10436082	2605	2	3.77171	0.02574	-0.2719	7.21304	0.00825	-0.29707	5.2196	0.02406	123	0.05811	0.0154	0.17963	146.614
Scen1	GQ03414-P13.2.1203	10436085	23698	2	2.97065	0.05499	-0.11837	3.64111	0.05872	0.1321	2.62885	0.10752	123	0.04633	0.00307	0.19398	148.044
Scen1	GQ03309-D05.1.739	10436099	1225	2	0.91262	0.40419	0.07502	1.58584	0.21033	-0.057637	0.4973	0.48203	123	0.01471	0.00887	0.1948	152.032
Scen1	GQ02806-M16.1.472	10436104	3395	1	0.30264	0.58326	NaN	NaN	NaN	NaN	NaN	NaN	121	0.00251	0.00271	0.20128	149.784
Scen1	GQ03007-D24.1.711	10436115	13054	2	2.67435	0.07332	0.09638	0.73724	0.39236	-0.29636	4.43061	0.03752	114	0.04516	1.9238e-06	0.19238	135.431
Scen1	0276-A13-934	10436196	22510	2	0.93031	0.39728	-0.14896	1.27716	0.2607	0.248	1.73084	0.19083	120	0.01539	0.01676	0.18703	149.283
Scen1	0276-A13-249	10436196	23365	2	1.41833	0.24636	0.13301	1.6616	0.2	0.2165	2.8093	0.09646	115	0.02426	0.01667	0.18278	139.537
Scen1	0276-A13-170	10436196	23444	1	0.35623	0.5517	NaN	NaN	NaN	NaN	NaN	NaN	124	0.00288	0.00711	0.19729	154.74
Scen1	ss538950317	10436231	20661	2	0.61601	0.54179	0.09336	1.2052	0.27448	0.06078	0.3004	0.58465	121	0.01014	0.00995	0.19676	151.315
Scen1	GQ03116-E22.1.789	10436295	6011	1	0.49645	0.48251	NaN	NaN	NaN	NaN	NaN	NaN	114	0.00436	0.03269	0.16278	136.421
Scen1	c80226_g1_i1_820_HT	10436298	38744	2	1.2074	0.30252	0.03657	0.28276	0.59586	-0.14354	2.36184	0.12692	123	0.01936	2.0269e-06	0.20269	151.5
Scen1	ss538942293	10436313	38193	2	0.66812	0.51471	0.22782	0.97206	0.32629	0.28317	1.3166	0.25365	113	0.01177	0.03705	0.17178	141.509
Scen1	GQ03606-C01.4.558	10436318	804	2	1.12443	0.32818	-0.061505	0.35269	0.5537	-0.078431	0.34025	0.56076	123	0.01806	0.01621	0.18714	151.688
Scen1	MA_10436361g0010-6808-[A_G]	10436361	21313	2	1.23107	0.29558	0.16497	2.01577	0.15822	0.0913	0.48893	0.48573	123	0.01974	2.0261e-06	0.20261	151.453
Scen1	FCL2673Contig1-226	10436392	16241	2	0.6414	0.52832	0.06339	1.06201	0.3048	-0.047646	0.34294	0.55922	123	0.01038	0.00722	0.1973	152.55
Scen1	ss538950961	10436405	5245	2	0.56272	0.57113	-0.068749	1.08715	0.29917	0.01601	0.03319	0.85575	123	0.00912	0.00544	0.19932	152.722
Scen1	GQ02817-N22.1.457	10436440	39023	2	0.45086	0.63813	-0.015467	0.01794	0.89368	-0.1151	0.43218	0.51216	123	0.00732	0.0063	0.19884	152.938
Scen1	FCL952Contig1-1302	10436441	21033	2	0.64159	0.52824	0.14947	1.07431	0.30204	0.09132	0.31527	0.5755	122	0.01047	0.01135	0.19421	152.864
Scen1	FCL952Contig1-551	10436441	22078	1	0.2026	0.65342	NaN	NaN	NaN	NaN	NaN	NaN	124	0.00164	0.00599	0.19864	154.898
Scen1	GQ03304-G12.1.1066	10436482	23114	2	0.02532	0.97501	-0.00034665	4.0384e-05	0.99494	0.01839	0.05062	0.82236	123	0.00041391	0.00498	0.20157	153.792
Scen1	GQ03236-P16.1.269	10436506	5180	2	0.95759	0.38668	-0.14945	0.85906	0.35583	0.04492	0.06073	0.80576	123	0.01542	2.0351e-06	0.20351	151.991
Scen1	GQ0048-I24.1.404	10436595	18677	1	0.03215	0.85803	NaN	NaN	NaN	NaN	NaN	NaN	114	0.00028371	0.00879	0.19567	142.261
Scen1	CL115Contig1-1156	10436605	11859	2	0.11815	0.88867	-0.021655	0.12704	0.72219	0.01978	0.0483	0.82646	113	0.0021	0.01335	0.19257	140.722
Scen1	MA_10436635g0020-208-[C_T]	10436635	53182	1	0.20142	0.6544	NaN	NaN	NaN	NaN	NaN	NaN	120	0.00169	0.01001	0.19516	150.16
Scen1	ss538950762	10436637	61725	1	0.6702	0.41462	NaN	NaN	NaN	NaN	NaN	NaN	120	0.00559	0.00453	0.20371	151.99
Scen1	0-14976-01-9598-contigContig1-251	10436652	11271	2	0.10054	0.90442	-0.022017	0.1341	0.71485	0.01655	0.04081	0.84024	123	0.00164	0.00598	0.20033	153.632
Scen1	GQ03007-F19.1.191	10436759	6641	2	1.66487	0.19349	-0.34919	2.40079	0.12386	-0.44633	3.29349	0.07201	123	0.02651	0.0049	0.19625	150.557
Scen1	MA_10436759g0010-5703-[C_T]	10436759	7060	2	0.85976	0.42599	-0.085161	0.92054	0.33936	-0.010661	0.00803	0.92875	115	0.01483	0.00836	0.19284	140.664
Scen1	2-9455-01-9792-contigContig1-165	10436764	8107	2	0.20563	0.81442	0.14549	0.40679	0.5248	0.14874	0.37357	0.5422	123	0.00335	0.00824	0.19775	153.426
Scen1	GQ02811-M07.1.118	10436794	26923	2	1.67978	0.19073	0.35164	2.42568	0.12197	-0.45773	3.34031	0.07007	122	0.02695	0.00401	0.19802	150.858
Scen1	MA_10436838g0010-1388-[G_T]	10436838	3937	2	1.11586	0.33095	-0.19793	2.22934	0.13799	-0.18925	1.51275	0.22109	123	0.01792	0.00713	0.19583	151.623
Scen1	WS-2.0-GQ02828.B7-G06.1-930	10436842	4259	1	2.06265	0.15349	NaN	NaN	NaN	NaN	NaN	NaN	124	0.01646	0.0051	0.19649	153.057
Scen1	PGLM2-0624	10436947	20697	2	0.04815	0.95301	-0.0072033	0.01414	0.90555	-0.020694	0.06058	0.80599	123	0.00078687	0.00615	0.20033	153.74
Scen1	FCL3946Contig1-715	10436968	9858	1	0.00061769	0.98021	NaN	NaN	NaN	NaN	NaN	NaN	124	5.0105e-06	0.00698	0.19801	155.101
Scen1	GQ0205-P06.1.1245	10436971	30974	2	0.238	0.78857	-0.0099723	0.01235	0.91171	0.05733	0.22165	0.63864	121	0.00394	0.01177	0.19619	151.99
Scen1	GQ02806-D18.1.686	10437016	19549	2	2.65939	0.07405	-0.26744	3.86848	0.05147	-0.12541	0.61802	0.43331	123	0.04169	0.02749	0.1722	149.03
Scen1	FCL3169Contig1-478	10437032	12479	2	0.68293	0.50705	0.05841	0.69931	0.40465	0.10218	1.23653	0.26833	123	0.01105	0.00538	0.19897	152.485
Scen1	GQ03706-G11.1.1002	10437049	20761	2	0.77711	0.46199	0.13886	1.08605	0.29941	0.18959	1.55141	0.21531	123	0.01255	0.00745	0.19663	152.288
Scen1	MA_10437051g0010-3949-[G_C]	10437051	6919	2	1.1615	0.31645	-0.19099	2.08277	0.15153	-0.2232	2.09138	0.1507	123	0.01864	0.00187	0.20093	151.566
Scen1	GQ02804-D19.1.402	10437058	20775	2	0.75135	0.4739	0.01125	0.03341	0.85526	0.10567	1.44276	0.23202	123	0.01214	0.00546	0.19867	152.355
Scen1	NODE-357-length-670-cov-60.182091-126	10437063	18466	1	0.69501	0.40608	NaN	NaN	NaN	NaN	NaN	NaN	124	0.00561	0.00948	0.19441	154.417
Scen1	GQ03123-L01.1.590	10437082	2226	2	1.92536	0.15023	0.13239	0.68644	0.409	0.36956	3.23669	0.07448	123	0.03052	2.0038e-06	0.20038	150.1
Scen1	GQ03115-L04.1.1216	10437120	18098	1	2.33022	0.12963	NaN	NaN	NaN	NaN	NaN	NaN	116	0.01982	1.9441e-06	0.19441	139.014
Scen1	GQ0043-A12.1.421	10437127	12965	1	4.69394	0.03237	NaN	NaN	NaN	NaN	NaN	NaN	114	0.03976	2.0002e-06	0.20002	139.831
Scen1	PGLM2-0127	10437129	10645	2	0.87809	0.41819	0.04023	0.28759	0.59275	0.13507	1.70177	0.19451	123	0.01416	0.00872	0.19505	152.094
Scen1	CL1224Contig1-01-8801-contigContig1-458	10437144	26825	2	0.70112	0.49808	0.11659	0.49966	0.48104	0.2064	1.21691	0.27221	119	0.01172	0.00357	0.19762	145.65
Scen1	GCAT-2.0-GQ0025.B3.r-L22-EPB-02	10437145	4195	2	0.73398	0.4821	-0.070117	1.30535	0.25548	0.00558	0.00435	0.9475	123	0.01186	2.0424e-06	0.20424	152.432
Scen1	GQ0025.B3.r-L22.10-282	10437145	4711	2	1.80552	0.16879	0.10658	3.60563	0.05997	-0.01266	0.02461	0.87559	122	0.0289	2.0171e-06	0.20171	150.677
Scen1	MA_10437156g0010-252-[T_G]	10437156	3214	2	1.58002	0.21016	-0.18924	2.07015	0.15277	-0.28312	3.15138	0.07836	123	0.02519	0.0117	0.1899	150.744
Scen1	GQ0176-C06.1.313	10437174	45470	2	0.0362	0.96446	-0.026444	0.03927	0.84325	-0.0065959	0.00171	0.96704	123	0.00059177	0.00702	0.19952	153.762
Scen1	MA_10437217g0010-978-[G_A]	10437217	3280	2	2.94376	0.05642	-0.35881	5.10572	0.02562	-0.44956	5.40988	0.02167	123	0.04593	0.00486	0.19227	148.092
Scen1	FCL6510Contig1-1068	10437271	13718	2	0.22888	0.79576	0.10543	0.42208	0.51712	-0.12259	0.40492	0.52575	123	0.00373	0.00413	0.20174	153.387
Scen2	None			0	NaN	NaN	NaN	NaN	NaN	NaN	NaN	NaN	82	NaN	0.01001	0.23865	118.129
Scen2	00812-N10-546	0	0	2	0.87698	0.4201	0.28463	1.28459	0.26052	-0.38323	1.75254	0.18942	79	0.02189	2.484e-06	0.2484	112.724
Scen2	0091-N13-564	0	0	1	0.08734	0.76836	NaN	NaN	NaN	NaN	NaN	NaN	80	0.0011	0.00201	0.24856	115.863
Scen2	0276-A13-665	0	0	2	0.67368	0.51289	0.01095	0.01182	0.91373	-0.15124	0.92494	0.33927	76	0.01757	0.01234	0.23628	109.425
Scen2	GCAT-2.0-GQ0072.B3.r-I18-EPB-04	0	0	2	0.39393	0.67572	0.07769	0.69638	0.40652	0.07284	0.36481	0.54758	80	0.00982	0.01757	0.23505	116.404
Scen2	GQ0192-L02.1.1197	0	0	2	3.03901	0.05352	-0.21898	4.13501	0.04536	-0.31854	5.38112	0.02294	80	0.07106	0.01582	0.22107	111.344
Scen2	GQ0201-C19.2.1446	0	0	1	0.58889	0.44517	NaN	NaN	NaN	NaN	NaN	NaN	79	0.00746	0.00851	0.24136	113.177
Scen2	GQ02757-D12.1.485	0	0	1	1.80454	0.18296	NaN	NaN	NaN	NaN	NaN	NaN	81	0.02194	0.01271	0.23354	114.89
Scen2	GQ02908-P12.4.1284	0	0	2	0.40244	0.67005	0.22022	0.75569	0.38732	0.18443	0.45099	0.50383	80	0.01003	0.00716	0.2452	116.412
Scen2	GQ03111-E13.1.1009	0	0	1	0.01206	0.91283	NaN	NaN	NaN	NaN	NaN	NaN	81	0.00014996	0.00751	0.24419	116.661
Scen2	GQ03125-C23.1.228	0	0	2	1.60036	0.20873	-0.057537	0.70166	0.40492	0.28526	2.05692	0.15573	75	0.04118	0.03108	0.21671	106.511
Scen2	GQ03233-K20.2.497	0	0	2	0.03722	0.96348	-0.035249	0.03714	0.84767	-0.057568	0.0728	0.78801	79	0.0009533	0.0069	0.25001	115.348
Scen2	GQ03326-A22.1.435	0	0	1	0.76366	0.3848	NaN	NaN	NaN	NaN	NaN	NaN	81	0.00941	2.4941e-06	0.24941	115.938
Scen2	GQ03405-C07.1.353	0	0	1	0.2818	0.59723	NaN	NaN	NaN	NaN	NaN	NaN	70	0.00405	2.4902e-06	0.24902	100.896
Scen2	GQ04004-P04.1.1617	0	0	2	1.15288	0.32098	0.12763	2.30362	0.13306	0.05985	0.25148	0.61743	80	0.02821	0.01774	0.23018	114.929
Scen2	GQ04007-I21.1.38	0	0	2	0.20516	0.81495	-0.043362	0.31477	0.57636	-0.030774	0.07608	0.7834	80	0.00514	2.5366e-06	0.25366	116.83
Scen2	GQ04009-I18.1.1029	0	0	1	0.21781	0.642	NaN	NaN	NaN	NaN	NaN	NaN	80	0.00273	0.00411	0.24775	116.265
Scen2	NODE-10691-length-922-cov-115.009758-679	0	0	2	0.80871	0.44918	0.11313	1.45743	0.23104	0.01079	0.00841	0.92715	78	0.02045	0.00323	0.24809	113.183
Scen2	ss538941326	0	0	2	0.23752	0.78915	0.02662	0.07145	0.78993	-0.088455	0.46761	0.49609	80	0.00595	0.01461	0.23891	116.707
Scen2	ss538942861	0	0	1	2.66966	0.10626	NaN	NaN	NaN	NaN	NaN	NaN	80	0.03255	2.4264e-06	0.24264	113.323
Scen2	ss538943613	0	0	2	1.15577	0.32029	0.13252	2.08942	0.15243	-0.13674	1.12724	0.29173	77	0.02938	2.4644e-06	0.24644	109.231
Scen2	ss538943995	0	0	2	0.19053	0.8269	-0.0041138	0.00122	0.97225	0.07953	0.25434	0.61544	80	0.00478	0.00864	0.24506	116.834
Scen2	ss538945521	0	0	2	2.09297	0.13066	-0.08296	1.0609	0.30641	0.18896	2.83073	0.09675	74	0.05401	0.00109	0.24017	104.375
Scen2	ss538948434	0	0	1	2.05332	0.15592	NaN	NaN	NaN	NaN	NaN	NaN	78	0.02583	2.4594e-06	0.24594	111.519
Scen2	GQ03712-F05.1.170	141	31872	2	0.13173	0.87677	-0.013189	0.01235	0.91178	0.06487	0.2174	0.64231	80	0.00331	0.00307	0.25101	116.962
Scen2	MA_187g0010-300-[T_C]	187	27395	2	0.68191	0.50872	0.03601	0.07756	0.78139	-0.17067	1.06757	0.30477	77	0.01756	0.0151	0.23231	109.484
Scen2	GQ03803-H04.1.701	255	12387	1	3.43897	0.06736	NaN	NaN	NaN	NaN	NaN	NaN	81	0.04097	0.04126	0.20214	113.559
Scen2	MA_469g0010-218-[G_A]	469	10287	2	0.02406	0.97623	-0.020947	0.04812	0.82694	0.00286	0.00057793	0.98088	80	0.00060557	0.01344	0.24141	117.154
Scen2	GQ03101-E14.1.1026	713	3963	2	3.23873	0.04448	0.25852	2.1891	0.14297	-0.014035	0.00473	0.94535	80	0.07541	0.0011	0.23454	111.007
Scen2	MA_745g0010-1102-[C_G]	745	15726	2	2.11281	0.12768	-0.16449	3.957	0.05014	0.00135	0.00014033	0.99058	80	0.05053	2.4203e-06	0.24203	113.123
Scen2	PGLM2-0828	763	39818	1	0.33702	0.56319	NaN	NaN	NaN	NaN	NaN	NaN	81	0.00417	0.0082	0.24248	116.324
Scen2	GQ03232-M17.1.905	769	2641	2	0.19584	0.82255	0.10706	0.28154	0.59722	-0.14192	0.39151	0.53336	78	0.00504	0.00345	0.25027	113.917
Scen2	FCL918Contig1-269	806	4725	1	0.64096	0.42574	NaN	NaN	NaN	NaN	NaN	NaN	81	0.00791	0.00073928	0.24904	116.056
Scen2	GQ02903-E13.2.1137	1262	75814	2	0.01641	0.98373	0.01629	0.02685	0.87027	0.01886	0.02166	0.88336	80	0.00041306	0.00917	0.24566	117.176
Scen2	FCL220Contig1-502	1325	21900	1	4.64841	0.03409	NaN	NaN	NaN	NaN	NaN	NaN	81	0.0546	0.03652	0.20296	112.355
Scen2	GQ04003-I17.1.670	1985	6938	1	0.00761	0.93069	NaN	NaN	NaN	NaN	NaN	NaN	81	9.4664e-05	0.01032	0.24142	116.666
Scen2	208PG06742k	2017	24372	1	0.05486	0.81541	NaN	NaN	NaN	NaN	NaN	NaN	81	0.00068179	0.01065	0.24095	116.609
Scen2	AP2L3-2319	2193	67395	2	0.05381	0.94765	-0.024701	0.06197	0.80406	0.03919	0.09473	0.75905	80	0.00135	0.01314	0.24151	117.104
Scen2	AP2L3-2842	2193	67918	2	0.73697	0.48182	-0.29214	1.34244	0.25009	-0.33183	1.41761	0.23736	80	0.01823	2.5031e-06	0.25031	115.779
Scen2	AP2L3-2907	2193	67983	2	0.45177	0.63814	0.028	0.06484	0.79966	0.12409	0.79217	0.37615	80	0.01125	0.01629	0.23592	116.314
Scen2	GQ03110-O16.1.1284	2382	21967	2	0.40161	0.6706	-0.21429	0.71264	0.40112	0.25291	0.76675	0.38388	80	0.01001	0.01264	0.23979	116.407
Scen2	GQ03110-O16.1.1413	2382	22096	1	0.11688	0.73334	NaN	NaN	NaN	NaN	NaN	NaN	81	0.00145	0.0181	0.23351	116.56
Scen2	CDF1-20-1232	2430	9488	2	1.85742	0.16318	-0.015333	0.00753	0.93108	-0.26575	1.58702	0.21166	76	0.04702	2.4098e-06	0.24098	107.12
Scen2	CDF1-20-1087	2430	9633	2	0.90621	0.40821	-0.063577	0.1859	0.66753	-0.11701	0.3726	0.54334	80	0.02232	0.00332	0.24589	115.433
Scen2	CDF1-20-904	2430	9816	1	0.26484	0.60825	NaN	NaN	NaN	NaN	NaN	NaN	80	0.00333	0.01431	0.23569	115.633
Scen2	GQ02906-J22.1.1371	2442	5417	2	5.61837	0.00523	-0.034295	0.22631	0.63559	0.37302	11.1166	0.0013	80	0.12383	0.02458	0.19926	106.754
Scen2	GQ02803-D18.1.563	2796	36264	2	0.36487	0.69545	-0.046352	0.23327	0.63045	-0.05109	0.13548	0.7138	80	0.00911	0.00871	0.24389	116.485
Scen2	GQ02010-N16.1.333	2847	8102	1	0.01914	0.89031	NaN	NaN	NaN	NaN	NaN	NaN	81	0.00023797	0.01115	0.24056	116.65
Scen2	GQ03819-A23.1.914	2921	2912	2	1.35204	0.26463	-0.24673	0.97959	0.32532	0.0525	0.03486	0.85238	80	0.03292	0.01844	0.22831	114.565
Scen2	GQ03220-N20.1.31	3117	5471	2	0.8759	0.42049	-0.1181	1.70401	0.19555	-0.038259	0.10075	0.75176	80	0.02158	0.01192	0.23753	115.478
Scen2	FCL1803Contig1-628	3117	5635	2	2.98773	0.05613	0.16872	1.17961	0.28074	0.41894	5.15383	0.02592	80	0.06998	2.3705e-06	0.23705	111.479
Scen2	GQ02829-I09.1.1412	3303	1440	2	0.85932	0.42737	-0.10401	1.66106	0.20122	0.01276	0.01331	0.90844	80	0.02119	2.4955e-06	0.24955	115.539
Scen2	208pg10156a	3303	2189	2	0.40522	0.66821	0.21399	0.71304	0.40099	0.25849	0.76712	0.38376	80	0.0101	0.01324	0.23918	116.397
Scen2	PabiesKN4b-337	3586	16857	2	0.46254	0.63138	0.04851	0.13611	0.71316	0.0664	0.17013	0.68111	80	0.01151	0.03394	0.21926	116.396
Scen2	PabiesKN4b-449	3586	16969	2	0.44482	0.64257	0.10816	0.83472	0.36376	-0.058208	0.14487	0.70454	78	0.01137	0.02271	0.22775	112.789
Scen2	01687n	3586	18249	2	1.42446	0.24675	0.06092	0.11695	0.73328	0.14466	0.49517	0.4837	80	0.03462	0.01803	0.22826	114.433
Scen2	PGLM2-1300	3619	31659	2	0.47183	0.62561	-0.081812	0.88916	0.34858	0.07275	0.3475	0.55721	80	0.01175	0.00019624	0.25177	116.3
Scen2	GQ03004-K06.1.1360	3651	33020	1	0.14972	0.69983	NaN	NaN	NaN	NaN	NaN	NaN	81	0.00186	0.01283	0.23851	116.521
Scen2	GQ03004-K06.1.615	3651	34078	1	0.00015466	0.99011	NaN	NaN	NaN	NaN	NaN	NaN	81	1.9233e-06	0.00977	0.24199	116.672
Scen2	FCL2200Contig1-234	3663	11283	2	0.43867	0.64646	0.05937	0.1894	0.6646	0.17224	0.85147	0.35895	80	0.01092	0.02625	0.22652	116.386
Scen2	GQ04002-L18.1.512	3703	6599	2	0.21889	0.8039	0.05963	0.40288	0.52744	-0.0023292	0.00039327	0.98423	80	0.00548	0.00553	0.24799	116.781
Scen2	NODE-7429-length-789-cov-76.940430-146	3845	24395	2	0.41357	0.6628	-0.02025	0.05395	0.81697	-0.097881	0.70095	0.40516	75	0.01102	2.5704e-06	0.25704	109.474
Scen2	FCL1104Contig1-834	4218	22501	2	0.73446	0.48301	0.1192	1.45973	0.23058	-0.084252	0.44674	0.50584	80	0.01816	0.00968	0.24061	115.752
Scen2	GQ02901-G01.3.1015	4218	22820	1	0.63682	0.42732	NaN	NaN	NaN	NaN	NaN	NaN	78	0.0082	0.01848	0.2335	113.302
Scen2	GQ03010-E07.1.207	4338	37057	2	0.463	0.63109	-0.10908	0.82147	0.36751	-0.044546	0.09551	0.7581	80	0.01153	0.01339	0.23867	116.281
Scen2	PGLM2-0013	4355	20868	1	2.9199	0.09147	NaN	NaN	NaN	NaN	NaN	NaN	79	0.03588	0.02674	0.21524	110.499
Scen2	ss538948281	4370	14743	2	0.84269	0.43438	0.14168	1.6818	0.19846	-0.098427	0.50922	0.47758	80	0.02078	0.0176	0.23222	115.561
Scen2	GQ03216-K15.1.64	4402	3788	2	1.23363	0.29678	-0.13905	2.36362	0.12819	-0.13707	0.9838	0.32429	80	0.03012	0.02241	0.22523	114.812
Scen2	PGLM2-0610	4448	29781	2	3.04258	0.05334	-0.30759	6.01097	0.01642	-0.23115	1.57522	0.21315	80	0.07117	0.00188	0.23483	111.367
Scen2	NODE-32475-length-733-cov-91.013641-619	4671	40177	2	1.47744	0.23446	0.15642	2.93832	0.09042	-0.083961	0.51643	0.47449	80	0.03585	0.03725	0.21005	114.411
Scen2	PabiesFT1-911	4742	5601	2	0.15779	0.8543	-0.070256	0.25876	0.61239	0.08634	0.2795	0.59851	80	0.00396	0.0151	0.23894	116.884
Scen2	PabiesFT1-1050	4742	5749	2	0.00136	0.99864	-0.0051509	0.00248	0.96044	-0.0053599	0.00161	0.96809	79	3.4834e-05	0.00506	0.24897	114.471
Scen2	PabiesFT1-1718	4742	6557	2	0.52261	0.59509	0.04596	0.35303	0.55417	-0.082697	0.49734	0.48283	77	0.01352	0.02815	0.2231	110.54
Scen2	PabiesFT1-2215	4742	7052	2	0.61195	0.54484	0.05169	0.33469	0.56455	-0.12681	1.17304	0.28207	80	0.01517	0.02115	0.23025	116.015
Scen2	MA_4912g0010-792-[T_C]	4912	8751	2	0.5158	0.59902	-0.088255	0.98853	0.32314	0.00456	0.00159	0.96826	80	0.01283	2.5169e-06	0.25169	116.215
Scen2	MA_4938g0010-29649-[G_T]	4938	48389	2	0.64867	0.5255	-0.027123	0.0222	0.88193	-0.16873	0.64075	0.42584	80	0.01607	0.03133	0.2205	116.014
Scen2	GQ02903-B08.1.32	4952	66456	1	1.37071	0.24517	NaN	NaN	NaN	NaN	NaN	NaN	81	0.01676	0.01074	0.23679	115.316
Scen2	MA_5151g0020-1527-[T_G]	5151	3490	2	1.23796	0.29554	-0.21685	2.13742	0.14771	0.25726	2.20242	0.14177	80	0.03023	0.01192	0.23532	114.762
Scen2	GQ03505-D09.1.1760	5176	28853	2	1.79628	0.17262	0.20703	2.466	0.12033	0.30083	3.44027	0.06736	80	0.04324	0.04158	0.2043	113.912
Scen2	GQ03519-N24.1.1051	5341	32810	2	1.55332	0.21793	0.20731	1.98802	0.16247	0.31476	3.06971	0.08364	80	0.03765	2.4533e-06	0.24533	114.193
Scen2	GQ0167-M11.1.152	5471	2297	2	0.33308	0.71771	-0.088974	0.46182	0.49876	0.12969	0.63427	0.42818	80	0.00832	0.00585	0.24694	116.549
Scen2	NODE-8213-length-677-cov-110.974892-555	5653	34151	2	0.87948	0.41907	0.04339	0.17057	0.68074	0.11278	0.76626	0.38406	79	0.02193	0.01246	0.23767	113.236
Scen2	GQ03103-A11.1.819	5701	12137	2	0.1612	0.8514	0.05224	0.2801	0.59812	-0.058357	0.1998	0.65611	80	0.00404	0.01495	0.23907	116.889
Scen2	0298-B02-502	5838	14472	2	1.85996	0.16243	0.16439	3.70368	0.05789	-0.09229	0.40762	0.52503	80	0.04475	2.4351e-06	0.24351	113.605
Scen2	FCL1441Contig1-566	5904	5486	2	0.5685	0.56868	0.13273	0.43666	0.51066	-0.01963	0.00758	0.93084	80	0.01412	0.00491	0.2464	116.091
Scen2	GQ03201-F12.1.693	5933	13633	2	2.3428	0.1027	-0.037297	0.23571	0.62866	-0.23103	4.49433	0.03715	80	0.05567	0.03556	0.20655	112.773
Scen2	ss538952852	6168	26958	2	1.05593	0.35273	-0.28674	1.30076	0.25752	-0.39663	2.0519	0.15596	80	0.0259	0.01953	0.22906	115.16
Scen2	pa08pg12383d	6179	29131	2	1.13539	0.32655	0.03248	0.13565	0.71364	-0.17638	2.24884	0.13775	79	0.02816	0.01261	0.23433	112.231
Scen2	GQ03404-F11.1.297	6288	12176	2	0.12194	0.88537	0.04525	0.12008	0.72987	-0.082561	0.24359	0.62299	80	0.00306	0.01484	0.23942	116.982
Scen2	PaP10823	6359	27040	2	0.44862	0.64012	0.23017	0.82803	0.36561	0.18455	0.42254	0.51756	80	0.01117	0.01481	0.23738	116.33
Scen2	0298-A19-117	6362	24513	2	1.58634	0.21112	-0.22684	1.48524	0.22658	0.40135	3.12397	0.08101	80	0.03838	0.04176	0.20537	114.385
Scen2	0298-A19-198	6362	24626	2	1.22879	0.29818	0.22818	1.48941	0.22594	0.35432	2.45754	0.12096	80	0.03	0.03789	0.21097	115.022
Scen2	0298-A19-460	6362	24895	2	1.58634	0.21112	-0.22684	1.48524	0.22658	0.40135	3.12397	0.08101	80	0.03838	0.04176	0.20537	114.385
Scen2	0298-A19-965	6362	25400	2	0.61858	0.54147	-0.02663	0.0786	0.77999	0.23407	1.22451	0.27206	75	0.01635	0.05189	0.19921	107.198
Scen2	0298-A19-1149	6362	25584	2	1.18965	0.30972	-0.22854	1.49284	0.22541	0.3567	2.37364	0.1274	80	0.02907	0.03744	0.21161	115.08
Scen2	0298-A19-1246	6362	25681	2	1.18965	0.30972	-0.22854	1.49284	0.22541	0.3567	2.37364	0.1274	80	0.02907	0.03744	0.21161	115.08
Scen2	0298-A19-1767	6362	26201	2	1.18965	0.30972	-0.22854	1.49284	0.22541	0.3567	2.37364	0.1274	80	0.02907	0.03744	0.21161	115.08
Scen2	0298-A19-1865	6362	26299	2	1.43947	0.24328	0.09091	0.8658	0.35499	0.09781	0.58918	0.44505	79	0.03537	0.0309	0.21632	112.109
Scen2	FCL2744Contig1-114	6659	22173	1	0.06868	0.794	NaN	NaN	NaN	NaN	NaN	NaN	75	0.00092276	2.4883e-06	0.24883	107.069
Scen2	PaPHYO-RIII336	6718	19707	2	0.62039	0.54033	-0.14248	0.24754	0.62019	0.25494	0.7537	0.38794	80	0.01539	0.00781	0.24318	115.985
Scen2	PaPHYO-RII283	6809	4188	2	0.76123	0.47049	-0.29614	1.38075	0.2435	-0.24026	0.80794	0.37146	80	0.01881	0.0146	0.23563	115.695
Scen2	PaPHYO-RIII510	6809	4787	2	0.17122	0.84295	-0.074595	0.31232	0.57784	0.08485	0.24684	0.62069	80	0.00429	0.00931	0.24453	116.859
Scen2	PaPHYO-RV160	6809	5434	2	0.43421	0.64931	-0.21559	0.72772	0.3962	0.26272	0.85669	0.35749	80	0.01082	0.01323	0.23901	116.35
Scen2	MA_6960g0010-272-[G_T]	6960	10180	2	4.25835	0.01753	0.22904	1.73942	0.19102	-0.14026	0.43043	0.51368	80	0.09682	0.01001	0.22014	109.115
Scen2	GQ04007-J05.1.517	7273	48101	2	0.67436	0.51243	0.02055	0.07255	0.78837	-0.12798	1.30349	0.25707	79	0.01693	2.4976e-06	0.24976	113.148
Scen2	PGLM2-0395	7312	27349	2	0.44494	0.64246	0.07682	0.80772	0.37153	0.00258	0.00047749	0.98262	80	0.01108	0.00517	0.24691	116.334
Scen2	GQ03812-F08.1.123	7880	20633	2	0.91868	0.40327	0.2276	1.61067	0.20812	0.15128	0.50328	0.48015	80	0.02262	2.4918e-06	0.24918	115.423
Scen2	P14203-2	8032	31150	1	0.53017	0.46866	NaN	NaN	NaN	NaN	NaN	NaN	81	0.00655	0.01524	0.23498	116.135
Scen2	GQ03806-O09.1.555	8052	42129	2	1.07078	0.34766	0.00063513	6.9868e-05	0.99335	0.16435	2.13576	0.14787	80	0.02626	0.00896	0.23925	115.092
Scen2	GQ03126-G24.1.91	8069	21884	2	0.12209	0.88524	0.00484	0.00298	0.95661	0.0557	0.2358	0.62862	79	0.00312	2.5636e-06	0.25636	115.184
Scen2	FCL1145Contig1-703	8117	18958	2	0.35155	0.70469	-0.067732	0.52927	0.46907	-0.090508	0.50417	0.47977	80	0.00878	0.01285	0.2399	116.509
Scen2	GQ03806-O22.1.379	8201	17298	2	1.05491	0.35308	-0.14354	0.94214	0.33469	0.00436	0.00058081	0.98083	80	0.02588	0.00868	0.23962	115.125
Scen2	GQ04106-E11.1.745	8503	33155	2	0.59785	0.55246	-0.075337	0.48014	0.49039	-0.045537	0.09082	0.76393	80	0.01483	0.02459	0.22708	116.078
Scen2	GQ03812-N05.1.1932	8514	13106	2	2.41939	0.09554	0.06799	0.68304	0.41103	0.24746	4.80143	0.03138	80	0.05742	0.00827	0.23195	112.499
Scen2	NODE-27087-length-1656-cov-61.681160-256	8534	31945	2	0.54326	0.583	-0.067837	0.20737	0.65009	-0.050192	0.08048	0.77739	80	0.0135	0.00083326	0.25067	116.157
Scen2	MA_8546g0010-230-[A_T]	8546	33754	2	0.2104	0.81072	-0.062553	0.17409	0.67764	-0.0040681	0.00052424	0.98179	80	0.00527	2.5363e-06	0.25363	116.82
Scen2	FCL255Contig1-2878	8643	5138	1	0.89728	0.34636	NaN	NaN	NaN	NaN	NaN	NaN	81	0.01104	0.00509	0.24385	115.789
Scen2	GQ0011.B3.r-A10.1-523	8764	35753	2	0.82647	0.44134	-0.22883	1.44936	0.23223	0.1509	0.55946	0.4567	80	0.02039	0.01814	0.2318	115.599
Scen2	WS03218-F09.1.611	8775	13753	2	0.03183	0.96868	-0.015864	0.03879	0.84437	-0.016064	0.021	0.88514	80	0.00080105	0.01228	0.24249	117.134
Scen2	0107-H21-335	9293	21616	2	0.75149	0.475	-0.11731	1.49331	0.22534	-0.071667	0.28318	0.59612	80	0.01857	0.01131	0.2389	115.72
Scen2	0107-H21-218	9293	21733	2	3.0827	0.05139	-0.27289	1.23657	0.26951	-0.54816	4.11315	0.04592	80	0.07204	2.3652e-06	0.23652	111.303
Scen2	0107-H21-137	9293	21814	2	4.12821	0.01971	0.00244	0.00020232	0.98869	-0.41285	3.62431	0.06058	80	0.09412	0.01507	0.21589	109.388
Scen2	GQ0049-P21.1.78	9458	23486	2	1.88258	0.15914	-0.27107	2.31865	0.13193	-0.39041	3.7565	0.05627	78	0.04639	2.4309e-06	0.24309	110.623
Scen2	08525f	9556	74092	1	0.35555	0.55267	NaN	NaN	NaN	NaN	NaN	NaN	81	0.0044	0.0116	0.23907	116.308
Scen2	WS-2.0-GQ0074.TB-H08.1-678	10141	13133	2	0.74225	0.47951	0.18016	1.47466	0.22842	-0.14162	0.70749	0.40295	76	0.0193	0.03649	0.21272	109.397
Scen2	00812-N10-409	10245	29091	1	0.10572	0.74593	NaN	NaN	NaN	NaN	NaN	NaN	80	0.00133	0.00508	0.24544	115.842
Scen2	GQ0032-C03.1.474	10407	29655	2	0.41677	0.66061	0.04126	0.20349	0.65315	0.12789	0.83148	0.36462	80	0.01039	0.00534	0.24692	116.382
Scen2	Pabies1391-224	10591	11383	2	0.32577	0.72294	0.2052	0.65149	0.422	0.19734	0.42998	0.5139	80	0.00814	0.01383	0.2391	116.562
Scen2	Pabies1391-413	10591	11572	2	0.35947	0.69918	-0.19922	0.61422	0.43555	0.25013	0.66889	0.4159	80	0.00897	0.01058	0.24207	116.492
Scen2	GQ02905-A02.2.1815	10604	81475	2	0.10093	0.90411	0.043	0.08316	0.77381	0.09172	0.20163	0.65464	80	0.00254	0.0079	0.24638	117.014
Scen2	GQ02905-A02.2.1381	10604	82582	2	3.44967	0.03662	-0.28211	2.62788	0.10899	0.00847	0.00174	0.9668	80	0.07984	0.04173	0.19489	110.902
Scen2	GCAT-2.0-GQ0046.B3-L09-EPB-03	10667	4605	2	0.44431	0.64286	0.00898	0.0123	0.91198	-0.10167	0.83878	0.36253	80	0.01106	0.0172	0.23509	116.342
Scen2	NODE-2123-length-511-cov-47.931507-246	10845	10144	2	0.67074	0.51422	0.2912	1.33322	0.25171	-0.27007	0.94349	0.33435	80	0.01662	0.00322	0.24746	115.895
Scen2	GQ0168-M01.1.662	10879	43224	2	0.05971	0.94208	-0.011166	0.01668	0.89755	0.03071	0.06934	0.79299	80	0.0015	0.01114	0.24344	117.091
Scen2	08pgb17m	11327	20794	2	0.06545	0.9367	-0.039316	0.13002	0.71938	-0.03467	0.0535	0.81768	80	0.00165	0.01178	0.24278	117.072
Scen2	P09393-f2-4	11511	33513	2	0.46054	0.63269	0.22165	0.77021	0.38292	0.15976	0.32165	0.57229	77	0.01191	2.5072e-06	0.25072	110.54
Scen2	MA_11618g0020-591-[T_C]	11618	8304	2	0.06303	0.93897	-0.053688	0.12594	0.72372	0.04779	0.07172	0.78962	73	0.00174	2.5536e-06	0.25536	106.041
Scen2	GQ03704-C09.1.864	11699	24080	1	8.04844	0.00578	NaN	NaN	NaN	NaN	NaN	NaN	80	0.09188	0.03318	0.19718	108.928
Scen2	GQ03206-N09.2.777	11716	37766	1	0.30347	0.58327	NaN	NaN	NaN	NaN	NaN	NaN	80	0.00381	0.01945	0.23268	116.279
Scen2	FCL3126Contig1-272	11992	33579	1	0.00775	0.93008	NaN	NaN	NaN	NaN	NaN	NaN	81	9.6355e-05	0.00945	0.24228	116.659
Scen2	GQ01306-E04.1.305	12040	34931	2	0.0607	0.94115	-0.037273	0.0422	0.83776	0.00291	0.00017811	0.98939	80	0.00153	0.00958	0.24497	117.087
Scen2	PGLM1-0613	12191	6891	1	2.43012	0.12307	NaN	NaN	NaN	NaN	NaN	NaN	79	0.03007	0.00516	0.23892	111.344
Scen2	FCL28Contig2-1021	12191	9311	1	0.11695	0.73326	NaN	NaN	NaN	NaN	NaN	NaN	81	0.00145	0.00637	0.245	116.552
Scen2	ss538950578	12201	51909	2	1.82241	0.16837	0.23644	3.38586	0.06951	0.14191	0.80919	0.37109	80	0.04389	2.4373e-06	0.24373	113.676
Scen2	FCL6093Contig1-107	12242	519	2	0.37606	0.68778	0.08862	0.46207	0.49865	0.14541	0.72984	0.39552	80	0.00938	0.00284	0.24969	116.474
Scen2	0-16400-01-10481-contigContig1-176	12325	13212	2	0.52261	0.59501	-0.11234	0.89813	0.34617	-0.047007	0.09766	0.75548	80	0.01299	0.02582	0.2264	116.23
Scen2	PGLM2-0812	12354	22293	1	0.007	0.93353	NaN	NaN	NaN	NaN	NaN	NaN	81	8.705e-05	0.01221	0.23957	116.651
Scen2	GQ03119-E14.1.576	12483	21829	2	0.65386	0.52283	0.28147	1.23882	0.26907	-0.30167	1.24537	0.26782	80	0.0162	0.00448	0.24629	115.921
Scen2	PGLM2-0296	12637	21182	2	0.42516	0.65515	0.22334	0.77794	0.38045	0.18042	0.41675	0.52043	80	0.0106	0.00674	0.24547	116.372
Scen2	PGLM2-0984	12853	18888	2	0.68701	0.50606	0.29375	1.35857	0.24729	-0.2672	0.8832	0.35019	80	0.01701	0.0162	0.23453	115.845
Scen2	GQ03105-J06.1.948	13110	4901	2	0.07598	0.92691	0.05188	0.11977	0.73022	0.06994	0.13933	0.70996	79	0.00193	0.00346	0.25185	114.86
Scen2	MA_13216g0010-166-[G_A]	13216	2844	2	0.35812	0.70012	0.07822	0.70828	0.40256	-0.061572	0.22063	0.63986	80	0.00894	0.01537	0.23741	116.474
Scen2	GQ04105-B11.1.169	13281	9743	2	0.51976	0.59668	0.05793	0.53808	0.4654	-0.083503	0.5655	0.45429	80	0.01292	0.01555	0.23621	116.176
Scen2	ss538945787	13327	6255	2	2.42781	0.09479	0.06247	0.12589	0.72368	0.24556	1.27851	0.2616	80	0.05763	2.4021e-06	0.24021	112.527
Scen2	NODE-5308-length-1590-cov-177.522644-342	13412	62453	2	2.03857	0.13701	-0.082505	1.20257	0.27614	0.19989	3.30556	0.07284	80	0.0488	0.02727	0.2159	113.298
Scen2	NODE-5234-length-759-cov-118.913040-174	13648	22282	2	1.5903	0.21032	-0.28707	2.58399	0.11194	-0.35184	3.1077	0.08179	80	0.03852	2.4511e-06	0.24511	114.121
Scen2	DAL12-333	13933	47805	1	0.00216	0.96303	NaN	NaN	NaN	NaN	NaN	NaN	81	2.6892e-05	0.01079	0.24098	116.667
Scen2	c48892_g1_i1_bp_244	14060	46120	1	0.04552	0.8316	NaN	NaN	NaN	NaN	NaN	NaN	81	0.00056575	0.00793	0.24367	116.625
Scen2	GQ03614-N17.1.800	14082	1268	2	1.7549	0.1796	0.26237	1.10373	0.29665	-0.43018	2.6079	0.11032	80	0.04231	0.01947	0.22491	113.794
Scen2	PGLM2-1043	14356	3109	1	0.1599	0.69047	NaN	NaN	NaN	NaN	NaN	NaN	71	0.00227	0.0238	0.22676	101.659
Scen2	GQ03222-G20.1.418	14383	14238	1	0.79598	0.37512	NaN	NaN	NaN	NaN	NaN	NaN	77	0.01032	2.4906e-06	0.24906	110.035
Scen2	GQ03912-E20.1.589	14427	30538	2	0.83962	0.43595	0.20158	1.19109	0.27865	0.25448	1.66563	0.20086	75	0.02201	0.00188	0.24957	107.846
Scen2	ZIP-1197	14457	6581	1	0.35539	0.55276	NaN	NaN	NaN	NaN	NaN	NaN	81	0.0044	0.01449	0.23625	116.322
Scen2	ZIP-830	14457	6948	2	0.31703	0.72923	0.06554	0.46476	0.4974	-0.0082015	0.00427	0.94806	80	0.00792	0.01434	0.23866	116.563
Scen2	02739-B22-2892	14534	22670	1	0.01381	0.90676	NaN	NaN	NaN	NaN	NaN	NaN	79	0.00017588	0.0121	0.2412	114.209
Scen2	02739-B22-2821	14534	22741	1	3.08276	0.08295	NaN	NaN	NaN	NaN	NaN	NaN	81	0.03689	0.04016	0.20414	113.899
Scen2	02739-B22-2720	14534	22842	2	0.66774	0.51593	0.2503	0.97058	0.32775	0.16678	0.37793	0.5406	75	0.01762	0.00839	0.2447	108.317
Scen2	02739-B22-2345	14534	23216	1	1.2237	0.27208	NaN	NaN	NaN	NaN	NaN	NaN	78	0.01556	0.00112	0.24743	112.331
Scen2	02739-B22-430	14534	24948	2	1.41874	0.24812	-0.076868	0.35188	0.55474	0.11193	0.51654	0.47444	80	0.0345	2.4614e-06	0.24614	114.452
Scen2	02739-B22-309	14534	25069	2	0.1238	0.88373	0.05537	0.24033	0.62533	0.04878	0.12464	0.72499	80	0.00311	0.01569	0.23858	116.929
Scen2	GQ03404-I14.1.173	14707	3020	2	4.69536	0.01184	-0.092959	0.87602	0.35215	0.37201	8.76963	0.00404	80	0.10573	2.2789e-06	0.22789	108.366
Scen2	ss538946918	14714	3338	2	0.34469	0.7095	0.06599	0.64247	0.42522	0.01016	0.00642	0.93636	80	0.00861	0.01345	0.23935	116.518
Scen2	paP12255-1	14774	21146	2	0.29859	0.7427	0.06131	0.59126	0.44423	0.02116	0.03456	0.85299	80	0.00746	0.00943	0.2436	116.599
Scen2	NODE-6319-length-737-cov-35.735413-309	14798	35625	2	2.97139	0.05699	0.19775	5.44294	0.02219	-0.0035871	0.00102	0.97461	80	0.06962	0.00269	0.23441	111.492
Scen2	SB18-182	14940	20374	2	0.61072	0.54564	-0.021558	0.06687	0.79665	0.11286	0.92482	0.3393	76	0.01597	0.00131	0.24764	109.563
Scen2	SB18-252	14940	20444	2	0.17568	0.83922	-0.050199	0.0768	0.78242	0.01837	0.00762	0.93066	79	0.00446	0.00952	0.24513	114.655
Scen2	SB18-506	14940	20698	1	0.16578	0.68501	NaN	NaN	NaN	NaN	NaN	NaN	79	0.00211	0.02429	0.22679	113.455
Scen2	SB18-686	14940	20878	2	0.87596	0.42052	-0.28766	1.29965	0.25777	-0.36639	1.74968	0.18978	79	0.02184	0.01952	0.23098	113.294
Scen2	FCL3328Contig1-987	15423	26352	2	0.85764	0.42807	-0.21687	1.46313	0.23004	0.28924	1.4669	0.22945	80	0.02115	2.4956e-06	0.24956	115.543
Scen2	GQ03231-D24.3.2909	15423	26409	2	1.82961	0.16786	0.10228	1.15943	0.28518	0.12049	0.80981	0.37118	73	0.04821	2.3921e-06	0.23921	101.339
Scen2	FCL1097Contig1-273	15537	14415	2	0.03147	0.96903	0.01192	0.01771	0.89448	0.03103	0.06187	0.80421	80	0.00079209	0.01036	0.24438	117.152
Scen2	GQ03605-F01.2.643	15776	86530	2	1.01476	0.36716	0.12656	2.02713	0.15845	0.02539	0.05092	0.82205	80	0.02491	0.01671	0.23202	115.175
Scen2	CL65Contig1-593	15776	86548	2	0.36956	0.69222	0.08049	0.739	0.39258	0.02693	0.05375	0.81726	80	0.00922	0.01811	0.23468	116.446
Scen2	PGLM1-0146	15820	9169	2	2.64823	0.07722	-0.28217	3.79586	0.05502	-0.40301	5.09232	0.02687	78	0.06406	2.386e-06	0.2386	109.187
Scen2	GQ0047-L02.1.408	15892	41590	2	0.43304	0.65011	-0.0061319	0.00519	0.94275	0.11164	0.7819	0.37931	78	0.01107	2.4996e-06	0.24996	112.766
Scen2	GQ03504-K09.1.106	16054	6699	2	0.23182	0.79363	0.05336	0.46338	0.49804	0.00795	0.00509	0.94331	80	0.0058	0.01527	0.2383	116.738
Scen2	c84892_g1_i1_1164	16118	34840	2	1.6921	0.19074	-0.28512	2.57795	0.11235	-0.386	3.29835	0.07314	80	0.04088	2.445e-06	0.2445	113.926
Scen2	PGLM2-0242	16165	14695	1	0.10329	0.74876	NaN	NaN	NaN	NaN	NaN	NaN	81	0.00128	0.00882	0.2426	116.562
Scen2	ss538945588	16372	27862	1	0.01462	0.90405	NaN	NaN	NaN	NaN	NaN	NaN	81	0.00018182	0.00961	0.2421	116.659
Scen2	GQ03112-B18.1.842	16514	45856	2	1.8255	0.16787	0.11616	2.62767	0.109	-0.096653	0.75951	0.38612	80	0.04396	2.4371e-06	0.24371	113.67
Scen2	GQ0195-G17.2.1862	16595	4692	2	0.09476	0.90969	-0.033179	0.14321	0.70612	0.04193	0.11855	0.73153	80	0.00238	0.015	0.23944	117.005
Scen2	2pa08pg15085e	16595	5698	2	1.10206	0.33724	0.02021	0.0217	0.88325	-0.18498	1.2715	0.2629	80	0.02699	0.02604	0.22262	115.095
Scen2	FCL744Contig1-243	16642	38028	2	1.73774	0.18257	-0.02737	0.05207	0.82009	-0.18384	1.55561	0.21599	80	0.04192	0.01719	0.22721	113.827
Scen2	GQ02803-C08.1.1246	16728	9371	2	0.91785	0.40359	0.03912	0.22547	0.63621	0.14637	1.75546	0.18901	80	0.02259	0.01225	0.23695	115.383
Scen2	NODE-7548-length-1058-cov-47.618149-564	16835	28371	1	0.38428	0.53708	NaN	NaN	NaN	NaN	NaN	NaN	81	0.00476	0.00702	0.24351	116.286
Scen2	GQ04104-K10.1.275	16891	37293	2	1.47739	0.23455	0.09692	1.50891	0.223	-0.16212	2.08048	0.1532	79	0.03633	0.00163	0.24307	111.556
Scen2	MA_16896g0010-44968-[C_T]	16896	49170	2	0.2132	0.80846	-0.0044117	0.00301	0.9564	-0.078449	0.39896	0.52945	80	0.00534	0.01097	0.24263	116.783
Scen2	NODE-3274-length-1213-cov-72.057709-916	17138	22526	1	0.18042	0.67223	NaN	NaN	NaN	NaN	NaN	NaN	76	0.00239	2.5045e-06	0.25045	110.01
Scen2	GQ03510-K20.3.1620	17423	25624	2	0.26982	0.76422	-0.02301	0.04346	0.83539	-0.094836	0.48145	0.4898	80	0.00675	0.01398	0.23932	116.68
Scen2	GQ00410.B3-M23.4-2998	17539	1887	1	0.38451	0.53716	NaN	NaN	NaN	NaN	NaN	NaN	73	0.00528	2.551e-06	0.2551	105.969
Scen2	GQ03109-A05.1.744	17820	19874	2	5.1219	0.0081	0.33617	3.88085	0.05234	0.00477	0.00054608	0.98142	80	0.11423	2.2571e-06	0.22571	107.608
Scen2	ss538943505	17826	24102	1	0.01262	0.91085	NaN	NaN	NaN	NaN	NaN	NaN	81	0.00015687	0.01008	0.24164	116.661
Scen2	GCAT-2.0-GQ00410.B3-N03-EPB-04	17826	24908	2	0.50429	0.60586	-0.10405	0.99807	0.32083	-0.061056	0.20607	0.65111	80	0.01255	2.5176e-06	0.25176	116.237
Scen2	GQ02817-D19.2.1055	17859	16655	1	5.04865	0.0274	NaN	NaN	NaN	NaN	NaN	NaN	81	0.05902	0.03308	0.20497	111.914
Scen2	GQ03916-O21.1.334	18014	15466	2	2.26197	0.1116	-0.30654	4.46623	0.03809	-0.31982	1.99658	0.16202	72	0.05963	0.01129	0.22912	101.257
Scen2	GQ04109-I11.2.259	18029	53753	2	1.58032	0.21235	0.2581	2.07777	0.15341	0.10427	0.2453	0.62178	80	0.03826	0.02276	0.22282	114.147
Scen2	MA_18061g0010-642-[T_C]	18061	6269	2	1.33246	0.26969	0.11792	1.97496	0.16384	-0.16689	1.75917	0.18855	80	0.03247	0.00894	0.23768	114.593
Scen2	GQ0259-G20.1.646	18076	13076	2	0.60753	0.54735	0.03143	0.0454	0.83185	0.20556	0.93728	0.33609	76	0.01588	2.4881e-06	0.24881	109.519
Scen2	WS00733-B21.1.175	18132	4812	1	0.28924	0.59224	NaN	NaN	NaN	NaN	NaN	NaN	79	0.00367	0.00511	0.24724	113.947
Scen2	MA_18142g0010-1959-[C_G]	18142	28884	2	0.36321	0.69659	-0.024494	0.01834	0.89263	-0.14496	0.42375	0.51696	80	0.00907	0.00468	0.24792	116.494
Scen2	PGLM2-0342	18309	7587	2	0.54163	0.58394	0.08899	1.07865	0.30217	0.03896	0.11533	0.73505	80	0.01346	0.00922	0.24227	116.123
Scen2	FCL673Contig2-240	18349	18696	2	0.42709	0.6539	-0.2227	0.77368	0.38175	0.17865	0.41264	0.52249	80	0.01065	2.5225e-06	0.25225	116.39
Scen2	PGLM2-0288	18462	33802	2	0.12099	0.88621	0.02905	0.02545	0.87365	-0.0813	0.1572	0.69281	80	0.00304	0.00759	0.24656	116.97
Scen2	0279-G15-335	18470	25896	1	0.05755	0.81106	NaN	NaN	NaN	NaN	NaN	NaN	78	0.00072876	0.00898	0.23655	111.382
Scen2	GQ03615-E18.1.1382	18615	49279	2	0.16397	0.84905	-0.03249	0.08797	0.76756	-0.082366	0.32605	0.56962	80	0.00411	0.01768	0.23641	116.901
Scen2	FCL3850Contig1-156	18653	6168	2	0.22913	0.79575	-0.039889	0.04858	0.82613	0.05739	0.06467	0.79992	80	0.00574	0.0147	0.23887	116.752
Scen2	P02773-3	18664	16884	2	0.20555	0.81464	0.04714	0.33268	0.56575	0.01004	0.00678	0.93457	79	0.00522	0.00051237	0.25221	114.069
Scen2	GQ03801-K21.1.80	18755	55124	1	0.12628	0.72329	NaN	NaN	NaN	NaN	NaN	NaN	78	0.00163	0.00572	0.24454	112.853
Scen2	CL109Contig1-1535	18779	14794	2	1.26526	0.28782	0.11776	1.34389	0.24984	-0.04379	0.10504	0.74672	80	0.03086	0.03513	0.21324	114.859
Scen2	CL109Contig1-771	18779	33266	2	1.26526	0.28782	-0.11776	1.34389	0.24984	-0.04379	0.10504	0.74672	80	0.03086	0.03513	0.21324	114.859
Scen2	CL109Contig1-687	18779	33350	2	1.26526	0.28782	0.11776	1.34389	0.24984	-0.04379	0.10504	0.74672	80	0.03086	0.03513	0.21324	114.859
Scen2	08pg09665f	18937	6769	1	1.80111	0.18338	NaN	NaN	NaN	NaN	NaN	NaN	81	0.0219	0.01215	0.23411	114.888
Scen2	MA_19015g0010-5286-[T_C]	19015	12331	2	0.06556	0.93659	0.02668	0.08061	0.77722	0.00898	0.00498	0.94389	80	0.00165	0.00801	0.2465	117.073
Scen2	WS02625-P12.1.405	19127	32186	2	0.47357	0.62458	0.20528	0.66346	0.41785	0.27547	0.9448	0.33409	78	0.0121	2.4991e-06	0.24991	112.752
Scen2	PGLM1-0577	19215	9283	1	0.03991	0.84216	NaN	NaN	NaN	NaN	NaN	NaN	81	0.00049612	0.00817	0.24345	116.626
Scen2	GQ03615-J11.1.673	19215	11242	1	0.0721	0.78899	NaN	NaN	NaN	NaN	NaN	NaN	81	0.00089574	0.01601	0.23566	116.593
Scen2	FCL5052Contig1-2399	19223	57829	2	2.34247	0.10273	-0.13889	2.87766	0.09375	0.22156	3.47898	0.06587	80	0.05571	2.407e-06	0.2407	112.688
Scen2	PabiesHB3-5700	19520	29225	2	0.44636	0.64156	-0.2394	0.8894	0.34852	0.2376	0.75239	0.38835	80	0.01111	0.02383	0.22875	116.357
Scen2	PabiesHB3-2495	19520	32643	2	0.44636	0.64156	0.2394	0.8894	0.34852	0.2376	0.75239	0.38835	80	0.01111	0.02383	0.22875	116.357
Scen2	PabiesHB3-2316	19520	32822	2	0.17538	0.83946	-0.043487	0.117	0.73322	0.0868	0.34794	0.55696	80	0.0044	0.01108	0.24275	116.856
Scen2	PabiesHB3-385	19520	34828	2	0.69877	0.50024	-0.21028	0.69498	0.40699	0.34021	1.3412	0.25031	80	0.0173	2.5055e-06	0.25055	115.854
Scen2	P06008-2	19573	35799	2	0.75064	0.4754	0.01987	0.07455	0.78554	-0.13158	1.39356	0.24135	80	0.01855	0.00802	0.24215	115.725
Scen2	06008c	19573	36931	2	2.41873	0.0956	-0.1625	3.07065	0.0836	-0.30011	4.00722	0.04874	80	0.05742	2.4027e-06	0.24027	112.544
Scen2	GI6-1089	19575	46274	1	1.28339	0.26065	NaN	NaN	NaN	NaN	NaN	NaN	81	0.01571	0.00629	0.24147	115.399
Scen2	GI6-1207	19575	46392	1	2.33993	0.13004	NaN	NaN	NaN	NaN	NaN	NaN	81	0.02827	0.00997	0.23464	114.359
Scen2	PabiesSb62-472	19619	53006	1	0.73176	0.39487	NaN	NaN	NaN	NaN	NaN	NaN	81	0.00902	0.00194	0.24754	115.959
Scen2	GQ03312-B11.1.935	19675	25817	2	1.24273	0.29425	0.19977	1.23838	0.2692	0.31211	2.40541	0.12496	79	0.03074	0.00931	0.23703	112.058
Scen2	GQ03105-N19.4.43	19741	16934	2	1.5838	0.21164	-0.073557	0.17026	0.681	0.13263	0.43033	0.51373	80	0.03836	2.4515e-06	0.24515	114.134
Scen2	FCL1050Contig2-278	19745	21242	2	1.24222	0.29477	-0.27349	1.2016	0.27661	-0.39405	2.20136	0.14219	74	0.03278	0.01054	0.23385	105.298
Scen2	FCL32Contig1-135	19860	38978	2	0.12544	0.88231	-0.060935	0.22942	0.63342	0.08065	0.13943	0.70996	72	0.00351	0.01191	0.23013	101.74
Scen2	GQ03102-M11.1.991	19866	20498	2	0.28769	0.75079	0.01852	0.04434	0.83377	0.07717	0.41646	0.5206	79	0.00728	0.01066	0.24329	114.427
Scen2	GQ03701-J10.1.826	20115	98394	2	0.5277	0.59202	-0.046945	0.44189	0.50815	-0.087774	0.59153	0.44412	80	0.01312	0.01152	0.24009	116.164
Scen2	GQ03108-F15.1.955	20216	74613	2	0.16736	0.84619	0.06355	0.32137	0.57239	0.03361	0.04928	0.8249	80	0.0042	0.00791	0.24594	116.879
Scen2	GQ03308-N11.1.402	20325	79310	1	0.98129	0.32494	NaN	NaN	NaN	NaN	NaN	NaN	79	0.01235	2.483e-06	0.2483	112.692
Scen2	GQ03902-G16.1.1393	20359	47263	2	2.62292	0.07891	0.03805	0.21426	0.64472	-0.22945	4.28823	0.04164	80	0.06193	0.01954	0.21983	112.127
Scen2	MA_20378g0010-7419-[C_T]	20378	51314	2	1.01505	0.36706	0.07923	0.9037	0.34469	0.15695	1.7536	0.18924	80	0.02493	0.00086386	0.24771	115.231
Scen2	PGLM2-1371	20484	76508	2	0.03635	0.96432	-0.036887	0.0408	0.84045	-0.012652	0.00374	0.95136	80	0.00091473	0.00931	0.24539	117.133
Scen2	GQ0049-H12.1.537	20506	84532	2	0.44869	0.64008	0.04882	0.139	0.71027	0.06819	0.16434	0.68629	80	0.01117	0.02244	0.23005	116.349
Scen2	GQ0131-M22.2.596	20533	30591	2	2.37575	0.09956	-0.38376	4.30222	0.04132	-0.27983	1.75144	0.18951	80	0.05643	0.01683	0.22384	112.622
Scen2	FCL2561Contig1-384	20544	22296	2	2.42616	0.0951	-0.24688	0.99953	0.32056	-0.0051039	0.00035973	0.98492	78	0.05899	2.3984e-06	0.23984	109.584
Scen2	GQ0046-F04.1.449	20544	22784	2	1.37257	0.25943	-0.078705	0.28448	0.59528	-0.11209	0.40535	0.52618	80	0.03341	0.00816	0.23821	114.513
Scen2	PGLM1-0684	20925	29138	2	1.42977	0.24549	-0.23823	0.91568	0.34153	0.05149	0.03599	0.85001	80	0.03473	0.03311	0.2141	114.554
Scen2	MA_21142g0010-1244-[G_T]	21142	41512	2	0.99843	0.37306	-0.18387	1.98781	0.1625	-0.14645	0.83355	0.36403	80	0.02452	0.02493	0.2243	115.284
Scen2	GQ03810-C23.1.145	21478	9024	2	2.36935	0.10016	0.1816	1.04102	0.3107	0.41281	3.92737	0.05098	80	0.05628	0.02083	0.22005	112.607
Scen2	GQ02906-F17.1.162	21627	15722	2	0.10602	0.89953	-0.027757	0.02334	0.87897	-0.080097	0.14598	0.70343	80	0.00266	0.00944	0.24481	116.998
Scen2	GQ02906-F17.1.290	21627	15850	2	0.05248	0.94891	-0.045581	0.09218	0.76222	0.05427	0.08991	0.76508	80	0.00132	0.00623	0.24835	117.106
Scen2	GQ03118-J23.2.619	21710	18538	1	1.79919	0.18361	NaN	NaN	NaN	NaN	NaN	NaN	81	0.02188	0.01755	0.22887	114.908
Scen2	GQ03216-D08.1.132	22310	946	2	0.78975	0.45751	0.21468	1.40305	0.23976	0.24151	1.47895	0.22756	80	0.01951	0.00129	0.24867	115.668
Scen2	PGLM2-1375	23116	23720	2	0.46862	0.6276	-0.035627	0.09101	0.76369	-0.076027	0.26158	0.61046	80	0.01167	2.5199e-06	0.25199	116.308
Scen2	ss538946920	23811	9964	2	0.15926	0.85305	-0.059995	0.29403	0.58917	0.02735	0.03811	0.84571	80	0.004	0.00998	0.24394	116.881
Scen2	GQ03324-J10.1.809	23931	20191	2	0.79792	0.45386	0.00647	0.00517	0.94286	0.13734	1.35128	0.24855	80	0.01969	0.02641	0.22413	115.672
Scen2	FCL1092Contig2-859	24024	7323	2	1.17003	0.31568	-0.151	2.31785	0.13189	-0.10505	0.69606	0.40663	80	0.0286	0.04966	0.20091	115.297
Scen2	FCL1092Contig2-979	24024	7561	2	0.80197	0.45206	-0.041991	0.30076	0.58495	0.14124	1.5291	0.21991	80	0.0198	0.014	0.23595	115.635
Scen2	FCL3534Contig1-119	24093	1180	2	0.0598	0.94199	-0.048177	0.10404	0.74789	0.02615	0.01813	0.89323	80	0.0015	0.00799	0.24655	117.088
Scen2	PPgMYB11-3	24271	20688	2	0.00106	0.99894	-0.0034989	0.00119	0.97255	-0.0065526	0.00193	0.96504	80	2.6662e-05	0.01073	0.24422	117.207
Scen2	GQ0255-K05.2.1102	24271	21510	2	0.43103	0.65136	-0.10841	0.68549	0.4102	0.04274	0.07048	0.79133	80	0.01074	0.00575	0.24642	116.363
Scen2	ss538944909	24872	8158	2	0.11885	0.8881	-0.044021	0.18889	0.66505	1.6618e-05	1.734e-08	0.9999	78	0.00306	2.5418e-06	0.25418	114.057
Scen2	FCL2778Contig1-638	25230	6147	2	0.41276	0.66324	0.05687	0.57707	0.44972	0.03774	0.10768	0.74367	80	0.01029	0.01097	0.24136	116.402
Scen2	GQ03227-C19.1.144	25230	6255	2	1.86421	0.16186	0.27274	2.37259	0.12753	-0.42662	3.71138	0.05769	79	0.04536	0.0077	0.23638	111.349
Scen2	IS0012-L09-310	25308	7265	1	0.05184	0.82048	NaN	NaN	NaN	NaN	NaN	NaN	79	0.00066031	0.02126	0.23201	114.132
Scen2	IS0012-L09-136	25308	7439	2	0.3683	0.69309	0.04935	0.43012	0.51384	0.07397	0.42729	0.51522	80	0.00919	0.01352	0.23914	116.479
Scen2	00926-N01-141	25862	8065	1	0.24717	0.62046	NaN	NaN	NaN	NaN	NaN	NaN	80	0.00311	2.5006e-06	0.25006	115.7
Scen2	GQ03309-N03.1.597	25919	5121	1	0.04851	0.82631	NaN	NaN	NaN	NaN	NaN	NaN	72	0.00068108	0.06446	0.17924	101.496
Scen2	MA_27638g0010-346-[A_G]	27638	8084	2	3.13954	0.04875	-0.23274	6.18174	0.01502	0.08859	0.56681	0.45377	80	0.07322	0.02775	0.20923	111.273
Scen2	GQ03716-A23.1.1260	28286	11181	1	0.82356	0.36697	NaN	NaN	NaN	NaN	NaN	NaN	78	0.01053	0.04342	0.20813	112.897
Scen2	GQ03204-K01.1.179	28412	3455	2	0.0216	0.97864	0.01664	0.03091	0.86088	0.02188	0.03078	0.86119	80	0.00054356	0.01401	0.24088	117.143
Scen2	PGLM2-1292	28575	19767	2	1.67837	0.19326	0.06568	0.59085	0.44438	-0.20304	3.24429	0.07549	80	0.04055	0.01387	0.23076	113.912
Scen2	208PG15708n	28575	21565	2	0.25387	0.77643	-0.0097784	0.00972	0.92172	0.08567	0.44385	0.50723	79	0.00644	0.01161	0.24075	113.918
Scen2	NODE-21114-length-1089-cov-37.738293-162	28768	27751	2	0.40239	0.67032	-0.034548	0.06914	0.79339	-0.19141	0.77979	0.38036	68	0.01183	0.00142	0.25075	98.8449
Scen2	PGLM2-0339	28815	7081	2	0.79085	0.45741	-0.00044754	2.7709e-05	0.99581	0.1543	1.40621	0.23964	72	0.02122	2.4149e-06	0.24149	101.611
Scen2	MA_28980g0010-2680-[T_G]	28980	31963	2	0.59339	0.55489	0.10415	1.13455	0.29005	0.09409	0.53655	0.46603	80	0.01473	2.512e-06	0.2512	116.062
Scen2	NODE-5956-length-623-cov-46.634029-389	29028	16073	2	2.28615	0.1087	-0.25119	3.5326	0.06406	-0.094743	0.36157	0.54945	76	0.05717	0.00316	0.23716	106.918
Scen2	GQ03326-F10.2.750	29076	22072	1	0.67482	0.41388	NaN	NaN	NaN	NaN	NaN	NaN	79	0.00854	0.0002455	0.24928	113.076
Scen2	GQ03811-G23.1.856	29241	21407	2	6.8611	0.00179	-0.073239	0.93	0.33781	-0.40199	13.7203	0.00039151	80	0.14721	0.01338	0.20394	104.566
[truncated: 85,466 more rows]
