# Supplementary material for: Drought Sensitivity of Norway Spruce at the Species’ Warmest Fringe: Quantitative and Molecular Analysis Reveals High Genetic Variation Among and Within Provenances
Source: G3 (Bethesda). 2018 Feb 9;8(4):1225–45. doi: 10.1534/g3.117.300524 (PMC5873913; doi:10.1534/g3.117.300524)
Supplement: Supplementary file 24 [file 1225FileS6.xlsx]

## Sheet: MLM SUBSETQD
Trait	Marker	Chr	Pos	df	F	p	add_effect	add_F	add_p	dom_effect	dom_F	dom_p	errordf	MarkerR2	Genetic Var	Residual Var	-2LnLikelihood
Scen1	None			0	NaN	NaN	NaN	NaN	NaN	NaN	NaN	NaN	60	NaN	0.00066439	0.2377	83.8455
Scen1	00812-N10-546	0	0	2	0.88188	0.41988	0.32452	1.71806	0.19549	-0.35003	1.38447	0.2445	55	0.0316	2.4004e-06	0.24004	76.1909
Scen1	0091-N13-564	0	0	1	0.67785	0.41376	NaN	NaN	NaN	NaN	NaN	NaN	58	0.01175	2.3655e-06	0.23655	80.5979
Scen1	0276-A13-665	0	0	2	0.8579	0.42965	-0.16791	1.25262	0.26792	-0.24094	1.56404	0.21637	56	0.03024	2.3301e-06	0.23301	76.9755
Scen1	GCAT-2.0-GQ0072.B3.r-I18-EPB-04	0	0	2	0.11577	0.89089	0.0356	0.11452	0.7363	0.06512	0.20757	0.65041	58	0.00405	0.00611	0.23954	82.773
Scen1	GQ0192-L02.1.1197	0	0	2	3.15048	0.05038	-0.21606	3.48557	0.06705	-0.36672	5.95916	0.01777	58	0.09954	0.00588	0.21621	77.0292
Scen1	GQ0201-C19.2.1446	0	0	1	0.00044897	0.98317	NaN	NaN	NaN	NaN	NaN	NaN	57	8.016e-06	0.00184	0.2396	79.347
Scen1	GQ02908-P12.4.1284	0	0	1	0.1798	0.67312	NaN	NaN	NaN	NaN	NaN	NaN	59	0.00309	2.4175e-06	0.24175	82.245
Scen1	GQ03111-E13.1.1009	0	0	1	0.05241	0.81973	NaN	NaN	NaN	NaN	NaN	NaN	59	0.00090277	2.4228e-06	0.24228	82.3721
Scen1	GQ03125-C23.1.228	0	0	2	0.22296	0.80091	-0.010934	0.02079	0.88591	0.13709	0.39531	0.53228	53	0.0085	2.5022e-06	0.25022	75.5282
Scen1	GQ03233-K20.2.497	0	0	2	0.01352	0.98658	0.01094	0.00541	0.94164	0.0309	0.02537	0.87402	58	0.00047402	0.00037561	0.24625	82.9768
Scen1	GQ03326-A22.1.435	0	0	1	2.20897	0.14263	NaN	NaN	NaN	NaN	NaN	NaN	59	0.03669	2.336e-06	0.2336	80.2566
Scen1	GQ04004-P04.1.1617	0	0	2	1.08082	0.34617	0.08329	1.03721	0.31278	0.16731	1.52562	0.22184	58	0.03654	0.02048	0.21745	80.9783
Scen1	GQ04007-I21.1.38	0	0	2	0.58033	0.56299	-0.030258	0.12375	0.7263	0.13204	1.0755	0.30409	58	0.01996	0.00616	0.23556	81.8556
Scen1	GQ04009-I18.1.1029	0	0	1	0.915	0.34283	NaN	NaN	NaN	NaN	NaN	NaN	58	0.0158	2.4058e-06	0.24058	81.5604
Scen1	NODE-10691-length-922-cov-115.009758-679	0	0	2	0.50007	0.60912	0.11001	1.00013	0.32151	-0.036577	0.07481	0.78545	58	0.01724	0.00018234	0.24231	82.012
Scen1	ss538941326	0	0	2	1.05132	0.35615	0.00445	0.00179	0.96644	0.18449	1.67785	0.20043	58	0.03558	0.01185	0.22604	80.947
Scen1	ss538942861	0	0	2	0.70249	0.49974	-0.19498	0.61781	0.43524	0.02865	0.00934	0.92334	56	0.02491	2.3977e-06	0.23977	78.5486
Scen1	ss538943613	0	0	2	1.55119	0.22129	0.17433	2.5829	0.11386	-0.2088	1.95185	0.1681	55	0.05432	2.2944e-06	0.22944	73.7517
Scen1	ss538943995	0	0	2	0.26777	0.76604	-0.045767	0.12352	0.72654	0.12478	0.52264	0.47268	58	0.00931	2.4445e-06	0.24445	82.4706
Scen1	ss538945521	0	0	2	0.3134	0.73233	0.0706	0.51303	0.47704	0.02954	0.0495	0.8248	53	0.01179	0.01361	0.22191	72.429
Scen1	ss538945587	0	0	1	2.8791	0.09572	NaN	NaN	NaN	NaN	NaN	NaN	53	0.05235	2.3999e-06	0.23999	73.3581
Scen1	ss538948434	0	0	2	2.40373	0.09999	-0.2047	0.72043	0.39975	-0.21911	0.49596	0.48431	55	0.08174	0.01395	0.21418	73.5204
Scen1	ss538949753	0	0	2	3.24868	0.04683	-0.10405	0.37258	0.54426	0.6034	3.56045	0.06476	53	0.11107	2.1978e-06	0.21978	68.7838
Scen1	ss538951610	0	0	2	0.45967	0.63408	0.10401	0.70616	0.40464	0.14173	0.69388	0.40873	52	0.0177	2.5417e-06	0.25417	75.8851
Scen1	GQ03712-F05.1.170	141	31872	2	1.34005	0.26996	-0.072578	0.44837	0.50581	0.24118	2.65719	0.1086	58	0.04491	0.00732	0.22824	80.4027
Scen1	MA_187g0010-300-[T_C]	187	27395	2	1.75775	0.18198	-0.043777	0.09212	0.76265	-0.2117	1.34798	0.25065	56	0.06007	0.00472	0.2211	75.2792
Scen1	GQ03803-H04.1.701	255	12387	2	0.96345	0.3877	0.20387	0.68305	0.41198	0.04172	0.02344	0.87885	58	0.0327	0.01119	0.2274	81.1446
Scen1	MA_469g0010-218-[G_A]	469	10287	2	1.18599	0.31287	0.06689	0.32373	0.57161	0.16101	1.29261	0.26032	58	0.03995	2.3689e-06	0.23689	80.6797
Scen1	GQ03101-E14.1.1026	713	3963	2	1.9112	0.15726	0.21399	0.76952	0.38405	-0.057915	0.04348	0.83557	58	0.06284	2.3124e-06	0.23124	79.3039
Scen1	MA_745g0010-1102-[C_G]	745	15726	2	0.80992	0.44995	-0.11667	1.43305	0.23622	-0.0044949	0.00115	0.97302	58	0.02763	2.3993e-06	0.23993	81.4064
Scen1	PGLM2-0828	763	39818	2	3.68856	0.03116	0.14519	0.7385	0.39374	0.49979	5.65108	0.02082	58	0.11459	2.1847e-06	0.21847	76.0663
Scen1	GQ03232-M17.1.905	769	2641	1	1.52526	0.22198	NaN	NaN	NaN	NaN	NaN	NaN	57	0.0265	2.3503e-06	0.23503	77.8304
Scen1	GQ02903-E13.2.1137	1262	75814	2	0.91105	0.40787	0.10589	1.04441	0.31112	0.17528	1.54151	0.21948	58	0.03098	0.00498	0.23403	81.2124
Scen1	FCL220Contig1-502	1325	21900	1	3.60556	0.06256	NaN	NaN	NaN	NaN	NaN	NaN	59	0.05852	2.283e-06	0.2283	78.9266
Scen1	GQ04003-I17.1.670	1985	6938	1	0.24001	0.62605	NaN	NaN	NaN	NaN	NaN	NaN	59	0.00412	0.00291	0.23852	82.1852
Scen1	AP2L3-2319	2193	67395	2	0.37132	0.69148	-0.084155	0.6877	0.41041	0.0111	0.00664	0.93536	58	0.01286	2.4358e-06	0.24358	82.2658
Scen1	AP2L3-2842	2193	67918	1	1.65516	0.20337	NaN	NaN	NaN	NaN	NaN	NaN	59	0.02774	2.3577e-06	0.23577	80.7926
Scen1	AP2L3-2907	2193	67983	2	1.15716	0.32165	0.15334	2.16456	0.14672	0.03898	0.07806	0.78096	58	0.03902	2.3712e-06	0.23712	80.7351
Scen1	GQ03110-O16.1.1284	2382	21967	1	0.35417	0.55408	NaN	NaN	NaN	NaN	NaN	NaN	59	0.00607	0.00974	0.23118	82.095
Scen1	GQ03110-O16.1.1413	2382	22096	1	0.94691	0.33455	NaN	NaN	NaN	NaN	NaN	NaN	59	0.01606	0.01924	0.21949	81.5829
Scen1	CDF1-20-1232	2430	9488	2	1.5142	0.22935	0.08924	0.4877	0.48801	-0.15477	0.78336	0.38011	54	0.05398	2.3142e-06	0.23142	73.852
Scen1	CDF1-20-1087	2430	9633	2	0.17237	0.84211	0.06957	0.15047	0.69953	-0.13943	0.34453	0.55955	58	0.00601	0.00709	0.23807	82.677
Scen1	CDF1-20-904	2430	9816	1	1.50225	0.22528	NaN	NaN	NaN	NaN	NaN	NaN	59	0.02525	0.0018	0.23453	80.9407
Scen1	GQ02906-J22.1.1371	2442	5417	2	3.47391	0.03771	-0.13399	3.01212	0.08805	0.28755	4.9379	0.03026	58	0.10864	2.1994e-06	0.21994	76.4477
Scen1	GQ02803-D18.1.563	2796	36264	2	0.10815	0.89768	0.01365	0.01328	0.90866	-0.076738	0.19406	0.66123	58	0.00378	0.00221	0.24356	82.7889
Scen1	GQ02010-N16.1.333	2847	8102	1	0.31953	0.57407	NaN	NaN	NaN	NaN	NaN	NaN	59	0.00548	0.0028	0.2383	82.1034
Scen1	GQ03819-A23.1.914	2921	2912	2	1.30417	0.27937	-0.34332	1.43208	0.23638	0.15933	0.28491	0.59558	58	0.04376	0.02221	0.21402	80.5893
Scen1	GQ03220-N20.1.31	3117	5471	2	0.80197	0.45344	-0.11182	1.48326	0.22828	-0.0028847	0.00046322	0.9829	58	0.02737	0.01099	0.22891	81.4459
Scen1	FCL1803Contig1-628	3117	5635	1	6.57664	0.01294	NaN	NaN	NaN	NaN	NaN	NaN	59	0.10184	0.00212	0.21563	76.1944
Scen1	GQ02829-I09.1.1412	3303	1440	2	1.16143	0.32034	-0.065388	0.51307	0.47674	0.1512	1.37362	0.24607	58	0.03915	2.3709e-06	0.23709	80.7268
Scen1	208pg10156a	3303	2189	1	0.01001	0.92064	NaN	NaN	NaN	NaN	NaN	NaN	59	0.00017261	0.00201	0.24039	82.4149
Scen1	PabiesKN4b-337	3586	16857	2	0.9374	0.3976	-0.16983	0.92279	0.3408	0.29689	1.86825	0.17704	58	0.03184	0.00288	0.23595	81.1588
Scen1	PabiesKN4b-449	3586	16969	2	0.24663	0.78227	0.01544	0.01096	0.91701	0.09087	0.21334	0.64595	57	0.00873	0.0164	0.22465	79.3068
Scen1	01687n	3586	18249	1	0.36885	0.546	NaN	NaN	NaN	NaN	NaN	NaN	59	0.00632	0.00694	0.23391	82.0667
Scen1	PGLM2-1300	3619	31659	2	0.64784	0.52698	-0.099933	1.24063	0.27002	0.08096	0.33562	0.56465	58	0.02222	2.4126e-06	0.24126	81.7224
Scen1	GQ03004-K06.1.1360	3651	33020	1	0.00737	0.9319	NaN	NaN	NaN	NaN	NaN	NaN	59	0.00012699	0.00016793	0.24229	82.4171
Scen1	FCL2200Contig1-234	3663	11283	2	0.09464	0.90984	-0.070729	0.15609	0.69425	-0.098142	0.16158	0.68921	58	0.00331	2.4593e-06	0.24593	82.8147
Scen1	GQ04002-L18.1.512	3703	6599	2	0.9745	0.38358	0.05484	0.31013	0.57978	0.17668	1.84055	0.18024	58	0.03306	0.00577	0.23272	81.0949
Scen1	NODE-7429-length-789-cov-76.940430-146	3845	24395	2	0.69418	0.50373	0.0506	0.28183	0.5976	0.11962	0.83755	0.36402	57	0.02419	2.4279e-06	0.24279	79.6499
Scen1	FCL1104Contig1-834	4218	22501	2	0.26248	0.77007	0.07755	0.48836	0.4875	-0.07568	0.25743	0.61385	58	0.00913	0.00114	0.24333	82.4794
Scen1	GQ02901-G01.3.1015	4218	22820	1	0.16441	0.68673	NaN	NaN	NaN	NaN	NaN	NaN	55	0.00303	0.02464	0.21896	77.0159
Scen1	GQ03010-E07.1.207	4338	37057	2	0.24769	0.78144	0.07111	0.48644	0.48836	0.04592	0.1109	0.74034	58	0.00862	0.00552	0.239	82.5059
Scen1	PGLM2-0013	4355	20868	1	1.74114	0.19246	NaN	NaN	NaN	NaN	NaN	NaN	56	0.03062	0.03589	0.19748	77.0775
Scen1	ss538948281	4370	14743	2	2.50874	0.09032	0.25751	4.05424	0.04879	-0.075421	0.23	0.63336	58	0.0809	0.02526	0.20203	78.3908
Scen1	GQ03216-K15.1.64	4402	3788	2	1.99118	0.14592	-0.19287	3.27124	0.07578	-0.26927	2.66237	0.10826	58	0.0653	0.04284	0.18995	79.6708
Scen1	PGLM2-0610	4448	29781	2	3.31411	0.04349	-0.37582	6.48141	0.01363	-0.38376	3.70941	0.0591	58	0.10417	0.02358	0.19789	76.8835
Scen1	NODE-32475-length-733-cov-91.013641-619	4671	40177	2	0.45942	0.63397	0.03574	0.15694	0.69347	0.09925	0.55419	0.45967	58	0.01586	0.00507	0.23767	82.0867
Scen1	PabiesFT1-911	4742	5601	2	0.4554	0.63648	-0.10651	0.79466	0.37644	0.03339	0.04602	0.83091	58	0.01573	0.00895	0.23381	82.1039
Scen1	PabiesFT1-1050	4742	5749	2	0.62088	0.54113	-0.020768	0.03626	0.84967	0.13369	0.76466	0.38561	57	0.02169	0.01977	0.21815	78.5906
Scen1	PabiesFT1-1718	4742	6557	2	0.04942	0.95183	0.02042	0.05458	0.81613	-0.020881	0.02445	0.87632	57	0.00176	0.00445	0.23869	79.7583
Scen1	PabiesFT1-2215	4742	7052	2	0.84957	0.43294	0.11307	1.38702	0.2438	-0.12195	0.83079	0.36588	58	0.02895	0.00692	0.23257	81.3363
Scen1	MA_4912g0010-792-[T_C]	4912	8751	2	0.50085	0.60866	-0.10041	1.00014	0.3215	0.04486	0.10847	0.7431	58	0.01727	2.4249e-06	0.24249	82.0106
Scen1	MA_4938g0010-29649-[G_T]	4938	48389	2	0.70457	0.49857	0.20997	1.36968	0.24674	0.16168	0.48452	0.48921	58	0.02412	0.02012	0.22084	81.7047
Scen1	GQ02903-B08.1.32	4952	66456	1	0.78851	0.37822	NaN	NaN	NaN	NaN	NaN	NaN	59	0.01341	0.00167	0.23753	81.6425
Scen1	MA_5151g0020-1527-[T_G]	5151	3490	2	0.55931	0.57471	-0.18331	1.04128	0.31183	0.1957	0.93929	0.33655	58	0.01925	2.42e-06	0.242	81.8958
Scen1	GQ03505-D09.1.1760	5176	28853	2	0.57898	0.56373	0.19286	1.15319	0.28741	0.163	0.57863	0.44999	58	0.01991	0.00017145	0.24166	81.857
Scen1	GQ03519-N24.1.1051	5341	32810	2	1.19459	0.31029	0.1974	2.38187	0.12828	0.17134	1.01782	0.3173	58	0.04023	2.3682e-06	0.23682	80.6632
Scen1	GQ0167-M11.1.152	5471	2297	2	0.02768	0.97271	-0.0092345	0.00384	0.95082	0.04073	0.04457	0.83355	58	0.00097039	0.00128	0.2452	82.9476
Scen1	NODE-8213-length-677-cov-110.974892-555	5653	34151	2	1.51794	0.22804	0.08353	0.58472	0.44768	0.16082	1.40395	0.24107	57	0.05142	2.3597e-06	0.23597	78.0548
Scen1	GQ03103-A11.1.819	5701	12137	2	0.54075	0.58527	0.02189	0.02172	0.88336	0.12136	0.43311	0.51312	58	0.01862	0.01032	0.23173	81.9565
Scen1	0298-B02-502	5838	14472	2	0.44427	0.64354	0.08333	0.87035	0.35486	-0.063717	0.1812	0.67197	57	0.01562	2.4492e-06	0.24492	80.1397
Scen1	FCL1441Contig1-566	5904	5486	2	0.68883	0.50629	-0.16877	0.4545	0.50293	0.30101	1.16364	0.28526	58	0.0236	0.00175	0.23913	81.6412
Scen1	GQ03201-F12.1.693	5933	13633	2	0.89898	0.41268	-0.092623	1.30992	0.25719	-0.10455	0.64844	0.42402	58	0.03058	2.392e-06	0.2392	81.2334
Scen1	ss538952852	6168	26958	1	0.57694	0.45059	NaN	NaN	NaN	NaN	NaN	NaN	59	0.00985	0.00883	0.23117	81.8705
Scen1	pa08pg12383d	6179	29131	2	2.17111	0.12356	-0.081163	0.74573	0.39152	-0.19657	2.24657	0.13953	57	0.07192	2.2609e-06	0.22609	75.6602
Scen1	GQ03404-F11.1.297	6288	12176	2	0.95023	0.39269	0.33318	1.81399	0.18336	-0.27754	1.03319	0.31371	58	0.03226	2.3879e-06	0.23879	81.1342
Scen1	PaP10823	6359	27040	1	1.15762	0.28641	NaN	NaN	NaN	NaN	NaN	NaN	59	0.01957	0.00266	0.23503	81.2801
Scen1	0298-A19-117	6362	24513	2	0.73814	0.48251	-0.17098	0.47459	0.49368	0.33471	1.30241	0.25855	58	0.02524	0.00593	0.23448	81.5546
Scen1	0298-A19-198	6362	24626	2	0.35024	0.70603	0.17839	0.50935	0.47833	0.24039	0.69951	0.40644	58	0.01214	0.00032333	0.24342	82.3074
Scen1	0298-A19-460	6362	24895	2	0.73814	0.48251	-0.17098	0.47459	0.49368	0.33471	1.30241	0.25855	58	0.02524	0.00593	0.23448	81.5546
Scen1	0298-A19-965	6362	25400	2	0.30554	0.73799	0.08099	0.20743	0.65061	0.03937	0.02619	0.87205	55	0.01119	0.03136	0.21333	77.289
Scen1	0298-A19-1149	6362	25584	2	0.73814	0.48251	-0.17098	0.47459	0.49368	0.33471	1.30241	0.25855	58	0.02524	0.00593	0.23448	81.5546
Scen1	0298-A19-1246	6362	25681	2	0.73814	0.48251	-0.17098	0.47459	0.49368	0.33471	1.30241	0.25855	58	0.02524	0.00593	0.23448	81.5546
Scen1	0298-A19-1767	6362	26201	2	0.73814	0.48251	-0.17098	0.47459	0.49368	0.33471	1.30241	0.25855	58	0.02524	0.00593	0.23448	81.5546
Scen1	0298-A19-1865	6362	26299	2	1.36035	0.26492	-0.1771	1.85017	0.17921	0.25071	2.46254	0.12222	57	0.04633	0.0036	0.23354	78.3506
Scen1	PaPHYO-RIII336	6718	19707	1	0.43015	0.51451	NaN	NaN	NaN	NaN	NaN	NaN	59	0.00736	0.00395	0.23668	81.9988
Scen1	P04511-1	6777	26061	1	0.34843	0.55747	NaN	NaN	NaN	NaN	NaN	NaN	55	0.00641	0.00457	0.23409	75.9068
Scen1	PaPHYO-RII283	6809	4188	2	1.96169	0.15	-0.35233	2.07092	0.1556	-0.14781	0.2906	0.59194	58	0.0644	2.3086e-06	0.23086	79.2094
Scen1	PaPHYO-RIII510	6809	4787	2	0.13863	0.87084	-0.066334	0.25431	0.616	0.03155	0.03568	0.85084	58	0.00484	2.4555e-06	0.24555	82.727
Scen1	PaPHYO-RV160	6809	5434	2	0.55547	0.57688	-0.18619	1.10254	0.29814	0.18916	0.57927	0.44974	58	0.01912	2.4203e-06	0.24203	81.9034
Scen1	MA_6960g0010-272-[G_T]	6960	10180	2	0.9809	0.38121	0.20082	0.65729	0.42089	-0.0020166	4.7915e-05	0.9945	58	0.03327	0.00163	0.23687	81.0722
Scen1	GQ04007-J05.1.517	7273	48101	2	0.87432	0.42276	0.0605	0.51456	0.47615	-0.14011	1.19838	0.27833	57	0.03026	2.3623e-06	0.23623	78.1166
Scen1	PGLM2-0395	7312	27349	2	0.63039	0.53605	0.09514	0.90891	0.34443	-0.027236	0.03891	0.84434	58	0.02164	2.4141e-06	0.24141	81.7566
Scen1	GQ03812-F08.1.123	7880	20633	2	0.65068	0.52552	0.22921	0.84742	0.36116	0.33058	1.30034	0.25892	58	0.02232	0.02646	0.21529	81.8908
Scen1	P14203-2	8032	31150	1	0.00778	0.93001	NaN	NaN	NaN	NaN	NaN	NaN	59	0.00013415	0.00284	0.23956	82.416
Scen1	GQ03806-O09.1.555	8052	42129	2	0.25011	0.77957	-0.064998	0.3809	0.53958	0.03637	0.07693	0.7825	58	0.0087	0.00687	0.23762	82.5129
Scen1	GQ04106-K21.1.562	8065	8982	1	0.15568	0.69461	NaN	NaN	NaN	NaN	NaN	NaN	59	0.00268	2.4185e-06	0.24185	82.269
Scen1	GQ03126-G24.1.91	8069	21884	2	2.1214	0.12923	-0.060852	0.51423	0.47624	0.23976	3.70149	0.05936	58	0.06927	2.2965e-06	0.22965	78.9113
Scen1	FCL1145Contig1-703	8117	18958	2	0.3033	0.73956	-0.082635	0.54194	0.46465	-0.083866	0.33367	0.56578	58	0.01053	0.01289	0.23119	82.4323
Scen1	GQ03806-O22.1.379	8201	17298	2	0.20937	0.81171	-0.079755	0.38062	0.53973	-0.036305	0.03703	0.84809	58	0.00729	2.4495e-06	0.24495	82.5864
Scen1	GQ04106-E11.1.745	8503	33155	2	1.19336	0.31066	0.1432	0.94727	0.33453	-0.30609	2.38672	0.1279	58	0.04019	0.02032	0.21669	80.7693
Scen1	GQ03812-N05.1.1932	8514	13106	2	1.62381	0.20613	0.05021	0.20362	0.65353	0.24937	3.09993	0.08366	58	0.0539	0.00913	0.22421	79.8614
Scen1	NODE-27087-length-1656-cov-61.681160-256	8534	31945	2	0.80218	0.45335	-0.043812	0.08885	0.76672	-0.12731	0.48054	0.49099	58	0.02737	2.3999e-06	0.23999	81.4214
Scen1	MA_8546g0010-230-[A_T]	8546	33754	2	1.07197	0.34913	0.03737	0.04439	0.83388	-0.22312	1.17237	0.28347	58	0.03625	2.378e-06	0.2378	80.899
Scen1	MA_8546g0010-1038-[C_T]	8546	34562	1	0.07648	0.78311	NaN	NaN	NaN	NaN	NaN	NaN	59	0.00132	0.00195	0.24018	82.3485
Scen1	FCL255Contig1-2878	8643	5138	1	0.97226	0.32821	NaN	NaN	NaN	NaN	NaN	NaN	59	0.01649	2.385e-06	0.2385	81.4603
Scen1	GQ0011.B3.r-A10.1-523	8764	35753	1	0.03706	0.84802	NaN	NaN	NaN	NaN	NaN	NaN	59	0.00063848	0.00399	0.23827	82.3899
Scen1	WS03218-F09.1.611	8775	13753	2	0.47668	0.62329	0.0098	0.0114	0.91536	0.12319	0.92163	0.3411	58	0.01645	0.00507	0.23752	82.0551
Scen1	0107-H21-335	9293	21616	2	2.19161	0.12106	-0.20628	4.2803	0.0431	-0.17494	1.46862	0.23056	58	0.0714	2.2913e-06	0.22913	78.7808
Scen1	0107-H21-218	9293	21733	1	4.34587	0.04151	NaN	NaN	NaN	NaN	NaN	NaN	59	0.0697	2.2559e-06	0.22559	78.2338
Scen1	0107-H21-137	9293	21814	1	5.42242	0.02339	NaN	NaN	NaN	NaN	NaN	NaN	59	0.08549	2.2176e-06	0.22176	77.2408
Scen1	GQ0049-P21.1.78	9458	23486	2	0.3365	0.7157	-0.065067	0.13241	0.71732	-0.16041	0.57183	0.4527	57	0.01187	2.4075e-06	0.24075	79.1769
Scen1	08525f	9556	74092	1	0.55307	0.46007	NaN	NaN	NaN	NaN	NaN	NaN	59	0.00945	0.00702	0.23308	81.8826
Scen1	PabiesKN1b-919	9556	74538	1	0.01321	0.9089	NaN	NaN	NaN	NaN	NaN	NaN	57	0.0002357	2.413e-06	0.2413	79.3053
Scen1	WS-2.0-GQ0074.TB-H08.1-678	10141	13133	2	0.36886	0.69325	-0.16062	0.41811	0.52062	0.22356	0.70503	0.4048	55	0.01346	2.3907e-06	0.23907	75.9715
Scen1	00812-N10-409	10245	29091	2	0.34034	0.71299	-0.18377	0.54707	0.46261	0.1026	0.10987	0.74153	57	0.01201	2.4081e-06	0.24081	79.1919
Scen1	GQ0032-C03.1.474	10407	29655	2	0.23055	0.79484	-0.083312	0.40682	0.52614	-0.035215	0.04292	0.83662	58	0.00802	0.00311	0.24159	82.5426
Scen1	Pabies1391-224	10591	11383	1	1.48976	0.22719	NaN	NaN	NaN	NaN	NaN	NaN	59	0.02504	0.00206	0.23431	80.9541
Scen1	GQ02905-A02.2.1815	10604	81475	2	1.18341	0.31364	0.19577	2.35777	0.13019	0.18054	0.71394	0.40167	58	0.03987	2.3691e-06	0.23691	80.6846
Scen1	GQ02905-A02.2.1381	10604	82582	2	1.80743	0.17335	-0.22814	0.87442	0.35368	-0.0058635	0.00047181	0.98275	58	0.05963	0.00917	0.22276	79.5153
Scen1	GCAT-2.0-GQ0046.B3-L09-EPB-03	10667	4605	2	0.00485	0.99516	-0.0081983	0.0097	0.92189	0.0007559	3.3072e-05	0.99543	58	0.00017016	2.4671e-06	0.24671	82.9939
Scen1	NODE-2123-length-511-cov-47.931507-246	10845	10144	2	0.91785	0.4052	0.33412	1.79683	0.18541	-0.28895	1.04264	0.31152	58	0.0312	2.3905e-06	0.23905	81.1969
Scen1	GQ0168-M01.1.662	10879	43224	2	0.57767	0.56446	0.07908	0.78052	0.38069	0.09033	0.50343	0.48089	58	0.01987	2.4185e-06	0.24185	81.8598
Scen1	08pgb17m	11327	20794	2	0.10622	0.89941	0.05911	0.20572	0.65187	0.05909	0.11665	0.73395	58	0.00371	0.00020839	0.24562	82.7914
Scen1	P09393-f2-4	11511	33513	2	0.50985	0.6034	0.19245	0.59679	0.44311	0.05811	0.03669	0.8488	56	0.0182	2.414e-06	0.2414	78.9214
Scen1	MA_11618g0020-591-[T_C]	11618	8304	2	0.26025	0.77192	-0.037861	0.06266	0.80338	-0.063541	0.11746	0.73328	50	0.0105	2.4598e-06	0.24598	71.3438
Scen1	GQ03704-C09.1.864	11699	24080	1	2.06383	0.1562	NaN	NaN	NaN	NaN	NaN	NaN	59	0.03436	0.00371	0.23038	80.4
Scen1	GQ03206-N09.2.777	11716	37766	1	2.33224	0.13245	NaN	NaN	NaN	NaN	NaN	NaN	56	0.04067	2.3812e-06	0.23812	78.1692
Scen1	FCL3126Contig1-272	11992	33579	1	0.74773	0.39076	NaN	NaN	NaN	NaN	NaN	NaN	59	0.01273	0.00164	0.23773	81.6806
Scen1	GQ01306-E04.1.305	12040	34931	2	0.07187	0.93074	-0.067932	0.14268	0.70706	-0.067877	0.08333	0.7739	57	0.00256	0.00346	0.2445	80.8484
Scen1	PGLM1-0613	12191	6891	1	0.22743	0.63529	NaN	NaN	NaN	NaN	NaN	NaN	57	0.00404	0.01451	0.23033	80.1641
Scen1	FCL28Contig2-1021	12191	9311	1	1.15551	0.28685	NaN	NaN	NaN	NaN	NaN	NaN	59	0.01953	0.00969	0.22796	81.2919
Scen1	ss538950578	12201	51909	2	0.81185	0.4491	0.20591	1.33269	0.25314	0.11414	0.31484	0.57692	58	0.0277	2.3991e-06	0.23991	81.4026
Scen1	FCL6093Contig1-107	12242	519	2	0.6679	0.51682	-0.011229	0.00568	0.94021	0.16332	0.67477	0.41488	57	0.0233	0.02682	0.21525	79.52
Scen1	0-16400-01-10481-contigContig1-176	12325	13212	2	1.97034	0.14879	-0.34616	3.90189	0.05308	-0.3379	2.75764	0.10228	58	0.06466	0.01878	0.21215	79.2971
Scen1	PGLM2-0812	12354	22293	1	0.43917	0.51015	NaN	NaN	NaN	NaN	NaN	NaN	59	0.00751	0.00634	0.23423	81.9942
Scen1	GQ03119-E14.1.576	12483	21829	2	0.08492	0.91871	0.07403	0.16871	0.6828	-0.06193	0.08795	0.76788	58	0.00297	2.4602e-06	0.24602	82.834
Scen1	PGLM2-0296	12637	21182	2	0.60738	0.54826	0.19012	1.1439	0.28934	0.21417	0.92054	0.34139	58	0.02087	0.01309	0.22845	81.8488
Scen1	PGLM2-0984	12853	18888	2	0.90169	0.41159	0.325	1.72396	0.19445	-0.35421	1.59718	0.21145	58	0.03067	0.00605	0.23303	81.2319
Scen1	GQ03105-J06.1.948	13110	4901	2	1.00921	0.37104	0.19481	0.60779	0.4389	0.36347	1.68233	0.19993	57	0.03479	0.01812	0.22254	79.1777
Scen1	MA_13216g0010-166-[G_A]	13216	2844	2	1.51487	0.22855	0.22597	3.02426	0.08743	-0.17773	1.03204	0.31397	58	0.05047	0.01466	0.21962	80.0715
Scen1	GQ04105-B11.1.169	13281	9743	2	0.21352	0.80838	0.06119	0.40408	0.52753	-0.015555	0.01447	0.90468	58	0.00744	0.00388	0.24096	82.583
Scen1	ss538945787	13327	6255	2	1.1184	0.33387	0.3372	1.87359	0.17644	-0.2331	0.70021	0.40621	58	0.03776	0.00187	0.23551	80.81
Scen1	NODE-5308-length-1590-cov-177.522644-342	13412	62453	2	0.45667	0.63569	-0.043954	0.23048	0.63301	0.12376	0.85568	0.35885	58	0.01577	0.02194	0.22116	82.2149
Scen1	NODE-5234-length-759-cov-118.913040-174	13648	22282	2	0.37986	0.68568	0.04015	0.08877	0.76683	0.14029	0.69005	0.40961	58	0.01315	0.00965	0.23374	82.273
Scen1	GQ03614-N17.1.800	14082	1268	1	0.24436	0.62294	NaN	NaN	NaN	NaN	NaN	NaN	59	0.0042	2.4148e-06	0.24148	82.1807
Scen1	FCL749Contig1-942	14292	6008	2	2.18042	0.12362	0.16891	1.5245	0.22271	-0.32261	4.23433	0.04485	51	0.08018	2.2063e-06	0.22063	66.3314
Scen1	GQ03222-G20.1.418	14383	14238	1	6.667	0.01257	NaN	NaN	NaN	NaN	NaN	NaN	55	0.10971	2.1825e-06	0.21825	71.0514
Scen1	GQ03912-E20.1.589	14427	30538	2	0.42586	0.65543	0.17814	0.47879	0.49199	0.2458	0.82127	0.36891	54	0.01581	0.00021476	0.25061	78.1196
Scen1	ZIP-1197	14457	6581	2	0.67542	0.51297	-0.17808	1.00615	0.32007	0.2505	1.28771	0.26122	58	0.02315	2.4104e-06	0.24104	81.6685
Scen1	ZIP-830	14457	6948	2	1.87498	0.16269	0.13898	2.27008	0.13742	0.24157	2.79772	0.09988	58	0.06173	0.02183	0.20997	79.471
Scen1	02739-B22-2892	14534	22670	1	0.00262	0.95932	NaN	NaN	NaN	NaN	NaN	NaN	58	4.6039e-05	2.4443e-06	0.24443	82.4655
Scen1	02739-B22-2821	14534	22741	1	0.07527	0.78479	NaN	NaN	NaN	NaN	NaN	NaN	59	0.0013	0.00184	0.24029	82.3494
Scen1	02739-B22-2720	14534	22842	1	0.01241	0.91174	NaN	NaN	NaN	NaN	NaN	NaN	53	0.00023842	2.4948e-06	0.24948	75.3743
Scen1	02739-B22-2345	14534	23216	1	0.35149	0.55561	NaN	NaN	NaN	NaN	NaN	NaN	58	0.00613	2.3799e-06	0.23799	80.9443
Scen1	02739-B22-621	14534	24759	1	0.00027948	0.98672	NaN	NaN	NaN	NaN	NaN	NaN	55	5.1746e-06	2.4037e-06	0.24037	76.264
Scen1	02739-B22-430	14534	24948	1	0.21881	0.6417	NaN	NaN	NaN	NaN	NaN	NaN	59	0.00376	0.00073163	0.24083	82.2054
Scen1	02739-B22-309	14534	25069	2	0.97793	0.38231	0.10133	0.94628	0.33478	0.18424	1.75463	0.19058	58	0.03317	2.3856e-06	0.23856	81.0806
Scen1	GQ03404-I14.1.173	14707	3020	2	4.33597	0.01766	-0.12105	0.75265	0.38928	0.44193	6.92585	0.01091	58	0.13204	2.1417e-06	0.21417	74.9313
Scen1	ss538946918	14714	3338	2	0.26142	0.77087	0.06412	0.42838	0.51542	0.08589	0.30375	0.58369	58	0.00909	0.00559	0.23881	82.4841
Scen1	paP12255-1	14774	21146	2	0.75334	0.47542	0.02507	0.08737	0.76863	0.15487	1.4693	0.23046	58	0.02575	2.4039e-06	0.24039	81.5165
Scen1	NODE-6319-length-737-cov-35.735413-309	14798	35625	2	2.72505	0.07409	0.23251	5.20262	0.02631	-0.15659	1.49371	0.22667	58	0.08727	0.02371	0.20191	77.9477
Scen1	WS0266-F16.1.380	14935	17097	1	0.18207	0.67118	NaN	NaN	NaN	NaN	NaN	NaN	59	0.00313	2.4174e-06	0.24174	82.2427
Scen1	SB18-182	14940	20374	2	0.87579	0.42247	-0.1332	1.61651	0.20913	-0.11896	0.70014	0.40649	54	0.03179	2.3562e-06	0.23562	74.8037
Scen1	SB18-252	14940	20444	2	1.05727	0.35412	-0.31431	1.61832	0.20849	-0.39564	2.11401	0.15144	58	0.03577	0.00078308	0.23712	80.9271
Scen1	SB18-506	14940	20698	1	0.25981	0.61226	NaN	NaN	NaN	NaN	NaN	NaN	57	0.00462	0.00927	0.23083	79.075
Scen1	SB18-686	14940	20878	2	0.86313	0.42738	-0.32714	1.72045	0.19499	-0.32057	1.30163	0.25877	57	0.0299	0.0048	0.23655	79.3409
Scen1	FCL3328Contig1-987	15423	26352	2	1.82156	0.17106	-0.16962	0.95512	0.33255	0.49672	3.58824	0.06327	58	0.06007	2.3193e-06	0.23193	79.4722
Scen1	GQ03231-D24.3.2909	15423	26409	2	0.96499	0.3877	0.04427	0.16253	0.68849	0.15152	0.95708	0.33245	53	0.03578	2.2646e-06	0.22646	70.3402
Scen1	FCL1097Contig1-273	15537	14415	2	0.39478	0.67566	-0.085489	0.7609	0.38671	-0.072006	0.25508	0.61546	58	0.01366	0.0079	0.23537	82.24
Scen1	GQ03605-F01.2.643	15776	86530	2	0.63696	0.53262	0.10684	1.03822	0.31254	-0.020215	0.02271	0.88073	58	0.02186	2.4136e-06	0.24136	81.7437
Scen1	CL65Contig1-593	15776	86548	2	0.33485	0.71685	0.08449	0.65875	0.42038	0.02224	0.02684	0.87045	58	0.01161	2.4388e-06	0.24388	82.3378
Scen1	PGLM1-0146	15820	9169	2	0.10257	0.90269	-0.067338	0.13996	0.70978	-0.099525	0.20086	0.65582	55	0.00378	0.0015	0.2456	77.7635
Scen1	GQ0047-L02.1.408	15892	41590	2	2.39203	0.1009	0.01946	0.03755	0.84706	0.28369	3.60052	0.06302	56	0.07999	2.2615e-06	0.22615	75.332
Scen1	GQ03504-K09.1.106	16054	6699	2	1.09535	0.34136	-0.036826	0.1463	0.70352	-0.18539	2.09377	0.15338	58	0.03701	0.01284	0.22472	80.8987
Scen1	c84892_g1_i1_1164	16118	34840	2	1.55972	0.21903	-0.3038	1.53756	0.22006	-0.46363	2.91508	0.0932	58	0.05188	2.3395e-06	0.23395	79.9665
Scen1	PGLM2-0242	16165	14695	1	0.31486	0.57687	NaN	NaN	NaN	NaN	NaN	NaN	59	0.0054	0.00653	0.23455	82.1081
Scen1	CL990Contig1-164	16264	38353	1	3.66624	0.06055	NaN	NaN	NaN	NaN	NaN	NaN	58	0.0604	0.00706	0.21778	77.7435
Scen1	GQ03105-H03.1.604	16324	9071	2	0.36015	0.69933	-0.02249	0.02256	0.88119	-0.099511	0.28813	0.59375	52	0.01386	2.3936e-06	0.23936	72.8225
Scen1	ss538945588	16372	27862	2	0.55799	0.57551	-0.19789	0.62799	0.43144	0.07476	0.06579	0.79851	57	0.01954	2.4394e-06	0.24394	79.9159
Scen1	GQ03112-B18.1.842	16514	45856	2	1.81379	0.17232	0.04777	0.3267	0.56985	-0.22554	3.26874	0.07589	58	0.05983	0.00238	0.22955	79.483
Scen1	GQ0195-G17.2.1862	16595	4692	2	0.05402	0.94746	0.01613	0.01836	0.89269	-0.052747	0.10575	0.74623	58	0.00189	0.00356	0.24265	82.8918
Scen1	2pa08pg15085e	16595	5698	1	0.27296	0.60334	NaN	NaN	NaN	NaN	NaN	NaN	59	0.00468	0.00376	0.23752	82.1504
Scen1	FCL744Contig1-243	16642	38028	2	0.89793	0.4131	-0.19793	1.79544	0.18558	0.16228	0.83947	0.36341	58	0.03054	0.00534	0.23378	81.2414
Scen1	GQ02803-C08.1.1246	16728	9371	2	0.85231	0.43179	0.00971	0.01139	0.91536	0.16391	1.68568	0.1994	58	0.02904	2.3958e-06	0.23958	81.324
Scen1	NODE-7548-length-1058-cov-47.618149-564	16835	28371	1	0.18182	0.6714	NaN	NaN	NaN	NaN	NaN	NaN	59	0.00312	2.4174e-06	0.24174	82.243
Scen1	GQ04104-K10.1.275	16891	37293	2	0.81818	0.44644	-0.042331	0.2197	0.64108	-0.14318	1.14982	0.28819	57	0.02838	2.3677e-06	0.23677	78.2446
Scen1	MA_16896g0010-44968-[C_T]	16896	49170	2	3.43273	0.03912	-0.26552	6.50045	0.0135	-0.26783	2.99936	0.08871	58	0.10749	2.2022e-06	0.22022	76.5212
Scen1	NODE-3274-length-1213-cov-72.057709-916	17138	22526	1	0.04982	0.8242	NaN	NaN	NaN	NaN	NaN	NaN	57	0.0008886	2.3582e-06	0.23582	78.0192
Scen1	GQ03510-K20.3.1620	17423	25624	2	0.21005	0.81117	-0.065036	0.24025	0.62591	-0.10318	0.39941	0.52992	58	0.00732	0.00227	0.24262	82.5864
Scen1	GQ00410.B3-M23.4-2998	17539	1887	2	1.73972	0.18563	-0.16167	0.43232	0.51375	0.43507	2.34054	0.13211	53	0.06265	2.3633e-06	0.23633	72.5587
Scen1	GQ03109-A05.1.744	17820	19874	2	1.04079	0.35979	0.34047	1.88883	0.17471	-0.26566	0.96252	0.3307	58	0.03523	2.3806e-06	0.23806	80.9591
Scen1	ss538943505	17826	24102	1	0.03383	0.85471	NaN	NaN	NaN	NaN	NaN	NaN	59	0.00058291	2.4235e-06	0.24235	82.3907
Scen1	GCAT-2.0-GQ00410.B3-N03-EPB-04	17826	24908	2	0.27268	0.76232	-0.060749	0.21215	0.64684	-0.11972	0.54534	0.46326	58	0.00948	2.4441e-06	0.24441	82.4608
Scen1	GQ02817-D19.2.1055	17859	16655	1	1.01089	0.31887	NaN	NaN	NaN	NaN	NaN	NaN	59	0.01713	0.01053	0.22772	81.4483
Scen1	GQ03916-O21.1.334	18014	15466	2	2.11685	0.13107	-0.34993	4.13417	0.04735	-0.39166	1.76721	0.18976	51	0.07752	0.00697	0.21858	67.4626
Scen1	GQ04109-I11.2.259	18029	53753	2	2.09685	0.13222	0.29549	4.09497	0.04771	0.19746	0.90824	0.34461	58	0.06853	0.06748	0.16854	80.22
Scen1	MA_18061g0010-642-[T_C]	18061	6269	2	0.21335	0.80851	0.03925	0.17368	0.67842	-0.087488	0.38311	0.53841	58	0.00743	2.4492e-06	0.24492	82.5785
Scen1	GQ0259-G20.1.646	18076	13076	2	0.04807	0.95311	0.0067	0.0021	0.96361	-0.048037	0.04942	0.82489	56	0.00174	0.00337	0.23653	78.5973
Scen1	WS00733-B21.1.175	18132	4812	1	0.02902	0.86536	NaN	NaN	NaN	NaN	NaN	NaN	56	0.00052729	2.4812e-06	0.24812	80.432
Scen1	MA_18142g0010-1959-[C_G]	18142	28884	2	1.17291	0.31682	0.20572	0.69502	0.40794	0.00674	0.00058252	0.98083	58	0.03953	2.37e-06	0.237	80.7048
Scen1	PGLM2-0342	18309	7587	2	0.12451	0.88317	0.05933	0.18989	0.66465	0.07505	0.21261	0.64649	58	0.00435	0.00021168	0.24546	82.7548
Scen1	FCL673Contig2-240	18349	18696	2	1.10849	0.33707	-0.1683	0.91344	0.34324	0.33643	2.19995	0.14352	58	0.03744	2.3751e-06	0.23751	80.8287
Scen1	PGLM2-0288	18462	33802	2	0.53869	0.58645	-0.16776	0.45286	0.5037	0.26495	0.94823	0.33429	58	0.01855	2.4217e-06	0.24217	81.9363
Scen1	0279-G15-335	18470	25896	1	0.11644	0.73421	NaN	NaN	NaN	NaN	NaN	NaN	57	0.00207	2.4102e-06	0.24102	79.2396
Scen1	GQ03615-E18.1.1382	18615	49279	2	0.343	0.71109	0.09721	0.68129	0.41258	0.06578	0.15378	0.69641	58	0.01189	0.0109	0.23282	82.3492
Scen1	FCL3850Contig1-156	18653	6168	2	0.39686	0.67427	0.19955	0.63992	0.42706	0.11292	0.13183	0.71789	58	0.01373	0.00808	0.23517	82.2366
Scen1	P02773-3	18664	16884	2	0.12344	0.88412	-0.052833	0.24263	0.62431	0.01962	0.01833	0.89281	55	0.00455	2.4694e-06	0.24694	77.7216
Scen1	GQ03801-K21.1.80	18755	55124	1	0.1173	0.73329	NaN	NaN	NaN	NaN	NaN	NaN	56	0.00213	0.00416	0.2387	79.2752
Scen1	CL109Contig1-1535	18779	14794	2	1.12521	0.33169	0.04262	0.08582	0.77063	-0.17685	0.84192	0.36271	58	0.03798	2.3738e-06	0.23738	80.7965
Scen1	CL109Contig1-771	18779	33266	2	1.12521	0.33169	-0.042615	0.08582	0.77063	-0.17685	0.84192	0.36271	58	0.03798	2.3738e-06	0.23738	80.7965
Scen1	CL109Contig1-687	18779	33350	2	1.12521	0.33169	0.04262	0.08582	0.77063	-0.17685	0.84192	0.36271	58	0.03798	2.3738e-06	0.23738	80.7965
Scen1	08pg09665f	18937	6769	1	3.55928	0.06431	NaN	NaN	NaN	NaN	NaN	NaN	58	0.05877	0.01697	0.21322	79.0954
Scen1	MA_19015g0010-5286-[T_C]	19015	12331	2	0.195	0.82338	0.08342	0.38923	0.53519	-0.054976	0.11448	0.73635	58	0.0068	0.00219	0.24283	82.615
Scen1	WS02625-P12.1.405	19127	32186	1	0.39141	0.5341	NaN	NaN	NaN	NaN	NaN	NaN	57	0.00694	2.3435e-06	0.23435	77.6687
Scen1	PGLM1-0577	19215	9283	1	0.00703	0.93346	NaN	NaN	NaN	NaN	NaN	NaN	59	0.0001212	0.00134	0.24109	82.4175
Scen1	FCL5052Contig1-2399	19223	57829	2	1.34474	0.26875	-0.075369	0.70229	0.40551	0.20433	2.43919	0.12387	58	0.04506	2.3563e-06	0.23563	80.3756
Scen1	ss538953626	19365	9162	1	0.46815	0.49656	NaN	NaN	NaN	NaN	NaN	NaN	59	0.00801	0.00122	0.2393	81.9576
Scen1	PabiesHB3-5700	19520	29225	1	2.79931	0.09969	NaN	NaN	NaN	NaN	NaN	NaN	59	0.04604	2.3133e-06	0.23133	79.6907
Scen1	PabiesHB3-2495	19520	32643	1	2.79931	0.09969	NaN	NaN	NaN	NaN	NaN	NaN	59	0.04604	2.3133e-06	0.23133	79.6907
Scen1	PabiesHB3-2316	19520	32822	2	0.67262	0.51437	-0.068611	0.19931	0.65697	-0.087616	0.25995	0.61212	58	0.02306	2.4106e-06	0.24106	81.674
Scen1	PabiesHB3-385	19520	34828	1	0.19508	0.66037	NaN	NaN	NaN	NaN	NaN	NaN	59	0.00335	2.4168e-06	0.24168	82.2298
Scen1	P06008-2	19573	35799	2	2.86598	0.06516	-0.12412	2.18373	0.14498	-0.26098	4.31016	0.04241	58	0.09137	2.242e-06	0.2242	77.5419
Scen1	06008c	19573	36931	2	1.08151	0.34594	-0.11655	1.00382	0.32062	-0.24742	2.09716	0.15305	58	0.03656	2.3773e-06	0.23773	80.8806
Scen1	PabiesGI-F2-9-1549	19575	6850	1	0.57081	0.453	NaN	NaN	NaN	NaN	NaN	NaN	59	0.00975	0.00826	0.23177	81.8702
Scen1	GI6-1089	19575	46274	2	1.2544	0.293	0.20339	0.68501	0.41132	-0.024308	0.00715	0.93289	58	0.04216	2.3635e-06	0.23635	80.5485
Scen1	GI6-1207	19575	46392	1	1.82938	0.18145	NaN	NaN	NaN	NaN	NaN	NaN	59	0.03058	2.3508e-06	0.23508	80.6234
Scen1	PabiesSb62-472	19619	53006	1	0.03879	0.84455	NaN	NaN	NaN	NaN	NaN	NaN	59	0.00066837	2.4233e-06	0.24233	82.3858
Scen1	GQ03312-B11.1.935	19675	25817	2	1.07196	0.34938	0.14849	0.36022	0.55085	0.31374	1.37321	0.24631	56	0.03751	2.3664e-06	0.23664	77.8273
Scen1	GQ03105-N19.4.43	19741	16934	2	1.4301	0.24774	0.14766	0.36103	0.55031	0.35002	1.70258	0.19719	58	0.04778	2.3496e-06	0.23496	80.2129
Scen1	FCL1050Contig2-278	19745	21242	2	0.85415	0.43132	-0.31366	1.60216	0.21103	-0.33895	1.59737	0.2117	55	0.03047	2.3368e-06	0.23368	74.7408
Scen1	GQ03102-M11.1.991	19866	20498	2	0.03572	0.96494	-0.01699	0.03941	0.84334	0.02617	0.03984	0.8425	58	0.00125	2.4644e-06	0.24644	82.9322
Scen1	GQ03701-J10.1.826	20115	98394	2	1.43402	0.24682	-0.11732	2.03987	0.15868	-0.090687	0.49133	0.48619	58	0.0479	2.3493e-06	0.23493	80.2054
Scen1	GQ03108-F15.1.955	20216	74613	2	0.40736	0.66732	0.03313	0.09102	0.76398	-0.10037	0.34525	0.55914	58	0.01409	2.4327e-06	0.24327	82.1947
Scen1	GQ03308-N11.1.402	20325	79310	1	1.74168	0.1922	NaN	NaN	NaN	NaN	NaN	NaN	58	0.02965	0.0256	0.21189	80.8925
Scen1	GQ03902-G16.1.1393	20359	47263	2	1.10355	0.33867	-0.017216	0.0389	0.84435	-0.18911	2.20687	0.14291	58	0.03728	0.01299	0.22451	80.8693
Scen1	MA_20378g0010-7419-[C_T]	20378	51314	2	1.68857	0.1939	0.11925	1.90099	0.17335	0.18611	2.10471	0.15233	58	0.05593	2.3295e-06	0.23295	79.7228
Scen1	PGLM2-1371	20484	76508	2	0.87786	0.42122	-0.32223	1.69534	0.19814	-0.34468	1.53128	0.22099	58	0.02988	0.00054383	0.23882	81.2737
Scen1	GQ0049-H12.1.537	20506	84532	2	3.28373	0.04469	0.1958	1.95176	0.16781	0.16442	0.6804	0.41289	58	0.10331	2.2126e-06	0.22126	76.7878
Scen1	ss538946599	20527	18851	2	2.14375	0.12787	0.20894	2.83724	0.09834	0.32454	3.80409	0.05674	51	0.07898	0.01311	0.20829	66.572
Scen1	GQ0131-M22.2.596	20533	30591	2	2.84658	0.06632	-0.37599	2.47368	0.1213	-0.12598	0.22834	0.63459	58	0.09081	0.05342	0.1747	78.4376
Scen1	FCL2561Contig1-384	20544	22296	1	8.2143e-05	0.9928	NaN	NaN	NaN	NaN	NaN	NaN	57	1.4668e-06	2.4152e-06	0.24152	79.3573
Scen1	GQ0046-F04.1.449	20544	22784	2	0.20346	0.81649	0.06787	0.14194	0.70776	-0.13176	0.38429	0.53779	58	0.00709	0.0111	0.2338	82.6223
Scen1	PGLM1-0684	20925	29138	2	0.43853	0.64718	-0.23097	0.72165	0.39922	0.28529	0.8658	0.35611	57	0.01541	0.00080418	0.24405	80.1278
Scen1	MA_21142g0010-1244-[G_T]	21142	41512	2	0.37505	0.68894	0.07636	0.41731	0.52087	0.13268	0.70301	0.40528	58	0.01299	2.4354e-06	0.24354	82.2584
Scen1	GQ03810-C23.1.145	21478	9024	2	3.32516	0.04306	0.14098	0.34746	0.55788	0.54641	3.74886	0.05781	58	0.10448	0.00864	0.21223	76.7141
Scen1	GQ02906-F17.1.162	21627	15722	2	0.14584	0.86462	0.0271	0.03307	0.85635	-0.044325	0.05889	0.80913	58	0.00509	0.00306	0.24236	82.7126
Scen1	GQ02906-F17.1.290	21627	15850	2	0.10897	0.89694	-0.056628	0.18514	0.66862	0.06799	0.16773	0.68368	58	0.00381	2.4581e-06	0.24581	82.7861
Scen1	GQ03216-D08.1.132	22310	946	2	0.71149	0.49529	0.17237	0.91615	0.3426	0.24121	1.42036	0.23837	57	0.02478	2.4261e-06	0.24261	79.6084
Scen1	PGLM2-1375	23116	23720	2	1.21802	0.3034	-0.19905	2.36584	0.12955	0.18841	1.34282	0.25137	58	0.04098	0.01147	0.22508	80.6461
Scen1	ss538946920	23811	9964	2	1.82337	0.17077	-0.14018	1.44055	0.23501	-0.085894	0.32606	0.57024	58	0.06013	2.3191e-06	0.23191	79.4688
Scen1	GQ03324-J10.1.809	23931	20191	2	0.24376	0.78449	0.03209	0.11847	0.73196	0.0679	0.27135	0.60445	58	0.00848	0.0037	0.24088	82.5138
Scen1	FCL1092Contig2-859	24024	7323	2	0.11174	0.89447	-0.038399	0.10021	0.75274	0.01937	0.01575	0.90057	58	0.00391	0.00697	0.2387	82.7873
Scen1	FCL1092Contig2-979	24024	7561	2	0.48193	0.62008	-0.053578	0.31999	0.57383	0.11238	0.76119	0.38662	58	0.01663	2.4265e-06	0.24265	82.0478
Scen1	FCL3534Contig1-119	24093	1180	1	0.30948	0.58014	NaN	NaN	NaN	NaN	NaN	NaN	59	0.00531	0.00315	0.23798	82.117
Scen1	FCL1371Contig1-113	24219	11729	2	0.91484	0.40638	0.33133	1.79097	0.18612	-0.27073	0.67382	0.41514	58	0.0311	2.3907e-06	0.23907	81.2027
Scen1	PPgMYB11-3	24271	20688	2	0.51885	0.59799	0.195	0.61081	0.43772	0.08912	0.09935	0.75376	58	0.01788	2.4234e-06	0.24234	81.9753
Scen1	GQ0255-K05.2.1102	24271	21510	2	0.29415	0.74629	-0.074909	0.32988	0.56799	-0.0075239	0.00201	0.96441	58	0.01022	2.4423e-06	0.24423	82.4183
Scen1	ss538944909	24872	8158	2	0.77274	0.46661	0.03689	0.07685	0.78263	-0.17967	1.31906	0.25564	57	0.02685	2.3715e-06	0.23715	78.3333
Scen1	FCL2778Contig1-638	25230	6147	2	1.04777	0.35738	0.04336	0.28534	0.5953	0.1638	1.49366	0.22668	58	0.03546	2.38e-06	0.238	80.9457
Scen1	GQ03227-C19.1.144	25230	6255	2	1.80997	0.1731	0.3325	3.56958	0.06403	-0.34414	2.09147	0.1537	57	0.06072	2.337e-06	0.2337	77.5136
Scen1	IS0012-L09-310	25308	7265	2	0.35067	0.70575	0.1913	0.58656	0.44697	0.25255	0.64948	0.42371	57	0.01232	0.01057	0.23371	80.0362
Scen1	IS0012-L09-136	25308	7439	2	0.38145	0.6846	-0.031869	0.11104	0.74019	-0.10962	0.72537	0.39795	58	0.01321	2.4349e-06	0.24349	82.2458
Scen1	00926-N01-141	25862	8065	1	0.71815	0.4003	NaN	NaN	NaN	NaN	NaN	NaN	58	0.01244	2.3644e-06	0.23644	80.5702
Scen1	GQ03309-N03.1.597	25919	5121	1	0.06806	0.79517	NaN	NaN	NaN	NaN	NaN	NaN	55	0.00126	0.02909	0.19731	73.0953
Scen1	GQ04013-O23.1.997	26324	28539	1	4.81124	0.0323	NaN	NaN	NaN	NaN	NaN	NaN	59	0.07659	2.2392e-06	0.22392	77.8024
Scen1	GQ03004-M07.1.1779	27343	3820	2	1.93227	0.15419	0.33164	3.63719	0.06155	-0.42738	2.07442	0.15526	58	0.06349	2.3108e-06	0.23108	79.2644
Scen1	MA_27638g0010-346-[A_G]	27638	8084	2	0.68895	0.50623	-0.1335	1.35795	0.24875	0.05914	0.16939	0.68219	58	0.0236	0.00787	0.23294	81.6543
Scen1	GQ03716-A23.1.1260	28286	11181	1	0.79624	0.37604	NaN	NaN	NaN	NaN	NaN	NaN	57	0.014	2.378e-06	0.2378	78.4864
Scen1	GQ03204-K01.1.179	28412	3455	2	1.62196	0.20649	0.17326	3.1551	0.08103	0.11918	0.78616	0.37899	58	0.05385	0.01302	0.22039	79.871
Scen1	PGLM2-1292	28575	19767	2	0.9153	0.4062	0.12931	1.7722	0.18841	-0.087371	0.4343	0.51254	58	0.03112	0.00354	0.23546	81.2031
Scen1	208PG15708n	28575	21565	2	0.62307	0.53991	-0.026455	0.0877	0.7682	0.15202	1.24608	0.26899	58	0.02139	0.0082	0.23316	81.7855
Scen1	NODE-21114-length-1089-cov-37.738293-162	28768	27751	1	1.71667	0.19577	NaN	NaN	NaN	NaN	NaN	NaN	54	0.03137	0.00907	0.21419	72.0116
Scen1	PGLM2-0339	28815	7081	2	0.39238	0.67747	-0.081279	0.78443	0.37995	0.01973	0.02098	0.88539	52	0.01515	2.4009e-06	0.24009	72.9787
Scen1	MA_28980g0010-2680-[T_G]	28980	31963	2	1.23511	0.29847	0.20593	2.46139	0.12221	0.16494	1.0857	0.30182	58	0.04153	2.365e-06	0.2365	80.5854
Scen1	NODE-5956-length-623-cov-46.634029-389	29028	16073	2	1.10293	0.33939	-0.16078	1.8976	0.17414	-0.039763	0.06045	0.80674	54	0.03996	0.00298	0.23215	74.7068
Scen1	GQ03326-F10.2.750	29076	22072	1	1.17771	0.28239	NaN	NaN	NaN	NaN	NaN	NaN	58	0.02024	2.3461e-06	0.23461	80.129
Scen1	GQ03811-G23.1.856	29241	21407	2	0.99549	0.37588	-0.10812	1.50305	0.22524	-0.13408	0.99741	0.32216	58	0.03375	2.3842e-06	0.23842	81.0466
Scen1	2-3947-01-8466-contigContig1-166	29855	1755	1	2.86996	0.09561	NaN	NaN	NaN	NaN	NaN	NaN	59	0.04715	2.3106e-06	0.23106	79.6233
Scen1	GQ03712-H11.1.463	30136	11255	2	2.63849	0.0805	0.2391	5.21883	0.02623	-0.090461	0.44511	0.50745	56	0.08755	2.2888e-06	0.22888	75.9933
Scen1	CL22Contig1-934	30402	4684	2	0.57769	0.56444	-0.037416	0.06393	0.8013	-0.10997	0.34802	0.55757	58	0.01987	2.4185e-06	0.24185	81.8598
Scen1	GQ03224-B13.1.1410	30487	17567	1	1.10367	0.29823	NaN	NaN	NaN	NaN	NaN	NaN	54	0.02039	0.02519	0.20673	74.0402
Scen1	WS03210-O02.1.528	31111	30145	2	0.63328	0.53489	-0.046654	0.28494	0.59576	0.12531	0.84446	0.36237	53	0.02378	2.4135e-06	0.24135	73.6525
Scen1	WS-2.0-GQ0043.BR-G01.2-692	31569	39274	1	0.14074	0.70899	NaN	NaN	NaN	NaN	NaN	NaN	56	0.00255	0.02479	0.2211	80.0083
Scen1	GQ02813-I09.1.399	31797	33158	2	0.44077	0.64571	-0.10485	0.76821	0.38445	0.03245	0.04344	0.83564	58	0.01523	0.0024	0.24054	82.1279
Scen1	00927-D14-297	32640	2472	2	0.36212	0.69781	-0.17568	0.49864	0.48303	0.23856	0.72306	0.39876	57	0.01276	2.4053e-06	0.24053	79.1263
Scen1	PGLM2-0642	32740	2101	2	0.1238	0.88379	-0.0060672	0.00167	0.96757	0.07565	0.15681	0.69358	58	0.00432	0.0036	0.242	82.7514
Scen1	PGLM2-1514	33494	18486	2	0.29529	0.74545	0.17837	0.50549	0.48	0.21019	0.57943	0.44967	58	0.01025	2.4422e-06	0.24422	82.4161
Scen1	FCL5932Contig1-160	33929	8975	2	1.50474	0.23092	-0.062235	0.48748	0.48794	0.17843	1.86887	0.17707	57	0.05077	0.01562	0.21902	77.8095
Scen1	GQ03008-L22.1.492	33964	3983	2	2.21988	0.11793	0.14492	1.00665	0.31995	0.35445	4.13963	0.04655	58	0.07226	2.2892e-06	0.22892	78.7283
Scen1	GQ03008-L22.1.863	33964	4354	2	0.85375	0.43119	-0.020995	0.0459	0.83113	0.15536	1.44952	0.23358	58	0.02908	2.3957e-06	0.23957	81.3212
Scen1	NODE-30300-length-1420-cov-29.826056-433	34216	27529	2	0.8675	0.42547	-0.0092466	0.01034	0.91936	0.16933	1.71616	0.19544	58	0.02954	2.3946e-06	0.23946	81.2945
Scen1	GQ03125-K10.1.1625	34414	9808	2	0.68704	0.50733	0.19508	1.20598	0.27691	0.09811	0.14688	0.70302	56	0.02437	2.3985e-06	0.23985	78.5679
Scen1	GQ03120-J12.4.340	34452	25679	2	0.12883	0.87938	0.04406	0.2379	0.6276	0.00308	0.00044813	0.98318	58	0.0045	0.0049	0.24065	82.7468
Scen1	GQ03107-O12.1.127	34669	17273	2	0.31672	0.72981	0.19037	0.57528	0.45129	0.1445	0.26553	0.60834	58	0.01099	2.4404e-06	0.24404	82.3737
Scen1	GQ0035.TB-D01.7-1187	34759	9678	1	1.73987	0.19272	NaN	NaN	NaN	NaN	NaN	NaN	55	0.03121	2.4235e-06	0.24235	76.7076
Scen1	02751-B16-2nd-390	35014	5399	2	2.40408	0.09946	-0.35892	2.20143	0.14339	-0.11429	0.17736	0.67524	58	0.07779	2.2755e-06	0.22755	78.3875
Scen1	02751-B16-2nd-276	35014	5513	2	1.48774	0.23452	-0.21706	2.20617	0.14297	0.05123	0.07129	0.79044	58	0.04961	2.3451e-06	0.23451	80.1032
Scen1	02751-B16-545	35014	6225	2	0.70717	0.49731	0.20553	1.29449	0.25998	0.13321	0.42403	0.51755	58	0.02421	2.4077e-06	0.24077	81.6065
Scen1	02751-B16-426	35014	6344	2	1.3477	0.26799	0.21997	1.53217	0.22086	0.03711	0.03018	0.8627	58	0.04515	2.3561e-06	0.23561	80.37
Scen1	ss538952761	35014	6908	2	0.09231	0.91196	0.0729	0.16502	0.6861	-0.096757	0.1284	0.72142	58	0.00323	0.00292	0.24297	82.8213
Scen1	FCL2772Contig1-188	35043	14424	2	1.9528	0.15125	0.06282	0.61304	0.43689	-0.21978	2.92912	0.09243	58	0.06412	2.3093e-06	0.23093	79.226
Scen1	GQ03303-G10.1.645	35479	16415	2	0.35906	0.6999	0.09478	0.27696	0.60074	0.00128	3.9657e-05	0.995	58	0.01244	2.4368e-06	0.24368	82.29
Scen1	1358-125	35705	24078	2	2.40972	0.09894	-0.064759	0.5244	0.47193	0.26519	4.64654	0.03535	58	0.07796	0.01657	0.211	78.4711
Scen1	GQ03612-B18.1.910	35762	33082	1	3.73555	0.05833	NaN	NaN	NaN	NaN	NaN	NaN	57	0.06253	2.2639e-06	0.22639	75.7343
Scen1	c80291_g1_i1_609_HT	35900	15754	2	2.7546	0.07212	0.18657	4.89899	0.03089	-0.12385	0.99866	0.32186	58	0.08813	0.00885	0.21605	77.7431
Scen1	MA_36115g0010-1074-[C_A]	36115	9698	2	0.21066	0.81069	0.00552	0.0014	0.97024	0.08771	0.21241	0.64667	57	0.00746	2.4179e-06	0.24179	79.4187
Scen1	MA_36305g0010-698-[C_G]	36305	16142	2	5.4455	0.00685	-0.00021236	3.7318e-06	0.99847	0.40339	7.70922	0.00742	58	0.16041	2.0717e-06	0.20717	73.037
Scen1	MA_36305g0010-900-[A_G]	36305	16344	2	3.89944	0.02587	-0.11241	1.32067	0.25527	0.25488	3.21017	0.07849	58	0.12035	2.1705e-06	0.21705	75.6941
Scen1	NODE-16319-length-228-cov-93.381577-119	36839	11030	2	1.45838	0.24116	0.12574	1.57757	0.21423	-0.087565	0.42937	0.51494	58	0.04868	2.3474e-06	0.23474	80.159
Scen1	GQ02901-K10.1.193	37270	4292	2	1.14408	0.32585	0.20768	1.37729	0.24553	0.04668	0.0481	0.8272	57	0.03924	2.3409e-06	0.23409	77.6066
Scen1	FCL1488Contig1-1814	37369	76086	2	0.14639	0.86414	0.01055	0.01029	0.91956	0.06586	0.24748	0.62077	58	0.00511	0.00322	0.2422	82.709
Scen1	PGLM0-0093	37766	852	2	0.92809	0.40141	0.12736	1.30843	0.25763	0.01281	0.00744	0.93158	56	0.03264	0.02688	0.21081	78.1223
Scen1	BB-PF00847-11m	37766	1318	2	1.5258	0.2276	0.16182	2.96195	0.09155	-0.10983	0.60497	0.44043	50	0.05856	2.2157e-06	0.22157	66.2238
Scen1	PBB-PF00847-11-1	37766	1544	2	0.64307	0.52958	0.14729	0.98738	0.32474	-0.21308	1.11233	0.29619	56	0.02285	0.00313	0.24187	79.75
Scen1	MA_37965g0020-94-[C_A]	37965	13398	2	1.86841	0.16404	-0.1848	3.7354	0.05843	0.07886	0.34148	0.56136	56	0.06362	2.3489e-06	0.23489	77.417
Scen1	GQ0067-B12.1.1231	38141	5077	2	0.22111	0.80232	-0.065251	0.13337	0.71634	-0.13362	0.40544	0.52689	57	0.00783	2.4181e-06	0.24181	79.4237
Scen1	GQ0067-B12.1.582	38141	9510	2	0.84887	0.43343	-0.18086	1.51248	0.224	-0.094323	0.27506	0.60207	56	0.02993	0.01025	0.22778	78.1878
Scen1	NODE-33159-length-511-cov-70.088066-272	38229	14780	2	0.32533	0.72362	0.08024	0.42835	0.51543	0.11512	0.56992	0.4534	58	0.01129	2.4396e-06	0.24396	82.3566
Scen1	GQ0197-K07.1.447	38472	6199	1	0.0446	0.83348	NaN	NaN	NaN	NaN	NaN	NaN	59	0.00076837	0.0006192	0.24167	82.38
Scen1	GQ0197-K07.1.345	38472	6301	1	0.0446	0.83348	NaN	NaN	NaN	NaN	NaN	NaN	59	0.00076837	0.0006192	0.24167	82.38
Scen1	WS-2.0-GQ02815.B7-M05.1-721	38922	7082	1	1.76979	0.18861	NaN	NaN	NaN	NaN	NaN	NaN	59	0.02961	0.01333	0.22194	80.718
Scen1	MA_39107g0020-1276-[A_G]	39107	22547	2	0.17975	0.83598	0.04898	0.35713	0.5526	-0.021328	0.02063	0.88631	55	0.00661	0.00097929	0.24528	77.5772
Scen1	FCL741Contig1-229	39164	11738	2	1.08232	0.34567	-0.10281	1.31375	0.25651	-0.079587	0.37634	0.54201	58	0.03659	0.00253	0.23513	80.8785
Scen1	MA_39207g0010-561-[C_T]	39207	12825	2	1.80663	0.17348	-0.11556	1.74574	0.19169	-0.1449	1.34461	0.25106	58	0.05961	0.02255	0.20981	79.6446
Scen1	GQ02614-F04.1.345	39262	2775	2	0.89432	0.41454	0.0346	0.05354	0.81784	0.14036	0.65902	0.42028	58	0.03042	0.00224	0.23695	81.242
Scen1	MA_39589g0010-777-[T_G]	39589	2943	2	1.88786	0.16074	0.34669	2.0288	0.15979	-0.10251	0.12402	0.72601	58	0.06212	2.3142e-06	0.23142	79.3477
Scen1	08Pg07115c	39636	24594	1	0.62645	0.432	NaN	NaN	NaN	NaN	NaN	NaN	57	0.01106	0.03016	0.21288	79.7476
Scen1	WS-2.0-GQ0175.B7-C13.1-219	39877	29221	1	4.1976	0.0451	NaN	NaN	NaN	NaN	NaN	NaN	58	0.06858	2.2763e-06	0.22763	78.4077
Scen1	FCL6653Contig1-456	39935	17696	2	0.1249	0.88283	0.04691	0.24647	0.62148	0.01024	0.00592	0.93894	58	0.00436	2.4567e-06	0.24567	82.7544
Scen1	PGLM2-0920	39984	6519	2	0.93798	0.39738	0.33039	1.79492	0.18564	-0.26938	0.85623	0.3587	58	0.03186	0.00431	0.23449	81.1632
Scen1	GQ0193-D20.1.908	40458	18926	1	0.93514	0.33762	NaN	NaN	NaN	NaN	NaN	NaN	58	0.01614	0.01251	0.22794	81.5811
Scen1	GQ03808-P21.1.303	40566	11840	2	1.71592	0.18896	0.15424	0.3971	0.53111	0.44042	2.34762	0.13101	58	0.05679	2.3274e-06	0.23274	79.6711
Scen1	GQ04107-E01.1.182	40819	9256	1	0.62807	0.43141	NaN	NaN	NaN	NaN	NaN	NaN	57	0.01109	2.4361e-06	0.24361	79.8388
Scen1	GQ02901-I15.1.133	41523	85313	2	1.79819	0.17487	0.11929	1.61228	0.20933	0.2328	3.07811	0.08473	58	0.05935	2.321e-06	0.2321	79.5161
Scen1	PabiesKN2b-2317	41523	85423	2	1.42333	0.24934	-0.14726	2.39902	0.12695	0.1515	1.30519	0.25804	58	0.04756	2.3501e-06	0.23501	80.2258
Scen1	P04801-5	41523	85760	2	3.54357	0.03544	-0.25018	7.08712	0.01007	-0.1406	1.11411	0.29564	58	0.11058	2.1946e-06	0.21946	76.3237
Scen1	PabiesKN2b-1157	41523	86583	2	2.05155	0.13792	0.22942	2.4812	0.12075	0.0164	0.00788	0.92956	58	0.06715	2.3018e-06	0.23018	79.0415
Scen1	FCL528Contig1-261	41569	37936	2	1.37951	0.26012	0.11983	1.42605	0.23744	-0.086178	0.41654	0.52131	57	0.04694	2.3225e-06	0.23225	77.1643
Scen1	GQ04005-O07.1.1527	41893	16263	2	0.37363	0.68991	-0.022829	0.04618	0.83062	0.11966	0.72072	0.39946	58	0.01294	0.01117	0.23229	82.2836
Scen1	ss538945789	41964	957	2	0.89478	0.41456	-0.025675	0.02743	0.86907	0.15077	0.74453	0.39196	56	0.03151	0.02485	0.2135	78.2665
Scen1	GQ02820-C10.1.98	42044	21109	2	3.31044	0.04364	-0.22587	5.20876	0.02622	-0.25525	3.82149	0.05551	58	0.10406	2.2107e-06	0.22107	76.7399
Scen1	NODE-8401-length-786-cov-66.608139-189	42268	26593	1	1.96069	0.16706	NaN	NaN	NaN	NaN	NaN	NaN	56	0.03442	0.00225	0.22774	76.2735
Scen1	0-13978-01-7860-contigContig1-229	42352	53598	2	0.73181	0.4855	-0.20467	1.30713	0.2577	0.12947	0.40999	0.52454	58	0.02503	2.4057e-06	0.24057	81.5585
Scen1	MA_42677g0010-1039-[C_G]	42677	10351	2	0.87739	0.42141	0.00819	0.00592	0.93894	-0.16314	1.32341	0.25478	58	0.02987	0.0113	0.228	81.3044
Scen1	MA_42677g0010-705-[G_A]	42677	10685	2	2.36466	0.10314	0.18891	2.26509	0.13784	-0.39837	4.59517	0.03634	58	0.07661	2.2784e-06	0.22784	78.4603
Scen1	GQ04004-E20.1.1370	42861	9004	2	0.72647	0.48812	0.09936	1.09364	0.30016	-0.074154	0.33151	0.56708	57	0.02529	0.01682	0.22547	79.5891
Scen1	GQ03602-K16.1.585	43422	12984	2	0.46532	0.63043	-0.031037	0.15852	0.69209	-0.12102	0.64305	0.42612	55	0.01692	0.01504	0.22334	75.8817
Scen1	GQ03909-M21.2.2040	43581	10085	2	1.03043	0.3634	0.3174	1.64182	0.20526	-0.392	2.04924	0.15774	58	0.03489	0.00421	0.23384	80.979
Scen1	GQ03007-C09.1.153	43595	21962	1	1.12813	0.29258	NaN	NaN	NaN	NaN	NaN	NaN	59	0.01908	2.3787e-06	0.23787	81.3072
Scen1	FCL971Contig1-990	43595	22504	1	0.3164	0.57595	NaN	NaN	NaN	NaN	NaN	NaN	59	0.00543	2.4118e-06	0.24118	82.109
Scen1	c90891_g1_i1_2489_HT	43896	9450	2	0.25689	0.77436	0.03976	0.11643	0.73422	-0.058194	0.16581	0.68542	57	0.00909	7.1759e-05	0.24145	79.3572
Scen1	c90891_g1_i1_1910_HT	43896	10029	2	2.15706	0.12518	0.01405	0.01887	0.89123	-0.24981	3.21115	0.07854	57	0.0715	2.2624e-06	0.22624	75.6964
Scen1	c90891_g1_i1_1760_HT	43896	10179	2	0.35972	0.69944	-0.014112	0.01646	0.89838	-0.11347	0.67339	0.41529	58	0.01246	0.01193	0.23166	82.3208
Scen1	c90891_g1_i1_1375_HT	43896	10564	2	0.35972	0.69944	-0.014112	0.01646	0.89838	-0.11347	0.67339	0.41529	58	0.01246	0.01193	0.23166	82.3208
Scen1	GCAT-2.0-GQ0063.TB-E03-EPB-03	44000	26811	2	3.61075	0.03338	-0.26203	6.34889	0.01457	-0.33114	3.83282	0.05516	58	0.11244	0.00485	0.21406	76.2044
Scen1	GQ02829-L24.1.231	44290	7385	1	1.77582	0.18847	NaN	NaN	NaN	NaN	NaN	NaN	53	0.03302	2.3122e-06	0.23122	71.4231
Scen1	GQ0069-A11.1.113	44340	3037	2	2.53975	0.08811	0.09875	0.33163	0.56705	0.32984	1.75794	0.19036	56	0.08454	0.0176	0.2074	75.1252
Scen1	PGLM2-0901	44504	33647	2	2.03047	0.14066	0.31901	2.85296	0.09667	0.45391	3.96871	0.05115	58	0.06651	0.06726	0.16921	80.3085
Scen1	FCL443Contig1-1660	44504	33998	2	0.43628	0.64861	0.07562	0.65046	0.42336	-0.091846	0.45197	0.50416	57	0.01534	0.00504	0.23976	80.1372
Scen1	GQ03302-M16.1.140	44599	2944	1	0.8439	0.36209	NaN	NaN	NaN	NaN	NaN	NaN	59	0.01434	2.3902e-06	0.23902	81.5867
Scen1	c88441_g1_i1_1250_HT	44851	375	2	1.2307	0.29987	-0.091066	0.87168	0.3545	0.14258	1.29297	0.26034	57	0.0421	0.02859	0.20546	77.6674
Scen1	NODE-17320-length-597-cov-74.969849-262	45307	3353	1	0.000722	0.97866	NaN	NaN	NaN	NaN	NaN	NaN	58	1.2666e-05	2.4442e-06	0.24442	82.4633
Scen1	GQ03817-O18.1.257	46281	1061	2	0.14425	0.866	-0.058926	0.28683	0.59442	0.03323	0.05546	0.81469	56	0.00522	0.00986	0.23939	80.7287
Scen1	PGLM2-1456	46281	11924	2	0.83043	0.44107	-0.11987	1.25366	0.26755	0.14095	1.04419	0.31117	58	0.02831	0.01113	0.22855	81.3949
Scen1	GQ03235-J20.1.403	46530	2982	2	0.65656	0.52251	0.00068502	4.0887e-05	0.99492	0.14381	1.07754	0.30363	58	0.02252	0.00527	0.23582	81.7104
Scen1	GQ0134-K05.1.422	46655	6365	2	1.24633	0.29527	-0.18658	2.04788	0.15788	0.22485	1.97813	0.16502	58	0.0419	0.00637	0.22994	80.5648
Scen1	GQ02828-P16.2.199	46922	27576	2	0.36737	0.69418	-0.08744	0.64792	0.4242	-0.012261	0.00417	0.94877	58	0.01273	0.00311	0.24043	82.277
Scen1	ss538941746	46983	23932	2	0.28721	0.75143	-0.186	0.55515	0.45928	0.15018	0.21762	0.64263	58	0.00998	2.4429e-06	0.24429	82.4321
Scen1	GQ0068-K02.1.644	47260	3906	2	0.8341	0.4395	0.1578	0.40282	0.52817	0.30965	1.27005	0.26448	58	0.02843	6.2195e-05	0.23967	81.3593
Scen1	ss538953600	47348	6863	1	2.87387	0.09539	NaN	NaN	NaN	NaN	NaN	NaN	59	0.04721	0.0079	0.22304	79.6442
Scen1	NODE-9909-length-985-cov-85.113708-133	48460	12254	2	6.29331	0.00339	-0.15569	4.21872	0.04458	0.34551	8.63539	0.00475	58	0.18087	2.0212e-06	0.20212	71.6309
Scen1	CDF1-20-265	49336	8955	1	2.90419	0.09399	NaN	NaN	NaN	NaN	NaN	NaN	56	0.05012	2.2612e-06	0.22612	75.3247
Scen1	GQ03713-F19.1.576	49347	10653	2	1.6177	0.20733	-0.23222	3.22033	0.07803	-0.16725	1.05712	0.30822	58	0.05371	0.01258	0.22085	79.8935
Scen1	CL3444Contig1-02-9029-contigContig1-93	49382	1672	2	2.26971	0.11261	-0.34401	3.97663	0.05093	-0.19358	0.72416	0.39834	58	0.07376	2.2855e-06	0.22855	78.6359
Scen1	CL3444Contig1-02-9029-contigContig1-407	49382	1987	2	1.33009	0.27253	-0.16204	0.85055	0.36028	0.33802	2.50509	0.11901	58	0.04459	2.3575e-06	0.23575	80.4036
Scen1	GQ03320-N21.1.457	49770	3569	2	0.24397	0.78432	0.06851	0.48764	0.48782	0.04385	0.08387	0.77317	58	0.00849	0.00048886	0.24415	82.5183
Scen1	FCL332Contig1-940	50261	11598	1	0.0005398	0.98154	NaN	NaN	NaN	NaN	NaN	NaN	59	9.3064e-06	0.00026615	0.24222	82.424
Scen1	GQ04106-P02.1.1201	50762	15001	1	0.06436	0.80063	NaN	NaN	NaN	NaN	NaN	NaN	59	0.00111	2.4223e-06	0.24223	82.3602
Scen1	GQ02829-I21.1.35	51118	7610	1	0.01519	0.90232	NaN	NaN	NaN	NaN	NaN	NaN	59	0.0002619	0.00202	0.24036	82.4099
Scen1	MA_52062g0010-6678-[C_A]	52062	3198	2	1.77996	0.17789	0.1668	1.71135	0.19606	0.30957	3.52253	0.06566	58	0.05878	2.3224e-06	0.23224	79.5504
Scen1	MA_52062g0010-5553-[T_G]	52062	4323	2	1.05627	0.35446	-0.075431	0.4646	0.49824	0.21454	2.11215	0.15162	58	0.03574	2.3793e-06	0.23793	80.9293
Scen1	ss538945502	52109	3441	2	2.57693	0.08484	-0.14135	0.65923	0.42021	0.13656	0.48821	0.48757	58	0.08292	2.2629e-06	0.22629	78.0696
Scen1	PGLM1-1215	52277	16845	2	0.31363	0.73204	-0.059604	0.32612	0.5702	0.03671	0.06309	0.80258	58	0.01088	0.00924	0.23472	82.3881
Scen1	GQ02511-G01.1.577	53054	6859	2	0.22587	0.79854	0.02438	0.02729	0.86937	-0.085887	0.16748	0.68389	58	0.00786	2.4481e-06	0.24481	82.5537
Scen1	MA_53351g0010-515-[G_A]	53351	5393	2	0.03524	0.96539	0.0127	0.00718	0.93278	0.04518	0.05831	0.81005	58	0.00123	0.00764	0.23869	82.9341
Scen1	PGLM2-1443	53365	21366	2	0.97694	0.3829	0.05683	0.34702	0.55822	0.19305	1.93247	0.17009	56	0.0343	0.00886	0.23314	79.0927
Scen1	FCL478Contig2-116	53390	2234	1	0.22581	0.63643	NaN	NaN	NaN	NaN	NaN	NaN	59	0.00388	0.0018	0.23971	82.2
Scen1	WS0266-H03.1.129	53407	3544	2	0.76076	0.472	0.17619	0.97576	0.32742	0.25324	1.51822	0.22295	58	0.026	0.00838	0.23184	81.5263
Scen1	MA_53407g0010-1587-[T_G]	53407	5070	2	0.37358	0.68994	0.07643	0.41756	0.52075	0.13265	0.69646	0.40746	58	0.01294	0.00022495	0.24333	82.2614
Scen1	PBB-PF02309-12-1	53529	5184	2	1.09239	0.34245	-0.18291	1.561	0.21672	0.28067	1.97807	0.16512	57	0.03755	2.3946e-06	0.23946	78.878
Scen1	GQ0068.B3-I05.3-458	53529	6325	2	1.61638	0.20759	-0.31144	1.61343	0.20917	-0.5458	3.20835	0.07857	58	0.05367	2.3351e-06	0.23351	79.8592
Scen1	GQ02807-K18.1.239	53529	6695	2	0.80586	0.45173	0.09931	0.59197	0.44484	0.05531	0.10638	0.7455	58	0.0275	0.0042	0.23568	81.4155
Scen1	MA_53569g0010-4611-[C_A]	53569	6224	2	1.92943	0.1546	0.34849	2.06686	0.156	-0.099432	0.11695	0.73363	58	0.06341	0.0142	0.21688	79.328
Scen1	ss538948698	54666	21355	2	1.32577	0.27395	0.18249	0.55741	0.45848	0.45938	2.25269	0.1391	56	0.04599	0.02967	0.20587	77.6673
Scen1	FCL39Contig2-809	54864	20382	2	4.74071	0.01246	0.14973	2.27126	0.13731	0.23664	3.3572	0.07214	58	0.14261	2.1156e-06	0.21156	74.233
Scen1	proCOL1-15-1137	54929	8663	2	0.53375	0.5893	0.11154	0.92174	0.34107	0.10837	0.5833	0.44817	58	0.01838	0.00879	0.23332	81.9559
Scen1	PabiesCol1-583	54929	9447	2	2.233	0.1165	0.00828	0.00218	0.96291	-0.25531	1.72428	0.1944	58	0.07266	0.00598	0.22274	78.7115
Scen1	PabiesCol1-660	54929	9524	1	0.08025	0.77797	NaN	NaN	NaN	NaN	NaN	NaN	59	0.00138	0.00465	0.23742	82.3418
Scen1	PabiesCol1-846	54929	9710	2	2.53564	0.08811	-0.17314	3.15777	0.0809	-0.10921	0.73526	0.39477	58	0.0817	0.00909	0.21741	78.1733
Scen1	PabiesCol1-1341	54929	10205	2	2.93071	0.06144	-0.13259	0.30508	0.58288	0.44608	2.81937	0.09861	58	0.09324	0.01044	0.21322	77.4434
Scen1	PabiesCol1-1495	54929	10359	2	1.62781	0.20535	0.15146	0.38323	0.53835	0.37841	1.94859	0.16815	58	0.05403	2.3342e-06	0.23342	79.8376
Scen1	PabiesCol1-3187	54929	12051	2	0.91039	0.40814	-0.099104	0.31269	0.57822	0.07935	0.13988	0.70979	58	0.03095	2.3911e-06	0.23911	81.2113
Scen1	2PA08PG07229k	54974	13294	2	1.30268	0.28052	0.2002	2.45589	0.12315	0.09651	0.37833	0.54118	53	0.0477	2.2364e-06	0.22364	69.6895
Scen1	FCL605Contig2-356	55006	6292	2	0.63635	0.53294	-0.16306	1.22351	0.27332	-0.18054	0.76598	0.38514	58	0.02184	2.4136e-06	0.24136	81.7449
Scen1	FCL1316Contig2-118	55097	8335	2	0.13346	0.87534	0.06243	0.21607	0.64385	0.07761	0.21755	0.64272	57	0.00474	0.00608	0.24134	80.7361
Scen1	PGLM0-0739	55215	15322	2	0.53097	0.59091	-0.19247	0.59949	0.44197	0.05818	0.03655	0.84907	58	0.01829	2.4224e-06	0.24224	81.9514
Scen1	GQ0026-I20.1.559	55418	4839	2	0.63416	0.53428	0.17177	0.97726	0.32729	0.24724	1.14748	0.28884	55	0.02293	0.01204	0.2188	74.1431
Scen1	0-11649-01-11654-contigContig1-309	55439	3292	1	0.42958	0.51479	NaN	NaN	NaN	NaN	NaN	NaN	59	0.00735	7.8797e-05	0.24063	81.9964
Scen1	GQ0042-C17.1.437	55619	8483	2	0.0892	0.91479	-0.00022335	3.8344e-06	0.99844	0.05352	0.13744	0.71222	58	0.00312	0.00069555	0.24527	82.8252
Scen1	GQ03407-I03.1.21	55851	14141	2	1.01851	0.36761	-0.053981	0.17739	0.67521	-0.24996	1.83076	0.18138	58	0.0345	2.3824e-06	0.23824	81.0022
Scen1	08Pg10660a	56692	11684	2	0.46615	0.62978	0.19987	0.63989	0.42707	0.11934	0.19723	0.65865	58	0.01609	2.4278e-06	0.24278	82.0789
Scen1	GQ04011-B15.1.1776	56709	2100	2	5.33462	0.00752	-0.072491	0.8014	0.37444	0.36549	9.53996	0.0031	58	0.15766	2.0784e-06	0.20784	73.2235
Scen1	MA_57678g0010-2862-[G_T]	57678	6414	2	2.28201	0.11184	-0.20424	2.00472	0.16255	0.03893	0.04675	0.82964	55	0.07793	2.2874e-06	0.22874	73.5857
Scen1	MA_57678g0010-6779-[G_T]	57678	10331	1	0.21395	0.64542	NaN	NaN	NaN	NaN	NaN	NaN	59	0.00368	0.00855	0.23295	82.2218
Scen1	0296-O07-1183	57932	1643	2	0.78243	0.46281	0.07971	0.42365	0.5181	-0.12757	0.70117	0.40638	51	0.03033	2.3867e-06	0.23867	70.2597
Scen1	GQ03717-A15.1.571	57932	2078	2	0.43314	0.65079	0.07418	0.6156	0.43625	0.10549	0.52957	0.47005	53	0.01638	0.01924	0.2232	73.9635
Scen1	0296-O07-164	57932	2686	2	0.78385	0.46196	-0.10949	0.87366	0.35426	-0.046633	0.07082	0.7912	53	0.02926	2.3995e-06	0.23995	73.3499
Scen1	GQ02830-K01.1.272	57955	10271	2	0.89656	0.41365	0.33133	1.78554	0.18678	-0.30308	1.24324	0.26953	58	0.0305	2.3922e-06	0.23922	81.2381
Scen1	GQ03114-H08.1.159	58159	7492	2	0.98939	0.3781	0.21836	0.75569	0.38833	0.03792	0.01775	0.89449	58	0.03355	0.01388	0.22456	81.0902
Scen1	GCAT-2.0-GQ0048.TB-H08-EPB-02	58340	5579	2	0.5694	0.56905	0.19137	1.13844	0.29048	0.16938	0.66894	0.41683	58	0.01959	2.4192e-06	0.24192	81.8761
Scen1	FCL5276Contig1-590	58340	5771	1	0.74827	0.39059	NaN	NaN	NaN	NaN	NaN	NaN	59	0.01274	2.3941e-06	0.23941	81.681
Scen1	GQ03209-H09.1.774	58340	5872	2	1.60218	0.2104	0.15351	3.1422	0.08163	-0.043543	0.12213	0.72802	58	0.05322	2.3362e-06	0.23362	79.8861
Scen1	GQ03209-H09.1.566	58340	6080	2	0.5694	0.56905	-0.19137	1.13844	0.29048	0.16938	0.66894	0.41683	58	0.01959	2.4192e-06	0.24192	81.8761
Scen1	GQ03711-A02.1.902	58746	26424	2	0.24899	0.78043	0.06095	0.45743	0.50156	-0.048704	0.1347	0.71497	58	0.00866	2.4461e-06	0.24461	82.5078
Scen1	ss538945530	58914	8934	1	2.92825	0.09239	NaN	NaN	NaN	NaN	NaN	NaN	59	0.04806	0.00056124	0.23027	79.5676
Scen1	GCAT-2.0-GQ0172.B3.r-H11-EPB-06	58914	9140	2	0.1844	0.83211	0.08139	0.20973	0.64875	-0.0060501	0.0006329	0.98002	57	0.00654	2.4203e-06	0.24203	79.4747
Scen1	GQ0172.B3.r-H11.2-302	58914	11267	1	0.03119	0.86043	NaN	NaN	NaN	NaN	NaN	NaN	59	0.00053744	0.00178	0.24054	82.3934
Scen1	MA_58934g0010-2753-[C_T]	58934	6414	1	1.30262	0.25843	NaN	NaN	NaN	NaN	NaN	NaN	59	0.02196	2.3717e-06	0.23717	81.1363
Scen1	FCL164Contig1-1221	59480	11091	1	0.33364	0.5658	NaN	NaN	NaN	NaN	NaN	NaN	58	0.00582	0.01561	0.22716	82.1381
Scen1	GQ03817-G24.1.1077	59492	8529	1	0.49187	0.4859	NaN	NaN	NaN	NaN	NaN	NaN	59	0.00841	2.4046e-06	0.24046	81.9347
Scen1	GQ02903-I19.1.166	59717	18483	2	0.33574	0.71629	0.18333	0.54711	0.4627	0.11603	0.15759	0.69295	55	0.01227	0.00893	0.23031	76.0561
Scen1	GQ0207-I07.1.41	59732	3949	1	1.6029	0.21055	NaN	NaN	NaN	NaN	NaN	NaN	59	0.02689	0.00526	0.23062	80.8521
Scen1	GQ0207-I07.1.211	59732	4119	2	0.83418	0.43946	0.1022	0.65318	0.42234	-0.18562	1.57918	0.214	58	0.02844	0.00843	0.23119	81.3828
Scen1	GQ03709-C10.1.483	59794	20695	2	0.92826	0.40113	0.04852	0.06051	0.80658	-0.2116	1.0251	0.31559	58	0.03154	0.01438	0.22456	81.219
Scen1	GQ03709-C10.1.1133	59794	21494	2	13.5844	1.5501e-05	0.25717	11.1755	0.00148	-0.54976	23.2888	1.1138e-05	57	0.32667	1.6753e-06	0.16753	58.8717
Scen1	GQ02903-L20.1.776	59925	15559	2	0.23213	0.79359	0.05668	0.40519	0.52697	-0.0203	0.02502	0.87489	58	0.00808	2.4476e-06	0.24476	82.5412
Scen1	GQ03810-B10.1.1423	60111	4809	1	0.22142	0.63972	NaN	NaN	NaN	NaN	NaN	NaN	59	0.0038	0.00694	0.23453	82.2074
Scen1	GQ03112-C10.1.221	60257	6370	2	0.19027	0.82726	0.03746	0.15486	0.6954	-0.060512	0.22583	0.63645	58	0.00663	0.00601	0.239	82.6327
Scen1	FCL253Contig1-775	61158	7255	1	0.19365	0.66153	NaN	NaN	NaN	NaN	NaN	NaN	59	0.00333	0.00402	0.23758	82.2321
Scen1	MA_61508g0010-1239-[A_G]	61508	9060	2	0.3296	0.72057	0.00127	0.0001838	0.98923	-0.1063	0.65447	0.42188	58	0.01143	2.4393e-06	0.24393	82.3482
Scen1	MA_61508g0010-594-[G_A]	61508	9705	2	2.96547	0.05954	-0.071843	0.75074	0.38988	-0.28317	5.15123	0.02703	58	0.09424	0.00213	0.22131	77.3628
Scen1	ss538949616	62309	1300	2	2.83746	0.06718	-0.36982	4.76402	0.03335	-0.18407	0.70311	0.40537	56	0.09342	2.1763e-06	0.21763	73.2194
Scen1	08Pg03713d	62361	8808	1	0.18024	0.67274	NaN	NaN	NaN	NaN	NaN	NaN	59	0.0031	0.00215	0.23954	82.2442
Scen1	GQ02807-A06.1.988	62621	18533	2	3.6713	0.03175	-0.22714	4.3725	0.04107	-0.3379	6.12027	0.01642	57	0.11592	2.1997e-06	0.21997	74.1218
Scen1	GQ03705-E21.2.625	63321	10165	2	3.67938	0.03141	0.26184	7.26594	0.00922	0.08143	0.40299	0.52809	58	0.11433	2.1854e-06	0.21854	76.0826
Scen1	FCL5998Contig1-619	63558	7104	1	0.18567	0.66815	NaN	NaN	NaN	NaN	NaN	NaN	59	0.00319	2.4172e-06	0.24172	82.2392
Scen1	GQ02815-A04.1.289	65267	9820	1	2.48879	0.12019	NaN	NaN	NaN	NaN	NaN	NaN	58	0.04184	0.01506	0.21931	80.1356
Scen1	GQ03001-D10.2.1677	65436	6377	2	1.03905	0.36039	0.03649	0.04218	0.83801	-0.21503	1.11471	0.29551	58	0.03517	2.3807e-06	0.23807	80.9625
Scen1	PGLM2-0086	65548	1125	2	0.62418	0.53932	-0.19	1.13935	0.29029	0.2408	0.87619	0.3532	58	0.02143	0.00824	0.23311	81.774
Scen1	GQ03219-H24.1.1430	65563	8406	2	0.10832	0.89752	-0.033387	0.07718	0.78216	0.02462	0.02436	0.87653	58	0.00379	2.4581e-06	0.24581	82.7874
Scen1	MA_65918g0010-755-[G_A]	65918	10327	1	1.11338	0.29572	NaN	NaN	NaN	NaN	NaN	NaN	59	0.01883	2.3793e-06	0.23793	81.3217
Scen1	GQ03817-H04.1.248	66252	12968	1	0.30572	0.58245	NaN	NaN	NaN	NaN	NaN	NaN	59	0.00524	2.4122e-06	0.24122	82.1196
Scen1	GQ0173-B10.1.1108	66505	13903	2	0.16475	0.84851	0.08048	0.20144	0.65526	-0.020502	0.00868	0.92609	58	0.00575	2.4533e-06	0.24533	82.6751
Scen1	GQ03215-F07.1.1577	66746	8433	2	2.51608	0.09021	0.11791	0.45685	0.50199	0.37525	3.61964	0.06244	55	0.08485	2.2587e-06	0.22587	72.9056
Scen1	GQ04009-M13.1.412	66902	10243	2	0.27537	0.76029	0.03998	0.11426	0.73659	0.06191	0.14213	0.70758	58	0.00957	2.4439e-06	0.24439	82.4555
Scen1	NODE-1337-length-516-cov-43.928295-166	66902	10243	2	0.27537	0.76029	0.03998	0.11426	0.73659	0.06191	0.14213	0.70758	58	0.00957	2.4439e-06	0.24439	82.4555
Scen1	ss538952420	67384	19854	2	1.62886	0.20515	0.15061	0.37911	0.54053	0.37827	1.9484	0.16817	58	0.05406	2.3341e-06	0.23341	79.8356
Scen1	GQ0062-A21.1.168	68129	13698	2	0.13248	0.87619	0.03433	0.08939	0.76604	-0.032862	0.05169	0.82096	58	0.00463	0.00052103	0.24507	82.7389
Scen1	MA_68149g0010-384-[G_A]	68149	6639	2	2.21055	0.11947	0.23924	3.70018	0.05968	-0.064851	0.11698	0.73366	55	0.07565	2.2421e-06	0.22421	72.5063
Scen1	FCL1100Contig1-246	68925	9709	2	1.91051	0.15753	-0.12176	2.07146	0.15564	-0.14445	1.32933	0.25382	57	0.06385	0.00090505	0.22712	76.1436
Scen1	GQ04012-D01.1.51	68973	2069	2	0.47395	0.62497	-0.078818	0.7099	0.403	-0.055875	0.19013	0.66445	58	0.01636	0.00105	0.24164	82.062
Scen1	PGLM1-0590	69345	5311	1	0.73429	0.39502	NaN	NaN	NaN	NaN	NaN	NaN	59	0.0125	2.3946e-06	0.23946	81.6949
Scen1	ss524904365	69603	17373	2	0.77046	0.46756	0.19887	0.64492	0.42527	0.03155	0.01181	0.91384	58	0.02632	2.4025e-06	0.24025	81.4832
Scen1	ARF-450	69854	3300	2	4.95015	0.01042	0.37798	2.6416	0.10962	0.05938	0.04662	0.82982	58	0.14799	0.03583	0.17599	74.354
Scen1	ARF-102	69854	3648	2	4.95015	0.01042	0.37798	2.6416	0.10962	0.05938	0.04662	0.82982	58	0.14799	0.03583	0.17599	74.354
Scen1	PabiesZTL-367	70291	2421	1	4.69316	0.03441	NaN	NaN	NaN	NaN	NaN	NaN	59	0.07486	0.01327	0.21104	77.962
Scen1	PabiesZTL-514	70291	2568	2	0.92806	0.40121	0.20061	1.8473	0.17945	0.15589	0.72639	0.39762	58	0.03154	0.00743	0.23143	81.1847
Scen1	PabiesZTL-793	70291	2847	2	3.13818	0.05094	-0.24774	4.00362	0.05017	0.00251	0.00022437	0.9881	58	0.09918	2.2227e-06	0.22227	77.0494
Scen1	PabiesZTL-958	70291	3012	2	0.92806	0.40121	-0.20061	1.8473	0.17945	0.15589	0.72639	0.39762	58	0.03154	0.00743	0.23143	81.1847
Scen1	PabiesZTL-1129	70291	3183	1	0.30912	0.58036	NaN	NaN	NaN	NaN	NaN	NaN	59	0.0053	2.4121e-06	0.24121	82.1162
Scen1	GQ02014-M20.1.700	70676	16701	2	1.08307	0.34542	0.07632	0.66732	0.41739	0.18654	1.98136	0.16468	58	0.03661	0.02013	0.21776	80.9577
Scen1	GQ03809-G20.1.306	70877	5852	2	1.55919	0.2193	0.18207	2.78261	0.10088	-0.11867	0.79534	0.37631	57	0.05275	0.02837	0.20742	78.0931
Scen1	ss538951991	71069	16498	2	1.07649	0.34762	0.08733	0.51479	0.476	0.11196	0.57404	0.45178	58	0.0364	0.01183	0.22586	80.9221
Scen1	PGLM2-0715	71728	7767	2	0.44737	0.64153	0.17589	0.49776	0.48336	0.26579	0.87177	0.35441	58	0.01545	0.0098	0.23303	82.1434
Scen1	PabiesPRR1-4071	71728	8247	2	0.30503	0.73829	0.18111	0.5255	0.47147	0.22599	0.57496	0.45142	58	0.01059	0.00493	0.23911	82.4051
Scen1	PabiesPRR1-3828	71728	8490	2	1.17367	0.31659	-0.025801	0.03872	0.84471	0.21274	1.7693	0.18877	58	0.03955	0.01401	0.22295	80.7463
Scen1	PabiesPRR1-3722	71728	8596	2	1.17367	0.31659	-0.025801	0.03872	0.84471	0.21274	1.7693	0.18877	58	0.03955	0.01401	0.22295	80.7463
Scen1	PabiesPRR1-3301	71728	9118	2	1.24247	0.29637	0.06821	0.42588	0.51664	0.16649	1.64278	0.20513	58	0.04177	0.00272	0.23366	80.5723
Scen1	PabiesPRR1-2990	71728	9429	2	0.87953	0.42073	0.0641	0.38159	0.5393	0.1351	1.07824	0.30364	56	0.03097	0.00677	0.22573	76.8951
Scen1	PabiesPRR1-2920	71728	9499	1	0.06634	0.79767	NaN	NaN	NaN	NaN	NaN	NaN	58	0.00116	0.00493	0.23911	82.4051
Scen1	PabiesPRR1-2466	71728	9953	1	0.00021846	0.98826	NaN	NaN	NaN	NaN	NaN	NaN	59	3.7663e-06	0.00037897	0.24211	82.4243
Scen1	PabiesPRR1-2381	71728	10038	1	0.00105	0.97429	NaN	NaN	NaN	NaN	NaN	NaN	58	1.838e-05	0.00203	0.2423	82.4552
Scen1	PabiesPRR1-2068	71728	10351	2	1.34958	0.26751	-0.30969	1.58198	0.2136	-0.44437	2.63621	0.10997	58	0.04521	0.00451	0.23099	80.3702
Scen1	PabiesPRR1-1992	71728	10427	2	1.72303	0.18769	-0.075035	0.90691	0.34496	0.23487	3.00761	0.08828	58	0.05701	0.00534	0.22725	79.6576
Scen1	PabiesPRR1-1632	71728	10787	1	0.00021846	0.98826	NaN	NaN	NaN	NaN	NaN	NaN	59	3.7663e-06	0.00037897	0.24211	82.4243
Scen1	PabiesPRR1-1532	71728	10887	1	0.00021846	0.98826	NaN	NaN	NaN	NaN	NaN	NaN	59	3.7663e-06	0.00037897	0.24211	82.4243
Scen1	PabiesPRR1-1168	71728	11257	2	0.68616	0.50769	-0.036233	0.10509	0.74701	0.12371	0.7333	0.39546	57	0.02391	2.3778e-06	0.23778	78.4827
Scen1	PabiesPRR1-1039	71728	11378	2	0.88021	0.42026	-0.11775	0.99463	0.32283	-0.032943	0.04285	0.83676	58	0.02996	0.00236	0.23694	81.2665
Scen1	PabiesPRR1-240	71728	12142	2	1.22638	0.30097	-0.16519	1.26023	0.26631	0.27568	2.44765	0.12324	58	0.04125	0.00488	0.23159	80.6088
Scen1	MA_72129g0020-244-[A_G]	72129	27880	1	0.15333	0.69681	NaN	NaN	NaN	NaN	NaN	NaN	59	0.00264	2.4186e-06	0.24186	82.2714
Scen1	P00792-2	72253	4426	2	0.99264	0.37691	0.11406	1.49179	0.22697	-0.030934	0.05024	0.82344	58	0.03366	2.3844e-06	0.23844	81.0521
Scen1	GQ0256-H05.1.153	72555	22229	2	1.64787	0.20199	-0.039025	0.07367	0.7871	-0.26545	1.63106	0.20702	55	0.0575	2.2862e-06	0.22862	73.5581
Scen1	FCL867Contig1-185	72689	15646	2	0.00295	0.99706	-0.0053571	0.0031	0.9558	0.0056	0.00187	0.96568	58	0.00010346	0.00117	0.24553	82.9976
Scen1	GQ03204-D08.1.413	72791	22806	2	0.26993	0.7644	-0.18366	0.53908	0.46583	0.18103	0.38629	0.53673	58	0.00938	0.00172	0.24267	82.4667
Scen1	FCL598Contig1-700	72828	12964	2	0.51137	0.6024	0.04607	0.17246	0.67949	-0.087438	0.35604	0.55307	58	0.01763	0.00236	0.23998	81.9898
Scen1	MA_73095g0010-1374-[T_A]	73095	10356	2	2.1422	0.12675	0.24066	3.45061	0.0684	0.06161	0.14785	0.70203	58	0.06991	2.295e-06	0.2295	78.8726
Scen1	PaPHYN-RI420	73153	13476	2	0.3146	0.73134	0.19192	0.58962	0.44574	0.152	0.27682	0.60083	58	0.01092	0.00718	0.23677	82.3845
Scen1	PaPHYN-R0319	73153	13716	1	0.0194	0.8897	NaN	NaN	NaN	NaN	NaN	NaN	59	0.00033442	0.00028659	0.24212	82.405
Scen1	PaPHYN-R0111	73153	13924	1	0.54253	0.46436	NaN	NaN	NaN	NaN	NaN	NaN	59	0.00927	2.4025e-06	0.24025	81.8845
Scen1	NODE-17635-length-1437-cov-40.958942-1284	73368	40018	1	0.20138	0.65528	NaN	NaN	NaN	NaN	NaN	NaN	59	0.00346	0.00333	0.23825	82.2243
Scen1	GQ02823-G23.1.369	73565	7064	2	0.96836	0.38586	-0.16333	0.4376	0.51095	0.33915	1.471	0.23019	58	0.03286	2.3864e-06	0.23864	81.0991
Scen1	GQ03504-J01.1.753	73675	7460	2	0.88116	0.41987	-0.32724	1.74364	0.19196	-0.34033	1.14593	0.28892	58	0.02999	2.3935e-06	0.23935	81.268
Scen1	GQ03504-J01.1.1542	73675	8463	2	0.86871	0.42517	0.18401	1.55407	0.21782	0.20799	1.34851	0.25055	56	0.03061	2.3828e-06	0.23828	78.2061
Scen1	WS-2.0-GQ0047.B3-B08.3-653	73675	9041	2	1.28507	0.28452	-0.030197	0.05632	0.81327	0.25403	2.0207	0.16062	58	0.04314	2.361e-06	0.2361	80.4897
Scen1	MA_74199g0010-2648-[T_G]	74199	10971	2	3.64903	0.03227	-0.14455	1.92835	0.17034	0.1886	1.70845	0.19644	58	0.1135	2.1874e-06	0.21874	76.1364
Scen1	GQ03111-P07.1.80	74264	15752	2	1.85932	0.1651	-0.020356	0.0598	0.8077	-0.23638	3.47375	0.0675	58	0.06124	0.02163	0.21027	79.5332
Scen1	GQ03301-J10.1.214	74264	18964	2	1.85932	0.1651	-0.020356	0.0598	0.8077	-0.23638	3.47375	0.0675	58	0.06124	0.02163	0.21027	79.5332
Scen1	MA_74485g0010-3110-[C_T]	74485	8302	2	2.20031	0.12009	0.17981	4.20875	0.04482	0.06862	0.30119	0.58528	58	0.07167	0.00836	0.2206	78.7867
Scen1	CL906Contig1-819	74546	2198	2	0.10938	0.89657	-0.070684	0.15412	0.6961	-0.10204	0.2134	0.64588	58	0.00382	0.00455	0.24116	82.7875
Scen1	WS00730-D17.1.428	74566	38702	2	2.06048	0.13678	-0.18779	2.20928	0.14269	-0.32734	4.00152	0.05023	58	0.06742	0.0236	0.20689	79.2119
Scen1	c40949_g1_i1_553	74762	6193	2	0.28835	0.75059	0.18832	0.56363	0.45589	0.19701	0.49341	0.48527	58	0.01002	0.00848	0.23569	82.4425
Scen1	WS-2.0-GQ02827.B7-M03.1-1062	75479	904	1	0.02476	0.87552	NaN	NaN	NaN	NaN	NaN	NaN	58	0.00043424	2.3937e-06	0.23937	81.2723
Scen1	GQ03224-A01.1.188	75636	9997	2	1.10915	0.33685	-0.10676	1.69017	0.19881	0.11411	0.78336	0.37983	58	0.03746	2.3751e-06	0.23751	80.8274
Scen1	GQ03308-O08.1.729	75889	11682	2	0.19821	0.82076	0.03239	0.11719	0.73336	-0.053336	0.13283	0.71687	58	0.00691	0.00149	0.24352	82.6067
Scen1	c78067_g1_i1_522_HT	76254	11200	2	1.68004	0.19546	0.1572	1.17169	0.28361	0.32126	3.30117	0.07449	58	0.05566	2.3301e-06	0.23301	79.7388
Scen1	GQ03706-A16.2.814	76825	2057	1	2.63459	0.11018	NaN	NaN	NaN	NaN	NaN	NaN	57	0.04492	2.3063e-06	0.23063	76.7723
Scen1	PGLM1-0834	77292	14068	2	1.36897	0.2626	0.20961	2.48724	0.12031	0.20771	1.7888	0.18638	58	0.04583	0.02538	0.21052	80.5037
Scen1	GQ0064-H22.1.955	78237	12912	2	0.27336	0.76181	0.18013	0.51043	0.47787	0.19081	0.51287	0.47682	58	0.0095	2.444e-06	0.2444	82.4595
Scen1	GQ0192-I10.1.59	78784	10575	2	0.21996	0.80323	0.00705	0.00501	0.94381	-0.082368	0.40088	0.52917	58	0.00766	2.4486e-06	0.24486	82.5654
Scen1	GQ03109-E04.2.1344	79290	19050	2	1.38218	0.25932	0.05146	0.12334	0.72674	-0.17395	0.89763	0.34742	58	0.04625	2.3534e-06	0.23534	80.3042
Scen1	MA_79460g0010-2377-[A_T]	79460	10782	2	4.75031	0.01236	-0.015501	0.01903	0.89076	0.38253	7.0556	0.01023	58	0.14286	0.0194	0.19232	74.3182
Scen1	PGLM2-1119	79559	1385	2	3.11562	0.05199	0.19057	4.5572	0.03709	-0.059891	0.17041	0.68129	58	0.09854	2.2243e-06	0.22243	77.09
Scen1	MA_79595g0010-802-[C_A]	79595	5862	2	1.1191	0.33417	0.08331	0.29753	0.58772	-0.12258	0.49135	0.48639	54	0.04052	2.401e-06	0.2401	75.8028
Scen1	NODE-9920-length-1031-cov-155.964111-931	80427	1063	1	0.18452	0.66911	NaN	NaN	NaN	NaN	NaN	NaN	59	0.00317	2.4173e-06	0.24173	82.2403
Scen1	GQ04111-G11.1.1866	81112	37118	2	1.05149	0.3561	-0.10185	0.68824	0.41023	-0.21662	2.09792	0.15298	58	0.03558	0.00411	0.23377	80.9391
Scen1	ss538944758	81703	23123	1	5.05932	0.02831	NaN	NaN	NaN	NaN	NaN	NaN	59	0.08023	0.01914	0.20407	77.6906
Scen1	PGLM0-0138	82197	4745	2	1.65625	0.1999	-0.13088	2.0938	0.15338	0.22922	2.40345	0.1266	58	0.05492	2.332e-06	0.2332	79.7838
Scen1	SB35-169	82231	6088	1	0.03754	0.8471	NaN	NaN	NaN	NaN	NaN	NaN	55	0.00069447	0.00935	0.2305	76.1977
Scen1	ss538945449	82706	6245	2	0.50413	0.6067	-0.012233	0.0137	0.90722	-0.14323	0.90938	0.34431	58	0.01738	2.4246e-06	0.24246	82.0042
Scen1	PGLM1-0325	82706	6580	2	1.89783	0.15925	-0.068544	0.35355	0.55447	0.2004	1.57225	0.215	58	0.06243	0.0071	0.22414	79.3345
Scen1	GQ0197-M23.1.1332	82706	8742	2	0.48436	0.61865	-0.057394	0.10441	0.74781	-0.17854	0.71818	0.40035	57	0.017	2.3955e-06	0.23955	78.897
Scen1	NODE-66718-length-460-cov-45.221741-224	82777	4893	2	2.68994	0.07733	-0.11548	1.51858	0.22338	-0.18867	1.91805	0.17199	53	0.09353	2.1235e-06	0.21235	66.9945
Scen1	NODE-38053-length-363-cov-71.462807-264	83723	3458	2	0.80455	0.4523	-0.019505	0.01748	0.89528	0.14606	0.66962	0.41659	58	0.02745	2.3997e-06	0.23997	81.4168
Scen1	GQ03236-P11.1.1014	84298	4263	1	0.53324	0.46819	NaN	NaN	NaN	NaN	NaN	NaN	59	0.00911	0.00010825	0.24018	81.8936
Scen1	MA_84624g0010-1537-[G_A]	84624	10024	2	3.3019	0.04467	0.3649	6.43211	0.01425	-0.34526	4.04511	0.0495	53	0.11241	0.01878	0.20017	68.6561
Scen1	CL1758Contig1-04-11527-contigContig1-206	84804	5035	2	3.6197	0.03312	-0.16111	1.71158	0.19603	-0.44072	7.12088	0.0099	58	0.11269	2.1894e-06	0.21894	76.1884
Scen1	GQ02817-I02.1.318	85070	8837	2	0.32981	0.72042	0.08139	0.47332	0.49426	0.12202	0.54959	0.46153	58	0.01144	2.4393e-06	0.24393	82.3478
Scen1	GQ03504-J01.1.184	85160	9368	2	0.13658	0.87262	-0.00027482	8.292e-06	0.99771	0.06729	0.23961	0.62637	58	0.00477	0.00414	0.24135	82.7343
Scen1	WS00826-J19.1.363	86107	1259	2	0.13623	0.87293	-0.043478	0.25499	0.61553	0.01263	0.00956	0.92247	58	0.00476	0.00611	0.23936	82.7362
Scen1	FCL3066Contig1-663	86404	1461	2	1.43289	0.24708	-0.20784	1.94193	0.16887	-0.047912	0.07665	0.7829	58	0.04787	0.0021	0.23279	80.2049
Scen1	FCL2372Contig1-478	86450	13468	2	0.07767	0.92537	0.03322	0.15532	0.69497	-0.0064572	0.00244	0.9608	58	0.00272	2.4608e-06	0.24608	82.8485
Scen1	GQ03809-E02.1.585	86810	1745	2	1.81048	0.17302	0.0779	0.74082	0.39307	0.19848	2.437	0.12414	57	0.0607	2.2881e-06	0.22881	76.3297
Scen1	GQ03719-O20.1.1140	86965	12077	1	1.91662	0.17153	NaN	NaN	NaN	NaN	NaN	NaN	59	0.03199	0.00827	0.22637	80.5549
Scen1	GQ02830-G03.1.1390	87248	9370	1	0.20282	0.65413	NaN	NaN	NaN	NaN	NaN	NaN	59	0.00348	0.00598	0.23556	82.2285
Scen1	208pg13085k	87536	22896	2	0.97698	0.38277	-0.053224	0.49053	0.48659	0.17974	1.64513	0.20491	57	0.0337	0.00764	0.22745	77.8792
Scen1	FCL968Contig1-323	87599	1899	1	0.00022693	0.98803	NaN	NaN	NaN	NaN	NaN	NaN	59	3.9124e-06	0.00202	0.24043	82.423
Scen1	WS00744-P09.1.554	88069	12874	2	0.56263	0.57284	0.10231	0.323	0.57204	0.03409	0.02565	0.87331	58	0.01936	0.00964	0.23223	81.9138
Scen1	GQ03605-B07.2.535	88307	6974	2	1.47982	0.23629	-0.052948	0.09014	0.76509	-0.27999	1.75163	0.19096	58	0.04936	0.01628	0.21832	80.1825
Scen1	2-7803-01-8639-contigContig1-118	88519	13670	2	1.34022	0.26991	-0.079311	0.84077	0.36304	0.17937	1.99294	0.16347	58	0.04491	2.3567e-06	0.23567	80.3843
Scen1	PGLM1-1163	88541	32165	2	1.34978	0.2679	0.1503	2.68544	0.10708	-0.028984	0.04911	0.82546	55	0.0476	2.3623e-06	0.23623	75.3255
Scen1	ss524905433	88541	32373	1	1.74233	0.19203	NaN	NaN	NaN	NaN	NaN	NaN	59	0.02916	2.3542e-06	0.23542	80.7079
Scen1	ss538947230	88973	26799	1	0.05215	0.82017	NaN	NaN	NaN	NaN	NaN	NaN	59	0.00089829	0.00356	0.23864	82.3757
Scen1	MA_89214g0010-1423-[C_T]	89214	30250	2	0.92263	0.40332	-0.12156	1.67893	0.20029	-0.028932	0.05171	0.82092	58	0.03136	0.00376	0.23517	81.1878
Scen1	NODE-16787-length-396-cov-40.424244-166	89362	9895	1	0.31168	0.5788	NaN	NaN	NaN	NaN	NaN	NaN	59	0.00534	0.00957	0.23153	82.1342
Scen1	GQ03010-M22.2.1048	89558	41188	2	1.52606	0.22614	0.30001	1.49846	0.22594	-0.45001	2.82016	0.09856	58	0.05082	2.3421e-06	0.23421	80.0304
Scen1	08pg08102j	89683	18091	1	0.00012044	0.99128	NaN	NaN	NaN	NaN	NaN	NaN	59	2.0765e-06	0.00167	0.24079	82.4236
Scen1	GQ02829-N17.1.1141	89872	2547	1	1.49914	0.22575	NaN	NaN	NaN	NaN	NaN	NaN	59	0.02519	2.3638e-06	0.23638	80.9444
Scen1	c89584_g2_i1_197	90007	15515	1	1.79501	0.18554	NaN	NaN	NaN	NaN	NaN	NaN	59	0.03002	2.3522e-06	0.23522	80.6567
Scen1	GQ03303-J20.1.668	90285	5875	2	0.9383	0.39725	-0.069196	0.20984	0.64863	-0.11594	0.44562	0.50712	58	0.03187	2.3888e-06	0.23888	81.1573
Scen1	PGLM2-0108	90435	5153	2	0.76456	0.47025	-0.090185	0.25739	0.61387	0.07832	0.13088	0.71885	58	0.02612	0.00265	0.23759	81.4944
Scen1	MA_90472g0010-6888-[C_T]	90472	10536	1	0.0389	0.84434	NaN	NaN	NaN	NaN	NaN	NaN	59	0.00067015	0.0039	0.23835	82.3891
Scen1	GQ03303-E24.1.65	90487	3922	1	0.00401	0.94974	NaN	NaN	NaN	NaN	NaN	NaN	56	7.0514e-05	0.07618	0.1605	77.5838
Scen1	GQ03215-M16.1.143	90653	3298	1	1.81907	0.18267	NaN	NaN	NaN	NaN	NaN	NaN	59	0.03041	2.3512e-06	0.23512	80.6334
Scen1	NODE-53011-length-395-cov-43.739239-138	90778	16842	2	0.65093	0.52546	-0.075821	0.53133	0.46909	0.10436	0.61861	0.43488	57	0.02272	0.03019	0.21207	79.5814
Scen1	GQ0014-D19.1.1176	91011	9058	2	0.55956	0.57457	-0.08374	0.79256	0.37707	0.06005	0.22229	0.6391	58	0.01925	0.00275	0.23919	81.8962
Scen1	MA_91092g0010-2869-[T_C]	91092	16494	1	0.48893	0.4872	NaN	NaN	NaN	NaN	NaN	NaN	59	0.00836	2.4047e-06	0.24047	81.9377
Scen1	GQ02901-G01.3.181	91105	1745	2	0.24767	0.78145	0.05958	0.43441	0.51249	-0.022092	0.02907	0.86523	58	0.00861	0.00987	0.23465	82.516
Scen1	MA_91554g0010-2937-[C_T]	91554	7685	2	0.43113	0.65187	0.01018	0.01147	0.9151	0.11767	0.84313	0.36237	58	0.0149	2.4307e-06	0.24307	82.1478
Scen1	GQ03311-B24.1.983	91680	16697	2	1.57572	0.21574	0.21222	1.47135	0.23014	0.0006432	8.7418e-06	0.99765	58	0.05239	0.00137	0.23242	79.9364
Scen1	GQ03313-N10.1.449	91881	2851	2	0.70388	0.49891	0.20069	0.64947	0.42365	0.05268	0.03403	0.8543	58	0.0241	2.408e-06	0.2408	81.613
Scen1	GQ03815-P06.1.1333	92132	11676	2	1.20407	0.30748	-0.056025	0.22869	0.63433	0.23458	2.2247	0.14133	58	0.04053	0.00525	0.2314	80.648
Scen1	WS02623-A15.1.593	92473	24210	2	0.39525	0.67534	-0.1115	0.77712	0.38173	0.0706	0.17998	0.67298	58	0.01368	2.4337e-06	0.24337	82.2185
Scen1	ARFL-418	92651	15187	2	0.5899	0.55791	0.10418	1.15448	0.28739	0.00361	0.00077346	0.97792	55	0.02138	2.3743e-06	0.23743	75.5993
Scen1	GQ0066-G22.1.878	92715	4786	1	4.7524	0.03333	NaN	NaN	NaN	NaN	NaN	NaN	59	0.07573	2.2413e-06	0.22413	77.8568
Scen1	GQ03708-D02.1.640	93025	12742	2	0.74897	0.47745	0.02359	0.03259	0.85737	0.17256	1.13954	0.29025	58	0.02561	2.4043e-06	0.24043	81.525
Scen1	P3747-3	93259	14685	1	0.25525	0.61532	NaN	NaN	NaN	NaN	NaN	NaN	59	0.00438	0.01014	0.23119	82.1985
Scen1	ss538952694	93411	61558	2	0.9122	0.40742	-0.1075	1.07479	0.30424	-0.18204	1.52443	0.22202	58	0.03101	2.391e-06	0.2391	81.2078
Scen1	WS0076-J15.1.573	93628	12432	2	0.55626	0.57643	-0.18743	1.10587	0.29742	0.18072	0.73347	0.39535	58	0.01914	2.4203e-06	0.24203	81.9018
Scen1	PTC1394-1	93825	16498	1	0.48884	0.48729	NaN	NaN	NaN	NaN	NaN	NaN	58	0.0085	2.4236e-06	0.24236	81.9809
Scen1	08pg07073a	93867	16300	1	0.18223	0.67105	NaN	NaN	NaN	NaN	NaN	NaN	59	0.00313	2.4174e-06	0.24174	82.2426
Scen1	PGWD1-0220	93945	2134	2	0.13756	0.87177	0.07934	0.19419	0.66112	-0.031853	0.02213	0.88226	58	0.0048	2.4556e-06	0.24556	82.7292
Scen1	GQ03715-J17.1.630	93977	27157	2	0.67545	0.51295	0.10332	0.79351	0.37679	-0.056128	0.07873	0.78004	58	0.02315	2.4104e-06	0.24104	81.6685
Scen1	GQ04109-A14.1.244	94092	13298	2	0.45257	0.6383	0.17578	0.50433	0.48055	0.32987	0.89824	0.34733	57	0.0159	2.3976e-06	0.23976	78.948
Scen1	NODE-30909-length-758-cov-23.915567-262	94185	21434	2	0.55298	0.57829	-0.20386	0.66925	0.41672	0.09553	0.11377	0.73713	58	0.01903	0.01163	0.23034	81.9307
Scen1	MA_94546g0010-248-[C_T]	94546	10095	2	1.2923	0.28299	-0.2969	1.41793	0.23895	-0.45629	2.52848	0.11765	55	0.04567	0.01143	0.22986	76.5195
Scen1	GQ03226-D09.1.1314	94884	9299	2	1.306	0.27888	0.15814	0.79904	0.37514	0.3185	2.38919	0.12771	58	0.04381	2.3594e-06	0.23594	80.4497
Scen1	NODE-20001-length-333-cov-96.210213-222	94911	7321	1	0.49505	0.4845	NaN	NaN	NaN	NaN	NaN	NaN	59	0.00846	2.4044e-06	0.24044	81.9316
Scen1	ss538950984	94930	8667	1	1.50471	0.2249	NaN	NaN	NaN	NaN	NaN	NaN	59	0.02529	0.01074	0.22553	80.964
Scen1	MA_95546g0010-369-[C_A]	95546	9602	2	4.61305	0.01414	0.02979	0.10341	0.74901	-0.38734	6.86908	0.01137	55	0.14591	0.03915	0.16794	68.1997
Scen1	00925-P20-927	95800	5555	1	0.00076714	0.978	NaN	NaN	NaN	NaN	NaN	NaN	59	1.3226e-05	0.0007149	0.24176	82.4236
Scen1	00925-P20-536	95800	5946	2	0.3504	0.70591	0.18388	0.53844	0.46609	0.23499	0.69883	0.40667	58	0.01215	0.01177	0.23189	82.3354
Scen1	00925-P20-294	95800	6222	1	0.00845	0.9271	NaN	NaN	NaN	NaN	NaN	NaN	56	0.00015358	0.0116	0.23157	79.3711
Scen1	00925-P20-230	95800	6286	2	1.99457	0.14546	0.22315	3.86008	0.05433	0.15634	1.28321	0.26205	58	0.0654	2.3061e-06	0.23061	79.1479
Scen1	ss538947148	95825	8031	1	2.24266	0.13967	NaN	NaN	NaN	NaN	NaN	NaN	59	0.03723	2.3347e-06	0.23347	80.2241
Scen1	GQ03101-A16.1.1139	95898	39167	2	0.01503	0.98509	-0.011737	0.01161	0.91459	0.02829	0.02922	0.86488	58	0.00052699	0.00301	0.24354	82.9701
Scen1	ss538946831	96086	27070	2	0.8707	0.42415	0.11661	1.64493	0.20484	-0.044335	0.11537	0.73536	58	0.02964	2.3943e-06	0.23943	81.2883
Scen1	GQ03232-E19.1.199	96368	12235	1	0.02849	0.86655	NaN	NaN	NaN	NaN	NaN	NaN	59	0.00049095	0.00399	0.2383	82.3967
Scen1	MA_96461g0010-2684-[T_C]	96461	7929	2	0.75442	0.47508	0.01135	0.01581	0.90039	-0.15979	1.49255	0.22703	56	0.0267	2.3395e-06	0.23395	77.1962
Scen1	ss538947313	96487	51	1	0.12886	0.72102	NaN	NaN	NaN	NaN	NaN	NaN	55	0.00238	2.3972e-06	0.23972	76.1189
Scen1	GQ0203-G23.1.119	96757	11625	2	0.67302	0.51417	0.0494	0.18225	0.67105	-0.17413	1.3283	0.25392	58	0.02307	0.00038687	0.24066	81.6729
Scen1	TC3298m	97009	11467	2	0.40086	0.67176	0.10873	0.73053	0.39656	-0.049372	0.07866	0.78021	54	0.01473	0.01948	0.21272	74.1123
Scen1	02078-B05-161	97021	3388	2	2.45468	0.09509	-0.22741	1.75185	0.19102	-0.03745	0.03277	0.857	57	0.08057	0.00946	0.21466	75.2051
Scen1	ss538950170	97537	30836	1	4.68291	0.03459	NaN	NaN	NaN	NaN	NaN	NaN	59	0.07471	0.01962	0.20495	78.0416
Scen1	0-3128-02-8051-contigContig1-288	98603	6092	1	0.46619	0.49746	NaN	NaN	NaN	NaN	NaN	NaN	59	0.00797	2.4056e-06	0.24056	81.9602
Scen1	FCL29Contig5-246	98654	4819	2	0.4106	0.6652	-0.043965	0.24887	0.61979	-0.090915	0.50996	0.47807	58	0.0142	2.4324e-06	0.24324	82.1883
Scen1	ss538949667	98882	2318	2	1.47242	0.23796	0.34518	1.98606	0.16419	-0.18884	0.47167	0.495	58	0.04912	2.3463e-06	0.23463	80.1323
Scen1	GQ03113-J24.1.101	98909	7081	2	2.25237	0.11551	-0.23915	3.47955	0.06789	0.03457	0.04674	0.82969	52	0.08114	2.2402e-06	0.22402	69.4443
Scen1	PGLM2-1528	99482	9972	2	0.80324	0.45288	0.16638	0.86711	0.35568	0.25627	1.59884	0.21121	58	0.02741	2.3999e-06	0.23999	81.4194
Scen1	CL793Contig1-986	99733	23608	2	0.9767	0.38276	0.10221	0.89791	0.34734	0.18392	1.74435	0.19187	58	0.03313	2.3857e-06	0.23857	81.0829
Scen1	GQ03222-P15.2.448	99935	8920	2	0.22697	0.79767	0.01165	0.0062	0.93754	0.11098	0.31579	0.57639	57	0.00804	0.01574	0.22547	79.3355
Scen1	GQ03612-J11.1.469	99935	14968	2	0.39946	0.67254	-0.087218	0.45678	0.50187	0.01579	0.00733	0.93209	58	0.01382	2.4334e-06	0.24334	82.2102
Scen1	WS00821-I06.1.329	99945	13113	1	0.01568	0.90079	NaN	NaN	NaN	NaN	NaN	NaN	59	0.0002702	2.4243e-06	0.24243	82.4089
Scen1	WS-2.0-GQ0222.B7-B17.1-379	100136	5405	2	0.16287	0.85011	0.04567	0.24308	0.62395	-0.033618	0.06896	0.79383	56	0.00589	0.01375	0.22472	78.3088
Scen1	MA_100263g0010-115-[T_C]	100263	6046	2	2.1237	0.12895	0.06814	0.59318	0.44437	-0.26293	4.14751	0.04635	58	0.06935	0.02243	0.20752	79.0512
Scen1	MA_100263g0010-704-[A_C]	100263	6635	1	0.51496	0.47609	NaN	NaN	NaN	NaN	NaN	NaN	55	0.00943	0.01105	0.22622	75.6109
Scen1	MA_100608g0010-2650-[C_T]	100608	19417	2	0.66716	0.51713	0.27769	0.94441	0.33525	0.17822	0.313	0.57804	58	0.02287	0.01501	0.22608	81.7302
Scen1	MA_100608g0010-2719-[G_A]	100608	19486	2	0.66716	0.51713	-0.27769	0.94441	0.33525	0.17822	0.313	0.57804	58	0.02287	0.01501	0.22608	81.7302
Scen1	MA_100637g0010-1787-[G_A]	100637	3056	2	2.17792	0.12331	0.18245	4.21556	0.045	0.10125	0.58182	0.44898	54	0.07589	2.2619e-06	0.22619	72.6393
Scen1	WS-2.0-GQ03209.B7-F06.1-709	100722	16463	2	2.97294	0.05914	0.11546	0.38949	0.53506	0.38872	3.86408	0.05421	58	0.09446	2.2344e-06	0.22344	77.3478
Scen1	GQ03319-D11.2.501	101002	20571	2	0.92012	0.40431	0.11004	1.13793	0.29059	0.1727	1.49231	0.22689	58	0.03127	0.00679	0.23214	81.2081
Scen1	ss538951927	101067	33204	2	1.35427	0.26631	0.12917	2.08872	0.15387	-0.076874	0.3447	0.55945	58	0.04536	2.3556e-06	0.23556	80.3575
Scen1	WS-2.0-GQ0042.B3.r-P01.1-343	101097	20328	2	0.14892	0.86197	-0.020067	0.03297	0.85656	-0.075239	0.29775	0.58743	58	0.0052	2.4547e-06	0.24547	82.7065
Scen1	MA_101107g0010-1509-[A_G]	101107	7056	1	0.4662	0.49746	NaN	NaN	NaN	NaN	NaN	NaN	59	0.00797	2.4056e-06	0.24056	81.9602
Scen1	GCAT-2.0-GQ0074.B3.r-L04-EPB-01	101135	9998	2	0.58544	0.56017	-0.18228	1.03013	0.31442	0.21806	0.99569	0.32257	58	0.02013	2.4178e-06	0.24178	81.8446
Scen1	GQ04102-G09.1.82	101160	3392	2	1.09614	0.3411	0.09958	1.23075	0.27192	0.12162	0.94101	0.33612	58	0.03704	0.00808	0.22943	80.8517
Scen1	08pg15170h	101422	1828	2	0.89848	0.41288	0.05785	0.37617	0.5421	-0.14818	1.37421	0.24597	58	0.03056	0.00288	0.23626	81.2348
Scen1	SPA2-1101	101443	9120	2	0.87911	0.4207	-0.17586	0.99365	0.32307	0.32512	1.72682	0.19408	58	0.02992	2.3937e-06	0.23937	81.272
Scen1	SPA2-1601	101443	9620	2	1.60097	0.21064	-0.065036	0.61938	0.43454	0.18777	2.18018	0.1453	58	0.05318	2.3363e-06	0.23363	79.8884
Scen1	SPA2-2028	101443	10047	2	0.98541	0.37966	0.31449	1.61022	0.20971	-0.39047	1.93936	0.16924	57	0.034	0.01562	0.22383	78.9298
Scen1	SPA2-2118	101443	10137	2	3.59381	0.03413	0.31592	3.47503	0.06764	-0.56364	7.16559	0.00978	56	0.11554	0.0145	0.20226	73.0573
Scen1	MA_101803g0010-2450-[T_G]	101803	7657	2	0.53237	0.5901	0.02979	0.0859	0.77052	0.1391	1.0592	0.30775	58	0.01834	0.01096	0.23118	81.9743
Scen1	MA_101803g0010-16597-[C_G]	101803	21804	2	0.89672	0.41358	-0.33173	1.78733	0.18656	-0.30662	1.25706	0.26691	58	0.0305	2.3922e-06	0.23922	81.2378
Scen1	FCL1467Contig1-797	101927	23106	1	5.28127	0.02531	NaN	NaN	NaN	NaN	NaN	NaN	57	0.08613	2.2058e-06	0.22058	74.2788
Scen1	MA_102054g0010-1136-[A_G]	102054	21460	2	0.11699	0.88981	0.08051	0.20192	0.65494	-0.047097	0.0468	0.82953	56	0.00423	2.4465e-06	0.24465	79.6571
Scen1	GQ03416-H05.1.1379	102108	9789	2	1.36021	0.26481	-0.21184	2.68022	0.10711	0.13843	0.74337	0.3922	58	0.04555	2.3551e-06	0.23551	80.3461
Scen1	FCL1398Contig1-236	102149	23887	1	0.536	0.46704	NaN	NaN	NaN	NaN	NaN	NaN	59	0.00916	2.4027e-06	0.24027	81.891
Scen1	MA_102349g0010-4424-[C_T]	102349	19635	2	0.13733	0.87197	-0.00026271	7.5842e-06	0.99781	0.06813	0.24069	0.62559	58	0.0048	0.00463	0.24084	82.7341
Scen1	MA_102349g0010-4253-[T_C]	102349	19806	2	0.28367	0.75407	0.08802	0.23948	0.62646	-0.0034771	0.00027385	0.98685	58	0.00985	6.3385e-05	0.24425	82.4391
Scen1	MA_102800g0010-4343-[G_A]	102800	7530	1	0.94334	0.33552	NaN	NaN	NaN	NaN	NaN	NaN	58	0.01628	0.0041	0.23632	81.5473
Scen1	GQ0015-O08.1.360	103013	11285	2	0.96603	0.38707	0.04914	0.40975	0.52481	-0.18032	1.53538	0.22067	55	0.03454	2.4414e-06	0.24414	77.1043
Scen1	GQ03119-G16.1.1466	103156	40291	2	0.5346	0.58881	-0.18828	0.56982	0.45344	0.06375	0.047	0.82914	58	0.01841	0.0071	0.235	81.9501
Scen1	GQ0183-G10.1.643	103240	7758	2	0.70641	0.49768	-0.056589	0.1022	0.75037	-0.24765	1.09844	0.29903	58	0.02419	2.4078e-06	0.24078	81.608
Scen1	GQ03315-I05.1.513	103248	13729	2	2.10081	0.1319	-0.22743	3.25376	0.07664	-0.021363	0.01166	0.9144	57	0.06979	2.3144e-06	0.23144	76.9698
Scen1	GQ03718-K12.1.1139	103312	14450	2	2.75674	0.07228	-0.1809	3.21411	0.07851	0.29136	4.51674	0.03807	56	0.0911	0.01952	0.20412	74.795
Scen1	GQ02809-P14.1.922	103411	67732	1	0.70208	0.40559	NaN	NaN	NaN	NaN	NaN	NaN	58	0.01217	0.01019	0.22629	80.6277
Scen1	GQ03116-D18.1.913	103500	26296	2	7.86333	0.00106	0.14251	2.99575	0.08953	0.40084	7.99551	0.00668	52	0.23199	1.8774e-06	0.18774	60.4358
Scen1	GQ04108-D24.1.891	103548	11267	1	0.01968	0.88893	NaN	NaN	NaN	NaN	NaN	NaN	59	0.0003391	0.00286	0.23949	82.4038
Scen1	MA_103581g0010-7620-[A_G]	103581	35964	2	0.40487	0.669	0.17864	0.50889	0.47858	0.25973	0.80604	0.37314	57	0.01425	2.4525e-06	0.24525	80.2147
Scen1	MA_103581g0010-7072-[T_C]	103581	36512	2	0.79835	0.45504	0.0186	0.01581	0.90037	0.14595	0.66647	0.41769	58	0.02725	2.4003e-06	0.24003	81.4289
Scen1	MA_103581g0010-6996-[C_T]	103581	36588	2	0.01529	0.98483	-0.017173	0.02836	0.86686	0.01243	0.00867	0.92616	58	0.00053607	2.4662e-06	0.24662	82.9731
Scen1	MA_103581g0010-6452-[C_T]	103581	37132	2	0.28068	0.75631	0.18105	0.52515	0.47162	0.20611	0.49632	0.48399	58	0.00975	2.4434e-06	0.24434	82.445
Scen1	GQ03718-C10.1.24	103810	63802	2	0.16193	0.85092	-0.0084817	0.0063	0.93703	0.07976	0.30458	0.58334	54	0.00607	2.3754e-06	0.23754	75.2343
Scen1	NODE-1484-length-2330-cov-42.645493-1706	103906	24366	2	4.74782	0.01238	0.19819	3.20625	0.07867	-0.46977	9.48994	0.00318	58	0.14279	2.1151e-06	0.21151	74.2208
Scen1	GQ04009-E16.1.744	104020	19240	2	0.99024	0.37779	0.21462	1.44698	0.23399	0.08484	0.16426	0.68678	58	0.03358	2.3846e-06	0.23846	81.0568
Scen1	MA_104021g0010-18871-[C_T]	104021	26864	1	0.05423	0.81669	NaN	NaN	NaN	NaN	NaN	NaN	58	0.00094996	0.00069479	0.2384	81.2114
Scen1	P06971-3	104065	12044	2	0.44063	0.64584	-0.078171	0.36194	0.54986	-0.045217	0.0596	0.80802	57	0.01549	0.00741	0.2374	80.1556
Scen1	P06971-2	104065	12255	1	0.10559	0.74641	NaN	NaN	NaN	NaN	NaN	NaN	58	0.00185	0.00932	0.22923	81.1284
Scen1	FCL374Contig1-263	104137	48992	2	1.74025	0.18467	-0.21961	0.80376	0.37374	-0.0088852	0.00109	0.97375	58	0.05754	2.3255e-06	0.23255	79.6252
Scen1	CL778Contig1-1846	104172	15169	1	0.37626	0.54201	NaN	NaN	NaN	NaN	NaN	NaN	59	0.00645	2.4093e-06	0.24093	82.0495
Scen1	CL778Contig1-1167	104172	16748	2	0.43645	0.64847	0.01889	0.03345	0.85552	0.13288	0.81168	0.37142	58	0.01508	2.4303e-06	0.24303	82.1373
Scen1	GQ02901-P11.2.1665	104182	17698	2	2.10224	0.13156	-0.3495	3.99232	0.05049	-0.24519	1.22167	0.27368	58	0.06869	0.00501	0.22469	78.9488
Scen1	GQ02810-J22.1.1223	104501	5745	2	0.11741	0.88944	-0.065783	0.13383	0.71585	-0.10181	0.23468	0.62993	58	0.0041	2.4574e-06	0.24574	82.7693
Scen1	MA_104694g0010-264-[C_T]	104694	21056	2	0.15899	0.85338	0.04701	0.23372	0.63063	0.02212	0.02857	0.86637	58	0.00555	0.01205	0.23325	82.7194
Scen1	NODE-966-length-765-cov-27.526798-686	105331	1788	2	0.86088	0.42831	-0.32699	1.70474	0.19701	-0.3223	1.46213	0.23167	57	0.02983	0.00515	0.23621	79.3431
Scen1	FCL1470Contig1-980	105437	9097	1	0.04347	0.83557	NaN	NaN	NaN	NaN	NaN	NaN	59	0.00074896	0.00236	0.2399	82.3818
Scen1	MA_105495g0010-1740-[C_T]	105495	3433	2	2.08446	0.13392	0.18425	3.53568	0.06527	-0.055101	0.18551	0.66833	57	0.06929	2.3157e-06	0.23157	77.0003
Scen1	GQ04012-K18.1.256	105595	7609	2	1.13788	0.32779	0.16332	0.99339	0.3232	-0.28555	2.25799	0.13855	57	0.03905	2.3909e-06	0.23909	78.7902
Scen1	GQ03238-I01.1.219	106166	6897	2	0.31748	0.72926	-0.1906	0.57708	0.45059	0.14384	0.26286	0.61014	58	0.01102	2.4403e-06	0.24403	82.3722
Scen1	GQ03238-I01.1.1001	106166	8515	2	0.31748	0.72926	-0.1906	0.57708	0.45059	0.14384	0.26286	0.61014	58	0.01102	2.4403e-06	0.24403	82.3722
Scen1	GQ03105-K19.1.513	106416	3041	2	4.86445	0.01121	-0.22112	6.90587	0.01102	0.10193	0.6442	0.42553	58	0.1458	0.05488	0.16025	75.0826
Scen1	c78291_g1_i1_326_HT	106449	12432	2	1.8602	0.16497	0.0707	0.42033	0.51938	0.25153	3.67958	0.0601	58	0.06127	2.3163e-06	0.23163	79.3996
Scen1	paP11897-1	106528	1293	2	0.09769	0.90708	0.04259	0.16119	0.68956	0.0487	0.10868	0.74286	58	0.00342	0.00631	0.23949	82.811
Scen1	0299-H03-650	107025	8282	2	1.21732	0.3036	-0.079129	0.60895	0.43841	0.12656	0.74361	0.39212	58	0.04096	2.3664e-06	0.23664	80.6195
Scen1	PGLM2-1137	107308	1600	2	1.6596	0.19927	0.05968	0.11578	0.73491	-0.32658	2.18046	0.14528	58	0.05503	0.01947	0.21386	79.8772
Scen1	ss524904752	107308	1600	2	1.76461	0.18064	0.05675	0.10427	0.74796	-0.33438	2.27579	0.13703	57	0.05928	0.02197	0.2122	77.688
Scen1	GQ04002-F18.1.232	107341	7442	1	0.49832	0.48307	NaN	NaN	NaN	NaN	NaN	NaN	59	0.00852	0.00118	0.23922	81.9288
Scen1	NODE-7239-length-1005-cov-35.721394-430	107468	18712	2	1.30718	0.27932	-0.019562	0.03731	0.84759	0.21248	2.61427	0.11196	53	0.04786	0.01092	0.21866	71.1043
Scen1	GQ02802-P24.1.789	107594	5015	2	0.57527	0.56578	-0.18398	1.06215	0.30708	0.21736	0.84958	0.36055	58	0.01978	0.00243	0.23938	81.8675
Scen1	PGLM1-1408	107950	2042	2	0.77645	0.46484	0.09664	0.77112	0.38356	0.07336	0.28906	0.59292	58	0.02652	2.4021e-06	0.24021	81.4715
Scen1	LFY-357	108198	14639	1	0.53323	0.46819	NaN	NaN	NaN	NaN	NaN	NaN	59	0.00911	0.00292	0.2373	81.8943
Scen1	LFY-637	108198	14919	2	1.9895	0.14615	-0.12975	1.28408	0.26189	-0.11915	0.55998	0.45734	58	0.06525	2.3065e-06	0.23065	79.1574
Scen1	LFY-832	108198	15114	2	0.37581	0.68842	0.01229	0.00676	0.93478	0.10089	0.32226	0.57248	58	0.01301	2.4354e-06	0.24354	82.2569
Scen1	LFY-1307	108198	15578	2	2.05855	0.13702	-0.18567	3.56594	0.06407	0.00929	0.00472	0.94549	58	0.06736	2.3013e-06	0.23013	79.0284
Scen1	LFY-2961	108198	17077	2	0.88374	0.41882	-0.32665	1.73631	0.19288	-0.3433	1.34542	0.25092	58	0.03007	2.3933e-06	0.23933	81.263
Scen1	FCL4450Contig1-664	108304	6964	2	1.65723	0.19972	0.25869	3.30402	0.07437	0.20385	1.34227	0.25146	58	0.05495	0.01262	0.22051	79.8126
Scen1	PGLM2-0802	108520	12019	2	0.34411	0.71031	0.06172	0.22479	0.63722	-0.14211	0.68624	0.4109	58	0.01193	0.00125	0.24252	82.3198
Scen1	FCL417Contig1-340	108607	14870	2	1.65189	0.20073	0.31002	1.59949	0.21112	-0.47493	3.07624	0.08482	58	0.05478	0.01682	0.21646	79.8677
Scen1	GQ03211-B01.3.357	108616	5541	2	0.28662	0.75187	-0.00030801	6.6401e-06	0.99795	-0.099399	0.40587	0.52662	58	0.00996	0.00226	0.24198	82.4348
Scen1	ss538945831	108663	10024	2	1.06391	0.35264	-0.31448	1.59113	0.2129	-0.39752	2.12782	0.15078	52	0.04004	2.395e-06	0.2395	72.8529
Scen1	GQ0271-B09.1.195	109222	15806	2	0.14145	0.86843	0.02953	0.08696	0.76923	-0.073435	0.26491	0.60891	54	0.00531	0.04544	0.20659	78.3338
Scen1	GQ03209-L17.2.1401	109348	1270	2	3.1628	0.04982	0.17049	3.46833	0.06771	0.1685	1.88729	0.17489	58	0.09989	2.221e-06	0.2221	77.005
Scen1	ss538948838	109428	15069	1	0.28962	0.59256	NaN	NaN	NaN	NaN	NaN	NaN	58	0.00506	2.4321e-06	0.24321	82.1792
Scen1	GQ04011-D06.1.213	109433	3395	2	0.09624	0.9084	-0.044449	0.18566	0.66821	0.04219	0.06793	0.79532	57	0.00343	0.01384	0.23359	80.7616
Scen1	GQ03002-I06.2.174	109548	1409	2	0.15064	0.8605	0.03151	0.09313	0.76135	0.04364	0.10415	0.74809	58	0.00526	0.00711	0.23824	82.7206
Scen1	GQ03002-I06.2.728	109548	3036	2	0.24247	0.78549	-0.0031552	0.00070662	0.97889	-0.093407	0.35188	0.5554	58	0.00844	2.4467e-06	0.24467	82.5207
Scen1	FCL697Contig1-1758	109548	4422	2	1.44934	0.24324	-0.018218	0.03066	0.86163	-0.21901	2.72831	0.10408	58	0.04839	0.00021804	0.23459	80.1762
Scen1	GQ03901-N10.1.973	109804	10253	2	1.88128	0.16174	0.20099	3.36655	0.07175	0.20075	2.04679	0.15799	58	0.06192	0.00063936	0.23082	79.36
Scen1	GQ03012-I09.1.631	110148	3409	2	0.29855	0.74305	-0.090552	0.59568	0.44342	0.06688	0.14039	0.70928	58	0.01037	2.4419e-06	0.24419	82.4096
Scen1	GQ03113-N13.1.1005	110169	8304	2	0.8334	0.4398	-0.10005	1.37564	0.24572	0.03965	0.09052	0.76461	58	0.02841	2.3974e-06	0.23974	81.3607
Scen1	GQ03123-G19.1.670	112061	4694	2	1.25378	0.29317	-0.14208	0.90024	0.34672	-0.29882	2.47953	0.12087	58	0.04214	0.0049	0.23135	80.5531
Scen1	PGLM2-1176	112061	6371	2	2.50331	0.09077	0.01611	0.01573	0.90062	-0.28665	3.31513	0.0739	58	0.08074	0.00903	0.2177	78.2334
Scen1	GQ0258-E05.1.351	112342	4407	2	0.32666	0.72267	-0.080848	0.46324	0.49887	0.1196	0.54697	0.46259	58	0.01133	2.4395e-06	0.24395	82.354
Scen1	PGLM2-0818	112342	5099	2	2.54862	0.08707	0.01443	0.03111	0.86063	-0.3017	4.96183	0.02988	58	0.08208	0.00913	0.21727	78.1444
Scen1	GQ03238-O10.1.621	112563	7555	2	0.47062	0.62725	-0.033705	0.1246	0.72553	0.11523	0.7612	0.38696	53	0.01778	0.00542	0.23733	73.982
Scen1	GQ03112-C07.1.794	112831	8280	2	0.28511	0.753	0.00492	0.00158	0.96841	-0.10165	0.40213	0.52853	58	0.0099	0.00932	0.23488	82.4603
Scen1	GQ03112-C07.1.1170	112831	8772	2	0.01796	0.98221	0.02222	0.03543	0.85136	-0.02043	0.0132	0.90894	58	0.00062971	2.4659e-06	0.24659	82.9677
Scen1	ss538946421	113024	3829	1	1.02203	0.31639	NaN	NaN	NaN	NaN	NaN	NaN	57	0.01792	2.4194e-06	0.24194	79.4539
Scen1	GQ03519-O21.1.1592	113146	7323	1	0.04	0.84221	NaN	NaN	NaN	NaN	NaN	NaN	57	0.00071362	0.00106	0.24507	80.4221
Scen1	GQ03212-L08.3.41	113300	28854	2	0.07231	0.93033	-0.024924	0.05037	0.82322	-0.02474	0.02564	0.87334	58	0.00253	2.4612e-06	0.24612	82.8592
Scen1	FCL1977Contig1-110	113665	10436	2	0.01657	0.98357	-0.0051186	0.0037	0.95172	0.02192	0.02579	0.87297	58	0.00058094	0.00096921	0.24561	82.9702
Scen1	GQ04009-P24.1.708	114284	2740	2	0.04242	0.9585	0.02969	0.08296	0.77443	-0.0085283	0.00375	0.95138	55	0.00157	2.4182e-06	0.24182	76.59
Scen1	MA_114475g0010-2288-[A_G]	114475	6674	2	0.04477	0.95625	0.00788	0.00281	0.95789	0.04801	0.06429	0.80074	58	0.00157	2.4636e-06	0.24636	82.9141
Scen1	MA_114475g0010-553-[C_T]	114475	8409	2	0.11591	0.89076	0.02413	0.02656	0.87111	-0.044945	0.05405	0.817	58	0.00405	0.00319	0.24249	82.7736
Scen1	MA_114955g0020-5054-[C_A]	114955	18177	2	0.8631	0.42729	-0.12572	1.55549	0.21743	0.13888	0.8474	0.36117	58	0.02939	0.01529	0.2242	81.3851
Scen1	MA_114955g0020-1640-[C_T]	114955	21591	2	0.74203	0.48069	0.05778	0.37571	0.54235	0.16552	1.43696	0.23559	58	0.02537	0.00501	0.23539	81.5444
Scen1	GQ03322-P21.4.1372	114968	8302	2	1.03818	0.3607	0.13559	1.54976	0.21826	-0.0010527	5.0017e-05	0.99438	58	0.03515	0.00744	0.23053	80.977
Scen1	PabiesPrMYB2-932	115536	2816	2	0.27454	0.76092	0.18605	0.54533	0.46326	0.18127	0.45807	0.50126	58	0.00954	0.00047968	0.2439	82.4565
Scen1	MA_115536g0010-93-[C_T]	115536	3177	1	0.17115	0.68079	NaN	NaN	NaN	NaN	NaN	NaN	53	0.00328	2.3203e-06	0.23203	71.6042
Scen1	PabiesMYB2-1166	115536	4299	1	0.0759	0.78391	NaN	NaN	NaN	NaN	NaN	NaN	59	0.00131	0.0018	0.24034	82.3479
Scen1	PabiesMYB2-1302	115536	4379	1	0.03994	0.84231	NaN	NaN	NaN	NaN	NaN	NaN	58	0.00070004	2.3925e-06	0.23925	81.2436
Scen1	PabiesMYB2-1448	115536	4526	2	0.82054	0.44533	-0.10748	0.64622	0.42481	-0.051035	0.10521	0.74686	58	0.02798	2.3984e-06	0.23984	81.3857
Scen1	PabiesMYB2-1774	115536	4847	2	0.26693	0.76672	-0.09524	0.28953	0.59269	-0.016439	0.00605	0.93828	56	0.00961	2.3786e-06	0.23786	78.11
Scen1	MA_115536g0010-2534-[A_C]	115536	5618	2	1.12452	0.33191	-0.31044	1.5776	0.21423	-0.43022	2.24656	0.13943	58	0.03796	0.01817	0.2193	80.8739
Scen1	PabiesMYB2-3403	115536	6433	1	0.3448	0.55939	NaN	NaN	NaN	NaN	NaN	NaN	58	0.006	2.4239e-06	0.24239	81.9882
Scen1	PabiesMYB2-3893	115536	6915	1	3.67411	0.06019	NaN	NaN	NaN	NaN	NaN	NaN	59	0.05957	0.00489	0.22307	78.8721
Scen1	GQ0207-N08.1.848	115537	23633	2	0.21369	0.80824	-0.084214	0.40718	0.52596	-0.04639	0.08118	0.77674	58	0.00744	0.00257	0.24229	82.5787
Scen1	GQ03120-J23.1.323	115979	44175	2	1.0979	0.34052	-0.11307	1.54095	0.21956	-0.11312	0.81338	0.37092	58	0.03709	0.00023405	0.23736	80.849
Scen1	ss538946969	116648	12709	1	3.15304	0.08132	NaN	NaN	NaN	NaN	NaN	NaN	56	0.05283	0.04232	0.17198	72.3931
Scen1	GQ03303-N21.1.395	116906	8987	2	1.70103	0.19179	0.07443	0.6558	0.42147	0.19486	2.13411	0.14964	57	0.05727	2.3455e-06	0.23455	77.7165
Scen1	MA_117731g0010-442-[A_G]	117731	13536	1	0.04475	0.83321	NaN	NaN	NaN	NaN	NaN	NaN	59	0.00077088	0.00485	0.23736	82.3843
Scen1	WS0349-P18.1.702	118371	14444	1	1.31127	0.25687	NaN	NaN	NaN	NaN	NaN	NaN	59	0.02211	0.00295	0.23411	81.1288
Scen1	NODE-12228-length-276-cov-134.847824-162	118377	17768	2	0.18202	0.83407	-0.068948	0.14926	0.70068	-0.18292	0.35886	0.55151	58	0.00635	2.4518e-06	0.24518	82.6407
Scen1	ss538943063	118815	14051	2	0.58234	0.56194	-0.088555	0.2456	0.62213	0.08338	0.12412	0.72593	57	0.02037	0.01264	0.23098	79.8934
Scen1	GQ0044.B3.r-B21.1-272	118833	3761	2	0.19306	0.82498	-0.024691	0.06484	0.79994	0.07091	0.30155	0.5851	57	0.00684	2.4194e-06	0.24194	79.4537
Scen1	GQ03309-H18.2.1365	118953	9539	2	0.09905	0.90585	0.03708	0.12192	0.72825	0.0563	0.15905	0.69153	58	0.00346	2.4589e-06	0.24589	82.8059
Scen1	FCL1510Contig1-113	119175	2808	1	1.39833	0.24183	NaN	NaN	NaN	NaN	NaN	NaN	59	0.02354	0.01368	0.22307	81.0847
Scen1	ss538949542	119183	11682	2	0.26927	0.76491	-0.18378	0.53782	0.46634	0.18	0.38286	0.53854	58	0.00936	2.4444e-06	0.24444	82.4676
Scen1	WS-2.0-GQ03417.B7-O19.1-1215	119424	10110	2	0.4224	0.65755	0.2223	0.79988	0.37496	0.25143	0.67265	0.41561	57	0.01486	0.02311	0.21742	79.1988
Scen1	GQ03108-M05.1.899	119841	24282	2	0.23706	0.78972	0.06254	0.4058	0.52666	0.07187	0.24369	0.62345	58	0.00825	0.00644	0.23817	82.5338
Scen1	08pg07937c	119966	6741	2	0.25814	0.77339	0.04126	0.18445	0.6692	0.08257	0.40863	0.52522	58	0.00898	2.4453e-06	0.24453	82.4897
Scen1	GQ04011-G07.1.1283	120020	7112	2	1.917	0.15641	-0.16073	3.68056	0.06006	-0.077041	0.37655	0.5419	58	0.06302	2.312e-06	0.2312	79.2931
Scen1	PGLM2-1325	120230	5496	1	0.19152	0.66328	NaN	NaN	NaN	NaN	NaN	NaN	59	0.00329	2.417e-06	0.2417	82.2333
Scen1	GQ03116-K04.1.672	120329	4735	2	0.91675	0.40563	-0.031084	0.0577	0.81103	0.21505	1.47023	0.23031	58	0.03116	0.00419	0.23479	81.2
Scen1	FCL5599Contig1-427	120626	12866	1	5.30542	0.02506	NaN	NaN	NaN	NaN	NaN	NaN	56	0.08795	0.00122	0.22084	74.3357
Scen1	ss538951911	120806	9518	1	0.99506	0.3228	NaN	NaN	NaN	NaN	NaN	NaN	57	0.01746	0.01103	0.23078	79.4677
Scen1	MA_121267g0010-916-[T_C]	121267	4240	1	0.22926	0.63387	NaN	NaN	NaN	NaN	NaN	NaN	59	0.00394	0.00187	0.23962	82.1966
Scen1	MA_121485g0010-3656-[A_T]	121485	5868	2	1.61683	0.2075	0.00042035	1.7575e-05	0.99667	0.25109	2.62739	0.11055	58	0.05368	0.02164	0.21212	79.9864
Scen1	MA_121485g0010-3571-[C_T]	121485	5953	2	2.69327	0.07627	0.15984	1.94253	0.1688	0.35209	5.37439	0.02404	58	0.08634	2.2544e-06	0.22544	77.8566
Scen1	FCL500Contig1-303	121617	9997	2	0.21123	0.81022	-0.05563	0.42235	0.51838	-0.014976	0.01298	0.90971	58	0.00736	0.00307	0.2418	82.5785
Scen1	FCL500Contig1-797	121617	11003	2	0.05917	0.9426	-0.025253	0.08586	0.77057	0.01572	0.01393	0.90646	58	0.00207	0.00213	0.24406	82.8812
Scen1	WS00746-F12.1.216	121663	2124	2	0.8851	0.41827	0.321	1.68146	0.19996	-0.34701	1.60543	0.21029	58	0.03012	2.3932e-06	0.23932	81.2604
Scen1	GQ03237-D15.1.370	121869	1419	2	1.2097	0.30583	-0.18889	2.00788	0.16193	0.2145	1.84925	0.17923	58	0.04072	2.367e-06	0.2367	80.6342
Scen1	GQ04011-C03.4.1017	121907	14791	1	3.91277	0.05268	NaN	NaN	NaN	NaN	NaN	NaN	59	0.06319	2.2717e-06	0.22717	78.6381
Scen1	FCL1750Contig1-305	122661	6488	2	2.40879	0.09902	-0.20119	4.81476	0.03231	-0.0222	0.03244	0.8577	58	0.07793	2.2752e-06	0.22752	78.3788
Scen1	GQ03006-D16.1.1383	123133	4090	2	1.03558	0.3616	0.10364	1.35987	0.24842	0.15371	1.25732	0.26686	58	0.03506	0.01719	0.22096	81.0293
Scen1	GQ03006-D16.1.161	123133	5456	2	1.00086	0.37404	-0.11337	0.72928	0.39675	0.05937	0.12215	0.72802	57	0.03449	2.352e-06	0.2352	77.8717
Scen1	MA_123133g0010-850-[G_A]	123133	5698	2	1.02102	0.36683	0.34275	1.93785	0.16941	-0.28147	1.13509	0.29127	57	0.03516	2.3504e-06	0.23504	77.8328
Scen1	MA_123133g0010-564-[T_C]	123133	5984	2	0.00487	0.99514	0.00829	0.00668	0.93514	-0.011509	0.00682	0.93446	58	0.00017087	0.00089008	0.2458	82.9935
Scen1	FCL2255Contig1-109	123211	44059	1	0.05877	0.80938	NaN	NaN	NaN	NaN	NaN	NaN	54	0.00111	0.00374	0.24307	77.2863
Scen1	GQ03312-B13.2.1311	123220	3156	2	0.9138	0.40679	0.03522	0.16528	0.68586	-0.15992	1.61256	0.20929	58	0.03107	2.3908e-06	0.23908	81.2047
Scen1	GCAT-2.0-GQ0015.B3.r-I17-EPB-08	123220	4179	2	0.23555	0.7909	-0.026636	0.03225	0.85811	-0.071941	0.14193	0.70777	58	0.0082	0.00472	0.23991	82.536
Scen1	PGLM1-0871	123220	5199	2	1.11341	0.33548	-0.091151	0.96339	0.33048	0.13366	1.12532	0.29325	58	0.0376	0.00259	0.23482	80.8196
Scen1	FCL58Contig2-451	123267	11519	2	0.09249	0.91179	0.00075566	6.8724e-05	0.99341	-0.054509	0.1813	0.67186	58	0.00323	0.00213	0.24377	82.8205
Scen1	FCL58Contig2-317	123267	11653	2	0.86244	0.42757	0.16646	0.87628	0.35317	0.26868	1.71117	0.19608	58	0.02937	2.395e-06	0.2395	81.3043
Scen1	GQ03007-B12.1.1066	123267	11946	2	0.63873	0.53177	0.19668	0.6214	0.43385	0.00223	4.4962e-05	0.99467	57	0.0223	0.00398	0.23932	79.7896
Scen1	NODE-3331-length-1476-cov-52.556232-1166	123631	43277	1	0.09508	0.75896	NaN	NaN	NaN	NaN	NaN	NaN	57	0.00169	0.00509	0.24071	80.3715
Scen1	0286-D08-Pb1-115	123993	11188	2	0.01102	0.98904	0.0112	0.00551	0.9411	0.02579	0.0209	0.88555	58	0.00038649	0.00040126	0.24624	82.9815
Scen1	0286-D08-Pb1-270	123993	11344	2	0.22674	0.79785	-0.046355	0.12588	0.72405	0.11291	0.44861	0.5057	58	0.00789	2.448e-06	0.2448	82.5519
Scen1	PabiesPRR7-F1-771	124244	21166	2	0.84182	0.43621	0.18963	1.67038	0.20142	-0.14401	0.40093	0.52914	58	0.02869	0.027	0.21322	81.5423
Scen1	PabiesPRR7-F1-1505	124244	21888	2	0.63304	0.53467	0.19982	1.15642	0.28674	0.22092	1.11313	0.29585	58	0.02173	2.4139e-06	0.24139	81.7514
Scen1	CL995Contig1-252	124514	6909	2	0.12516	0.88261	-0.042096	0.1058	0.74622	0.09273	0.24656	0.62149	56	0.00453	2.3927e-06	0.23927	78.4347
Scen1	GQ03010-L12.1.330	124589	4877	2	2.2614	0.11498	0.30531	1.62051	0.20903	-0.5242	3.92386	0.05323	50	0.08432	2.2161e-06	0.22161	66.2316
Scen1	PGWD1-0857	124646	16977	2	0.28067	0.75635	0.18874	0.56048	0.45726	0.17946	0.44867	0.50577	56	0.0101	0.0055	0.23785	79.3928
Scen1	P03706-2	124661	11775	2	0.64654	0.52765	-0.099738	1.16976	0.284	0.08621	0.40348	0.52784	58	0.02218	0.00274	0.23848	81.7236
Scen1	ss538946405	124940	6192	2	0.33404	0.71742	0.18747	0.55978	0.45743	0.23555	0.63994	0.42705	58	0.01158	0.01222	0.23159	82.374
Scen1	GQ03309-J22.3.2299	125359	6901	1	2.23809	0.14007	NaN	NaN	NaN	NaN	NaN	NaN	59	0.03715	2.3349e-06	0.23349	80.2285
Scen1	GQ03230-D22.1.598	125470	3507	2	0.80033	0.45425	0.13021	1.50897	0.22443	0.10467	0.58808	0.44638	57	0.02778	0.01664	0.22019	78.3418
Scen1	GQ03230-D22.1.361	125470	3744	2	0.90824	0.40909	0.12372	1.67236	0.20125	-0.10084	0.55598	0.459	57	0.03142	0.0416	0.19889	79.1211
Scen1	FCL3309Contig1-1061	125631	6516	2	0.00439	0.99562	-0.013708	0.00855	0.92664	0.01485	0.0048	0.94503	58	0.00015417	0.00057424	0.24612	82.9948
Scen1	GQ03206-H12.1.252	126270	9138	2	1.44168	0.24502	0.13843	2.21998	0.14175	0.04919	0.14515	0.70463	58	0.04815	0.00273	0.23208	80.1918
Scen1	GQ03311-H17.1.887	129080	13350	2	0.45144	0.63897	0.23918	0.90208	0.34624	0.22232	0.65786	0.42069	58	0.01559	0.02699	0.21645	82.2713
Scen1	CL17Contig2-209	129206	7664	2	0.41658	0.66129	0.02703	0.05359	0.81776	0.1017	0.49692	0.48373	58	0.01441	2.4319e-06	0.24319	82.1765
Scen1	GQ0025.BR-K09.1-1045	129206	8710	2	0.60704	0.54845	0.19606	1.18933	0.28005	0.15458	0.56058	0.45711	58	0.02085	2.416e-06	0.2416	81.8023
Scen1	FCL1888Contig1-594	129476	6637	2	0.47531	0.62418	-0.044125	0.20073	0.65586	0.08908	0.38777	0.536	57	0.01669	0.00617	0.23333	78.9196
Scen1	FCL885Contig1-173	129755	16000	2	0.30891	0.73547	0.09333	0.26934	0.60578	0.00489	0.00048629	0.98248	58	0.01072	0.00762	0.23637	82.4041
Scen1	GQ02819-E20.1.468	130277	11131	1	2.1427	0.14865	NaN	NaN	NaN	NaN	NaN	NaN	59	0.03563	0.00893	0.22483	80.3404
Scen1	ss538946670	130334	10638	2	0.76786	0.46874	0.03388	0.06854	0.79442	0.19258	1.24669	0.26887	58	0.02623	2.4028e-06	0.24028	81.4882
Scen1	FCL2945Contig1-515	130918	14106	2	0.30245	0.74018	0.00515	0.0012	0.97253	0.09909	0.29014	0.59223	58	0.0105	2.4416e-06	0.24416	82.4019
Scen1	GQ04103-M18.1.1358	130918	14387	2	0.95013	0.39273	-0.21564	1.48049	0.22871	0.10637	0.26193	0.61078	58	0.03226	0.01251	0.22621	81.1736
Scen1	GQ03008-L07.1.995	130934	2482	2	1.8886	0.16096	0.24874	3.64634	0.06141	-0.12726	0.67169	0.416	56	0.0642	2.299e-06	0.2299	76.2374
Scen1	P6937-1	130934	2587	2	3.30678	0.04378	-0.36315	6.49329	0.01355	-0.25705	2.30476	0.13451	58	0.10396	2.211e-06	0.2211	76.7464
Scen1	GQ0069-F04.1.83	131805	2398	2	2.92226	0.06192	0.22872	4.94338	0.03017	0.24147	3.2367	0.0773	58	0.093	0.04428	0.18196	78.03
Scen1	GQ04111-B03.1.1000	132079	138	2	0.16239	0.8505	-0.003385	0.00079165	0.97765	-0.075972	0.24415	0.62312	58	0.00567	2.4535e-06	0.24535	82.6798
Scen1	GQ03118-P03.1.196	132273	20769	2	0.12641	0.8815	0.04409	0.24446	0.6229	0.01008	0.0063	0.93703	58	0.00442	2.4566e-06	0.24566	82.7514
Scen1	GQ03414-G07.2.500	132558	31836	2	0.33116	0.71946	0.02314	0.05034	0.82327	0.11917	0.64039	0.42689	58	0.01149	2.4391e-06	0.24391	82.3451
Scen1	MA_132688g0020-1530-[G_C]	132688	27650	2	0.24438	0.784	0.06266	0.43775	0.51088	0.0438	0.11527	0.73547	58	0.0085	0.01034	0.23421	82.5429
Scen1	MA_132688g0020-1816-[G_A]	132688	27936	2	0.24438	0.784	-0.062662	0.43775	0.51088	0.0438	0.11527	0.73547	58	0.0085	0.01034	0.23421	82.5429
Scen1	GQ04107-H14.1.780	132866	10934	2	1.28675	0.28407	0.24892	1.80344	0.18462	0.11886	0.29889	0.58671	58	0.0432	0.02194	0.21441	80.6187
Scen1	CL1414Contig1-01-11984-contigContig2-201	133096	8727	2	1.06306	0.35214	-0.33767	1.86994	0.17685	-0.25097	0.84148	0.36284	58	0.03596	0.00021282	0.23766	80.916
Scen1	GQ03715-I13.1.1407	133596	1348	2	0.56804	0.56993	-0.18992	1.12192	0.29413	0.1977	0.62738	0.43172	56	0.02024	2.4093e-06	0.24093	78.8134
Scen1	ss538946232	134110	17420	1	1.27527	0.26343	NaN	NaN	NaN	NaN	NaN	NaN	59	0.02151	0.00373	0.23347	81.1601
Scen1	GQ03308-L05.3.1564	135063	11405	2	0.64655	0.52778	-0.20772	0.68709	0.41074	0.08599	0.09566	0.75827	56	0.02297	2.4508e-06	0.24508	79.7529
Scen1	08Pg04341a	135525	4666	1	3.03371	0.08746	NaN	NaN	NaN	NaN	NaN	NaN	53	0.05509	2.311e-06	0.2311	71.3951
Scen1	08Pg04341e-2	135525	4939	2	0.1575	0.85466	-0.008005	0.00717	0.93283	0.0697	0.30223	0.58471	56	0.00569	0.05335	0.18922	79.1656
Scen1	WS-2.0-GQ0048.TB-I03.1-1077	135528	6576	1	5.42929	0.0233	NaN	NaN	NaN	NaN	NaN	NaN	59	0.08559	2.2174e-06	0.22174	77.2345
Scen1	GQ03908-E19.3.1559	135835	25330	2	0.26754	0.76621	-0.045787	0.12341	0.72666	0.12478	0.52209	0.47291	58	0.0093	2.4445e-06	0.24445	82.471
Scen1	GQ04107-O05.1.215	136497	6598	2	2.76288	0.07157	-0.21243	4.5309	0.03762	0.22309	2.89458	0.09433	58	0.08837	0.01002	0.21484	77.7458
Scen1	PGLM0-0640	136551	4530	2	0.7632	0.47087	-0.12246	1.38741	0.24374	-0.12531	0.75156	0.38962	58	0.02608	0.00607	0.23414	81.5014
Scen1	PGLM1-0890	136551	4650	2	1.63399	0.20416	0.12626	2.02379	0.1603	-0.20679	2.21009	0.14262	58	0.05422	2.3337e-06	0.23337	79.8259
Scen1	PGWD1-0276	136551	4750	2	0.38001	0.6856	0.16654	0.44753	0.50626	0.23323	0.73581	0.39466	57	0.01339	2.4047e-06	0.24047	79.1136
Scen1	WS-2.0-GQ00411.B3-L14.1-781	137096	26493	2	0.35862	0.70023	-0.014895	0.01008	0.92038	0.0982	0.30072	0.58561	57	0.01264	2.4053e-06	0.24053	79.1258
Scen1	MA_137185g0010-395-[T_C]	137185	2386	1	0.42749	0.51585	NaN	NaN	NaN	NaN	NaN	NaN	58	0.00744	2.3755e-06	0.23755	80.8382
Scen1	MA_137185g0010-118-[G_A]	137185	2663	2	0.28394	0.75387	0.07284	0.44215	0.50877	-0.099999	0.38769	0.536	58	0.00986	2.4432e-06	0.24432	82.4386
Scen1	Pabies1100-279	137389	5719	2	2.92768	0.06161	0.34297	5.83833	0.01891	-0.31112	3.05339	0.08595	58	0.09315	2.2376e-06	0.22376	77.4299
Scen1	BIF2L2-747	137887	8617	2	1.53021	0.22525	-0.18803	2.06176	0.1565	0.26496	2.76713	0.10171	58	0.05096	0.02277	0.21172	80.1263
Scen1	BIF2L2-423	137887	8942	2	0.09852	0.90633	-0.038136	0.15294	0.6972	0.03901	0.08724	0.76879	58	0.00344	0.00887	0.23692	82.8052
Scen1	CL3771Contig1-04-10914-contigContig1-177	137894	6156	2	0.95162	0.39216	0.1208	1.67963	0.2002	0.01228	0.00882	0.92549	58	0.03231	2.3878e-06	0.23878	81.1315
Scen1	CL3771Contig1-04-10914-contigContig1-263	137894	6242	2	1.0749	0.34815	0.33494	1.84106	0.18018	-0.22562	0.57533	0.45127	58	0.03634	2.3778e-06	0.23778	80.8934
Scen1	GQ03110-G04.1.347	139112	5705	2	1.28762	0.28383	0.14997	1.04003	0.31212	-0.29179	2.56431	0.11483	58	0.04323	0.01824	0.21794	80.5707
Scen1	ss538953703	139112	6593	2	0.8865	0.4177	0.3292	1.7659	0.18919	-0.30223	1.23431	0.27124	58	0.03017	2.3931e-06	0.23931	81.2576
Scen1	GQ03105-E17.1.702	139161	44153	2	0.27958	0.75713	0.04335	0.2553	0.61532	0.07898	0.35579	0.55321	58	0.00971	0.00329	0.24098	82.4444
Scen1	0-10267-01-11641-contigContig1-61	139238	5627	2	0.27285	0.76219	0.03098	0.11396	0.73692	0.07266	0.30466	0.58314	58	0.00948	2.4441e-06	0.24441	82.4605
Scen1	0-10267-01-11641-contigContig1-154	139238	5721	1	1.50422	0.22498	NaN	NaN	NaN	NaN	NaN	NaN	59	0.02528	2.3636e-06	0.23636	80.9395
Scen1	ss538953479	139387	12695	1	0.03014	0.86278	NaN	NaN	NaN	NaN	NaN	NaN	59	0.00051934	2.4237e-06	0.24237	82.3944
Scen1	GQ02823-E19.1.395	139427	6451	2	2.1934	0.12086	-0.17717	4.09294	0.04776	-0.010798	0.00641	0.93647	58	0.07146	0.02227	0.20716	78.9277
Scen1	GQ03718-C13.1.1019	139670	5431	2	2.42045	0.09797	0.36055	4.29481	0.04276	-0.22912	1.32271	0.25491	58	0.07828	2.2743e-06	0.22743	78.3573
Scen1	PGLM2-0217	139673	20821	2	1.67984	0.19566	0.21041	2.75729	0.1024	0.03385	0.02502	0.87489	57	0.05659	0.01621	0.21842	77.7812
Scen1	GQ03207-L16.1.1305	140161	9880	2	0.48599	0.6177	0.23252	0.73224	0.39587	0.13318	0.15593	0.69446	56	0.01736	2.4646e-06	0.24646	80.0636
Scen1	GQ02907-L08.2.620	140235	6127	2	0.57995	0.56319	-0.076921	0.63615	0.42842	0.09284	0.52466	0.47182	58	0.01994	0.00013548	0.24169	81.8553
Scen1	FCL556Contig1-1146	140235	7711	2	1.07808	0.34708	-0.19738	1.84795	0.17938	0.25855	1.69962	0.19758	58	0.03645	0.01743	0.22039	80.9829
Scen1	ss538940489	140902	8195	2	1.3218	0.2747	0.20481	2.55372	0.11556	0.21357	1.34074	0.25173	58	0.04432	0.02179	0.21428	80.5643
Scen1	PGLM2-1030	140984	28786	2	2.22673	0.11718	-0.23074	4.4455	0.0394	0.12599	0.82178	0.36848	58	0.07247	0.00322	0.22557	78.7156
Scen1	GQ03122-O01.1.91	141020	3715	2	1.20079	0.30846	-0.043742	0.15497	0.6953	0.16186	1.29365	0.26014	58	0.04043	0.00763	0.22904	80.6712
Scen1	ss538944973	141465	19130	2	0.00556	0.99446	-0.0087042	0.01081	0.91756	-0.0017694	0.0001864	0.98915	58	0.00019494	0.00503	0.24157	82.9866
Scen1	02717-F24-158	141486	7582	1	0.14788	0.70198	NaN	NaN	NaN	NaN	NaN	NaN	59	0.00254	2.4188e-06	0.24188	82.2768
Scen1	GQ02817-J10.1.68	141872	13255	1	0.00754	0.9311	NaN	NaN	NaN	NaN	NaN	NaN	58	0.00013226	0.01416	0.22473	81.2136
Scen1	08Pg00817e	141920	6757	2	0.1723	0.84218	-0.062976	0.12258	0.72759	-0.11912	0.32626	0.5702	56	0.00622	2.4432e-06	0.24432	79.5835
Scen1	GQ03708-P09.1.1453	141920	6954	1	0.01428	0.90532	NaN	NaN	NaN	NaN	NaN	NaN	56	0.00025921	2.3789e-06	0.23789	78.1167
Scen1	GQ03708-P09.1.475	141920	7979	2	1.06887	0.35018	-0.33848	1.87922	0.1758	-0.25233	0.84937	0.36062	58	0.03615	2.3783e-06	0.23783	80.905
Scen1	MA_142030g0010-5170-[C_T]	142030	8463	1	0.2026	0.65431	NaN	NaN	NaN	NaN	NaN	NaN	59	0.00348	0.00518	0.23638	82.2264
Scen1	GQ03915-O01.1.942	147637	6171	1	5.74011	0.01989	NaN	NaN	NaN	NaN	NaN	NaN	58	0.09149	2.2208e-06	0.22208	76.9989
Scen1	PPgMYB2-7	158099	5031	2	0.36287	0.69727	-0.18233	0.52698	0.47085	0.23459	0.72478	0.39814	58	0.01257	0.01008	0.23347	82.3014
Scen1	GQ03232-I23.1.652	158219	8724	2	0.30093	0.7413	0.05313	0.08744	0.76853	-0.14249	0.47067	0.49546	58	0.01045	0.00291	0.2412	82.403
Scen1	NODE-5221-length-1450-cov-105.155174-881	159115	11532	1	0.01881	0.89139	NaN	NaN	NaN	NaN	NaN	NaN	58	0.0003298	2.3929e-06	0.23929	81.2529
Scen1	GQ03415-G20.1.250	159611	24243	2	0.96617	0.38679	0.05373	0.09224	0.76247	-0.23014	1.21	0.27604	57	0.03335	2.3555e-06	0.23555	77.9555
Scen1	ss538944271	161013	7889	2	0.74579	0.47901	0.10034	1.27404	0.26382	0.06665	0.27665	0.60098	57	0.02594	0.0033	0.23415	78.4223
Scen1	GQ03715-D02.1.2026	161013	11378	1	0.05497	0.81547	NaN	NaN	NaN	NaN	NaN	NaN	58	0.0009635	2.4421e-06	0.24421	82.4131
Scen1	GQ03816-F14.1.1585	164507	39172	2	1.3914	0.25705	-0.039614	0.09212	0.7626	-0.17634	1.28587	0.26156	58	0.04655	2.3526e-06	0.23526	80.2866
Scen1	ss538954784	165604	5289	2	2.66893	0.07798	-0.1223	0.9455	0.33498	-0.17488	1.17588	0.28276	58	0.08562	0.00645	0.21907	77.9128
Scen1	ss538952657	168013	6786	2	0.92554	0.40219	0.33451	1.81838	0.18284	-0.2938	1.20234	0.27747	58	0.03145	2.3899e-06	0.23899	81.182
Scen1	GQ03813-M07.1.86	168197	6461	2	2.08283	0.13396	0.11592	1.6307	0.20678	0.27281	3.77776	0.05688	58	0.0681	2.2994e-06	0.22994	78.9831
Scen1	WS00748-I21.1.417	173790	5954	1	0.03758	0.84696	NaN	NaN	NaN	NaN	NaN	NaN	59	0.00064755	0.00334	0.23892	82.3878
Scen1	PGLM1-1330	175441	4391	2	0.0546	0.94692	0.02307	0.07375	0.78703	0.03421	0.05257	0.81955	53	0.0021	0.00301	0.25328	76.7827
Scen1	PTC4394-2	175978	26998	2	0.3001	0.7419	-0.030515	0.07756	0.78164	-0.078564	0.24891	0.61977	58	0.01042	0.00925	0.23482	82.4094
Scen1	PGLM2-1277	175978	27312	1	0.02171	0.88338	NaN	NaN	NaN	NaN	NaN	NaN	57	0.0003875	2.4136e-06	0.24136	79.3205
Scen1	GQ03704-J19.1.478	177060	4173	2	1.167	0.31863	0.1624	0.8474	0.36117	0.31148	2.22182	0.14159	58	0.03933	2.3704e-06	0.23704	80.7161
Scen1	GQ04007-M02.1.522	177265	4811	1	0.00509	0.94335	NaN	NaN	NaN	NaN	NaN	NaN	59	8.7802e-05	2.4247e-06	0.24247	82.4194
Scen1	MA_177599g0010-113-[C_T]	177599	9298	2	2.86605	0.06516	-0.15323	1.95727	0.16722	0.3292	5.604	0.02134	58	0.09137	2.242e-06	0.2242	77.5418
Scen1	MA_177599g0010-191-[C_A]	177599	9376	2	1.51459	0.22861	0.07982	0.58172	0.44878	0.24146	3.02363	0.08746	58	0.05046	2.343e-06	0.2343	80.0522
Scen1	MA_177764g0010-1240-[T_C]	177764	29747	1	0.18997	0.66456	NaN	NaN	NaN	NaN	NaN	NaN	59	0.00326	0.00091732	0.24076	82.2349
Scen1	GQ03403-E01.1.870	178628	3434	2	1.32935	0.27333	0.11311	0.96823	0.32959	-0.093886	0.3924	0.53373	54	0.04772	0.06179	0.1673	73.1845
Scen1	GQ0201-J18.1.997	180602	26772	2	0.62052	0.54125	-0.1931	1.17811	0.28231	0.14002	0.40927	0.5249	58	0.02131	2.4149e-06	0.24149	81.7759
Scen1	GQ03012-J09.2.259	183670	14508	2	0.30681	0.737	-0.052303	0.28336	0.59658	0.10643	0.54744	0.4624	58	0.01065	0.0011	0.243	82.3918
Scen1	MA_184449g0010-2191-[A_T]	184449	10024	2	0.6048	0.54998	-0.21262	0.71393	0.40201	0.32401	1.20025	0.27832	53	0.02273	0.04199	0.20464	74.7687
Scen1	MA_184449g0010-2583-[A_C]	184449	10416	2	0.89525	0.41427	-0.10902	1.35038	0.25014	0.08167	0.39974	0.52979	57	0.03098	2.4107e-06	0.24107	79.2522
Scen1	NODE-60-length-1132-cov-157.795929-418	184576	18345	2	1.34212	0.26942	0.21022	2.64214	0.10958	0.13735	0.72713	0.39738	58	0.04497	2.3565e-06	0.23565	80.3807
Scen1	GQ0256-F18.1.547	185096	971	2	1.33362	0.27222	0.01196	0.01444	0.90479	-0.20661	2.42068	0.12569	54	0.04784	2.3285e-06	0.23285	74.1775
Scen1	GQ03911-P09.2.1364	185497	1873	2	0.16478	0.84849	-0.00031497	8.1259e-06	0.99774	0.07566	0.24612	0.62173	58	0.00575	0.00232	0.24295	82.6728
Scen1	GQ03911-P09.2.801	185497	2436	2	0.10792	0.89788	0.05743	0.19501	0.66045	0.06786	0.14272	0.707	58	0.00377	0.00327	0.24247	82.7854
Scen1	CL3037Contig1-06-8973-contigContig1-244	186340	14057	2	2.08109	0.13417	-0.16546	4.08107	0.04807	-0.030634	0.04791	0.82753	58	0.06805	0.00475	0.22512	78.9919
Scen1	GQ0068-I14.1.921	186340	14582	2	2.08109	0.13417	0.16546	4.08107	0.04807	-0.030634	0.04791	0.82753	58	0.06805	0.00475	0.22512	78.9919
Scen1	WS0083-P17.1.358	187850	2387	2	0.28385	0.75394	0.08386	0.56757	0.45433	-0.058147	0.15102	0.69901	58	0.00986	0.00379	0.24044	82.4358
Scen1	02769-M09-700	189802	663	1	0.09751	0.756	NaN	NaN	NaN	NaN	NaN	NaN	57	0.00174	2.4088e-06	0.24088	79.2091
Scen1	02769-M09-1197	189802	1216	1	0.16475	0.6864	NaN	NaN	NaN	NaN	NaN	NaN	56	0.00299	0.04282	0.19309	77.6827
Scen1	NODE-3044-length-229-cov-85.065506-143	190085	7547	2	2.86404	0.06574	0.16209	1.94495	0.16884	0.36113	5.70436	0.02045	55	0.09587	0.00975	0.21862	73.5367
Scen1	FCL1245Contig1-393	191994	4987	1	0.00537	0.94185	NaN	NaN	NaN	NaN	NaN	NaN	59	9.2533e-05	0.0003152	0.24215	82.4189
Scen1	GQ03215-A04.1.450	192407	4974	2	2.56376	0.08587	0.00707	0.004	0.94978	-0.28491	3.49185	0.06681	58	0.08253	0.01177	0.21454	78.1177
Scen1	FCL121Contig3-175	192606	1090	1	4.80752	0.03251	NaN	NaN	NaN	NaN	NaN	NaN	57	0.07906	2.2242e-06	0.22242	74.7428
Scen1	CL570Contig1-243	194889	6985	2	0.75228	0.47599	0.02818	0.03599	0.85021	0.13186	0.55738	0.45844	57	0.02616	2.3737e-06	0.23737	78.3861
Scen1	ss538949964	195933	9003	2	2.69908	0.07651	0.16011	2.81638	0.09919	0.15707	0.73454	0.39527	54	0.0921	0.00256	0.21341	70.2055
Scen1	GQ0066-E01.1.227	197097	4388	2	0.38229	0.68404	-0.032079	0.11532	0.73542	-0.11011	0.7268	0.39749	58	0.01324	0.00335	0.24006	82.2459
Scen1	FCL9Contig12-255	197296	5644	1	0.02753	0.86883	NaN	NaN	NaN	NaN	NaN	NaN	56	0.00050004	0.01202	0.2256	78.1111
Scen1	WS0344-E08.1.398	199003	3564	1	0.85992	0.3576	NaN	NaN	NaN	NaN	NaN	NaN	59	0.01461	0.01391	0.22501	81.6342
Scen1	ss538941391	200295	7978	2	0.17788	0.83751	-0.049579	0.27955	0.59905	-0.069188	0.20686	0.65097	58	0.0062	0.00723	0.23788	82.65
Scen1	WS03218-K16.1.611	202816	5452	1	0.16724	0.68408	NaN	NaN	NaN	NaN	NaN	NaN	59	0.00288	0.00494	0.23676	82.2587
Scen1	FCL2086Contig1-1267	203600	6793	2	1.42959	0.24786	0.15332	1.93628	0.16948	-0.21326	2.27653	0.13687	58	0.04776	2.3496e-06	0.23496	80.2138
Scen1	PGLM2-0437	206805	2766	2	0.0459	0.95517	-0.0074161	0.00249	0.96037	0.04821	0.06457	0.80033	58	0.00161	0.00268	0.24361	82.9124
Scen1	GQ04104-L06.1.238	206921	1916	2	2.93465	0.06123	0.36494	4.51449	0.03796	-0.18083	0.81969	0.36908	58	0.09335	2.2371e-06	0.22371	77.4172
Scen1	2-7725-01-9780-contigContig1-111	207283	5351	2	1.2667	0.28957	-0.11873	1.99255	0.16351	-0.10871	0.73951	0.39342	58	0.04255	2.3625e-06	0.23625	80.5249
Scen1	GQ04010-H24.1.357	207420	3535	1	0.57302	0.45213	NaN	NaN	NaN	NaN	NaN	NaN	59	0.00978	0.00858	0.23143	81.8736
Scen1	GQ0175-F02.1.454	210232	459	2	0.18341	0.83291	-0.021068	0.03804	0.84606	-0.084893	0.3618	0.54989	58	0.00639	2.4517e-06	0.24517	82.638
Scen1	GQ0206-O13.1.557	210494	5602	2	0.64786	0.52697	-0.18196	0.53067	0.46931	0.34094	1.23469	0.27116	58	0.02223	0.00419	0.23699	81.7271
Scen1	GQ01313-H10.1.519	210947	3169	2	0.09566	0.90892	0.0072	0.00709	0.93321	0.06109	0.19062	0.66405	58	0.00335	0.00466	0.24117	82.8079
Scen1	GQ03012-K09.2.333	210951	7145	2	1.80468	0.1738	0.16753	2.09281	0.15347	0.03506	0.04764	0.828	58	0.05955	2.3205e-06	0.23205	79.5039
Scen1	ss538950124	211782	3777	1	0.00875	0.92582	NaN	NaN	NaN	NaN	NaN	NaN	59	0.00015075	0.00084056	0.2416	82.4159
Scen1	FCL525Contig2-208	215612	2385	1	0.00402	0.94969	NaN	NaN	NaN	NaN	NaN	NaN	58	7.029e-05	2.4384e-06	0.24384	82.328
Scen1	2TC6856a	217488	4913	2	2.88695	0.06439	0.03904	0.14429	0.70554	0.31778	5.28712	0.02538	55	0.09653	0.03043	0.18853	71.265
Scen1	WS00754-K07.1.544	217899	3699	2	1.17939	0.31486	-0.19132	2.27577	0.13693	0.20924	1.09319	0.30018	58	0.03974	2.3694e-06	0.23694	80.6923
Scen1	GQ04007-F06.1.542	218019	2925	2	0.58528	0.56026	0.18183	1.0451	0.31096	0.21821	0.99357	0.32308	58	0.02012	2.4178e-06	0.24178	81.8449
Scen1	GQ03105-L06.1.1260	219031	5707	2	0.54687	0.58176	-0.11559	1.09239	0.30035	0.08434	0.30913	0.58039	58	0.01883	2.421e-06	0.2421	81.9202
Scen1	GQ02818-B09.1.95	222556	1292	2	2.60713	0.08252	-0.31276	3.31749	0.0738	-0.50552	5.11022	0.02762	58	0.08381	2.2607e-06	0.22607	78.0142
Scen1	MA_224276g0010-1101-[G_T]	224276	4050	2	0.57358	0.56673	0.18743	1.11244	0.296	0.2007	0.8009	0.37459	58	0.01973	0.00604	0.23574	81.8756
Scen1	MA_229590g0010-1524-[A_G]	229590	3102	2	0.16868	0.84522	-0.09931	0.28658	0.59458	-0.044657	0.04889	0.82583	56	0.0061	0.02015	0.22356	79.5229
Scen1	MA_229590g0010-725-[C_T]	229590	3901	2	0.51683	0.59917	0.19341	0.60153	0.4412	0.07822	0.0724	0.78884	58	0.01781	2.4235e-06	0.24235	81.9792
Scen1	GQ02827-E23.1.1092	234203	4434	2	0.37704	0.68759	0.09662	0.53332	0.4682	-0.013549	0.00703	0.93346	58	0.01306	2.4353e-06	0.24353	82.2545
Scen1	GQ04103-D18.1.598	240476	2303	1	0.18471	0.66895	NaN	NaN	NaN	NaN	NaN	NaN	59	0.00317	0.0029	0.23876	82.2434
Scen1	ss538948149	250962	9873	2	0.88562	0.41806	-0.32455	1.72096	0.19483	-0.34808	1.47865	0.229	58	0.03014	2.3931e-06	0.23931	81.2593
Scen1	PGLM2-0846	253636	1642	2	0.47876	0.62202	-0.051876	0.21106	0.64768	-0.079018	0.30549	0.58262	58	0.01652	0.01466	0.22799	82.1067
Scen1	GQ02806-A07.1.612	258703	2670	2	1.42286	0.24945	-0.10918	0.73572	0.39463	0.10883	0.40484	0.52715	58	0.04755	2.3502e-06	0.23502	80.2267
Scen1	FCL846Contig1-857	258707	8049	2	0.94701	0.39392	-0.044695	0.13831	0.71135	0.19812	1.75472	0.19057	58	0.03216	2.3881e-06	0.23881	81.1404
Scen1	GQ03118-K18.1.386	259722	6973	2	1.15555	0.32215	-0.1225	1.56019	0.21674	0.17561	1.64526	0.2048	58	0.03896	2.3713e-06	0.23713	80.7381
Scen1	GQ0206-E11.1.488	261222	1575	1	1.58745	0.21292	NaN	NaN	NaN	NaN	NaN	NaN	57	0.02756	0.01039	0.22393	77.6989
Scen1	GQ03319-C03.1.498	261860	2852	2	0.27137	0.76331	-0.18301	0.53507	0.46748	0.18637	0.45922	0.50073	58	0.00943	2.4442e-06	0.24442	82.4634
Scen1	GQ03303-D21.2.211	277759	3638	2	0.8844	0.41855	-0.33033	1.76843	0.18887	-0.315	1.26686	0.26507	58	0.0301	2.3932e-06	0.23932	81.2617
Scen1	GQ03819-E08.1.554	281207	2503	1	0.48646	0.4883	NaN	NaN	NaN	NaN	NaN	NaN	59	0.00832	0.00074681	0.23971	81.9397
Scen1	GQ03812-G05.1.1401	286258	6056	2	1.99413	0.14552	-0.022846	0.04785	0.82764	-0.23246	2.86216	0.09615	58	0.06539	0.02868	0.20266	79.3886
Scen1	GQ03216-L22.1.1063	286708	3320	1	0.20643	0.65128	NaN	NaN	NaN	NaN	NaN	NaN	59	0.00355	0.00084417	0.24077	82.2182
Scen1	GQ0033.TB-P15.1-1117	286762	3343	1	0.06619	0.79795	NaN	NaN	NaN	NaN	NaN	NaN	55	0.00122	0.0353	0.20867	77.0913
Scen1	GQ03002-A10.1.1058	287596	3195	2	0.00883	0.99121	-0.0049491	0.00242	0.96096	-0.019877	0.0176	0.89493	58	0.00030969	0.00305	0.24356	82.9858
Scen1	GQ03715-K10.1.1030	292096	2959	2	0.2266	0.79796	-0.012806	0.02152	0.8839	0.08781	0.45144	0.50436	58	0.00789	0.00010579	0.2447	82.5521
Scen1	GQ03703-M23.1.720	293357	2225	2	0.37038	0.69218	0.05	0.34871	0.55726	0.10272	0.53445	0.46785	56	0.01329	0.05145	0.19554	80.1475
Scen1	GQ03109-L07.1.719	295515	5998	2	0.94315	0.39539	0.1052	1.07634	0.3039	-0.14552	1.26719	0.26501	58	0.03203	0.01528	0.22356	81.2242
Scen1	GQ03105-E17.1.168	296126	4329	2	0.93583	0.3982	0.33103	1.7955	0.18557	-0.27183	0.86769	0.35553	58	0.03179	2.389e-06	0.2389	81.162
Scen1	GQ0064-N01.1.717	296882	5525	2	0.85111	0.43229	0.17104	0.93128	0.33861	0.27684	1.7009	0.19741	58	0.029	2.3959e-06	0.23959	81.3263
Scen1	GQ0044-F23.1.457	301181	5289	2	0.14311	0.86697	0.05299	0.1602	0.69047	0.08625	0.27745	0.60042	58	0.005	0.00742	0.23798	82.7278
Scen1	GQ0044-F23.1.82	301181	6159	2	1.71067	0.19005	-0.30852	1.60931	0.20984	-0.47514	3.14907	0.08141	57	0.05755	2.2961e-06	0.22961	76.525
Scen1	WS00823-G01.1.282	304122	1356	2	0.3107	0.73417	0.19806	0.60706	0.43912	0.17182	0.38614	0.53681	58	0.01078	0.00592	0.23806	82.3876
Scen1	GQ01309-G23.1.471	306616	1751	1	3.5543	0.0644	NaN	NaN	NaN	NaN	NaN	NaN	59	0.05774	2.2849e-06	0.22849	78.9749
Scen1	GQ02824-O01.1.91	306795	2490	2	1.25475	0.29318	0.20338	2.44952	0.1233	0.11765	0.56055	0.45723	56	0.04357	2.2955e-06	0.22955	76.1541
Scen1	GQ03209-M01.1.775	308546	4096	2	1.05549	0.35472	0.3414	1.89615	0.17389	-0.24845	0.76602	0.38513	58	0.03571	2.3794e-06	0.23794	80.9308
Scen1	GQ02812-D14.1.826	314020	2714	2	2.45606	0.0948	-0.30798	1.64005	0.20551	-0.70606	4.75473	0.03336	58	0.07934	2.2717e-06	0.22717	78.2917
Scen1	PabiesPRR3-F2-718	318613	239	2	0.23023	0.79509	-0.02834	0.03654	0.84907	-0.06769	0.12625	0.72366	58	0.00801	2.4477e-06	0.24477	82.545
Scen1	MA_321791g0010-1955-[C_T]	321791	2946	2	0.62145	0.54077	0.02518	0.07186	0.78961	-0.159	1.21963	0.27407	58	0.02134	2.4148e-06	0.24148	81.7741
Scen1	P01388-1	328340	4043	1	0.06658	0.79732	NaN	NaN	NaN	NaN	NaN	NaN	57	0.00119	2.3554e-06	0.23554	77.9523
Scen1	WS00825-N08.1.345	332069	2885	2	0.96556	0.38691	0.11501	1.52813	0.22146	-0.11045	0.74839	0.39061	58	0.03277	0.00514	0.23343	81.1053
Scen1	GQ02905-L23.1.937	332109	4991	2	0.14331	0.8668	-0.065328	0.12981	0.71996	-0.1082	0.27956	0.59904	58	0.005	0.00646	0.23894	82.7233
Scen1	MA_335624g0020-570-[G_A]	335624	5669	2	0.14493	0.86543	0.0561	0.2825	0.59729	-0.025868	0.03577	0.8507	54	0.00544	2.4888e-06	0.24888	77.7069
Scen1	MA_335624g0020-294-[G_A]	335624	5945	2	1.64273	0.20248	0.09508	0.28948	0.59265	0.27865	1.12163	0.29404	58	0.0545	0.02257	0.21104	79.9304
Scen1	FCL2055Contig1-713	350420	1815	2	0.30906	0.73538	0.17264	0.48472	0.48917	0.22783	0.60635	0.43944	57	0.01091	2.4095e-06	0.24095	79.2237
Scen1	ss524299951	353889	75	1	1.64109	0.20546	NaN	NaN	NaN	NaN	NaN	NaN	57	0.02846	2.3456e-06	0.23456	77.7183
Scen1	GQ0011.BR-J03.1-1279	358917	145	2	0.97746	0.38248	-0.33399	1.82764	0.18175	-0.26794	0.93087	0.33871	58	0.03316	2.3857e-06	0.23857	81.0815
Scen1	GQ03606-I24.1.1536	361612	7604	2	0.54516	0.58274	0.19694	0.62625	0.43202	0.07345	0.064	0.80119	58	0.01877	2.4212e-06	0.24212	81.9236
Scen1	GQ03116-D16.1.612	363801	1496	2	1.1169	0.33435	-0.33874	1.88358	0.1753	-0.2372	0.71915	0.39997	58	0.03771	2.3744e-06	0.23744	80.8125
Scen1	GQ03116-D16.1.66	363801	3477	2	2.87138	0.06484	0.22309	5.07283	0.02817	0.00838	0.0041	0.94917	58	0.09153	0.00538	0.21869	77.5407
Scen1	GQ03318-L09.1.669	366011	1020	1	1.09471	0.29977	NaN	NaN	NaN	NaN	NaN	NaN	59	0.01852	0.00878	0.22912	81.3609
Scen1	GQ03318-L09.1.494	366011	1195	1	1.09471	0.29977	NaN	NaN	NaN	NaN	NaN	NaN	59	0.01852	0.00878	0.22912	81.3609
Scen1	GQ00612.B3-E19.1-500	371064	7947	2	0.34547	0.70938	-0.088458	0.57227	0.45253	0.01101	0.00324	0.95483	57	0.01218	2.4067e-06	0.24067	79.1592
Scen1	PUT5454-263	371897	3632	2	0.65242	0.52477	-0.10161	0.81551	0.37043	0.15507	1.05685	0.30844	56	0.02317	2.4501e-06	0.24501	79.738
Scen1	MA_377758g0010-2080-[T_C]	377758	7963	1	0.31875	0.57454	NaN	NaN	NaN	NaN	NaN	NaN	59	0.00547	2.4117e-06	0.24117	82.1067
Scen1	GQ0267-F02.1.701	382085	355	1	0.01897	0.89094	NaN	NaN	NaN	NaN	NaN	NaN	59	0.00032688	2.4242e-06	0.24242	82.4056
Scen1	ss538950205	386726	3285	2	0.18351	0.83283	-0.084596	0.36413	0.54862	-0.069572	0.17909	0.67375	58	0.0064	2.4517e-06	0.24517	82.6378
Scen1	NODE-45850-length-2332-cov-70.484131-365	390984	2614	2	1.23688	0.29796	0.00479	0.00281	0.95791	0.19888	2.38121	0.12834	58	0.04159	0.01577	0.22073	80.6434
Scen1	MA_391909g0010-1344-[A_T]	391909	1438	2	0.50855	0.60422	0.14949	0.37497	0.54288	0.24932	0.87055	0.35496	55	0.01847	2.3196e-06	0.23196	74.3411
Scen1	CL783Contig1-240	392733	1981	2	0.1566	0.85542	0.06682	0.26272	0.61031	0.02163	0.0165	0.89825	56	0.00566	0.01275	0.22613	78.3972
Scen1	02737-N07-1926	393147	1510	2	3.89233	0.02613	0.22472	7.35923	0.00885	-0.036276	0.08635	0.76996	57	0.12203	2.1842e-06	0.21842	73.7256
Scen1	GQ00410-L23.1.723	393193	513	2	2.2707	0.1125	0.03	0.11732	0.73322	0.26568	4.39113	0.04058	58	0.07379	2.2854e-06	0.22854	78.6341
Scen1	PGLM2-0571	393193	1100	2	2.26715	0.11287	-0.014877	0.02881	0.86581	0.2724	4.522	0.0378	58	0.07368	2.2857e-06	0.22857	78.6406
Scen1	GQ00412-A24.1.253	393802	5231	1	1.34658	0.25108	NaN	NaN	NaN	NaN	NaN	NaN	54	0.02477	2.4145e-06	0.24145	76.0994
Scen1	paP08075-2	394947	3215	2	0.51086	0.6029	0.09451	1.01123	0.31918	0.03498	0.05297	0.81886	54	0.01891	0.01971	0.22466	76.7933
Scen1	PGLM2-1254	394947	3391	2	1.46467	0.24003	0.03029	0.12956	0.72027	0.28032	2.91786	0.09324	56	0.05057	2.3815e-06	0.23815	78.1764
Scen1	PGWD1-1080	394947	3689	2	0.86779	0.42576	-0.096176	1.57952	0.21434	-0.051599	0.12635	0.72366	54	0.0317	0.00908	0.22769	75.1082
Scen1	GQ04104-P13.2.159	397033	5902	1	1.58807	0.21265	NaN	NaN	NaN	NaN	NaN	NaN	59	0.02665	0.00215	0.23383	80.8562
Scen1	PabiesFT2-2592	400747	968	2	2.08977	0.13326	-0.12815	1.38041	0.245	-0.28112	4.09722	0.04773	57	0.06943	0.02064	0.20569	75.7935
Scen1	GQ0177-G13.2.1020	402129	2060	2	2.22028	0.11789	-0.02856	0.02364	0.87834	-0.29613	1.94234	0.16882	58	0.07227	0.02383	0.20549	78.9081
Scen1	GQ04111-B16.1.423	408809	2008	1	1.74461	0.19193	NaN	NaN	NaN	NaN	NaN	NaN	57	0.03021	2.2894e-06	0.22894	76.3617
Scen1	MA_409714g0010-638-[C_T]	409714	1203	2	1.49739	0.23238	0.16534	2.54619	0.11609	-0.019865	0.01906	0.89069	58	0.04992	0.01819	0.21634	80.1637
Scen1	ss538949583	420205	2196	2	1.37731	0.26052	-0.13977	0.93488	0.33768	-0.32244	2.74098	0.1033	58	0.0461	0.01507	0.2203	80.3923
Scen1	GCAT-2.0-GQ0046.B3-H01-EPB-05	421644	3420	2	1.13053	0.32999	-0.066669	0.31927	0.57426	0.1282	0.70839	0.4035	58	0.03815	2.3733e-06	0.23733	80.7862
Scen1	ss538946466	424930	5031	2	0.9426	0.3956	-0.32164	1.67567	0.20072	-0.37074	1.8067	0.18423	58	0.03201	0.00061359	0.23822	81.1486
Scen1	GQ02813-C18.1.531	425236	667	2	2.01526	0.14267	0.15278	3.47079	0.06762	-0.10814	0.75047	0.38996	58	0.06604	2.3045e-06	0.23045	79.1092
Scen1	FCL1976Contig1-501	427135	2534	1	0.00587	0.93918	NaN	NaN	NaN	NaN	NaN	NaN	59	0.00010124	2.4247e-06	0.24247	82.4187
Scen1	MA_429236g0010-295-[A_G]	429236	5302	2	0.27221	0.76268	-0.038795	0.17177	0.6801	0.08872	0.4686	0.49641	58	0.00946	2.4441e-06	0.24441	82.4618
Scen1	MA_429236g0010-563-[G_A]	429236	5570	2	0.69132	0.50506	0.19949	0.64601	0.42488	0.064	0.05205	0.82035	58	0.02368	2.4091e-06	0.24091	81.6375
Scen1	MA_429236g0010-1014-[G_A]	429236	6021	2	0.27221	0.76268	0.0388	0.17177	0.6801	0.08872	0.4686	0.49641	58	0.00946	2.4441e-06	0.24441	82.4618
Scen1	MA_436039g0010-1698-[C_A]	436039	4113	1	1.21168	0.27588	NaN	NaN	NaN	NaN	NaN	NaN	55	0.02193	2.2929e-06	0.22929	73.7169
Scen1	NODE-30693-length-457-cov-50.573303-341	439607	5686	2	1.35939	0.26502	-0.065551	0.35687	0.55262	0.23438	2.66416	0.10814	58	0.04552	2.3552e-06	0.23552	80.3477
Scen1	GQ04110-N08.1.279	439703	5037	2	0.26359	0.76924	0.04617	0.25324	0.61678	0.0653	0.23766	0.6278	57	0.00933	2.4647e-06	0.24647	80.4926
Scen1	FCL324Contig1-740	441100	5480	1	3.21242	0.07839	NaN	NaN	NaN	NaN	NaN	NaN	58	0.05335	0.02059	0.21071	79.3863
Scen1	GQ0255-P01.1.141	447489	1818	2	1.16462	0.31935	0.32513	1.74264	0.19208	-0.4875	2.19799	0.1437	58	0.03926	0.00974	0.22722	80.7437
Scen1	NODE-22466-length-263-cov-199.437256-138	449845	4563	1	5.20889	0.02659	NaN	NaN	NaN	NaN	NaN	NaN	53	0.09095	2.3049e-06	0.23049	71.2574
Scen1	GQ03239-B02.3.196	450572	4146	2	0.25384	0.77669	0.03701	0.18577	0.66809	0.06916	0.28549	0.5952	58	0.00883	0.01242	0.23208	82.4966
Scen1	GQ0193-M04.1.350	460348	4744	2	1.14662	0.32493	-0.22436	0.81002	0.3719	0.37139	1.89419	0.17411	58	0.03868	0.03461	0.20378	81.0757
Scen1	PGLM1-0735	462270	2101	1	0.00589	0.93908	NaN	NaN	NaN	NaN	NaN	NaN	59	0.00010157	2.4247e-06	0.24247	82.4186
Scen1	paP02905-1	464031	1066	2	0.66455	0.51859	0.01377	0.02601	0.87247	-0.14837	1.29342	0.26035	56	0.0236	0.0194	0.22572	79.8344
Scen1	CL4342Contig1-01-11702-contigContig1-90	464972	1603	1	0.19749	0.65841	NaN	NaN	NaN	NaN	NaN	NaN	59	0.00339	2.4167e-06	0.24167	82.2274
Scen1	CL4342Contig1-01-11702-contigContig1-263	464972	1773	2	0.29208	0.74784	-0.063928	0.24892	0.61979	-0.041634	0.04508	0.83263	57	0.01032	2.4123e-06	0.24123	79.2897
Scen1	CL4342Contig1-01-11702-contigContig1-350	464972	1860	1	0.4658	0.49764	NaN	NaN	NaN	NaN	NaN	NaN	59	0.00797	2.4056e-06	0.24056	81.9606
Scen1	CL4342Contig1-01-11702-contigContig1-444	464972	1954	1	0.4658	0.49764	NaN	NaN	NaN	NaN	NaN	NaN	59	0.00797	2.4056e-06	0.24056	81.9606
Scen1	GQ03008-J21.1.90	465263	1096	2	0.61217	0.54583	0.17397	0.95013	0.33395	0.22622	1.16526	0.28509	56	0.02177	2.4051e-06	0.24051	78.7183
Scen1	GQ03709-L03.1.255	469246	2071	2	1.66612	0.19821	-0.084764	0.8352	0.36469	-0.24559	3.20922	0.07863	57	0.05615	2.3e-06	0.23	76.621
Scen1	ARRL-214	470416	4116	2	4.27324	0.01865	-0.15787	2.33315	0.13218	0.22619	2.94604	0.09152	58	0.13038	2.1458e-06	0.21458	75.0403
Scen1	ARRL-614	470416	4516	2	4.52951	0.0151	-0.24982	7.17844	0.00971	0.0419	0.1088	0.74277	56	0.14124	0.0129	0.19263	70.1452
Scen1	ARRL-1418	470416	5349	2	3.30894	0.04439	0.09976	0.18438	0.66941	0.40929	2.64425	0.10997	53	0.11285	2.0828e-06	0.20828	65.9876
Scen1	WS-2.0-GQ02802.B7-G10.2-662	470996	3764	1	0.49358	0.48515	NaN	NaN	NaN	NaN	NaN	NaN	59	0.00844	2.4045e-06	0.24045	81.933
Scen1	ss538953542	472868	2142	1	0.00867	0.92613	NaN	NaN	NaN	NaN	NaN	NaN	58	0.00015207	2.3933e-06	0.23933	81.2631
Scen1	GQ02830-M14.1.855	474079	2404	2	0.06454	0.93757	-0.023764	0.07175	0.78978	-0.031829	0.06236	0.8037	58	0.00226	0.00348	0.24263	82.8694
Scen1	MA_475589g0010-111-[C_T]	475589	5299	1	0.0077	0.93043	NaN	NaN	NaN	NaN	NaN	NaN	53	0.00014763	0.00539	0.23294	73.0325
Scen1	PGWD1-0737	476625	1221	2	0.06007	0.94176	-0.026463	0.08235	0.7752	0.02058	0.02519	0.87446	57	0.00214	0.00434	0.2438	80.898
Scen1	TC2890m	476625	3986	2	0.29012	0.74933	0.18085	0.53159	0.46909	0.21565	0.50349	0.48102	55	0.01063	0.01347	0.22639	76.2067
Scen1	Pabies225-110	478373	1203	2	0.39469	0.67572	0.18995	0.57998	0.44946	0.1108	0.14976	0.70021	58	0.01366	0.00572	0.23756	82.2222
Scen1	ss538945782	478577	1462	2	0.56961	0.56893	-0.19153	1.13919	0.29032	0.16893	0.68414	0.41161	58	0.01959	2.4191e-06	0.24191	81.8756
Scen1	FCL4261Contig1-269	480192	5691	2	1.0336	0.36305	-0.30657	1.49866	0.2265	-0.43812	2.03936	0.15937	52	0.03893	0.01376	0.23005	73.8076
Scen1	GQ0044-I24.1.145	484445	1760	1	0.00113	0.97332	NaN	NaN	NaN	NaN	NaN	NaN	59	1.9455e-05	0.00067595	0.2418	82.4232
Scen1	GQ0165-L23.1.373	484639	7107	1	2.37306	0.12939	NaN	NaN	NaN	NaN	NaN	NaN	54	0.04285	2.3218e-06	0.23218	74.0256
Scen1	GQ0165-L23.1.53	484639	7427	1	0.02172	0.88336	NaN	NaN	NaN	NaN	NaN	NaN	59	0.00037426	0.00071696	0.24167	82.4024
Scen1	GQ0164-G21.1.386	486232	5456	1	0.14324	0.70651	NaN	NaN	NaN	NaN	NaN	NaN	57	0.00255	2.4084e-06	0.24084	79.1992
Scen1	NODE-10925-length-610-cov-43.942623-434	486460	1349	2	1.4528	0.24244	-0.15204	2.46029	0.12229	-0.17824	1.53482	0.22047	58	0.0485	0.00909	0.22559	80.1947
Scen1	ss524905863	487045	1815	1	0.21659	0.64353	NaN	NaN	NaN	NaN	NaN	NaN	55	0.00393	0.00351	0.23205	75.1911
Scen1	GQ0168-L11.2.1112	491379	7166	2	0.79675	0.45602	0.1165	1.56415	0.21645	-0.01795	0.01839	0.89265	55	0.02863	0.02672	0.20883	75.2514
Scen1	GQ03238-L04.1.597	510935	1951	2	3.46601	0.03797	-0.0021737	0.00060388	0.98048	0.3163	6.93181	0.01088	58	0.10842	2.1999e-06	0.21999	76.4618
Scen1	GQ03125-G23.2.522	529552	3848	2	0.56101	0.57375	-0.11668	1.12158	0.29405	0.07676	0.25826	0.61328	58	0.0193	2.4199e-06	0.24199	81.8925
Scen1	GQ03228-I12.1.653	531475	382	2	0.15329	0.85823	0.00909	0.00547	0.9413	-0.080052	0.23877	0.62697	58	0.00535	0.00646	0.23887	82.7001
Scen1	GQ03321-E07.1.796	533908	7681	2	0.27243	0.76251	-0.18486	0.54395	0.46382	0.17243	0.37059	0.5451	58	0.00947	2.4441e-06	0.24441	82.4613
Scen1	2-3867-02-10058-contigContig1-416	534242	7140	2	2.03328	0.14029	0.31276	3.19665	0.07911	-0.39246	3.91107	0.05281	58	0.06659	2.3032e-06	0.23032	79.0756
Scen1	GQ03011-G24.1.1528	537118	606	2	1.63923	0.20315	-0.10565	1.66278	0.20244	0.13538	1.11569	0.2953	58	0.05439	2.3333e-06	0.23333	79.816
Scen1	ss538947824	562084	4748	1	0.25961	0.61232	NaN	NaN	NaN	NaN	NaN	NaN	59	0.00446	0.00116	0.24022	82.1652
Scen1	GQ03224-B01.1.604	566616	4663	1	0.04415	0.83433	NaN	NaN	NaN	NaN	NaN	NaN	58	0.00077344	2.3915e-06	0.23915	81.22
Scen1	GQ02812-E06.2.1625	566672	465	2	1.23693	0.299	-0.20386	2.43144	0.12523	0.18579	1.14302	0.29015	51	0.04713	2.3992e-06	0.23992	70.5212
Scen1	GQ0024.BR-B08.1-730	568538	1489	1	0.00065144	0.97973	NaN	NaN	NaN	NaN	NaN	NaN	59	1.1231e-05	0.00123	0.24123	82.4233
Scen1	GQ03414-H04.1.1012	571554	631	2	1.58658	0.21353	-0.10841	1.28455	0.2618	0.24631	2.91968	0.09295	58	0.05273	0.00569	0.22795	79.9203
Scen1	02815-K22-755	579296	862	2	0.39586	0.67507	-0.10064	0.32811	0.5692	0.01623	0.00523	0.94264	54	0.01471	2.354e-06	0.2354	74.754
Scen1	GQ03907-N03.2.267	587787	4115	2	0.38585	0.68164	0.08899	0.24616	0.6217	0.02299	0.01116	0.91625	58	0.01336	2.4345e-06	0.24345	82.2371
Scen1	00930-O17-457	588952	640	2	0.13722	0.87208	-0.033802	0.11353	0.73747	-0.037875	0.07538	0.78471	55	0.00505	0.00811	0.23824	77.627
Scen1	GQ04005-G11.1.2065	600138	6367	2	2.55548	0.08652	0.22702	3.87484	0.05389	-0.3044	4.10302	0.0475	58	0.08228	2.2644e-06	0.22644	78.109
Scen1	GQ03211-D11.1.375	601876	1130	2	0.66113	0.52018	-0.1175	1.24525	0.26914	-0.01563	0.01365	0.9074	58	0.02267	0.01009	0.23096	81.7236
Scen1	MA_605776g0010-849-[T_C]	605776	2978	2	0.19322	0.82485	0.05891	0.28267	0.59706	0.00402	0.0007439	0.97834	57	0.00685	2.4194e-06	0.24194	79.4533
Scen1	GQ03812-C09.2.440	607280	3319	2	0.19805	0.82089	0.08352	0.21745	0.64276	-0.013645	0.00386	0.95065	58	0.0069	0.01169	0.23327	82.6427
Scen1	ss538953285	607323	5831	1	0.03253	0.8575	NaN	NaN	NaN	NaN	NaN	NaN	59	0.00056053	0.00177	0.24055	82.3915
Scen1	GQ00610-N08.1.224	619553	2005	1	1.48624	0.22774	NaN	NaN	NaN	NaN	NaN	NaN	59	0.02498	2.3644e-06	0.23644	80.957
Scen1	GQ0253-P17.1.680	628549	3364	2	1.42817	0.2482	0.0811	0.89445	0.34827	0.15484	1.47612	0.22939	58	0.04772	2.3497e-06	0.23497	80.2165
Scen1	GQ02825-H19.1.673	630428	1312	1	0.21601	0.6439	NaN	NaN	NaN	NaN	NaN	NaN	57	0.00384	0.03884	0.19978	78.7198
Scen1	FCL6243Contig1-1197	631511	2847	2	4.96043	0.01033	-0.17476	3.63224	0.06172	-0.40325	9.34028	0.00341	58	0.14824	0.00983	0.20026	73.8861
Scen1	GQ03113-G08.1.23	634039	3523	2	0.75926	0.47269	0.10005	1.37103	0.24651	-0.067041	0.27309	0.60329	58	0.02595	2.4035e-06	0.24035	81.505
Scen1	ss538944423	637485	4026	2	0.51236	0.60181	0.00852	0.00333	0.95419	0.13009	0.49194	0.48592	58	0.01766	2.4239e-06	0.24239	81.988
Scen1	08Pg08617f	637485	5114	2	0.02584	0.9745	0.01419	0.0288	0.86584	-0.019255	0.02116	0.88485	58	0.00090575	2.4653e-06	0.24653	82.952
Scen1	MA_637854g0010-166-[A_G]	637854	1097	2	1.1546	0.32244	0.09813	1.29632	0.25965	0.13971	1.20984	0.27599	58	0.03893	2.3714e-06	0.23714	80.74
Scen1	GQ03606-O20.1.976	646164	3040	2	1.44437	0.2444	0.12422	1.51026	0.22415	-0.086064	0.40576	0.52668	58	0.04823	2.3485e-06	0.23485	80.1857
Scen1	MA_654072g0010-1774-[G_T]	654072	6741	2	0.72655	0.488	0.17961	1.39588	0.24232	-0.12411	0.44039	0.50961	58	0.02486	2.4062e-06	0.24062	81.5687
Scen1	GQ03819-F09.1.623	657165	95	2	0.01879	0.9814	-0.0089885	0.00312	0.95566	0.0331	0.03398	0.8545	51	0.00075057	2.5157e-06	0.25157	72.8925
Scen1	FCL1947Contig1-1181	657535	1475	2	2.08817	0.13329	0.17537	1.9077	0.17261	0.3735	4.11299	0.04724	58	0.06826	2.299e-06	0.2299	78.9732
Scen1	FCL1947Contig1-945	657535	1871	2	1.81886	0.17166	-0.024229	0.05035	0.82327	0.25014	2.41198	0.12604	57	0.061	2.3363e-06	0.23363	77.4969
Scen1	GQ03813-N23.1.1603	657652	472	2	1.20561	0.30703	-0.16715	0.90372	0.3458	0.33545	2.34458	0.13125	58	0.04058	2.3673e-06	0.23673	80.642
Scen1	WS0058-G04.1.249	665331	1038	1	0.35803	0.55197	NaN	NaN	NaN	NaN	NaN	NaN	58	0.00624	0.00608	0.23671	82.115
Scen1	GQ03233-P23.1.208	693270	1503	2	0.96169	0.38836	0.07786	0.50036	0.48222	0.20145	1.92273	0.17096	58	0.03264	2.3869e-06	0.23869	81.112
Scen1	GQ03318-J17.1.564	700193	1161	2	1.04065	0.35984	-0.10008	1.59228	0.21214	-0.095269	0.53978	0.46554	58	0.03523	2.3806e-06	0.23806	80.9594
Scen1	GQ0043.BR-K04.1-531	707397	3343	2	2.39641	0.10016	0.21929	1.61444	0.20903	-0.069413	0.10204	0.75056	58	0.07756	0.00663	0.22087	78.4146
Scen1	GQ02817-K02.1.459	715051	4776	1	0.07626	0.78341	NaN	NaN	NaN	NaN	NaN	NaN	59	0.00131	0.00037412	0.24179	82.3481
Scen1	GQ0168-M08.1.346	715866	3841	2	0.21445	0.80763	-0.045752	0.25103	0.61828	0.05612	0.19506	0.66041	58	0.00747	2.4491e-06	0.24491	82.5763
Scen1	GQ02821-N14.1.961	720047	4238	2	1.78412	0.1772	-0.026469	0.0898	0.76552	-0.23839	3.56614	0.06406	58	0.05891	0.0119	0.22025	79.5816
Scen1	GQ03211-G05.1.199	733845	904	2	1.56501	0.21794	0.05874	0.41776	0.52065	-0.18714	1.70002	0.19753	58	0.05205	0.007	0.2268	79.9709
Scen1	GQ02818-N18.1.467	747892	4127	2	0.17975	0.83595	-0.041369	0.17807	0.67462	-0.071367	0.28708	0.59418	58	0.00627	0.00327	0.24186	82.6496
Scen1	GQ03916-G24.1.394	748933	4301	1	0.01938	0.88976	NaN	NaN	NaN	NaN	NaN	NaN	59	0.00033403	0.00148	0.24089	82.4044
Scen1	GQ03403-K08.2.516	760594	1806	2	0.30601	0.73758	0.03324	0.12395	0.72609	-0.10915	0.60589	0.43956	58	0.01062	2.4413e-06	0.24413	82.3949
Scen1	P9580-3	762415	2601	2	0.64273	0.52962	0.07519	0.724	0.3984	-0.11767	0.79794	0.37547	58	0.02205	2.4131e-06	0.24131	81.7324
Scen1	ss511222794	762415	2880	2	0.45222	0.63848	-0.076538	0.6356	0.42862	0.0325	0.05557	0.81449	58	0.01562	2.429e-06	0.2429	82.1063
Scen1	P9580-1	762415	3329	2	1.7594	0.1817	-0.32504	3.43936	0.06902	-0.33495	2.50367	0.11932	56	0.06013	0.02904	0.20605	77.5294
Scen1	PGLM2-0784	764920	1754	2	0.44948	0.6402	-0.080075	0.68379	0.41173	0.02338	0.03032	0.86239	58	0.01553	0.00645	0.23636	82.1197
Scen1	GQ03310-I01.1.1113	775375	1345	2	0.91455	0.40693	-0.033964	0.16314	0.6879	0.1812	1.76509	0.18968	54	0.03336	0.02043	0.22095	76.1486
Scen1	GQ03308-H23.1.653	783123	4310	1	0.23844	0.62717	NaN	NaN	NaN	NaN	NaN	NaN	59	0.00409	0.00354	0.23788	82.1864
Scen1	GQ03909-J06.1.1512	793054	1158	2	0.30769	0.73636	-0.0050824	0.00208	0.9638	0.1102	0.49855	0.48302	58	0.01068	0.02061	0.22368	82.4912
Scen1	GQ03909-J06.1.1999	793054	1645	2	0.14269	0.86734	0.01124	0.01052	0.91869	0.06504	0.16949	0.68217	56	0.00516	2.3912e-06	0.23912	78.4001
Scen1	GQ0015-B03.1.189	804816	1531	2	0.11787	0.88903	0.02418	0.01975	0.88874	0.07065	0.14478	0.70502	57	0.00419	2.4776e-06	0.24776	80.7861
Scen1	GQ04108-H22.1.1039	806957	3272	2	2.29566	0.11044	0.27764	3.99272	0.05074	0.08673	0.29188	0.59124	55	0.07836	0.06442	0.16243	72.9074
Scen1	GQ02814-H11.1.66	817099	1068	2	1.65952	0.19929	-0.12591	2.67368	0.10753	0.10258	0.61703	0.4354	58	0.05502	2.3317e-06	0.23317	79.7776
Scen1	ss538949086	817408	1712	1	0.12494	0.72502	NaN	NaN	NaN	NaN	NaN	NaN	59	0.00215	2.4197e-06	0.24197	82.2997
Scen1	GQ03302-M16.1.799	821302	2326	2	0.68166	0.50985	-0.19247	1.1839	0.28114	0.0941	0.13424	0.71543	58	0.02336	0.00084172	0.24012	81.656
Scen1	GQ03902-G13.1.374	827642	4551	2	0.89369	0.4148	-0.19828	1.78731	0.18657	0.16609	0.87631	0.35316	58	0.0304	0.0028	0.23639	81.2425
Scen1	GQ03902-G13.1.641	827642	6868	2	1.50144	0.23149	0.13345	1.8234	0.18225	-0.16516	1.64135	0.20533	58	0.05004	2.344e-06	0.2344	80.0772
Scen1	GQ03902-G13.1.774	827642	7412	2	0.89369	0.4148	0.19828	1.78731	0.18657	0.16609	0.87631	0.35316	58	0.0304	0.0028	0.23639	81.2425
Scen1	GQ03809-N08.1.184	836326	3571	1	0.18078	0.67228	NaN	NaN	NaN	NaN	NaN	NaN	59	0.00311	2.4174e-06	0.24174	82.244
Scen1	FCL1843Contig1-762	850837	2809	2	0.30466	0.73857	0.18795	0.56617	0.45488	0.1475	0.25955	0.6124	58	0.01058	2.4414e-06	0.24414	82.3975
Scen1	FCL1559Contig1-748	852249	2584	2	1.49012	0.23399	-0.34149	1.94113	0.16896	-0.17463	0.38399	0.53794	58	0.04969	0.00578	0.2286	80.1021
Scen1	GQ03410-O07.1.1386	865616	3820	2	2.19381	0.12082	0.02316	0.03319	0.85609	-0.28997	3.14246	0.08162	58	0.07147	0.02208	0.20733	78.896
Scen1	GCAT-2.0-GQ0014.BR-B11-EPB-02	875075	6111	1	3.80001	0.05618	NaN	NaN	NaN	NaN	NaN	NaN	58	0.0625	2.2916e-06	0.22916	78.7894
Scen1	GQ03312-A10.1.546	876548	6375	2	0.02676	0.9736	-0.02507	0.04461	0.83347	-0.0056019	0.00115	0.97301	58	0.00093816	0.00222	0.24424	82.9492
Scen1	GQ03713-O04.1.309	877599	4835	1	0.70166	0.40579	NaN	NaN	NaN	NaN	NaN	NaN	57	0.01237	2.385e-06	0.2385	78.653
Scen1	GQ02829-D06.1.116	880228	800	2	0.36214	0.69778	0.05968	0.39901	0.53013	0.06715	0.27161	0.60428	58	0.01255	2.4365e-06	0.24365	82.2839
Scen1	WS-2.0-GQ02817.B7-N06.1-334	882304	4563	2	0.27011	0.76427	0.07165	0.30248	0.58448	-0.0084918	0.00237	0.96132	58	0.00939	2.4443e-06	0.24443	82.466
Scen1	FCL140Contig1-591	885264	1879	2	0.93375	0.39901	-0.31989	1.64078	0.20541	-0.36997	1.79799	0.18528	58	0.03172	0.00109	0.2378	81.1654
Scen1	GQ03519-F14.1.97	885565	1531	2	0.16832	0.8455	-0.033257	0.07958	0.77889	0.04725	0.07515	0.78498	58	0.00587	0.00337	0.24185	82.6716
Scen1	GQ0184-B06.1.502	885666	1528	1	2.72314	0.1045	NaN	NaN	NaN	NaN	NaN	NaN	57	0.04637	2.3492e-06	0.23492	77.8053
Scen1	ss538946004	887334	2087	2	3.7504	0.03023	-0.1615	5.87619	0.01893	-0.29754	1.21338	0.27584	52	0.12751	2.0585e-06	0.20585	65.132
Scen1	GQ03323-F06.1.1030	887789	2793	2	0.93161	0.39983	0.24717	1.85923	0.17807	-0.20845	1.04571	0.31082	58	0.03165	2.3894e-06	0.23894	81.1702
Scen1	GQ03308-P19.1.658	888770	2934	2	0.14975	0.86131	0.08366	0.22459	0.63763	-0.13065	0.26164	0.61125	51	0.00595	2.3854e-06	0.23854	70.2339
Scen1	FCL1112Contig1-868	895155	859	2	0.30411	0.73901	-0.065699	0.13322	0.71652	-0.151	0.5193	0.47419	56	0.01093	0.00746	0.23549	79.3049
Scen1	02729-A18-920	904294	4977	2	0.70069	0.50046	0.19652	0.62572	0.43221	0.04943	0.02963	0.86395	58	0.02399	2.4083e-06	0.24083	81.6192
Scen1	02729-A18-323	904294	5657	1	0.17294	0.67913	NaN	NaN	NaN	NaN	NaN	NaN	56	0.00313	0.0435	0.19253	77.7113
Scen1	GQ03210-A12.1.561	906169	1146	2	1.08433	0.34525	-0.34282	1.92963	0.1704	-0.2604	0.9023	0.34632	56	0.03793	2.3654e-06	0.23654	77.8035
Scen1	MA_908374g0010-1786-[G_A]	908374	6142	2	1.31531	0.27641	-0.16235	0.85047	0.36031	0.32096	2.43624	0.1241	58	0.04411	0.0056	0.23017	80.4404
Scen1	GQ01312-B05.2.453	913693	1377	2	9.49454	0.0002814	-0.39527	18.6527	6.4692e-05	-0.31826	4.52679	0.03778	57	0.25322	0.03226	0.15514	65.188
Scen1	MA_913739g0010-2790-[A_T]	913739	3954	2	3.03266	0.05603	0.27081	5.69163	0.02039	-0.12116	0.63913	0.42734	58	0.09617	2.2302e-06	0.22302	77.2398
Scen1	GQ03228-F23.1.1295	922767	877	2	2.32164	0.10749	-0.23183	4.13114	0.04685	-0.27528	2.8634	0.09617	57	0.07638	2.2921e-06	0.22921	76.4267
Scen1	WS0321-C18.1.365	922832	4119	2	0.98	0.38154	0.10728	0.36527	0.54799	0.06769	0.10935	0.7421	58	0.03324	0.00167	0.23683	81.0766
Scen1	GQ03226-M16.1.509	926365	6211	2	0.00926	0.99078	0.00251	0.00057065	0.98103	-0.018175	0.01813	0.89338	58	0.00032484	0.00109	0.24555	82.984
Scen1	GQ03702-D16.1.521	926447	2199	2	0.07622	0.92671	0.03368	0.07717	0.78218	0.0117	0.00573	0.93994	58	0.00267	2.4609e-06	0.24609	82.8514
Scen1	FCL1578Contig1-846	927736	2110	2	1.83748	0.16886	-0.13458	0.85366	0.35955	-0.38065	3.57296	0.064	56	0.06263	0.01636	0.21886	77.5562
Scen1	CL1694Contig1-01-8904-contigContig1-451	931263	2820	1	0.49928	0.48265	NaN	NaN	NaN	NaN	NaN	NaN	59	0.00853	2.4043e-06	0.24043	81.9274
Scen1	CL1694Contig1-01-8904-contigContig1-199	931263	3072	2	0.01406	0.98604	0.00882	0.00623	0.93735	0.0251	0.0281	0.86748	57	0.00050178	2.4348e-06	0.24348	79.8103
Scen1	NODE-2558-length-1216-cov-131.389801-196	934567	4629	2	0.48698	0.61701	-0.17229	0.47622	0.49294	0.28073	0.93839	0.33678	58	0.0168	2.426e-06	0.2426	82.0379
Scen1	FCL1554Contig1-477	934713	4159	2	0.76163	0.4716	0.01294	0.00776	0.9301	0.15744	0.71704	0.40066	58	0.02603	2.4033e-06	0.24033	81.5004
Scen1	MA_937608g0020-1577-[A_C]	937608	3384	2	0.00237	0.99763	0.00635	0.00388	0.95055	-0.0018464	0.00019043	0.98904	55	8.7714e-05	2.4208e-06	0.24208	76.6485
Scen1	FCL6359Contig1-306	938225	335	2	2.77169	0.07131	0.17291	0.51349	0.47666	0.5164	3.5096	0.06633	56	0.09153	0.01984	0.20394	74.8195
Scen1	GQ0033-B24.1.778	940417	2183	2	0.10553	0.90003	0.04852	0.20962	0.6489	0.02312	0.02522	0.8744	55	0.00389	2.4697e-06	0.24697	77.7277
Scen1	GQ03412-L23.1.1340	942991	3694	2	0.32019	0.72731	-0.085949	0.43779	0.51086	0.00042181	4.815e-06	0.99826	58	0.01111	0.00386	0.24006	82.3705
Scen1	GQ0063-E01.1.279	944351	3162	2	0.18961	0.8278	-0.069735	0.28362	0.59641	-0.098438	0.32782	0.5692	58	0.00661	0.0005734	0.24453	82.6254
Scen1	WS-2.0-GQ0259.B3-E22.1-278	948128	3935	2	0.68132	0.51002	-0.13992	1.35336	0.24954	-0.10528	0.49826	0.48314	58	0.02335	2.4099e-06	0.24099	81.657
Scen1	GQ02825-F01.1.494	950051	5067	2	0.42137	0.65817	-0.17517	0.49313	0.48539	0.2569	0.82667	0.36706	58	0.01457	2.4315e-06	0.24315	82.167
Scen1	GQ03703-N07.1.1151	953274	4311	1	1.28621	0.26141	NaN	NaN	NaN	NaN	NaN	NaN	59	0.02169	0.0008619	0.23635	81.1523
Scen1	GQ03010-J16.1.553	954115	2243	2	1.5107	0.22946	0.11876	0.44954	0.50526	0.09634	0.22701	0.63557	58	0.05034	2.3433e-06	0.23433	80.0596
Scen1	0-489-01-12346-contigContig1-109	955888	4499	1	0.19536	0.66014	NaN	NaN	NaN	NaN	NaN	NaN	59	0.00336	0.00527	0.23631	82.2357
Scen1	GQ0202-J02.1.788	955912	5153	2	0.82155	0.44489	-0.16038	0.79422	0.37657	0.25339	1.62249	0.20791	58	0.02802	2.3984e-06	0.23984	81.3838
Scen1	GQ03711-I18.1.825	958973	643	2	0.24007	0.78744	0.16537	0.44272	0.50875	0.18557	0.43884	0.51061	53	0.00914	0.00331	0.23557	73.1372
Scen1	00918-G06-310	1053272	1071	1	2.29061	0.13588	NaN	NaN	NaN	NaN	NaN	NaN	56	0.03998	0.01773	0.21577	77.1699
Scen1	00918-G06-127	1053272	1254	1	0.05882	0.80925	NaN	NaN	NaN	NaN	NaN	NaN	57	0.00105	0.00135	0.23437	78.0025
Scen1	WS00735-B16.1.428	1638236	190	2	0.05348	0.94797	0.00484	0.00182	0.96616	0.04486	0.09093	0.7641	58	0.00187	2.4629e-06	0.24629	82.8968
Scen1	GQ03703-K16.1.458	1723383	113	1	1.78495	0.18685	NaN	NaN	NaN	NaN	NaN	NaN	58	0.03036	0.0239	0.20808	79.5559
Scen1	GQ03714-K03.1.303	1820155	165	1	1.77433	0.18824	NaN	NaN	NaN	NaN	NaN	NaN	57	0.03071	0.00144	0.23733	78.7231
Scen1	GQ03101-N16.2.1696	1961777	153	1	7.79155	0.0072	NaN	NaN	NaN	NaN	NaN	NaN	56	0.12399	2.1317e-06	0.21317	72.0826
Scen1	PabiesFT4pr-1560	2251953	139	2	0.6183	0.54243	0.16323	1.22303	0.27341	-0.15469	0.70798	0.40363	58	0.02123	2.4151e-06	0.24151	81.7802
Scen1	FCL808Contig2-402	2267030	105	1	7.61801	0.00788	NaN	NaN	NaN	NaN	NaN	NaN	55	0.12336	2.1022e-06	0.21022	69.0281
Scen1	CL1260Contig1-588	2291930	194	2	0.59107	0.55709	0.00579	0.00154	0.96886	0.14848	0.60587	0.43957	58	0.02032	0.00331	0.23835	81.8322
Scen1	GQ03417-B05.1.619	2411574	159	2	0.10718	0.89855	0.03278	0.15057	0.69944	0.04652	0.11238	0.73868	58	0.00375	0.00388	0.24187	82.7903
Scen1	GQ03417-B05.1.779	2417030	208	1	0.09754	0.75598	NaN	NaN	NaN	NaN	NaN	NaN	56	0.00177	2.4302e-06	0.24302	79.2886
Scen1	pa08pg02779b	2509799	249	2	4.55649	0.0146	0.25403	2.27522	0.13698	-0.12887	0.40763	0.52573	58	0.13783	0.0049	0.20775	74.5512
Scen1	GQ00410-P08.1.111	2784169	233	2	3.61349	0.0333	-0.054599	0.38883	0.5354	-0.31393	6.56495	0.01307	58	0.11252	0.03402	0.18626	76.5478
Scen1	GQ03406-I21.1.854	3134065	105	2	0.97248	0.38433	0.32604	1.74179	0.19219	-0.4277	1.5186	0.22289	58	0.03299	0.00457	0.23394	81.096
Scen1	GQ03616-E03.1.84	3170408	177	2	0.08237	0.92104	0.07269	0.16427	0.68677	-0.069483	0.09666	0.75701	58	0.00288	0.00037317	0.24566	82.8391
Scen1	GQ02011-F23.1.400	3346450	303	1	6.15759	0.01629	NaN	NaN	NaN	NaN	NaN	NaN	54	0.10401	2.0631e-06	0.20631	67.7639
Scen1	GQ02819-A14.2.1565	3373395	116	2	0.07316	0.92954	-0.026876	0.06522	0.79936	0.05172	0.13435	0.71534	57	0.00261	0.00894	0.2337	79.6654
Scen1	paP09753	3432954	241	1	0.42869	0.51522	NaN	NaN	NaN	NaN	NaN	NaN	59	0.00734	2.4072e-06	0.24072	81.9974
Scen1	0284-L18-258	3439766	591	2	0.57639	0.56516	-0.13181	1.00563	0.32019	0.04883	0.09301	0.7615	58	0.01982	2.4186e-06	0.24186	81.8623
Scen1	GQ0044-P08.1.204	3478344	53	2	0.02862	0.9718	0.01951	0.01727	0.89591	-0.0189	0.00718	0.93276	57	0.00102	0.00467	0.2437	80.9466
Scen1	0299-H03-206	3795129	68	2	0.20524	0.81505	-0.085307	0.22327	0.63836	-0.018695	0.00779	0.92998	58	0.00715	2.4498e-06	0.24498	82.5946
Scen1	0299-H03-278	3795129	140	2	1.76421	0.18071	0.19036	3.17372	0.08025	-0.054716	0.12614	0.7238	57	0.05924	2.3392e-06	0.23392	77.5666
Scen1	GQ03008-J10.1.425	3796100	106	2	0.36939	0.6928	0.08347	0.68466	0.41144	0.01099	0.00639	0.93655	58	0.01279	2.4359e-06	0.24359	82.2696
Scen1	GQ02905-O24.4.452	4630064	79	1	8.19315	0.00594	NaN	NaN	NaN	NaN	NaN	NaN	56	0.12965	0.00101	0.21506	72.8321
Scen1	GQ02810-J22.1.284	4702488	233	2	1.39639	0.25597	0.13377	1.83952	0.18045	0.1752	1.76319	0.18961	57	0.0475	2.3217e-06	0.23217	77.1452
Scen1	GQ02810-J22.1.478	4702488	426	2	2.48636	0.09236	0.12452	1.70705	0.19671	0.27001	4.27607	0.04328	57	0.08156	2.2851e-06	0.22851	76.2567
Scen1	PabiesFT4pr-2548	4913400	282	2	0.22166	0.80188	0.06656	0.26656	0.60765	-0.016847	0.00684	0.93435	58	0.00772	2.4484e-06	0.24484	82.562
Scen1	ss538946914	5082242	479	2	2.97342	0.05972	0.1624	0.45803	0.50149	0.55935	3.91955	0.05293	54	0.1008	0.02369	0.19667	71.2976
Scen1	WS-2.0-GQ00412.B3-C16.1-171	5430794	1626	2	1.11361	0.33553	-0.15743	0.40977	0.5247	0.33027	1.5086	0.22449	57	0.03823	0.00548	0.22877	77.6733
Scen1	GQ03101-P11.1.568	5433154	492	1	1.08716	0.30166	NaN	NaN	NaN	NaN	NaN	NaN	56	0.01935	0.00436	0.23861	79.3041
Scen1	GQ0033.TB-D02.1-1514	5496211	1572	2	1.35699	0.26562	-0.314	1.63097	0.20675	-0.51931	2.70544	0.10551	58	0.04545	2.3553e-06	0.23553	80.3523
Scen1	FCL2233Contig1-1125	5496211	1681	1	1.21923	0.27407	NaN	NaN	NaN	NaN	NaN	NaN	59	0.02059	2.375e-06	0.2375	81.2179
Scen1	GQ02804-E19.1.446	5531186	506	2	0.30274	0.73999	0.17621	0.50292	0.48116	0.22334	0.58251	0.44853	57	0.01069	0.00454	0.23628	79.2207
Scen1	GQ03519-I17.1.328	5795686	507	2	2.0818	0.13442	0.12379	0.50734	0.47931	0.14458	0.49679	0.48389	56	0.07031	2.284e-06	0.2284	75.877
Scen1	GQ03816-M12.1.467	6078786	2339	2	0.88164	0.41967	-0.32658	1.73134	0.19351	-0.3342	1.53122	0.221	58	0.03001	0.00341	0.23586	81.2691
Scen1	CL924Contig1-1531	6098914	131	2	1.18418	0.31411	0.32861	1.779	0.18808	-0.49171	2.23167	0.14125	53	0.04351	2.362e-06	0.2362	72.5306
Scen1	MA_6189150g0010-1358-[A_G]	6189150	2439	2	0.28121	0.75599	0.05473	0.0926	0.76209	-0.17099	0.50614	0.47994	54	0.01049	0.00653	0.24069	77.382
Scen1	GQ03805-N20.1.454	6216754	125	1	0.25554	0.61534	NaN	NaN	NaN	NaN	NaN	NaN	53	0.00488	2.48e-06	0.248	75.0657
Scen1	GCAT-2.0-GQ0073.TB-E24-EPB-06	6220625	6	2	1.9847	0.14681	0.18755	3.56143	0.06423	0.01003	0.00573	0.93994	58	0.0651	0.0017	0.22894	79.1654
Scen1	Pabies1420-493	6291053	4507	1	2.22256	0.14143	NaN	NaN	NaN	NaN	NaN	NaN	59	0.0369	2.3355e-06	0.23355	80.2435
Scen1	FCL3128Contig1-173	6297361	105	2	1.18626	0.31279	0.20331	0.67893	0.41339	0.00133	2.2275e-05	0.99625	58	0.03996	2.3689e-06	0.23689	80.6791
Scen1	WS0339-M12.1.158	6307607	119	2	0.00491	0.9951	0.00825	0.00978	0.92155	-0.00022289	2.9599e-06	0.99863	58	0.00017219	0.00062399	0.24607	82.9935
Scen1	GQ03705-G05.1.1780	6322496	2462	1	1.55607	0.21783	NaN	NaN	NaN	NaN	NaN	NaN	53	0.02905	0.02842	0.19788	70.3718
Scen1	GQ03716-N24.1.444	6326342	1322	2	1.7161	0.18892	0.10991	1.59656	0.21153	0.18762	2.2734	0.13713	58	0.05679	0.01126	0.22139	79.7123
Scen1	GQ02808-G20.1.385	6376243	747	2	3.27564	0.04543	0.04458	0.23188	0.63208	-0.33188	6.43873	0.01409	55	0.10775	0.00698	0.21287	71.4822
Scen1	GQ02823-F02.2.957	6441660	3878	1	0.43027	0.51445	NaN	NaN	NaN	NaN	NaN	NaN	59	0.00736	0.00333	0.23731	81.9948
Scen1	PGLM1-0286	6460963	163	1	0.37249	0.54417	NaN	NaN	NaN	NaN	NaN	NaN	56	0.00672	0.00307	0.23862	79.0041
Scen1	GQ03204-O22.1.645	6521216	1742	1	6.50385	0.01363	NaN	NaN	NaN	NaN	NaN	NaN	55	0.10747	2.1916e-06	0.21916	71.2752
Scen1	GQ03112-G11.1.718	6538458	1280	1	0.12618	0.72371	NaN	NaN	NaN	NaN	NaN	NaN	59	0.00217	2.4197e-06	0.24197	82.2985
Scen1	GQ02830-F21.2.1177	6539129	1619	1	0.00849	0.92692	NaN	NaN	NaN	NaN	NaN	NaN	59	0.00014627	2.4246e-06	0.24246	82.416
Scen1	FCL6508Contig1-169	6541333	548	2	2.35827	0.10375	-0.10561	1.05929	0.30773	0.19666	2.31424	0.13372	58	0.07642	0.02204	0.20615	78.6068
Scen1	ss538946864	6601199	45	1	0.00474	0.94533	NaN	NaN	NaN	NaN	NaN	NaN	59	8.1763e-05	0.00206	0.24037	82.4172
Scen1	GQ02810-H11.1.80	6611553	588	1	0.47154	0.49502	NaN	NaN	NaN	NaN	NaN	NaN	59	0.00806	2.4054e-06	0.24054	81.9549
Scen1	GQ03226-C24.1.1105	6638872	4337	1	0.1051	0.74709	NaN	NaN	NaN	NaN	NaN	NaN	53	0.00201	0.02904	0.21399	74.0836
Scen1	GQ03121-E24.1.494	6741659	1238	2	0.78178	0.46243	0.21498	0.7457	0.39146	0.07993	0.08489	0.77183	58	0.0267	0.01739	0.22283	81.5323
Scen1	FCL1640Contig1-452	6776087	938	1	0.38694	0.53639	NaN	NaN	NaN	NaN	NaN	NaN	58	0.00674	2.3783e-06	0.23783	80.9048
Scen1	GQ03229-P10.1.597	6787038	1806	2	0.91957	0.40452	0.12366	1.4581	0.23222	0.01811	0.01813	0.89338	58	0.03126	2.3904e-06	0.23904	81.1935
Scen1	NODE-11193-length-1304-cov-60.423313-509	6856247	4182	1	1.48624	0.22774	NaN	NaN	NaN	NaN	NaN	NaN	59	0.02498	2.3644e-06	0.23644	80.957
Scen1	PGLM0-0516	6867298	1826	2	0.73948	0.48189	0.22669	1.46353	0.23136	0.18847	0.77624	0.38199	58	0.02529	0.01547	0.22504	81.5886
Scen1	P4680-1	7057334	3346	1	1.32383	0.25488	NaN	NaN	NaN	NaN	NaN	NaN	56	0.0235	2.3783e-06	0.23783	78.1025
Scen1	MA_7133366g0010-479-[T_C]	7133366	2419	2	0.49529	0.61214	0.0582	0.36357	0.54906	0.12885	0.84248	0.36277	55	0.01801	2.3826e-06	0.23826	75.7889
Scen1	PGLM1-0812	7197623	197	1	2.88326	0.09486	NaN	NaN	NaN	NaN	NaN	NaN	59	0.04736	0.01736	0.21373	79.6946
Scen1	GQ03715-E17.1.506	7247276	2107	2	0.12156	0.88576	-0.023685	0.0634	0.8021	0.04749	0.13465	0.71502	58	0.00425	2.457e-06	0.2457	82.761
Scen1	FCL622Contig1-494	7320190	1549	2	0.84565	0.43459	0.10915	0.37241	0.54412	0.05559	0.07265	0.78849	58	0.02882	0.00555	0.23399	81.3403
Scen1	0273-O15-523	7323667	406	1	0.00363	0.95216	NaN	NaN	NaN	NaN	NaN	NaN	57	6.4837e-05	2.415e-06	0.2415	79.3516
Scen1	WS-2.0-GQ00410.B3-L15.1-478	7457516	1976	1	0.00704	0.93341	NaN	NaN	NaN	NaN	NaN	NaN	59	0.00012139	0.00101	0.24143	82.4174
Scen1	GQ02806-E08.1.55	7459822	104	1	3.11383	0.08318	NaN	NaN	NaN	NaN	NaN	NaN	56	0.05358	2.3052e-06	0.23052	76.3839
Scen1	GQ0172-O22.2.728	7533952	257	1	1.6901	0.19932	NaN	NaN	NaN	NaN	NaN	NaN	53	0.03147	2.37e-06	0.237	72.7056
Scen1	CL918Contig1-1015	7567986	4429	2	0.07782	0.92523	0.03832	0.11466	0.73614	-0.042452	0.09412	0.76012	58	0.00272	0.00479	0.24119	82.8523
Scen1	GQ04004-H10.1.1224	7667187	54	2	1.08216	0.34652	-0.13172	2.1473	0.14896	-0.024957	0.03567	0.85095	52	0.04069	0.01897	0.22057	72.9265
Scen1	GQ03819-J09.1.271	7686102	2663	2	0.82773	0.44223	0.00281	0.00085508	0.97677	0.1624	1.60799	0.20993	58	0.02822	2.3979e-06	0.23979	81.3718
Scen1	FCL527Contig3-143	7739875	2371	1	0.8145	0.37053	NaN	NaN	NaN	NaN	NaN	NaN	59	0.01385	0.00926	0.22977	81.6337
Scen1	GQ0162-J20.1.430	7745076	277	1	6.66178	0.0124	NaN	NaN	NaN	NaN	NaN	NaN	59	0.10302	2.1751e-06	0.21751	76.1183
Scen1	GQ03918-N17.1.418	7802767	1182	1	2.19505	0.14387	NaN	NaN	NaN	NaN	NaN	NaN	59	0.03646	2.3365e-06	0.23365	80.27
Scen1	ss538949764	7864625	1036	1	0.01097	0.91693	NaN	NaN	NaN	NaN	NaN	NaN	59	0.00018916	0.00226	0.24014	82.4124
Scen1	GQ04111-J15.1.549	7943298	2421	2	0.0955	0.90907	0.04532	0.19057	0.66409	0.03266	0.04656	0.82992	58	0.00334	0.00428	0.24155	82.814
Scen1	GQ03405-O09.1.85	7952044	158	2	1.6791	0.1958	-0.13943	2.36689	0.12957	-0.099392	0.63391	0.42929	57	0.05655	2.2986e-06	0.22986	76.5845
Scen1	MA_156981g0010-251-[G_C]	7995736	1059	2	1.40438	0.25388	-0.15587	1.10768	0.29703	0.28662	2.79231	0.1002	58	0.04696	0.0095	0.22557	80.2761
Scen1	02737-N07-865	8007932	316	1	0.03281	0.8569	NaN	NaN	NaN	NaN	NaN	NaN	59	0.00056529	0.00154	0.24078	82.3907
Scen1	ss538946645	8012412	4491	1	2.17125	0.14602	NaN	NaN	NaN	NaN	NaN	NaN	59	0.03608	0.01202	0.22166	80.3251
Scen1	PGLM2-0082	8047450	2537	2	0.28068	0.75631	-0.18718	0.5599	0.45738	0.17429	0.37415	0.54318	58	0.00975	0.00413	0.24013	82.4487
Scen1	GQ02820-M23.1.1436	8054208	3590	2	0.88086	0.42009	0.14108	0.32723	0.56959	0.33744	1.36048	0.2484	57	0.03049	0.01855	0.21769	78.1816
Scen1	GQ03406-N15.1.978	8091460	1775	2	1.72106	0.18804	0.309	1.5984	0.21128	-0.5147	3.27738	0.07551	58	0.05695	2.327e-06	0.2327	79.6614
Scen1	FCL77Contig1-1376	8133894	3215	1	0.03983	0.84251	NaN	NaN	NaN	NaN	NaN	NaN	58	0.00069829	2.3928e-06	0.23928	81.2506
Scen1	GQ03307-L02.3.1283	8225142	332	2	0.93573	0.39824	0.33283	1.80585	0.18433	-0.28252	1.08459	0.30207	58	0.03179	0.00306	0.23577	81.16
Scen1	GQ03410-L17.3.2265	8225142	517	2	0.93573	0.39824	-0.33283	1.80585	0.18433	-0.28252	1.08459	0.30207	58	0.03179	0.00306	0.23577	81.16
Scen1	GQ03801-H20.1.1285	8228620	26	2	0.61488	0.54425	-0.15958	1.18659	0.2806	-0.17265	0.69608	0.40759	58	0.02112	2.4154e-06	0.24154	81.7869
Scen1	GQ03104-H16.1.718	8230652	2338	2	3.33009	0.04287	0.14658	0.37874	0.54073	0.54861	3.83422	0.05512	58	0.10462	2.2093e-06	0.22093	76.7047
Scen1	CL918Contig1-682	8253027	1515	2	4.12292	0.02127	-0.11022	1.90779	0.1726	0.33452	7.11334	0.00994	58	0.12638	0.02933	0.18712	75.5275
Scen1	FCL1319Contig1-429	8326842	176	2	0.55049	0.57981	0.03605	0.14267	0.7071	0.10951	0.6652	0.41825	56	0.01961	2.355e-06	0.2355	77.5603
Scen1	WS00720-E22.1.576	8394012	1044	2	0.2819	0.75539	-0.083612	0.56142	0.45677	-0.059465	0.16661	0.68467	58	0.00979	0.0029	0.24137	82.4436
Scen1	CL182Contig1-1565	8396203	988	1	0.39757	0.53087	NaN	NaN	NaN	NaN	NaN	NaN	58	0.00693	0.02035	0.22223	82.0867
Scen1	GQ03604-O12.1.630	8396769	1589	2	1.43003	0.24776	0.14766	2.3189	0.13334	-0.18169	1.66825	0.20171	58	0.04778	0.00633	0.22853	80.22
Scen1	GQ02814-N07.2.817	8403628	2459	2	1.16494	0.31939	-0.14286	0.33931	0.56256	0.31498	1.41853	0.23867	57	0.03993	2.3392e-06	0.23392	77.5665
Scen1	GQ02825-L11.1.1111	8407941	2511	2	2.02628	0.14121	-0.14051	0.63536	0.4287	0.10645	0.29662	0.58814	58	0.06637	2.3037e-06	0.23037	79.0886
Scen1	GQ03902-G16.1.123	8496954	628	2	3.7197	0.03031	-0.15156	1.44047	0.23503	-0.40476	7.15673	0.00973	58	0.11545	0.01584	0.20247	76.0707
Scen1	NODE-1976-length-939-cov-62.101170-612	8513206	1981	2	0.24015	0.7873	-0.0078985	0.00279	0.95803	0.0815	0.21205	0.64692	58	0.00836	0.00879	0.23579	82.5491
Scen1	ss538940465	8519251	2256	1	1.17929	0.28199	NaN	NaN	NaN	NaN	NaN	NaN	59	0.01993	0.00457	0.233	81.2603
Scen1	GCAT-2.0-GQ0131.B3-H20-EPB-03	8519251	2752	2	0.38022	0.68546	-0.092747	0.69798	0.40701	-0.031853	0.03937	0.84343	57	0.0134	0.01237	0.23316	80.3376
Scen1	GCAT-2.0-GQ00612.B3-B11-EPB-07	8524117	6473	1	1.74233	0.19203	NaN	NaN	NaN	NaN	NaN	NaN	59	0.02916	2.3542e-06	0.23542	80.7078
Scen1	GQ00612.B3-B11.1-700	8524117	6777	2	1.18696	0.31258	-0.17068	1.35231	0.24972	0.27892	2.34728	0.13103	58	0.03998	2.3688e-06	0.23688	80.6778
Scen1	ss538952636	8552247	1355	2	0.28269	0.75481	-0.17923	0.50886	0.47854	0.20135	0.54509	0.46336	58	0.00982	2.4433e-06	0.24433	82.441
Scen1	GQ03110-O21.1.380	8565262	1068	1	1.83004	0.18137	NaN	NaN	NaN	NaN	NaN	NaN	59	0.03059	2.3508e-06	0.23508	80.6228
Scen1	1358-438	8597011	292	2	0.29167	0.74812	0.18501	0.54566	0.46313	0.20671	0.52653	0.47104	58	0.01013	0.00692	0.23722	82.4319
Scen1	FCL944Contig2-107	8607972	3526	1	4.84579	0.03185	NaN	NaN	NaN	NaN	NaN	NaN	57	0.07958	2.2213e-06	0.22213	74.6695
Scen1	GQ04111-I10.1.165	8632561	335	1	0.00066377	0.97954	NaN	NaN	NaN	NaN	NaN	NaN	58	1.1642e-05	2.3941e-06	0.23941	81.2832
Scen1	ss538943531	8649975	768	2	0.33508	0.71668	-0.077245	0.66179	0.41932	0.00968	0.00561	0.94053	58	0.01162	2.4388e-06	0.24388	82.3374
Scen1	GQ03222-N16.1.1263	8781980	2539	2	0.88575	0.418	-0.32433	1.71157	0.19603	-0.34468	1.54058	0.21961	58	0.03014	2.3931e-06	0.23931	81.2591
Scen1	GQ0206-L24.1.753	8812705	2462	1	0.00045969	0.98297	NaN	NaN	NaN	NaN	NaN	NaN	59	7.9252e-06	0.00013627	0.24236	82.4241
Scen1	MA_8872348g0020-86-[C_T]	8872348	1634	2	0.41354	0.66327	-0.0031997	0.00129	0.97147	-0.11735	0.80912	0.37216	58	0.0143	2.4322e-06	0.24322	82.1825
Scen1	GQ0131-I01.1.141	8883715	889	1	1.03473	0.31328	NaN	NaN	NaN	NaN	NaN	NaN	59	0.01753	0.00152	0.23669	81.3977
Scen1	GQ03226-N23.1.199	8893617	1663	2	0.69321	0.5042	-0.007784	0.00794	0.92934	0.14733	1.34946	0.2503	57	0.02415	0.00563	0.23205	78.4879
Scen1	GQ03614-F14.1.1273	8910932	2702	2	0.55097	0.57943	-0.068172	0.50658	0.47953	-0.12131	0.85275	0.35967	58	0.01896	0.00066317	0.24139	81.9107
Scen1	GQ03812-J09.1.810	8923441	257	1	0.42846	0.51538	NaN	NaN	NaN	NaN	NaN	NaN	58	0.00746	0.0156	0.2262	81.9033
Scen1	GQ03603-G11.1.283	8933146	178	1	0.51132	0.47749	NaN	NaN	NaN	NaN	NaN	NaN	58	0.00889	0.00389	0.23837	81.9754
Scen1	GQ04003-C03.2.1439	9029149	4101	2	2.45443	0.09527	-0.31944	1.76475	0.18952	-0.70471	4.77684	0.03312	56	0.08189	2.2564e-06	0.22564	75.2078
Scen1	GQ02808-N08.1.190	9035900	2029	1	0.43954	0.50997	NaN	NaN	NaN	NaN	NaN	NaN	59	0.00752	0.00392	0.23667	81.992
Scen1	GQ02808-N08.1.944	9035900	2879	1	2.87978	0.09506	NaN	NaN	NaN	NaN	NaN	NaN	59	0.0473	2.3102e-06	0.23102	79.614
Scen1	PGLM2-1489	9081761	3350	2	3.80855	0.02824	-0.26755	7.5479	0.00811	0.21274	1.5214	0.22265	56	0.12164	0.11303	0.12626	77.4801
Scen1	GQ03716-M20.1.928	9130892	2275	2	2.94743	0.06052	-0.15611	2.65647	0.10864	0.14304	1.14756	0.28858	58	0.09372	2.2362e-06	0.22362	77.3941
Scen1	GQ03206-B11.1.502	9144533	1965	2	1.38979	0.25744	8.9351e-06	9.3187e-09	0.99992	0.20811	2.75164	0.10265	58	0.0465	0.01177	0.22343	80.3364
Scen1	GQ03207-K15.1.418	9170511	3035	2	1.97242	0.1485	-0.21981	0.81421	0.37068	-0.061791	0.04975	0.82429	58	0.06472	2.3078e-06	0.23078	79.1893
Scen1	GQ0026.BR-L16.12-1213	9185695	2204	2	0.3447	0.70995	-0.054611	0.37824	0.54109	0.07365	0.32723	0.56963	56	0.01237	0.01434	0.22782	79.1528
Scen1	GQ0203-O10.1.1190	9185695	2261	2	1.04325	0.35905	0.03772	0.16046	0.69026	-0.16223	1.53737	0.22018	57	0.03591	2.3981e-06	0.23981	78.9587
Scen1	GQ03118-P03.1.999	9211546	886	2	0.12641	0.8815	-0.044094	0.24446	0.6229	0.01008	0.0063	0.93703	58	0.00442	2.4566e-06	0.24566	82.7514
Scen1	08Pg13359g	9211546	1607	2	0.12641	0.8815	-0.044094	0.24446	0.6229	0.01008	0.0063	0.93703	58	0.00442	2.4566e-06	0.24566	82.7514
Scen1	GQ0203-I09.1.655	9225682	2984	2	0.34053	0.71283	0.09573	0.61459	0.43631	0.11545	0.45145	0.50436	58	0.01181	2.4384e-06	0.24384	82.3266
Scen1	GQ02011-C07.1.861	9294313	1468	2	0.89051	0.41608	-0.17476	1.43177	0.23643	-0.06454	0.10834	0.74325	58	0.0303	2.3927e-06	0.23927	81.2498
Scen1	c80208_g1_i1_1522	9307251	1306	1	0.87302	0.35399	NaN	NaN	NaN	NaN	NaN	NaN	59	0.01483	0.00667	0.23213	81.561
Scen1	GQ03706-F01.1.209	9342539	5029	2	0.42563	0.65542	0.04604	0.26842	0.6064	-0.094881	0.53846	0.46608	58	0.01471	2.4312e-06	0.24312	82.1586
Scen1	ss538942370	9371025	3428	2	0.29671	0.7444	-0.17958	0.5133	0.47664	0.21993	0.55786	0.45819	58	0.0103	2.4421e-06	0.24421	82.4133
Scen1	PUT5292-654	9373191	400	2	0.76465	0.47038	0.03774	0.11962	0.73077	0.1265	0.766	0.38526	56	0.02703	2.3368e-06	0.23368	77.133
Scen1	GQ0074-I15.2.1127	9383195	822	2	0.31333	0.73228	0.08292	0.5795	0.4497	-0.086174	0.31318	0.57797	57	0.01106	0.00271	0.23814	79.2178
Scen1	MA_172275g0010-147-[T_C]	9414846	5653	2	0.71593	0.49308	-0.059031	0.3669	0.5471	-0.15347	1.31546	0.2562	58	0.0245	0.00696	0.23364	81.6094
Scen1	GQ04008-O10.1.806	9447193	291	2	0.35294	0.70415	-0.073976	0.70548	0.40446	0.008	0.00376	0.95131	58	0.01223	0.01497	0.22874	82.3358
Scen1	GQ03717-F04.2.354	9471627	2009	2	2.2973	0.10993	-0.052359	0.19897	0.65728	-0.2253	2.42764	0.12485	57	0.07581	2.2521e-06	0.22521	75.442
Scen1	GQ03310-L04.1.387	9538474	1602	2	0.06953	0.93291	0.0343	0.07868	0.78011	0.00905	0.00363	0.95219	58	0.00243	0.00197	0.24413	82.866
Scen1	PGLM2-0482	9578301	960	1	1.17529	0.2828	NaN	NaN	NaN	NaN	NaN	NaN	59	0.01986	2.3768e-06	0.23768	81.261
Scen1	ss538946161	9583501	3182	2	0.73444	0.48469	-0.08354	0.52312	0.47275	-0.26779	0.56478	0.45573	53	0.02746	2.283e-06	0.2283	70.7608
Scen1	FCL2060Contig1-217	9645753	1478	2	0.15882	0.85353	0.04196	0.26779	0.60686	0.04387	0.09762	0.75586	57	0.00564	2.4226e-06	0.24226	79.5292
Scen1	MA_10153269g0010-207-[G_A]	9798746	475	2	1.38445	0.25971	-0.15751	0.417	0.52133	0.3979	1.98505	0.16493	52	0.05132	0.00814	0.22222	70.9005
Scen1	GQ03809-F11.1.518	9959066	502	1	0.18696	0.66706	NaN	NaN	NaN	NaN	NaN	NaN	59	0.00321	2.4172e-06	0.24172	82.2379
Scen1	Pabies1151-310	9979486	4098	2	0.31621	0.73027	-0.0031805	0.00172	0.96707	-0.12597	0.6096	0.43841	54	0.01178	2.4175e-06	0.24175	76.1646
Scen1	ss538949614	9991051	1330	2	2.18144	0.12221	0.114	0.43609	0.51168	0.17485	0.69092	0.40932	58	0.0711	0.00932	0.21979	78.8334
Scen1	GQ03204-B13.1.1304	10001337	1033	1	0.76283	0.38605	NaN	NaN	NaN	NaN	NaN	NaN	59	0.01298	2.3935e-06	0.23935	81.6667
Scen1	GQ03204-B13.1.1406	10001337	1135	1	0.21416	0.6455	NaN	NaN	NaN	NaN	NaN	NaN	52	0.00416	0.02997	0.19511	69.7428
Scen1	MA_10030219g0010-970-[G_A]	10030219	1938	2	0.9319	0.39972	0.01206	0.00634	0.9368	0.17924	0.88943	0.34961	58	0.03166	0.03663	0.20367	81.5325
Scen1	GQ0183-D08.1.269	10044003	42	1	1.06107	0.30774	NaN	NaN	NaN	NaN	NaN	NaN	53	0.01999	0.05938	0.18369	73.8976
Scen1	GQ03716-P01.1.928	10048594	369	2	4.38341	0.01695	-0.37674	2.568	0.11457	-0.025943	0.01002	0.9206	58	0.1333	0.01841	0.19561	74.973
Scen1	MA_10061366g0010-117-[A_G]	10061366	3410	1	3.57759	0.06356	NaN	NaN	NaN	NaN	NaN	NaN	59	0.0581	2.2841e-06	0.22841	78.9529
Scen1	GQ04007-F20.1.523	10072425	1643	1	3.58302	0.06337	NaN	NaN	NaN	NaN	NaN	NaN	59	0.05818	2.2839e-06	0.22839	78.9478
Scen1	GQ02816-F10.1.660	10087734	1742	2	0.64462	0.52865	-0.066765	0.4191	0.51999	-0.15481	1.24523	0.26915	58	0.02212	0.01285	0.22837	81.7813
Scen1	MA_10092337g0010-308-[A_G]	10092337	920	2	2.47793	0.09291	-0.03739	0.10509	0.74699	-0.2529	2.73786	0.10349	58	0.07999	2.2701e-06	0.22701	78.2515
Scen1	MA_10099341g0010-677-[C_T]	10099341	4846	2	0.90239	0.41131	0.18447	1.52795	0.22149	0.21981	1.53337	0.22068	58	0.03069	2.3918e-06	0.23918	81.2268
Scen1	MA_10105635g0010-877-[A_C]	10105635	2321	1	0.35633	0.55309	NaN	NaN	NaN	NaN	NaN	NaN	54	0.00668	2.4598e-06	0.24598	77.0859
Scen1	GQ04008-C14.1.1213	10105635	2446	2	3.30045	0.04458	-0.148	2.31167	0.13435	-0.18836	1.64212	0.20561	54	0.11075	2.2665e-06	0.22665	72.7475
Scen1	FCL3514Contig1-318	10106333	2667	2	0.09646	0.9082	-0.044151	0.17283	0.67917	0.04453	0.09711	0.75646	58	0.00337	0.00165	0.24422	82.8114
Scen1	ss538948798	10113221	1681	1	1.82763	0.18166	NaN	NaN	NaN	NaN	NaN	NaN	59	0.03055	2.3509e-06	0.23509	80.6251
Scen1	NODE-37808-length-347-cov-91.904900-254	10117092	2550	2	1.1012	0.33944	-0.083553	0.86033	0.35756	0.17871	1.83676	0.18068	58	0.0372	0.04059	0.19878	81.2851
Scen1	GQ03814-N19.1.762	10124165	5371	2	0.19009	0.82742	0.0491	0.28438	0.59596	0.05787	0.18855	0.66579	57	0.00674	2.4205e-06	0.24205	79.4786
Scen1	FCL675Contig1-1015	10129830	2072	2	0.33272	0.71835	-0.015668	0.02094	0.88545	0.11035	0.62121	0.43386	58	0.01154	0.00155	0.24231	82.3401
Scen1	GQ03211-M03.1.879	10149494	1538	2	0.01486	0.98526	-0.018397	0.02676	0.87063	0.0048	0.00108	0.97394	58	0.00052099	0.00348	0.24307	82.97
Scen1	GQ03914-E02.1.514	10151904	2008	2	3.46652	0.03795	0.35645	4.4117	0.04013	-0.091951	0.1793	0.67357	58	0.10844	0.00097504	0.21899	76.4588
Scen1	GQ03307-M10.1.457	10156325	4962	2	1.66716	0.19786	-0.20177	1.33497	0.25274	-0.042949	0.03533	0.85157	58	0.05526	0.01252	0.22053	79.7899
Scen1	PGLM1-0688	10159381	2105	2	1.35022	0.26735	-0.091455	0.51365	0.47649	-0.1402	0.61695	0.43543	58	0.04523	2.3559e-06	0.23559	80.3652
Scen1	GQ02809-H19.1.277	10167865	2379	2	0.41354	0.66327	0.0032	0.00129	0.97147	-0.11735	0.80912	0.37216	58	0.0143	2.4322e-06	0.24322	82.1825
Scen1	GQ03719-J12.1.370	10189822	790	2	1.27222	0.28804	-0.13805	1.98439	0.16436	-0.037643	0.07886	0.77987	58	0.04273	0.02215	0.21433	80.6247
Scen1	ss538948159	10193025	4943	2	0.10044	0.9046	-0.0072737	0.00242	0.96091	0.08228	0.14763	0.70224	58	0.00351	2.4588e-06	0.24588	82.8031
Scen1	FCL2102Contig1-229	10196428	1166	2	1.64082	0.20284	0.3391	1.93757	0.16934	-0.057072	0.02999	0.86313	58	0.05444	0.007	0.22621	79.8165
Scen1	GQ0171-B17.1.867	10208579	2143	2	0.86622	0.4263	0.18983	1.66144	0.2029	0.19769	1.10491	0.29787	55	0.03108	2.4033e-06	0.24033	76.2554
Scen1	ss538947540	10209003	3468	1	1.35305	0.24951	NaN	NaN	NaN	NaN	NaN	NaN	59	0.0228	0.00293	0.23398	81.0906
Scen1	GQ03518-O06.1.448	10215114	2301	2	0.30978	0.73484	0.0949	0.61955	0.43447	0.06626	0.18336	0.67011	58	0.01075	2.441e-06	0.2441	82.3874
Scen1	MA_10219060g0010-507-[T_C]	10219060	7147	2	3.01471	0.05694	0.34788	6.02174	0.01721	-0.28633	2.57894	0.11382	58	0.09566	2.2315e-06	0.22315	77.2723
Scen1	MA_10219080g0010-579-[C_T]	10219080	1683	2	0.51608	0.59962	-0.055203	0.36394	0.54872	-0.10251	0.64723	0.42445	58	0.01779	2.4236e-06	0.24236	81.9807
Scen1	NODE-5421-length-1190-cov-49.875629-197	10219914	5031	2	0.306	0.73759	-0.025847	0.0999	0.75311	0.09055	0.48739	0.48793	58	0.01062	0.00073015	0.24338	82.394
Scen1	GQ03117-J19.1.291	10222942	2665	1	0.48812	0.48756	NaN	NaN	NaN	NaN	NaN	NaN	59	0.00835	0.01112	0.22926	81.9709
Scen1	GQ03702-D08.1.1408	10228148	4887	2	3.54786	0.0353	0.16788	4.26178	0.04354	-0.16161	1.67201	0.20121	58	0.1107	2.1943e-06	0.21943	76.316
Scen1	GQ03326-H03.1.842	10229417	3098	2	1.27821	0.2864	-0.16246	2.55434	0.11552	0.07563	0.32246	0.57236	58	0.04292	2.3616e-06	0.23616	80.5029
Scen1	MA_10231744g0010-322-[G_C]	10231744	1917	2	0.27916	0.75746	-0.073144	0.54968	0.46155	-0.015603	0.01386	0.9067	57	0.00987	2.412e-06	0.2412	79.2829
Scen1	CL866Contig1-01-10993-contigContig1-209	10234164	1306	2	1.58566	0.21371	0.13708	2.51219	0.1185	-0.10219	0.63915	0.42734	58	0.0527	2.3374e-06	0.23374	79.9174
Scen1	ss538949570	10234632	2345	1	0.85703	0.35841	NaN	NaN	NaN	NaN	NaN	NaN	59	0.01456	2.3896e-06	0.23896	81.5738
Scen1	ss538949475	10239435	2463	2	0.66919	0.5161	-0.17966	1.01156	0.31878	0.26456	1.20265	0.2774	58	0.02294	2.4109e-06	0.24109	81.6807
Scen1	PGLM2-0433	10242647	3378	2	0.6857	0.50784	-0.049251	0.35742	0.55231	0.11766	0.72423	0.39832	58	0.02349	2.4095e-06	0.24095	81.6485
Scen1	MA_10244403g0010-87-[T_G]	10244403	5811	1	5.52324	0.02219	NaN	NaN	NaN	NaN	NaN	NaN	59	0.08695	0.04351	0.18028	77.7682
Scen1	ss538944649	10247349	2190	2	0.15612	0.85583	-0.041309	0.27126	0.60454	-0.025451	0.03629	0.8496	57	0.00554	2.4232e-06	0.24232	79.541
Scen1	MA_10250723g0010-252-[C_T]	10250723	3537	1	0.76679	0.38482	NaN	NaN	NaN	NaN	NaN	NaN	59	0.01305	2.3933e-06	0.23933	81.6628
Scen1	GQ03312-M09.1.453	10251013	206	1	1.36602	0.24745	NaN	NaN	NaN	NaN	NaN	NaN	57	0.0238	0.00034916	0.23527	77.9738
Scen1	ss538948830	10253368	1711	1	0.07525	0.78482	NaN	NaN	NaN	NaN	NaN	NaN	59	0.0013	0.0019	0.24024	82.3472
Scen1	GQ03316-L08.1.555	10254697	4409	1	0.00037478	0.98463	NaN	NaN	NaN	NaN	NaN	NaN	53	7.2013e-06	2.3896e-06	0.23896	73.1348
Scen1	02737-N07-1865	10257270	1796	1	0.18601	0.66785	NaN	NaN	NaN	NaN	NaN	NaN	59	0.0032	0.00060336	0.2411	82.2384
Scen1	02737-N07-1492	10257270	2169	2	0.64551	0.52818	-0.098181	0.30293	0.5842	0.04736	0.05095	0.82222	58	0.02215	0.00253	0.2387	81.7238
Scen1	02737-N07-1293	10257270	2368	2	4.02811	0.0231	-0.22523	7.46925	0.00834	-0.048105	0.15684	0.69356	58	0.12383	2.1619e-06	0.21619	75.4682
Scen1	02737-N07-491	10257270	3933	1	0.3754	0.54256	NaN	NaN	NaN	NaN	NaN	NaN	57	0.00666	2.3978e-06	0.23978	78.9515
Scen1	02737-N07-140	10257270	4283	1	3.25226	0.07701	NaN	NaN	NaN	NaN	NaN	NaN	54	0.05778	2.2843e-06	0.22843	73.1611
Scen1	PGLM0-0295	10260690	5324	2	0.38667	0.68108	-0.045178	0.19383	0.66141	0.07827	0.32953	0.56819	58	0.01339	2.4345e-06	0.24345	82.2355
Scen1	GQ0167-B14.2.1777	10260994	1285	2	0.39407	0.67623	0.01298	0.00743	0.93162	0.10971	0.34028	0.56209	55	0.01438	0.00563	0.23856	77.1385
Scen1	MA_10260994g0010-233-[C_T]	10260994	4271	1	3.42326	0.06947	NaN	NaN	NaN	NaN	NaN	NaN	58	0.05665	2.2588e-06	0.22588	77.966
Scen1	NODE-4965-length-617-cov-114.230148-303	10265574	4491	1	0.1916	0.66321	NaN	NaN	NaN	NaN	NaN	NaN	59	0.00329	2.417e-06	0.2417	82.2332
Scen1	MA_10267291g0010-503-[T_C]	10267291	758	2	1.03661	0.36148	-0.048739	0.10922	0.74229	-0.15141	0.66068	0.41983	56	0.03631	2.3688e-06	0.23688	77.8815
Scen1	MA_10273116g0010-66-[T_C]	10273116	1315	2	0.18673	0.83018	0.08018	0.37304	0.54378	-0.058987	0.12772	0.72212	58	0.00651	0.0053	0.23975	82.6393
Scen1	GQ03222-J15.1.397	10276973	4934	2	1.97554	0.14841	0.23189	2.47049	0.12174	0.03622	0.03977	0.84266	56	0.06702	2.2943e-06	0.22943	76.1233
Scen1	MA_10289324g0010-1023-[G_A]	10289324	1649	1	8.3876	0.00544	NaN	NaN	NaN	NaN	NaN	NaN	55	0.13438	2.0293e-06	0.20293	67.1219
Scen1	ss538946796	10293670	1953	2	1.07179	0.34919	-0.31511	1.63791	0.2058	-0.4344	2.08794	0.15394	58	0.03624	0.00362	0.23411	80.9006
Scen1	PRR3BC-3738	10316458	201	2	0.43125	0.6518	-0.051395	0.34223	0.56085	-0.077402	0.34038	0.56191	58	0.01491	0.00347	0.23953	82.1481
Scen1	GQ03217-G17.1.455	10316458	430	2	0.50381	0.60699	0.18966	0.58013	0.44952	0.05974	0.03879	0.84459	56	0.01799	2.4145e-06	0.24145	78.9331
Scen1	PabiesPRR3-F1-2570	10316458	1411	2	0.43125	0.6518	-0.051395	0.34223	0.56085	-0.077402	0.34038	0.56191	58	0.01491	0.00347	0.23953	82.1481
Scen1	GQ03606-M14.1.1014	10326002	7158	2	0.31844	0.72861	0.07357	0.45144	0.50446	-0.11072	0.49506	0.48465	56	0.01145	2.4309e-06	0.24309	79.3047
Scen1	GQ03324-F20.1.590	10358101	8512	2	1.64392	0.20292	0.30606	1.5584	0.21739	-0.5527	3.24482	0.07734	54	0.05841	2.3562e-06	0.23562	74.8044
Scen1	ss538946983	10367242	6082	2	0.88519	0.41823	0.02907	0.03876	0.84462	-0.35627	1.25772	0.26679	58	0.03012	0.00279	0.23646	81.2614
Scen1	GQ03902-G16.1.1275	10425819	3592	2	1.10355	0.33867	0.01722	0.0389	0.84435	-0.18911	2.20687	0.14291	58	0.03728	0.01299	0.22451	80.8693
Scen1	GQ03902-G16.1.957	10425819	5349	2	1.10355	0.33867	0.01722	0.0389	0.84435	-0.18911	2.20687	0.14291	58	0.03728	0.01299	0.22451	80.8693
Scen1	GCAT-2.0-GQ0204.B3-F13-EPB-02	10426003	4423	2	0.29019	0.74922	0.18741	0.5615	0.45674	0.20187	0.49278	0.48555	58	0.01008	0.00735	0.2368	82.4342
Scen1	GQ04113-J23.2.161	10426057	13437	2	0.70496	0.49838	0.02531	0.08121	0.77669	0.14724	1.3513	0.24989	58	0.02414	2.4079e-06	0.24079	81.6108
Scen1	GQ03111-D17.1.1106	10426088	24851	2	0.98207	0.38078	-0.17984	0.96888	0.32912	0.29503	1.93956	0.16913	58	0.03331	2.3853e-06	0.23853	81.0726
Scen1	02815-K22-116	10426114	1092	2	0.68512	0.50813	-0.044976	0.1379	0.71175	0.13446	0.88579	0.35059	58	0.02347	0.01418	0.22674	81.7038
Scen1	GQ02905-C06.4.1462	10426124	10441	2	0.29238	0.7476	0.02962	0.14495	0.70482	-0.091446	0.45793	0.50133	58	0.01015	0.00143	0.24278	82.4203
Scen1	GQ03809-O17.1.1874	10426132	2305	2	0.52273	0.59571	-0.19632	0.6186	0.43483	0.07852	0.07353	0.78725	58	0.01801	2.423e-06	0.2423	81.9676
Scen1	GQ0046.B3-E02.1-777	10426168	12626	2	0.94436	0.39493	-0.21181	1.43477	0.23594	0.09796	0.21217	0.64683	58	0.03207	0.01563	0.22321	81.2116
Scen1	GQ03707-L13.1.1720	10426205	1015	1	1.82873	0.18153	NaN	NaN	NaN	NaN	NaN	NaN	59	0.03056	2.3508e-06	0.23508	80.624
Scen1	PGLM1-1466	10426308	3466	2	0.27033	0.7641	-0.18263	0.53007	0.46956	0.19235	0.39699	0.53117	58	0.0094	2.4443e-06	0.24443	82.4655
Scen1	GQ03303-E02.2.887	10426314	20231	2	0.71293	0.49453	0.19088	1.13751	0.29068	0.24767	1.34355	0.25124	58	0.0244	0.01664	0.22412	81.6829
Scen1	NODE-1298-length-474-cov-127.402954-220	10426333	5948	2	0.77327	0.46628	0.17239	0.93431	0.33783	0.25814	1.54638	0.21876	58	0.02641	2.4023e-06	0.24023	81.4777
Scen1	FCL1942Contig1-292	10426376	662	2	0.74306	0.48021	-0.0714	0.56721	0.45447	0.10154	0.54291	0.46425	58	0.02541	2.4048e-06	0.24048	81.5366
Scen1	GQ04011-E14.1.261	10426376	732	2	1.83537	0.16886	0.15068	0.38072	0.53968	0.42747	2.32825	0.13257	58	0.0605	2.3182e-06	0.23182	79.4462
Scen1	GQ03201-M02.1.841	10426401	922	2	1.35022	0.26735	0.09146	0.51365	0.47649	-0.1402	0.61695	0.43543	58	0.04523	2.3559e-06	0.23559	80.3652
Scen1	PGLM1-0102	10426467	6968	2	2.55868	0.08627	-0.01076	0.01442	0.90485	-0.29034	4.86333	0.03148	58	0.08238	0.01533	0.21111	78.1618
Scen1	GQ03406-K12.1.679	10426614	1016	1	0.466	0.49755	NaN	NaN	NaN	NaN	NaN	NaN	59	0.00797	2.4056e-06	0.24056	81.9604
Scen1	GQ02905-E13.1.426	10426681	3654	2	0.02544	0.97489	-0.014343	0.00917	0.92405	0.04422	0.0477	0.8279	58	0.00089188	0.00481	0.24163	82.9537
Scen1	WS-2.0-GQ0036.TB-K03.1-397	10426694	18480	2	1.48385	0.23539	-0.1141	1.43775	0.23546	0.23935	2.59821	0.11251	58	0.04949	2.3454e-06	0.23454	80.1106
Scen1	2paTC1669g	10426734	6452	1	1.30403	0.25817	NaN	NaN	NaN	NaN	NaN	NaN	59	0.02199	0.0082	0.22885	81.1493
Scen1	GQ0065-G01.1.1030	10426734	6630	2	1.13112	0.32981	-0.10124	0.32859	0.56875	0.10958	0.25782	0.61358	58	0.03817	0.0125	0.22476	80.8139
Scen1	CL1260Contig1-1134	10426766	862	2	0.297	0.74419	-0.060069	0.33828	0.56312	-0.028034	0.03608	0.85002	58	0.01031	2.442e-06	0.2442	82.4127
Scen1	MA_10426781g0010-5625-[G_A]	10426781	40587	2	0.29908	0.74265	0.06987	0.51648	0.47528	0.00548	0.00167	0.96754	58	0.01038	2.4419e-06	0.24419	82.4086
Scen1	08Pg10616m	10426822	3348	2	0.55317	0.57835	0.1893	1.0974	0.2995	0.17921	0.71636	0.40108	55	0.02007	2.4303e-06	0.24303	76.8591
Scen1	GQ02820-E23.3.652	10426822	4587	1	2.38873	0.12805	NaN	NaN	NaN	NaN	NaN	NaN	55	0.04232	2.2442e-06	0.22442	72.5571
Scen1	PGWD1-0819	10426822	4874	1	0.0006726	0.9794	NaN	NaN	NaN	NaN	NaN	NaN	59	1.1596e-05	0.00084071	0.24163	82.4235
Scen1	GQ0047-F08.1.1038	10426866	8577	2	0.67815	0.5116	-0.046011	0.12216	0.72799	-0.17635	1.18047	0.28183	58	0.02324	2.4101e-06	0.24101	81.6632
Scen1	GQ03123-M12.1.320	10426974	55043	1	0.20086	0.65585	NaN	NaN	NaN	NaN	NaN	NaN	54	0.00378	2.3596e-06	0.23596	74.8803
Scen1	GQ04004-O18.1.247	10427159	50369	2	0.41214	0.66419	-0.060358	0.43528	0.51206	0.09201	0.51718	0.47499	58	0.01425	0.00561	0.23752	82.1931
Scen1	GQ03108-H14.1.624	10427174	14576	1	0.45467	0.50281	NaN	NaN	NaN	NaN	NaN	NaN	59	0.00778	2.4061e-06	0.24061	81.9716
Scen1	WS00732-G15.1.126	10427227	57666	1	0.02536	0.87403	NaN	NaN	NaN	NaN	NaN	NaN	58	0.00044478	0.00217	0.2421	82.4419
Scen1	GQ0209-K24.1.710	10427255	8220	2	0.08523	0.91841	-0.072532	0.16241	0.68845	-0.079871	0.1312	0.71853	58	0.00298	0.00099548	0.24499	82.8322
Scen1	WS02624-C19.1.120	10427314	591	1	0.13039	0.71934	NaN	NaN	NaN	NaN	NaN	NaN	59	0.00224	2.4195e-06	0.24195	82.2943
Scen1	c59670_g1_i1_426	10427346	12296	1	1.77433	0.18844	NaN	NaN	NaN	NaN	NaN	NaN	55	0.03181	0.00189	0.22513	73.193
Scen1	GQ03813-L16.1.612	10427358	36857	2	0.02399	0.9763	0.01018	0.01192	0.91349	0.02315	0.03156	0.85967	54	0.00090416	2.3866e-06	0.23866	75.4834
Scen1	GQ03108-F01.1.206	10427361	4353	1	1.17939	0.28197	NaN	NaN	NaN	NaN	NaN	NaN	59	0.01993	0.00434	0.23323	81.2599
Scen1	GQ03703-N07.1.378	10427379	5458	1	0.00678	0.93468	NaN	NaN	NaN	NaN	NaN	NaN	58	0.00011883	0.00234	0.23695	81.266
Scen1	CL138Contig1-958	10427427	7726	2	0.73074	0.48652	-0.082276	0.70594	0.40472	-0.10818	0.66219	0.41957	52	0.02784	0.04014	0.20116	73.2343
Scen1	MA_10427459g0010-666-[C_T]	10427459	7965	2	0.85431	0.43095	0.05352	0.29071	0.59187	0.12184	0.79385	0.37668	58	0.0291	2.3957e-06	0.23957	81.3201
Scen1	GQ03320-K16.1.1471	10427476	6901	2	0.38926	0.67934	0.00849	0.00935	0.92331	-0.11661	0.76513	0.3854	58	0.01347	0.00070205	0.24271	82.2288
Scen1	GQ02816-L06.1.952	10427481	9938	2	0.67266	0.51436	-0.17435	0.48697	0.48812	0.30918	1.19788	0.27835	58	0.02306	0.01755	0.22357	81.7402
Scen1	FCL1355Contig1-140	10427522	3299	2	1.55473	0.22007	0.30113	1.50134	0.2255	-0.46251	2.90541	0.09373	58	0.05173	2.3398e-06	0.23398	79.976
Scen1	FCL1840Contig1-227	10427550	15831	1	0.30695	0.58169	NaN	NaN	NaN	NaN	NaN	NaN	59	0.00526	2.4122e-06	0.24122	82.1184
Scen1	Pabies1390-331	10427607	4400	2	0.82251	0.44466	-0.14283	1.62853	0.20727	0.08231	0.35529	0.55358	56	0.02902	0.00237	0.23612	78.2656
Scen1	ss538943378	10427662	2189	2	1.73966	0.18546	0.07387	0.46599	0.49781	0.23552	3.14881	0.08173	54	0.06157	0.02056	0.2048	72.5102
Scen1	GCAT-2.0-GQ02010.B3.r-E06-EPB-02	10427662	2605	2	2.56291	0.08594	0.06991	0.41057	0.52425	0.28884	4.84586	0.03178	58	0.08251	0.04537	0.18357	78.6993
Scen1	GQ03109-J19.1.782	10427740	782	2	0.44338	0.64406	-0.035605	0.1562	0.69416	0.09577	0.52561	0.47143	58	0.01532	2.4297e-06	0.24297	82.1237
Scen1	GQ03309-K14.4.530	10427781	6827	1	0.02092	0.88552	NaN	NaN	NaN	NaN	NaN	NaN	56	0.00038019	2.4345e-06	0.24345	79.3873
Scen1	GQ03619-G08.1.195	10427858	12088	2	0.19651	0.82216	-0.080176	0.3649	0.54823	-0.089556	0.25554	0.61518	57	0.00697	0.00486	0.23701	79.4623
Scen1	02735-I17-433	10427891	16472	1	0.04324	0.83603	NaN	NaN	NaN	NaN	NaN	NaN	57	0.00077041	0.00703	0.22828	77.9362
Scen1	ss538946198	10427976	921	2	0.4311	0.65214	-0.020683	0.05466	0.81608	0.1288	0.85253	0.36018	52	0.01661	0.03912	0.20995	74.897
Scen1	GQ0066-M02.1.288	10428032	4625	2	6.46564	0.00295	-0.28218	12.9018	0.00068466	-0.050376	0.18605	0.66785	58	0.18491	0.02995	0.17223	71.736
Scen1	MA_10428033g0010-21681-[G_A]	10428033	866	2	0.1705	0.84367	0.03016	0.07452	0.78586	-0.047201	0.09455	0.75959	58	0.00595	0.00522	0.23997	82.6697
Scen1	MA_10428033g0010-633-[C_T]	10428033	21914	2	0.84872	0.4333	-0.10441	0.34358	0.56009	0.06502	0.09821	0.75514	58	0.02892	0.00798	0.23152	81.3436
Scen1	GQ04111-M21.1.912	10428089	12081	2	0.72764	0.48756	-0.056914	0.22629	0.63614	0.10209	0.44567	0.50714	57	0.02533	2.425e-06	0.2425	79.5846
Scen1	MA_10428107g0010-12040-[A_G]	10428107	12658	1	0.0293	0.8647	NaN	NaN	NaN	NaN	NaN	NaN	57	0.00052286	0.03824	0.20663	80.1225
Scen1	c74958_g1_i1_1765_HT	10428140	1435	2	3.14907	0.05044	-0.056077	0.27362	0.60294	0.32151	6.28399	0.01506	58	0.0995	0.02661	0.19621	77.2373
Scen1	GQ04101-D07.1.488	10428190	43690	2	1.3559	0.2659	0.22383	2.60444	0.11209	0.20007	1.54483	0.21899	58	0.04541	2.3554e-06	0.23554	80.3543
Scen1	ss538943776	10428243	14987	1	0.25886	0.61294	NaN	NaN	NaN	NaN	NaN	NaN	56	0.00468	0.01048	0.23165	79.1229
Scen1	PabiesCry-823	10428291	24522	1	0.07305	0.78791	NaN	NaN	NaN	NaN	NaN	NaN	59	0.00126	0.00498	0.23712	82.356
Scen1	PabiesCry-454	10428291	24891	1	0.30536	0.58267	NaN	NaN	NaN	NaN	NaN	NaN	59	0.00524	2.4122e-06	0.24122	82.12
Scen1	WS0342-C11.1.511	10428343	10437	1	0.04171	0.83889	NaN	NaN	NaN	NaN	NaN	NaN	59	0.0007186	0.0018	0.24048	82.3822
Scen1	WS-2.0-GQ0201.B3-I14.1-219	10428343	10729	2	1.23793	0.2978	0.29418	1.4009	0.24157	-0.40838	2.36999	0.12932	57	0.04234	2.3827e-06	0.23827	78.5986
Scen1	GQ03119-A16.1.532	10428382	12631	1	0.30525	0.58273	NaN	NaN	NaN	NaN	NaN	NaN	59	0.00524	2.4123e-06	0.24123	82.1201
Scen1	02749-P05-1816	10428408	2758	2	0.44102	0.64563	0.17034	0.46694	0.49727	0.25961	0.84985	0.36062	56	0.01578	0.00634	0.23548	79.0551
Scen1	02749-P05-1294	10428408	3330	1	0.11815	0.73236	NaN	NaN	NaN	NaN	NaN	NaN	56	0.00214	2.4301e-06	0.24301	79.2879
Scen1	02749-P05-321	10428408	5466	2	1.91202	0.15714	-0.34831	2.04847	0.15782	-0.099986	0.1181	0.73237	58	0.06287	2.3124e-06	0.23124	79.3024
Scen1	02749-P05-104	10428408	5683	1	0.42114	0.51893	NaN	NaN	NaN	NaN	NaN	NaN	59	0.00721	2.4075e-06	0.24075	82.0049
Scen1	PabiesKN3a-211	10428446	41819	1	2.5677	0.1145	NaN	NaN	NaN	NaN	NaN	NaN	59	0.04239	2.3221e-06	0.23221	79.912
Scen1	GQ03215-F10.1.120	10428485	4220	2	1.16002	0.32117	-0.05043	0.21819	0.6423	-0.15559	1.0887	0.30141	55	0.04119	2.3263e-06	0.23263	74.4963
Scen1	GQ03217-K05.1.798	10428500	4553	2	0.91729	0.40542	0.10244	1.23438	0.27122	-0.063272	0.23779	0.62768	58	0.03118	2.3905e-06	0.23905	81.1979
Scen1	06447n	10428500	16373	2	1.87885	0.16299	-0.20662	2.05705	0.15749	-0.19924	0.39837	0.5307	53	0.06692	2.3375e-06	0.23375	71.9873
Scen1	GQ03217-K05.1.69	10428500	19651	2	1.18654	0.3127	0.18915	2.17783	0.14552	0.2108	1.57274	0.21493	58	0.03997	2.3689e-06	0.23689	80.6786
Scen1	GQ02821-M18.1.1338	10428562	21484	2	0.4017	0.67106	0.07151	0.61824	0.43496	0.05439	0.18166	0.67156	58	0.0139	0.01346	0.22981	82.2306
Scen1	PGLM2-1084	10428611	15200	2	1.20996	0.30588	0.23304	1.69548	0.19821	0.09348	0.21743	0.64281	57	0.04142	0.01148	0.22699	78.6988
Scen1	PUT4736-153	10428611	15420	2	4.9036	0.01084	0.25366	8.654	0.00471	-0.052694	0.17722	0.67536	58	0.14679	2.1053e-06	0.21053	73.9543
Scen1	GQ02815-L01.1.445	10428694	21440	2	0.1067	0.89898	-0.0437	0.06577	0.7986	-0.048556	0.06838	0.79473	54	0.004	2.432e-06	0.2432	76.4825
Scen1	PGLM2-1155	10428700	7422	1	4.04072	0.04907	NaN	NaN	NaN	NaN	NaN	NaN	59	0.06513	0.01379	0.21289	78.5753
Scen1	CL970Contig1-1120	10428764	20079	1	0.00757	0.93098	NaN	NaN	NaN	NaN	NaN	NaN	59	0.00013043	0.00032721	0.24213	82.4167
Scen1	0-18267-01-7963-contigContig1-164	10428794	10875	2	1.16005	0.32076	-0.099965	1.06617	0.30617	-0.19826	2.04553	0.15811	58	0.03911	0.00901	0.22799	80.7559
Scen1	ss538944476	10428795	25618	2	2.02565	0.1413	-0.095866	1.42152	0.23809	0.20789	2.734	0.10373	58	0.06636	0.00114	0.22921	79.089
Scen1	ss538947446	10428936	5812	2	2.90297	0.06301	-0.2232	5.32676	0.02465	-0.011006	0.00759	0.93086	58	0.09244	2.2394e-06	0.22394	77.4747
Scen1	GQ03203-E13.1.657	10428945	8217	2	0.29519	0.74552	-0.089992	0.46695	0.49716	-0.024698	0.02218	0.88212	58	0.01025	0.00763	0.23648	82.4263
Scen1	FCL1623Contig1-360	10428993	17213	2	1.88815	0.16103	-0.32963	3.56612	0.06425	-0.35409	2.96659	0.09062	56	0.06425	0.01625	0.21332	76.2117
Scen1	GQ03117-L03.1.775	10428996	9662	2	1.38734	0.25804	-0.11541	1.91842	0.17143	0.10326	0.66315	0.41884	58	0.04642	0.01371	0.22155	80.3472
Scen1	CL1195Contig1-292	10429044	1588	2	0.07166	0.93093	0.03293	0.13017	0.71959	-0.015876	0.01486	0.90341	58	0.00251	0.00506	0.24097	82.8563
Scen1	p05227-2	10429140	5938	1	0.46509	0.49807	NaN	NaN	NaN	NaN	NaN	NaN	57	0.00821	2.3862e-06	0.23862	78.6802
Scen1	p05227-1	10429140	6223	2	0.00157	0.99843	0.00248	0.00077217	0.97793	0.00535	0.00146	0.96968	58	5.5062e-05	0.00132	0.24538	83.0005
Scen1	WS03215-H11.1.220	10429141	5981	2	2.04037	0.13937	-0.175	3.66153	0.06071	-0.031451	0.06193	0.80437	58	0.06681	0.01255	0.21766	79.1004
Scen1	GQ03803-L08.2.3032	10429177	4814	2	0.1269	0.8811	-0.018378	0.03171	0.85935	0.0746	0.2526	0.61737	53	0.00482	2.3853e-06	0.23853	73.0403
Scen1	ss538943903	10429265	6597	2	0.75093	0.4767	0.08426	0.22731	0.63541	0.24903	0.55851	0.45805	56	0.02658	2.3937e-06	0.23937	78.4578
Scen1	FCL1546Contig1-191	10429304	24306	2	1.32286	0.27457	-0.087402	1.01494	0.31806	-0.17119	1.65421	0.20368	57	0.04511	2.3758e-06	0.23758	78.4358
Scen1	GQ03112-F15.1.231	10429362	1337	2	2.35381	0.10468	-0.17113	2.39565	0.12751	0.10333	0.5534	0.46016	55	0.08011	2.2297e-06	0.22297	72.2077
Scen1	GQ03712-B02.1.269	10429401	4718	1	0.99915	0.32167	NaN	NaN	NaN	NaN	NaN	NaN	59	0.01693	0.00744	0.23084	81.4417
Scen1	GQ03712-B02.1.1114	10429401	5635	1	0.20628	0.65139	NaN	NaN	NaN	NaN	NaN	NaN	59	0.00354	2.4164e-06	0.24164	82.2186
Scen1	FCL1918Contig1-242	10429422	5651	2	1.96041	0.15018	0.1872	3.7656	0.05727	0.01613	0.01662	0.89787	58	0.06436	2.3087e-06	0.23087	79.2118
Scen1	FCL1918Contig1-120	10429422	5773	2	1.96041	0.15018	-0.1872	3.7656	0.05727	0.01613	0.01662	0.89787	58	0.06436	2.3087e-06	0.23087	79.2118
Scen1	GQ04107-F04.1.1114	10429464	1371	2	1.7557	0.18233	0.14846	2.49818	0.11971	0.20867	2.23765	0.1404	56	0.05991	2.354e-06	0.2354	77.5381
Scen1	GQ04107-F04.1.967	10429464	1518	2	1.35132	0.26721	-0.14542	2.4358	0.12423	0.13982	1.04905	0.31013	57	0.04601	2.3239e-06	0.23239	77.199
Scen1	02748-A07-527	10429511	2146	1	0.26063	0.61177	NaN	NaN	NaN	NaN	NaN	NaN	55	0.0048	2.3903e-06	0.23903	75.9628
Scen1	ss538943511	10429552	22007	2	3.36947	0.04139	-0.16515	1.7066	0.19667	0.3935	6.59791	0.01285	58	0.10573	0.06006	0.16563	77.789
Scen1	GQ04006-D19.1.821	10429558	1578	1	1.31497	0.2562	NaN	NaN	NaN	NaN	NaN	NaN	59	0.02217	2.3712e-06	0.23712	81.1242
Scen1	paPBBPF00249-15-2	10429682	3690	1	0.2111	0.64768	NaN	NaN	NaN	NaN	NaN	NaN	57	0.00375	0.01502	0.21942	77.7648
Scen1	GQ03701-C19.2.967	10429719	3299	2	0.02992	0.97053	0.00754	0.00252	0.96015	0.0386	0.04314	0.8362	58	0.00105	0.00397	0.24244	82.9442
Scen1	GQ04007-I21.1.212	10429738	3502	2	1.6921	0.1943	-0.12627	1.61248	0.20991	-0.11433	0.65602	0.42173	52	0.06221	2.3396e-06	0.23396	71.6593
Scen1	GQ0043.B3.r-H05.1-1672	10429761	16362	1	3.77336	0.0573	NaN	NaN	NaN	NaN	NaN	NaN	55	0.06515	0.01169	0.21212	72.4759
Scen1	NODE-9950-length-723-cov-75.044258-564	10429771	1196	1	0.2068	0.65115	NaN	NaN	NaN	NaN	NaN	NaN	54	0.00388	2.3568e-06	0.23568	74.8183
Scen1	ss538948782	10429807	6621	2	0.27426	0.76114	-0.048975	0.14033	0.70934	0.12764	0.53932	0.46572	58	0.00953	0.00564	0.23865	82.4612
Scen1	WS-2.0-GQ03206.B7-B21.1-392	10429821	2616	2	0.87939	0.42059	0.32774	1.7429	0.19205	-0.3301	1.46619	0.23094	58	0.02993	2.3936e-06	0.23936	81.2714
Scen1	MA_10429821g0010-9122-[T_G]	10429821	2787	2	1.9953	0.14536	0.18956	3.11398	0.08298	0.24995	2.88531	0.09484	58	0.06543	2.306e-06	0.2306	79.1465
Scen1	GQ02822-N05.1.411	10429891	5440	2	1.20606	0.3069	-0.2081	0.70918	0.40324	0.02148	0.00626	0.93723	58	0.0406	0.01435	0.22236	80.6913
Scen1	ss538952397	10429937	48277	2	1.3183	0.27562	-0.34106	1.92585	0.17061	-0.19938	0.50207	0.48148	58	0.04421	2.3584e-06	0.23584	80.4262
Scen1	MA_10430155g0010-2606-[T_G]	10430155	31806	2	0.46773	0.62881	-0.0055866	0.00143	0.96992	0.13776	0.49908	0.48278	58	0.01615	0.00592	0.23674	82.0795
Scen1	GQ03201-J21.1.1090	10430199	3141	1	0.19979	0.65656	NaN	NaN	NaN	NaN	NaN	NaN	59	0.00343	2.4166e-06	0.24166	82.2251
Scen1	GQ03201-J21.1.47	10430199	4184	1	0.44605	0.50687	NaN	NaN	NaN	NaN	NaN	NaN	59	0.00763	2.4064e-06	0.24064	81.9802
Scen1	GQ03717-K05.1.457	10430279	1898	2	3.13019	0.05131	0.33387	3.64538	0.06126	-0.50405	6.25736	0.01526	58	0.09896	0.03894	0.18519	77.5023
Scen1	CL313Contig1-418	10430279	12773	1	0.90439	0.34555	NaN	NaN	NaN	NaN	NaN	NaN	59	0.01535	0.00324	0.23546	81.5271
Scen1	GQ02806-M01.3.322	10430280	1895	1	1.58633	0.2129	NaN	NaN	NaN	NaN	NaN	NaN	59	0.02662	2.3604e-06	0.23604	80.8595
Scen1	GQ02825-M08.1.682	10430292	13922	2	1.54586	0.22193	0.19071	3.07003	0.08513	-0.10439	0.52674	0.47095	58	0.05145	2.3405e-06	0.23405	79.9928
Scen1	GQ02805-H15.1.75	10430373	19120	2	2.30329	0.10916	-0.21619	1.56947	0.2154	-0.047723	0.05089	0.82232	58	0.07477	0.01227	0.21598	78.6194
Scen1	GQ03909-B20.2.377	10430383	34298	2	0.22256	0.80124	0.05342	0.11668	0.73407	-0.045136	0.06346	0.80212	52	0.00863	2.4685e-06	0.24685	74.395
Scen1	MA_10430492g0030-1681-[A_T]	10430492	42005	2	0.02919	0.97124	-0.017209	0.02081	0.8858	-0.038589	0.05809	0.81041	58	0.00102	0.00366	0.24276	82.948
Scen1	WS0081-O09.1.327	10430520	4296	2	0.97492	0.38342	0.12486	1.72351	0.1945	0.00959	0.00534	0.94201	58	0.03307	2.3859e-06	0.23859	81.0864
Scen1	FCL1771Contig1-819	10430543	716	1	1.6446	0.2048	NaN	NaN	NaN	NaN	NaN	NaN	59	0.02757	0.01061	0.22511	80.8335
Scen1	GQ03301-G02.1.714	10430569	3821	1	5.49761	0.02255	NaN	NaN	NaN	NaN	NaN	NaN	58	0.08797	2.2294e-06	0.22294	77.2197
Scen1	ss538942578	10430592	58937	2	1.11264	0.33572	-0.19803	0.64433	0.42548	-0.055343	0.0323	0.85802	58	0.03757	2.3748e-06	0.23748	80.8207
Scen1	WS-2.0-GQ0013.BR.1-M07.3-171	10430608	777	2	1.00015	0.37441	-0.19598	0.61592	0.43593	0.5255	1.97461	0.16558	56	0.03509	0.04605	0.18987	77.6484
Scen1	GQ03619-M05.1.458	10430620	14846	1	4.5576	0.03701	NaN	NaN	NaN	NaN	NaN	NaN	59	0.07285	0.01794	0.20701	78.1367
Scen1	GQ02817-N05.1.859	10430625	60382	2	0.61219	0.54569	0.26142	1.0832	0.30238	0.19367	0.47754	0.49234	58	0.02103	0.03506	0.20769	82.1178
Scen1	ss538949097	10430633	14173	1	0.15441	0.6958	NaN	NaN	NaN	NaN	NaN	NaN	59	0.00266	0.00354	0.23824	82.2714
Scen1	ss538948972	10430643	9299	1	0.00171	0.96712	NaN	NaN	NaN	NaN	NaN	NaN	58	3.0071e-05	0.00060183	0.24378	82.4572
Scen1	ss538943030	10430708	17358	2	0.2546	0.7761	0.04086	0.12817	0.72166	-0.053368	0.13543	0.71423	58	0.00885	2.4456e-06	0.24456	82.4967
Scen1	GQ03806-L21.4.1228	10430715	4683	1	2.78626	0.10047	NaN	NaN	NaN	NaN	NaN	NaN	59	0.04583	2.3138e-06	0.23138	79.7031
Scen1	PUT5577-374	10430792	9477	2	0.7429	0.48028	-0.067298	0.5832	0.44821	-0.14051	1.17835	0.28226	58	0.0254	0.0073	0.23307	81.5497
Scen1	GQ04005-B02.1.1577	10430805	49086	2	0.27826	0.75812	-0.1859	0.54951	0.46156	0.1666	0.35451	0.55393	58	0.00967	2.4436e-06	0.24436	82.4498
Scen1	GQ03004-M24.3.1864	10430856	29823	2	1.38414	0.25883	-0.30764	1.56818	0.21558	-0.46132	2.71757	0.10475	58	0.04631	2.3532e-06	0.23532	80.3005
Scen1	GQ02820-D15.1.395	10430872	26593	2	0.15341	0.85814	-0.0063146	0.00534	0.94203	-0.074399	0.25422	0.6161	57	0.00545	2.4238e-06	0.24238	79.5561
Scen1	FCL679Contig1-273	10430928	9288	2	1.82149	0.17108	0.33018	3.60315	0.06274	-0.33622	1.99716	0.16303	58	0.06007	2.3193e-06	0.23193	79.4723
Scen1	MA_10430947g0010-9356-[A_G]	10430947	25968	1	0.25585	0.61512	NaN	NaN	NaN	NaN	NaN	NaN	53	0.00488	0.05147	0.17742	70.9157
Scen1	MA_10430967g0010-186-[C_T]	10430967	6788	2	0.43644	0.64848	0.08481	0.7558	0.38829	0.08385	0.38168	0.53917	58	0.01508	0.00781	0.23511	82.1511
Scen1	MA_10430993g0010-479-[C_A]	10430993	482	1	0.03203	0.85858	NaN	NaN	NaN	NaN	NaN	NaN	59	0.00055192	0.00045225	0.2419	82.3926
Scen1	GQ03316-N06.1.1085	10431018	8403	1	5.26854	0.02541	NaN	NaN	NaN	NaN	NaN	NaN	58	0.08461	2.2376e-06	0.22376	77.429
Scen1	WS0071-G07.1.356	10431083	11918	1	1.39209	0.24295	NaN	NaN	NaN	NaN	NaN	NaN	58	0.02384	2.3859e-06	0.23859	81.086
Scen1	GQ02907-H19.1.164	10431084	3328	2	0.74895	0.47746	0.19986	1.26379	0.26565	0.1152	0.2932	0.59029	58	0.0256	0.00201	0.23837	81.5262
Scen1	GQ03913-C18.4.278	10431093	52845	2	0.93728	0.39764	-0.024662	0.07739	0.78187	-0.17854	1.87034	0.1768	58	0.03184	2.3889e-06	0.23889	81.1592
Scen1	GQ03716-P22.1.279	10431110	3919	2	0.8064	0.45158	0.10079	1.231	0.27195	0.10848	0.70169	0.40578	57	0.02798	0.00769	0.22887	78.2376
Scen1	GQ03718-K12.1.177	10431169	3686	2	0.84651	0.43462	0.18822	1.68768	0.19953	-0.14564	0.52747	0.47087	54	0.03089	2.3111e-06	0.23111	73.781
Scen1	c45916_g1_i1_298	10431249	16992	2	3.15684	0.05009	0.16707	0.49385	0.48507	0.83493	5.33414	0.02456	58	0.09972	2.2214e-06	0.22214	77.0158
Scen1	GQ03714-N13.1.622	10431284	28869	2	0.41142	0.66466	0.00196	0.00017853	0.98939	0.14196	0.50321	0.48099	58	0.01423	0.01604	0.22721	82.2538
Scen1	ss538944206	10431312	16444	1	1.14012	0.29013	NaN	NaN	NaN	NaN	NaN	NaN	58	0.01961	0.01584	0.22392	81.441
Scen1	WS02623-F02.1.384	10431392	1373	2	2.42111	0.09807	0.14678	0.37306	0.54381	0.43369	2.60417	0.1122	57	0.07955	2.2425e-06	0.22425	75.2017
Scen1	GQ0041-H19.1.1034	10431443	1874	1	0.85152	0.35995	NaN	NaN	NaN	NaN	NaN	NaN	59	0.01447	0.00403	0.23487	81.5805
Scen1	GQ03320-F15.1.422	10431452	4847	2	0.33014	0.72019	-0.19214	0.58746	0.44657	0.14645	0.27864	0.59964	58	0.01145	0.00339	0.24046	82.3479
Scen1	PGLM1-0776	10431476	6741	1	0.01395	0.90637	NaN	NaN	NaN	NaN	NaN	NaN	59	0.00024052	0.00282	0.23955	82.4127
Scen1	NODE-37097-length-644-cov-36.400620-574	10431523	7312	1	1.27208	0.26402	NaN	NaN	NaN	NaN	NaN	NaN	59	0.02146	0.0164	0.22092	81.2388
Scen1	GQ02813-D01.2.1732	10431529	6294	1	0.50639	0.47956	NaN	NaN	NaN	NaN	NaN	NaN	59	0.00866	0.0088	0.23148	81.9321
Scen1	c92565_g1_i1_2680_HT	10431539	5450	2	1.7563	0.1819	-0.088783	0.7717	0.38338	0.24368	3.43513	0.069	58	0.05804	2.3243e-06	0.23243	79.595
Scen1	MA_10431577g0010-1102-[T_C]	10431577	3209	2	0.0679	0.93443	0.03096	0.13366	0.71607	-0.013186	0.00926	0.92367	56	0.00246	0.00098673	0.24402	79.7433
Scen1	WS00841-F23.1.82	10431591	27960	2	0.15401	0.85763	0.05436	0.27429	0.60253	0.01059	0.00482	0.94488	57	0.00547	2.4745e-06	0.24745	80.7142
Scen1	CL409Contig1-1397	10431596	27634	2	2.39339	0.10044	-0.3561	2.17884	0.14542	-0.11146	0.16935	0.68223	58	0.07747	2.2763e-06	0.22763	78.4073
Scen1	GQ03011-P12.1.1519	10431597	20838	2	0.4848	0.61838	0.07163	0.58775	0.44651	-0.049527	0.13362	0.71608	57	0.01702	2.4457e-06	0.24457	80.06
Scen1	CL363Contig1-178	10431614	8567	2	0.36202	0.69791	-0.079082	0.72358	0.39866	0.02401	0.03083	0.86125	56	0.01299	2.4756e-06	0.24756	80.3083
Scen1	NODE-12292-length-436-cov-148.885315-326	10431615	22877	2	2.90008	0.06379	-0.21418	5.18047	0.02691	-0.045442	0.12321	0.72697	54	0.09864	2.2974e-06	0.22974	73.4643
Scen1	MA_10431638g0010-159-[C_A]	10431638	555	1	1.7651	0.18919	NaN	NaN	NaN	NaN	NaN	NaN	59	0.02953	0.00921	0.22602	80.7119
Scen1	GQ0204-D17.1.860	10431642	23079	2	1.01015	0.37059	0.04551	0.24018	0.62596	-0.17596	1.92833	0.17034	58	0.03423	2.383e-06	0.2383	81.0183
Scen1	GQ0204-D17.1.1364	10431642	23583	2	0.64502	0.52844	0.06144	0.3941	0.53266	-0.093569	0.49987	0.48244	58	0.02213	0.00484	0.23636	81.7253
Scen1	PGLM2-1327	10431643	932	2	0.10507	0.90043	0.041	0.20025	0.65622	0.01877	0.02151	0.8839	58	0.00367	0.00223	0.24356	82.794
Scen1	GQ02812-N04.1.854	10431719	10212	2	1.19352	0.31061	-0.017483	0.039	0.84415	0.1962	2.37868	0.12854	58	0.04019	0.00194	0.23485	80.6648
Scen1	GQ02812-N04.1.593	10431719	10473	2	1.19352	0.31061	0.01748	0.039	0.84415	0.1962	2.37868	0.12854	58	0.04019	0.00194	0.23485	80.6648
Scen1	c67681_g1_i1_565_HT	10431817	2263	2	0.27128	0.76338	-0.18541	0.53903	0.46584	0.17912	0.45288	0.50369	58	0.00943	0.0021	0.24228	82.4641
Scen1	ss538945973	10431932	2198	2	0.86668	0.42581	0.18743	1.6565	0.20328	0.21235	0.9983	0.32195	58	0.02951	2.3947e-06	0.23947	81.2961
Scen1	ss538950147	10431971	4616	1	0.0489	0.82584	NaN	NaN	NaN	NaN	NaN	NaN	54	0.00092176	2.4236e-06	0.24236	76.2994
Scen1	GQ04106-E08.2.562	10432056	77384	2	0.06894	0.93346	-0.012264	0.00683	0.93441	0.06419	0.10694	0.74485	58	0.00241	0.0059	0.24015	82.8681
Scen1	Pabies-Pat1-144	10432093	30609	1	0.43092	0.51413	NaN	NaN	NaN	NaN	NaN	NaN	59	0.00737	2.4071e-06	0.24071	81.9952
Scen1	GQ0061-J01.2.1073	10432099	8850	2	0.63964	0.53158	0.03831	0.06665	0.7973	-0.20411	0.66151	0.41974	53	0.02401	2.4631e-06	0.24631	74.7106
Scen1	ss538947281	10432108	8481	1	0.03684	0.84847	NaN	NaN	NaN	NaN	NaN	NaN	59	0.00063469	0.00229	0.24	82.3868
Scen1	GQ03905-A09.1.770	10432114	22394	1	1.69253	0.1989	NaN	NaN	NaN	NaN	NaN	NaN	54	0.03094	2.3995e-06	0.23995	75.7685
Scen1	GQ04006-I19.1.136	10432114	24992	2	0.60224	0.55103	0.04379	0.05992	0.8075	-0.17587	0.74267	0.39242	58	0.02069	2.4164e-06	0.24164	81.8117
Scen1	PGLM2-1156	10432139	5482	2	0.20711	0.81354	0.06175	0.11864	0.73178	-0.12744	0.37327	0.54366	58	0.00721	0.00897	0.23589	82.6128
Scen1	GQ03205-D16.1.1410	10432182	2114	2	0.65124	0.52523	-0.16839	0.45595	0.50225	0.27949	1.07268	0.30471	58	0.02234	0.00952	0.23161	81.7256
Scen1	GQ03324-K12.1.832	10432195	22900	2	2.10628	0.13106	-0.13545	2.35508	0.13041	0.1092	0.64098	0.42668	58	0.06881	2.2977e-06	0.22977	78.9395
Scen1	GQ0015-G06.1.731	10432213	5405	2	0.83167	0.44054	-0.19505	0.62175	0.43367	-0.0279	0.00771	0.93036	58	0.02835	2.3975e-06	0.23975	81.3641
Scen1	MA_10432311g0010-2033-[C_A]	10432311	1643	2	3.93585	0.02516	0.12765	1.74878	0.19141	-0.36317	7.68584	0.00754	57	0.12324	2.1814e-06	0.21814	73.656
Scen1	FCL841Contig1-2539	10432363	15129	2	1.6363	0.20371	-0.12362	1.29141	0.26054	-0.11672	0.72123	0.39929	58	0.05429	0.00658	0.22667	79.8318
Scen1	08pg14723e	10432403	2837	2	1.31833	0.27562	-0.19687	1.72185	0.19471	-0.030695	0.02518	0.87449	58	0.04421	0.00415	0.2316	80.4309
Scen1	GQ03103-I11.1.866	10432419	12039	2	2.62604	0.0811	-0.366	4.46858	0.03891	-0.21438	1.18983	0.27995	58	0.08436	0.00606	0.21977	77.9882
Scen1	GQ02905-L17.2.679	10432425	60438	2	0.10093	0.90417	0.04449	0.18501	0.66885	0.0087	0.00418	0.94869	54	0.00378	0.00082947	0.24719	77.5271
Scen1	GQ03807-O05.1.89	10432437	17531	2	0.25737	0.77403	-0.016736	0.02747	0.86897	0.09267	0.49903	0.48296	55	0.00944	2.4035e-06	0.24035	76.2612
Scen1	ss538950595	10432496	15713	2	0.69401	0.50374	-0.092739	1.38233	0.24459	-0.032363	0.05239	0.81978	58	0.02377	2.4088e-06	0.24088	81.6322
Scen1	MA_10432509g0010-8487-[G_A]	10432509	10988	2	2.19173	0.12105	0.35088	2.10153	0.15263	-0.11026	0.15946	0.69115	58	0.07141	2.2913e-06	0.22913	78.7805
Scen1	MA_10432509g0010-10630-[T_C]	10432509	13131	1	5.25694	0.02557	NaN	NaN	NaN	NaN	NaN	NaN	58	0.08442	2.2375e-06	0.22375	77.4253
Scen1	GQ0204-N01.1.1481	10432574	11799	2	0.7575	0.4735	-0.2127	0.72548	0.39792	0.08354	0.09723	0.75632	58	0.02589	2.4036e-06	0.24036	81.5084
Scen1	GCAT-2.0-GQ0062.B3.r-P16-EPB-04	10432647	16010	1	0.01649	0.89827	NaN	NaN	NaN	NaN	NaN	NaN	59	0.00028422	0.00069243	0.24172	82.408
Scen1	GQ03614-A02.1.46	10432647	16523	1	0.46609	0.49751	NaN	NaN	NaN	NaN	NaN	NaN	59	0.00797	2.4056e-06	0.24056	81.9603
Scen1	MA_10432661g0010-11768-[A_G]	10432661	14097	2	1.06639	0.35101	0.04408	0.20912	0.64919	0.15675	1.16707	0.28455	58	0.03607	0.01286	0.22493	80.9572
Scen1	FCL1662Contig1-162	10432661	14259	2	0.71867	0.49184	0.08948	1.06326	0.3069	0.08775	0.48085	0.4909	57	0.02502	0.01214	0.22509	78.4146
Scen1	GQ0167-L13.2.1780	10432676	7790	2	0.33885	0.71401	-0.18066	0.52412	0.47205	0.25234	0.65256	0.42256	58	0.01175	0.00053494	0.2433	82.3298
Scen1	WS00722-A22.1.693	10432702	13866	2	0.79642	0.45589	-0.22914	1.43077	0.23659	0.25479	1.42813	0.23702	58	0.02718	0.02034	0.21988	81.5416
Scen1	GQ0035-O16.1.732	10432903	9856	2	0.16684	0.84675	-0.08911	0.24859	0.62003	-0.037127	0.0268	0.87054	57	0.00592	0.00581	0.23632	79.5292
Scen1	GQ02829-F03.1.412	10432963	2586	2	0.77235	0.4667	-0.11637	1.224	0.27322	-0.14229	0.99751	0.32214	58	0.02638	0.00846	0.23167	81.4933
Scen1	GQ02906-H02.1.767	10432990	13943	2	1.17717	0.31579	-0.096449	0.76726	0.38487	0.20607	2.2168	0.14223	56	0.04105	0.00203	0.23852	78.7406
Scen1	WS-2.0-GQ0064.TB-K14.1-34	10432999	8796	1	1.00366	0.32107	NaN	NaN	NaN	NaN	NaN	NaN	53	0.01892	2.4467e-06	0.24467	74.3616
Scen1	CL1160Contig1-339	10433000	8669	2	1.6726	0.19684	-0.19019	2.0412	0.15855	0.29914	3.20594	0.07868	58	0.05543	2.3307e-06	0.23307	79.7529
Scen1	GQ03912-F09.1.672	10433037	2113	2	0.55956	0.57457	0.18521	1.06004	0.30755	0.19685	0.89341	0.34855	58	0.01925	2.42e-06	0.242	81.8953
Scen1	GQ02904-O20.4.1944	10433056	986	2	2.79986	0.0692	0.17373	4.76512	0.03318	-0.081766	0.42568	0.51674	58	0.08945	0.00244	0.22218	77.6625
Scen1	NODE-60892-length-1423-cov-196.231201-181	10433058	14178	2	1.15761	0.32151	-0.23078	0.87474	0.35359	0.05818	0.04631	0.83038	58	0.03903	0.0088	0.22821	80.7463
Scen1	c77280_g1_i1_1797_HT	10433133	4386	1	0.04382	0.83496	NaN	NaN	NaN	NaN	NaN	NaN	56	0.00079572	0.06874	0.17644	79.5828
Scen1	GQ03204-D11.1.225	10433137	33465	2	1.54463	0.22234	0.15666	2.86564	0.09605	-0.047357	0.13962	0.71007	57	0.05228	0.0272	0.20865	78.0641
Scen1	MA_10433147g0030-158-[C_T]	10433147	20751	2	0.2419	0.78594	-0.004864	0.00164	0.96782	-0.094743	0.36285	0.54932	58	0.00842	0.00421	0.24038	82.5244
Scen1	GQ04001-H11.3.589	10433187	12368	2	0.47111	0.6269	-0.026578	0.02942	0.86447	-0.14926	0.44353	0.50831	54	0.01745	2.456e-06	0.2456	77.0036
Scen1	NODE-22275-length-662-cov-46.425983-388	10433193	1256	1	0.11586	0.73489	NaN	NaN	NaN	NaN	NaN	NaN	55	0.00214	0.01049	0.22883	76.0738
Scen1	ss538952838	10433210	483	2	1.88525	0.16165	-0.32242	3.34792	0.07281	-0.37685	3.22575	0.07808	55	0.06527	0.01485	0.2161	74.1533
Scen1	PGLM2-0915	10433220	9135	1	1.76784	0.18895	NaN	NaN	NaN	NaN	NaN	NaN	58	0.03006	2.3213e-06	0.23213	79.5232
Scen1	NODE-7874-length-1792-cov-52.264507-896	10433266	33917	1	0.00040137	0.98409	NaN	NaN	NaN	NaN	NaN	NaN	58	7.0415e-06	2.4444e-06	0.24444	82.4677
Scen1	GQ03120-C09.1.948	10433267	14072	1	1.77214	0.18842	NaN	NaN	NaN	NaN	NaN	NaN	58	0.03015	0.00634	0.2306	80.7288
Scen1	GQ03115-D20.1.828	10433317	22024	2	0.23018	0.79513	0.0356	0.10437	0.74783	-0.059099	0.14169	0.70801	58	0.00801	0.0126	0.2321	82.5808
Scen1	02776-N18-2nd-248	10433321	2687	2	0.43124	0.65205	0.15386	0.39242	0.53382	0.24616	0.80207	0.37468	52	0.01663	2.3348e-06	0.23348	71.555
Scen1	02776-N18-3098	10433321	11098	2	2.98752	0.05836	-0.16065	2.32306	0.133	0.35027	5.81629	0.01912	58	0.09487	2.2334e-06	0.22334	77.3214
Scen1	02776-N18-1140	10433321	13000	2	1.72919	0.18677	0.09834	1.07125	0.30511	0.26383	3.32793	0.07345	57	0.05816	2.2957e-06	0.22957	76.5148
Scen1	02776-N18-878	10433321	13262	2	3.03547	0.05589	0.09048	0.98862	0.32428	0.32698	6.03525	0.01709	58	0.09625	2.23e-06	0.223	77.2347
Scen1	02776-N18-743	10433321	13397	2	2.0904	0.13301	-0.098246	1.06777	0.30581	0.28924	4.11187	0.04727	58	0.06833	2.2989e-06	0.22989	78.969
Scen1	02776-N18-151	10433321	13988	2	0.85702	0.43001	-0.171	1.38817	0.24379	0.22938	1.44458	0.23455	56	0.03022	2.3308e-06	0.23308	76.9921
Scen1	GQ02830-E02.1.450	10433416	3481	2	0.83641	0.43851	0.07823	0.9112	0.34383	0.09039	0.40807	0.52551	58	0.02851	2.3971e-06	0.23971	81.3549
Scen1	GQ02803-I06.3.2091	10433428	5312	2	0.32821	0.72156	-0.18282	0.53341	0.46817	0.2257	0.64886	0.42387	58	0.01138	0.00733	0.2365	82.36
Scen1	GQ03715-C05.1.440	10433493	19984	1	3.51001	0.06604	NaN	NaN	NaN	NaN	NaN	NaN	59	0.05706	0.00854	0.22002	79.0334
Scen1	FCL1352Contig1-801	10433527	14619	2	0.0109	0.98916	-0.010389	0.01024	0.91977	-0.013303	0.00972	0.92183	57	0.00038917	2.4871e-06	0.24871	80.9995
Scen1	GQ03401-B24.1.1513	10433604	35185	1	1.20444	0.27731	NaN	NaN	NaN	NaN	NaN	NaN	55	0.02182	0.00206	0.2426	77.2347
Scen1	GQ03112-H16.1.1088	10433651	11616	2	0.10936	0.8966	0.06604	0.13485	0.71481	-0.10006	0.2183	0.64212	58	0.00382	0.00196	0.2438	82.7855
Scen1	MA_10433722g0010-5709-[A_G]	10433722	6588	2	0.6974	0.50207	0.10873	0.93919	0.33658	0.01553	0.01133	0.9156	58	0.02388	0.00608	0.23468	81.6208
Scen1	ss538952836	10433732	21280	2	1.18709	0.31267	0.33221	1.84442	0.17988	-0.48504	2.20325	0.14333	57	0.04065	0.00408	0.22958	77.5288
Scen1	MA_10433746g0010-2685-[A_G]	10433746	7802	2	1.02318	0.36595	-0.19946	1.86726	0.17716	-0.2267	1.48857	0.22746	58	0.03466	0.03896	0.20085	81.4089
Scen1	GQ02803-P03.1.857	10433771	1037	2	2.01966	0.14209	0.10936	0.39327	0.53309	0.18388	0.72326	0.39864	58	0.06617	0.00289	0.22746	79.0983
Scen1	GQ02803-P03.1.581	10433771	1313	2	0.13372	0.87511	0.00842	0.00499	0.94396	-0.075093	0.22075	0.64026	58	0.00467	0.00523	0.24026	82.74
Scen1	PGLM2-0804	10433783	13153	2	0.80653	0.45152	-0.071306	0.38955	0.53507	-0.10176	0.51044	0.47792	57	0.02799	2.418e-06	0.2418	79.4222
Scen1	MA_10433793g0020-11199-[T_C]	10433793	76265	2	0.87753	0.42135	0.14385	0.96178	0.33088	-0.23957	1.74485	0.1918	58	0.02987	0.00814	0.23113	81.2947
Scen1	c92943_g1_i4_569_HT	10433815	38642	2	3.19781	0.04916	0.20074	6.39437	0.01458	0.02444	0.03482	0.85272	52	0.11129	2.1641e-06	0.21641	67.6817
Scen1	NODE-9017-length-606-cov-86.795380-525	10433815	44404	1	7.59001	0.00783	NaN	NaN	NaN	NaN	NaN	NaN	59	0.11572	0.02644	0.18865	75.5195
Scen1	PGLM2-0944	10433818	18449	1	1.58256	0.21343	NaN	NaN	NaN	NaN	NaN	NaN	59	0.02656	0.00387	0.2321	80.8675
Scen1	GQ03314-H20.1.1002	10433904	7195	2	0.6407	0.53068	0.02695	0.07439	0.78603	-0.12612	0.81651	0.37001	58	0.02199	0.00953	0.23169	81.7557
Scen1	GQ03719-P11.1.1591	10433955	32554	1	0.00866	0.92616	NaN	NaN	NaN	NaN	NaN	NaN	59	0.00014934	0.00114	0.24129	82.4157
Scen1	MA_10433969g0010-1203-[C_G]	10433969	9216	1	0.03387	0.85465	NaN	NaN	NaN	NaN	NaN	NaN	57	0.0006036	0.0061	0.23955	80.3333
Scen1	ss538945674	10433969	11310	2	2.3425	0.10544	0.15071	3.73076	0.05849	-0.22259	1.91344	0.17207	57	0.0772	0.01165	0.21765	76.4991
Scen1	PGWD1-1329	10434031	7464	2	0.88613	0.41795	-0.1947	1.71962	0.19509	0.19864	1.11659	0.29519	57	0.03067	2.4116e-06	0.24116	79.2732
Scen1	02745-J16-597	10434042	2925	2	0.7316	0.48584	-0.217	1.27525	0.26378	0.28429	1.29428	0.26028	55	0.02638	0.02143	0.21958	76.4622
Scen1	02745-J16-865	10434042	3192	2	6.52829	0.00295	-0.065245	0.15854	0.69213	0.48535	7.06994	0.01039	53	0.20068	1.9762e-06	0.19762	63.2558
Scen1	02745-J16-1654	10434042	5173	1	0.50942	0.4783	NaN	NaN	NaN	NaN	NaN	NaN	58	0.00886	2.4223e-06	0.24223	81.9508
Scen1	GQ03230-M01.1.766	10434080	18719	2	1.13135	0.32973	-0.097731	1.25449	0.26739	0.13403	1.14217	0.2897	58	0.03818	2.3733e-06	0.23733	80.7847
Scen1	MA_10434099g0020-1498-[A_G]	10434099	50195	2	0.45581	0.63649	-0.077622	0.5013	0.48215	0.13722	0.80905	0.37263	52	0.01756	2.3319e-06	0.23319	71.4912
Scen1	MA_10434099g0020-1287-[A_G]	10434099	50406	2	1.07067	0.35036	-0.077431	0.56738	0.45477	0.20428	2.1129	0.15219	52	0.04029	0.04043	0.18575	70.0012
Scen1	NODE-34356-length-318-cov-61.921383-162	10434107	10164	2	0.37351	0.68999	0.03639	0.07623	0.78347	0.13758	0.66475	0.41828	58	0.01294	0.00941	0.23404	82.2787
Scen1	ss538942218	10434194	3585	2	0.94212	0.39579	-0.33322	1.82315	0.18228	-0.28108	0.99725	0.3222	58	0.032	0.00947	0.22928	81.176
Scen1	GQ03508-P10.1.72	10434201	2340	2	0.04628	0.95482	0.02923	0.08278	0.77473	-0.0014053	9.8534e-05	0.99212	52	0.00181	2.3635e-06	0.23635	72.1778
Scen1	GQ03012-K10.1.1015	10434227	7195	2	2.28099	0.11144	0.07419	0.73159	0.39595	0.25881	4.29113	0.04285	58	0.0741	0.02351	0.20534	78.7866
Scen1	FCL3022Contig1-258	10434238	8485	2	1.77394	0.1789	0.05497	0.3153	0.57664	0.20136	2.29291	0.13549	58	0.0586	0.02207	0.21051	79.6814
Scen1	WS0084-B07.1.34	10434266	1478	1	2.69122	0.10661	NaN	NaN	NaN	NaN	NaN	NaN	56	0.04665	0.01214	0.22467	77.9363
Scen1	GQ03204-K15.1.405	10434266	3694	1	9.48067	0.00321	NaN	NaN	NaN	NaN	NaN	NaN	57	0.14472	2.0181e-06	0.20181	69.2969
Scen1	FCL770Contig1-264	10434287	9402	2	0.05686	0.94478	0.01494	0.01582	0.90036	-0.053063	0.10897	0.74253	58	0.00199	0.00116	0.24507	82.8901
Scen1	NODE-2238-length-196-cov-80.989799-117	10434331	22269	2	0.44736	0.64154	-0.045696	0.24167	0.62489	-0.11109	0.73067	0.39624	58	0.01545	2.4294e-06	0.24294	82.1158
Scen1	PGLM2-1112	10434333	12201	2	0.09975	0.90522	0.03042	0.06667	0.79719	0.03083	0.03132	0.86015	58	0.00349	2.4589e-06	0.24589	82.8045
Scen1	0-11504-01-7733-contigContig1-95	10434355	8528	2	1.9862	0.1466	-0.089136	0.56239	0.45638	-0.30781	3.8342	0.05512	58	0.06515	2.3067e-06	0.23067	79.1635
Scen1	GQ03307-E08.1.579	10434362	16682	2	1.59045	0.21275	0.13231	0.28986	0.59241	0.33722	1.66103	0.20267	58	0.05285	2.3371e-06	0.23371	79.9083
Scen1	GQ03013-D24.3.551	10434370	13176	1	3.55433	0.06449	NaN	NaN	NaN	NaN	NaN	NaN	58	0.0587	0.02711	0.20311	79.0994
Scen1	GQ03011-J06.1.333	10434464	1786	2	0.02915	0.97128	-0.00097394	9.0707e-05	0.99243	-0.031283	0.05147	0.82134	58	0.00102	2.465e-06	0.2465	82.9453
Scen1	WS-2.0-GQ0015.B3.r-I23.1-80	10434526	19710	2	2.41099	0.09882	-0.15759	2.9382	0.09194	-0.24518	3.47186	0.06758	58	0.078	0.01442	0.21307	78.4426
Scen1	GQ03704-D12.1.193	10434535	10497	2	0.88098	0.41994	0.32851	1.76124	0.18976	-0.30991	1.15966	0.28607	58	0.02998	2.3935e-06	0.23935	81.2683
Scen1	WS-2.0-GQ0203.B3-E01.1-809	10434536	12881	1	5.27066	0.02583	NaN	NaN	NaN	NaN	NaN	NaN	52	0.09181	2.1452e-06	0.21452	67.2342
Scen1	MA_10434586g0010-591-[T_C]	10434586	9192	2	1.75422	0.18258	-0.031283	0.12218	0.72802	-0.22307	2.70691	0.10562	56	0.05996	0.01291	0.21823	76.6154
Scen1	GQ02903-C20.2.69	10434624	24569	2	1.90159	0.15938	0.08597	0.81018	0.37214	-0.24494	3.56228	0.06459	54	0.06695	0.04104	0.18099	71.7107
Scen1	ss538946352	10434659	7916	1	0.87644	0.35306	NaN	NaN	NaN	NaN	NaN	NaN	59	0.01489	2.3889e-06	0.23889	81.5546
Scen1	GQ03814-N24.1.2047	10434660	7341	2	0.05891	0.94285	-0.0095053	0.00986	0.92127	-0.045677	0.11766	0.73287	57	0.0021	2.4828e-06	0.24828	80.9036
Scen1	GQ03812-N05.1.39	10434662	19558	2	0.3513	0.70529	-0.035082	0.16449	0.68658	-0.086439	0.44869	0.50566	58	0.01218	0.00472	0.23893	82.3071
Scen1	GQ03812-N05.1.329	10434662	20479	2	2.21155	0.11884	0.03453	0.14351	0.70622	0.24707	3.86754	0.0541	58	0.07201	2.2898e-06	0.22898	78.7438
Scen1	GQ03812-N05.1.506	10434662	20656	1	0.12316	0.72693	NaN	NaN	NaN	NaN	NaN	NaN	58	0.00216	2.3894e-06	0.23894	81.1717
Scen1	GQ02906-B15.2.49	10434682	600	2	2.76828	0.07122	-0.12643	1.25822	0.26669	-0.20009	1.39763	0.24203	58	0.08853	0.02562	0.19982	77.9176
Scen1	PGLM2-0824	10434744	7691	1	1.25626	0.26698	NaN	NaN	NaN	NaN	NaN	NaN	59	0.0212	2.3735e-06	0.23735	81.1817
Scen1	GQ03102-O24.1.1010	10434783	4228	1	2.83145	0.09855	NaN	NaN	NaN	NaN	NaN	NaN	52	0.05246	2.3778e-06	0.23778	72.4859
Scen1	GQ0175-F03.1.603	10434797	12366	1	0.31175	0.57876	NaN	NaN	NaN	NaN	NaN	NaN	59	0.00535	2.412e-06	0.2412	82.1136
Scen1	GQ0208-F05.1.247	10434812	2181	2	0.102	0.9032	0.07984	0.20082	0.65579	-0.064445	0.08345	0.77375	57	0.00363	0.00066077	0.24218	79.6659
Scen1	GQ04013-J19.4.1537	10434838	2585	2	0.40737	0.66732	0.07178	0.70963	0.40309	0.02677	0.04297	0.83653	58	0.01409	2.4327e-06	0.24327	82.1947
Scen1	WS-2.0-GQ0196.B3-K04.3-340	10434951	1147	1	0.00104	0.97437	NaN	NaN	NaN	NaN	NaN	NaN	59	1.7948e-05	0.00066008	0.24181	82.4234
Scen1	GQ03805-P10.1.831	10434951	1638	2	0.47347	0.62527	0.04281	0.05575	0.81418	-0.15931	0.61796	0.43506	58	0.01634	0.0088	0.23381	82.0877
Scen1	GQ03805-P10.1.1793	10434951	6740	2	0.20074	0.8187	-0.09248	0.2648	0.60883	-0.030748	0.02061	0.88635	58	0.00699	0.01597	0.22905	82.6518
Scen1	ss538953119	10434958	7611	2	2.64802	0.07949	0.18123	2.13139	0.1498	-0.417	5.25624	0.02558	58	0.08501	2.2577e-06	0.22577	77.9394
Scen1	ss538948454	10434977	4006	2	0.78706	0.46006	0.00021809	4.3064e-06	0.99835	-0.15919	1.26806	0.26485	58	0.02687	0.00125	0.23883	81.4502
Scen1	GQ0254-G19.1.675	10434995	2418	2	1.73999	0.18471	-0.22499	3.47999	0.06726	0.13606	0.85711	0.35845	58	0.05754	2.3255e-06	0.23255	79.6257
Scen1	0284-L18-929	10434996	29387	1	4.83332	0.03192	NaN	NaN	NaN	NaN	NaN	NaN	59	0.07692	0.01601	0.20788	77.8678
Scen1	0284-L18-867	10434996	29449	1	0.24926	0.61956	NaN	NaN	NaN	NaN	NaN	NaN	57	0.00443	2.4523e-06	0.24523	80.2094
Scen1	PGLM1-0556	10435015	10422	2	0.3714	0.69142	0.00526	0.00126	0.97182	0.11492	0.37343	0.54357	58	0.01286	2.4357e-06	0.24357	82.2656
Scen1	GQ03007-M20.2.352	10435039	19864	2	1.05225	0.35583	0.15944	1.81118	0.1837	-0.041788	0.07446	0.78594	58	0.0356	2.3796e-06	0.23796	80.937
Scen1	GQ03402-B14.1.826	10435048	757	2	0.55605	0.57691	-0.076371	0.50102	0.48227	-0.18314	1.0295	0.31507	52	0.02134	2.3864e-06	0.23864	72.6693
Scen1	GQ02825-O14.1.343	10435152	28223	1	0.00057573	0.98094	NaN	NaN	NaN	NaN	NaN	NaN	56	1.0464e-05	2.4818e-06	0.24818	80.4459
Scen1	GQ02904-M21.1.1310	10435178	16252	1	0.00109	0.97376	NaN	NaN	NaN	NaN	NaN	NaN	59	1.882e-05	0.00090404	0.24156	82.4233
Scen1	WS-2.0-GQ02010.B7-F02.1-1428	10435178	16471	2	0.30636	0.73733	0.19043	0.58086	0.44912	0.15186	0.25616	0.61473	58	0.01063	0.00698	0.23704	82.4058
Scen1	GQ0206-L05.1.1255	10435256	14400	2	0.33048	0.71995	0.0147	0.02286	0.88034	0.09545	0.5067	0.47947	58	0.01146	2.4392e-06	0.24392	82.3465
Scen1	2-8491-01-8674-contigContig1-450	10435333	3244	2	2.63926	0.08013	-0.2038	4.27995	0.04311	-0.026798	0.04207	0.83822	58	0.08475	0.0137	0.21212	77.9977
Scen1	GQ03003-J07.1.1376	10435374	1536	2	2.10118	0.13169	0.1591	2.57918	0.1138	-0.066879	0.18977	0.66475	58	0.06866	0.00666	0.22304	78.9556
Scen1	GQ0177-C01.1.623	10435381	652	2	2.04198	0.13916	-0.023526	0.01805	0.89359	-0.28376	1.95271	0.16771	58	0.06686	0.00237	0.22783	79.0611
Scen1	GQ03120-O24.1.233	10435439	2384	1	2.48914	0.12082	NaN	NaN	NaN	NaN	NaN	NaN	52	0.04623	0.02478	0.20237	70.2124
Scen1	MA_10435444g0010-766-[G_A]	10435444	1893	1	0.33139	0.56732	NaN	NaN	NaN	NaN	NaN	NaN	53	0.00633	2.4806e-06	0.24806	75.078
Scen1	GQ03311-H18.1.382	10435482	22904	1	2.41169	0.12587	NaN	NaN	NaN	NaN	NaN	NaN	59	0.03992	2.3281e-06	0.23281	80.0616
Scen1	NODE-4953-length-1279-cov-202.146210-373	10435489	1717	2	0.90297	0.41108	0.10938	1.26895	0.26468	0.11224	0.74353	0.39215	58	0.03071	2.3917e-06	0.23917	81.2257
Scen1	PaPHYP-RI308	10435530	9090	2	0.20425	0.81585	0.02952	0.08107	0.77689	0.09437	0.40849	0.52529	58	0.00712	2.4499e-06	0.24499	82.5966
Scen1	PaPHYP-RIII274	10435530	11915	1	7.37658	0.00886	NaN	NaN	NaN	NaN	NaN	NaN	55	0.12016	2.1147e-06	0.21147	69.3465
Scen1	GQ0167-C04.2.880	10435542	4384	2	0.91158	0.40767	-0.32895	1.7621	0.18966	-0.35072	1.59046	0.2124	58	0.03099	0.0087	0.23029	81.2312
Scen1	WS0085-K14.1.120	10435574	3348	2	3.9559	0.02462	0.1176	0.87624	0.35318	0.4035	7.12269	0.0099	58	0.12188	2.1667e-06	0.21667	75.5949
Scen1	PGLM2-1477	10435574	27809	2	0.86964	0.42469	0.32183	1.66965	0.20161	-0.35225	1.49428	0.22667	57	0.03012	2.4131e-06	0.24131	79.3085
Scen1	ss538941716	10435574	27916	2	0.39132	0.67797	-0.21765	0.64908	0.42379	0.2661	0.7772	0.3817	58	0.01354	0.00107	0.24231	82.2265
Scen1	MA_10435593g0010-275-[A_C]	10435593	5160	2	0.68165	0.50986	-0.12418	1.10841	0.29687	-0.15944	1.01441	0.3181	58	0.02336	2.4099e-06	0.24099	81.6564
Scen1	CL1004Contig1-08-8742-contigContig1-331	10435597	47751	2	1.01988	0.36712	-0.22015	0.78856	0.37827	0.06523	0.06078	0.80615	58	0.03455	2.3822e-06	0.23822	80.9995
Scen1	CL1004Contig1-08-8742-contigContig1-240	10435597	47842	2	1.96183	0.14998	-0.34319	3.8684	0.05408	-0.27937	1.87074	0.17676	58	0.0644	2.3086e-06	0.23086	79.2091
Scen1	CL1238Contig1-01-8815-contigContig1-390	10435601	15220	2	0.60491	0.54959	-0.093813	0.27588	0.60145	0.05624	0.06624	0.79782	58	0.02078	2.4162e-06	0.24162	81.8065
Scen1	CL1238Contig1-01-8815-contigContig1-288	10435601	15322	2	0.33775	0.71479	-0.09061	0.25362	0.61648	0.00766	0.00131	0.9713	58	0.01171	2.4386e-06	0.24386	82.3321
Scen1	GQ03105-A13.1.87	10435614	6162	2	0.0992	0.90572	0.02986	0.07061	0.79141	-0.027834	0.03438	0.85356	58	0.00347	0.00079717	0.24508	82.8037
Scen1	GQ0165-E09.1.610	10435646	4612	2	0.22928	0.79584	0.05729	0.44103	0.5093	0.02702	0.04421	0.83422	58	0.00798	0.00251	0.24221	82.5474
Scen1	GQ0168-B15.1.1522	10435752	10168	2	0.37447	0.68933	0.08217	0.21108	0.64767	0.04563	0.03857	0.84501	58	0.01297	0.00888	0.23456	82.2736
Scen1	GQ0031.TB-K19.1-918	10435764	3499	2	1.35719	0.26557	0.12666	0.50313	0.48102	0.07488	0.14191	0.70778	58	0.04545	2.3553e-06	0.23553	80.3519
Scen1	GQ02908-J07.1.1166	10435814	7115	2	0.24673	0.78221	-0.032338	0.04618	0.83064	-0.061156	0.11383	0.73711	56	0.00889	0.01344	0.23003	79.4385
Scen1	GQ03915-N07.4.225	10435893	29372	2	0.7055	0.49812	0.07211	0.62218	0.43351	-0.081162	0.35299	0.55478	58	0.02416	0.00415	0.23656	81.604
Scen1	FCL1156Contig1-373	10435905	28309	2	1.39191	0.25692	-0.096389	1.10055	0.29857	0.17743	2.01405	0.16129	58	0.04656	0.00998	0.22518	80.3132
Scen1	UMN-3055-01-11051-contigContig1-101	10435931	5963	2	1.89516	0.15964	-0.33959	3.78606	0.05662	-0.29742	2.0757	0.15513	58	0.06235	0.00811	0.22314	79.3434
Scen1	MA_10435940g0010-126-[T_C]	10435940	15722	2	0.23326	0.7927	0.04645	0.23679	0.6284	0.07533	0.33215	0.56667	58	0.00812	0.00254	0.24215	82.5364
Scen1	FCL1656Contig1-304	10435947	5482	2	0.90745	0.4093	0.21703	1.40931	0.24009	0.29034	1.74063	0.19233	58	0.03086	0.02857	0.21123	81.4249
Scen1	FCL593Contig1-288	10435971	15168	1	1.77825	0.18767	NaN	NaN	NaN	NaN	NaN	NaN	58	0.03025	0.01387	0.21823	79.5804
Scen1	PGLM2-0104	10436040	61599	1	0.02246	0.88139	NaN	NaN	NaN	NaN	NaN	NaN	58	0.00039371	2.3924e-06	0.23924	81.2417
Scen1	GQ0013.BR.1-A19.18-422	10436059	4307	2	0.23621	0.79044	0.07625	0.18432	0.66943	-0.13986	0.45794	0.50153	54	0.00883	0.00876	0.22775	75.0397
Scen1	WS-2.0-GQ02809.B7-N13.3-196	10436082	2605	2	0.78832	0.4595	-0.17141	1.37615	0.24564	-0.078537	0.14874	0.70118	58	0.02691	0.00085415	0.23923	81.4484
Scen1	GQ03414-P13.2.1203	10436085	23698	2	1.72698	0.18699	-0.16295	3.26392	0.0761	0.07271	0.34169	0.56116	58	0.05713	0.00402	0.22855	79.6484
Scen1	GQ03309-D05.1.739	10436099	1225	2	0.80782	0.45087	0.10915	1.37662	0.24556	-0.062537	0.24508	0.62246	58	0.02756	0.00931	0.23054	81.4319
Scen1	GQ02806-M16.1.472	10436104	3395	1	0.00091659	0.97596	NaN	NaN	NaN	NaN	NaN	NaN	57	1.6359e-05	2.414e-06	0.2414	79.329
Scen1	GQ03007-D24.1.711	10436115	13054	1	1.98437	0.16446	NaN	NaN	NaN	NaN	NaN	NaN	57	0.03417	2.2767e-06	0.22767	76.0507
Scen1	0276-A13-249	10436196	23365	2	1.73364	0.18633	0.18209	2.46814	0.12202	0.26745	2.84047	0.09769	55	0.06032	2.3306e-06	0.23306	74.5965
Scen1	ss538950317	10436231	20661	2	2.10842	0.1308	0.22212	3.74592	0.0579	0.07353	0.20238	0.65451	58	0.06888	0.00841	0.22124	78.9497
Scen1	GQ03116-E22.1.789	10436295	6011	1	0.69704	0.4076	NaN	NaN	NaN	NaN	NaN	NaN	53	0.01319	0.03603	0.1904	70.4225
Scen1	c80226_g1_i1_820_HT	10436298	38744	2	0.39898	0.67286	0.0166	0.0242	0.87692	-0.12553	0.71908	0.39999	58	0.01381	2.4334e-06	0.24334	82.2112
Scen1	ss538942293	10436313	38193	2	0.63531	0.53391	0.23222	0.85147	0.36048	0.32156	1.26899	0.26523	52	0.02431	0.03869	0.20393	73.5559
Scen1	GQ03606-C01.4.558	10436318	804	2	0.69739	0.50208	-0.19729	0.62954	0.43081	0.05125	0.03196	0.85875	58	0.02388	2.4086e-06	0.24086	81.6256
Scen1	MA_10436361g0010-6808-[A_G]	10436361	21313	2	1.467	0.23919	0.22226	1.5723	0.21499	0.04824	0.05584	0.81405	58	0.04895	2.3467e-06	0.23467	80.1427
Scen1	FCL2673Contig1-226	10436392	16241	2	1.36276	0.26417	0.01707	0.02959	0.86403	-0.21166	2.57257	0.11426	58	0.04563	2.3549e-06	0.23549	80.3413
Scen1	ss538950961	10436405	5245	2	0.40113	0.67144	-0.059119	0.4225	0.5183	0.09124	0.50711	0.4793	58	0.01388	2.4332e-06	0.24332	82.207
Scen1	GQ02817-N22.1.457	10436440	39023	2	2.78899	0.06989	0.3151	1.70735	0.19658	-0.71048	5.18815	0.02651	58	0.08913	2.2475e-06	0.22475	77.682
Scen1	FCL952Contig1-1302	10436441	21033	2	0.2846	0.7534	0.18855	0.56246	0.45641	0.16784	0.34889	0.55712	57	0.01006	0.00543	0.24068	80.4394
Scen1	FCL952Contig1-551	10436441	22078	1	0.00037659	0.98458	NaN	NaN	NaN	NaN	NaN	NaN	59	6.4925e-06	0.0009029	0.24157	82.4239
Scen1	GQ03304-G12.1.1066	10436482	23114	2	0.00908	0.99097	-0.010554	0.01685	0.89716	0.00455	0.00118	0.97271	58	0.00031831	2.4667e-06	0.24667	82.9855
Scen1	GQ03236-P16.1.269	10436506	5180	1	1.29869	0.25914	NaN	NaN	NaN	NaN	NaN	NaN	59	0.0219	2.3718e-06	0.23718	81.1402
Scen1	GQ0048-I24.1.404	10436595	18677	1	0.39352	0.5331	NaN	NaN	NaN	NaN	NaN	NaN	55	0.00723	2.4368e-06	0.24368	77.0027
Scen1	CL115Contig1-1156	10436605	11859	2	0.12983	0.87853	0.00284	0.00086683	0.97662	0.07374	0.23714	0.62833	53	0.00497	0.00303	0.24295	74.6515
Scen1	GQ03808-H10.1.508	10436612	18528	2	0.78066	0.4635	0.04652	0.3001	0.58621	0.15905	1.28281	0.26267	52	0.0297	0.00498	0.24601	75.263
Scen1	ss538950762	10436637	61725	1	2.59634	0.11254	NaN	NaN	NaN	NaN	NaN	NaN	59	0.04284	2.321e-06	0.2321	79.8846
Scen1	0-14976-01-9598-contigContig1-251	10436652	11271	2	0.26348	0.7693	-0.024043	0.05083	0.82244	0.08522	0.41246	0.5233	58	0.00916	0.00244	0.242	82.4777
Scen1	GQ03007-F19.1.191	10436759	6641	2	2.22632	0.11723	-0.3039	1.57595	0.21447	-0.58496	4.0847	0.04798	58	0.07245	2.2887e-06	0.22887	78.7163
Scen1	MA_10436759g0010-5703-[C_T]	10436759	7060	2	2.39675	0.1014	-0.12816	1.27962	0.26337	-0.1844	1.16566	0.28547	51	0.08718	2.2398e-06	0.22398	67.0837
Scen1	2-9455-01-9792-contigContig1-165	10436764	8107	2	0.28145	0.75573	0.18767	0.56169	0.45666	0.17361	0.37741	0.54143	58	0.00978	0.00417	0.24008	82.4444
Scen1	MA_10436838g0010-1388-[G_T]	10436838	3937	2	3.0802	0.05367	-0.36556	4.529	0.03766	-0.14438	0.46344	0.49877	58	0.09753	2.2268e-06	0.22268	77.1539
Scen1	WS-2.0-GQ02828.B7-G06.1-930	10436842	4259	1	2.87742	0.09519	NaN	NaN	NaN	NaN	NaN	NaN	59	0.04726	0.00513	0.22581	79.6227
Scen1	PGLM2-0624	10436947	20697	2	0.15081	0.86035	-0.030277	0.08209	0.77552	0.07702	0.2984	0.58702	58	0.00526	0.00201	0.24339	82.7037
Scen1	FCL3946Contig1-715	10436968	9858	1	0.27356	0.60295	NaN	NaN	NaN	NaN	NaN	NaN	59	0.00469	0.00612	0.23513	82.1589
Scen1	GQ0205-P06.1.1245	10436971	30974	2	2.01161	0.14316	-0.34461	3.95372	0.05158	-0.27262	1.55131	0.21804	58	0.06593	0.01782	0.21276	79.1919
Scen1	GQ02806-D18.1.686	10437016	19549	2	1.30749	0.27849	-0.094774	0.24472	0.62272	0.15986	0.40764	0.52573	58	0.04386	0.02728	0.20924	80.6334
Scen1	FCL3169Contig1-478	10437032	12479	2	0.52751	0.59292	0.11243	0.99116	0.32367	0.09817	0.47043	0.49557	58	0.01817	0.00282	0.23938	81.9583
Scen1	GQ03706-G11.1.1002	10437049	20761	2	0.5884	0.55855	0.19309	1.16093	0.28581	0.15911	0.56269	0.45626	58	0.02023	2.4176e-06	0.24176	81.8388
Scen1	MA_10437051g0010-3949-[G_C]	10437051	6919	2	2.43228	0.0969	-0.31033	3.23138	0.07754	-0.45636	4.81949	0.03223	58	0.07863	2.2735e-06	0.22735	78.3355
Scen1	GQ02804-D19.1.402	10437058	20775	2	1.48087	0.23606	-0.095888	0.7871	0.37871	0.12897	0.79534	0.37624	58	0.04939	2.3456e-06	0.23456	80.1163
Scen1	NODE-357-length-670-cov-60.182091-126	10437063	18466	1	1.13291	0.29157	NaN	NaN	NaN	NaN	NaN	NaN	59	0.01916	0.00412	0.23364	81.3076
Scen1	GQ03123-L01.1.590	10437082	2226	2	3.40032	0.04026	0.15437	0.42419	0.51747	0.59926	4.27933	0.04313	58	0.10659	2.2045e-06	0.22045	76.579
Scen1	GQ03115-L04.1.1216	10437120	18098	1	2.26026	0.13856	NaN	NaN	NaN	NaN	NaN	NaN	55	0.03993	2.2934e-06	0.22934	73.7284
Scen1	GQ0043-A12.1.421	10437127	12965	1	3.97853	0.05134	NaN	NaN	NaN	NaN	NaN	NaN	53	0.07107	2.319e-06	0.2319	71.5756
Scen1	PGLM2-0127	10437129	10645	2	1.0988	0.34022	-0.021366	0.0213	0.88449	0.18671	1.00829	0.31956	58	0.03712	0.00288	0.23465	80.8499
Scen1	CL1224Contig1-01-8801-contigContig1-458	10437144	26825	2	1.3711	0.26252	0.1592	0.41921	0.52008	0.38626	1.89061	0.17481	55	0.04831	0.00475	0.23133	75.3157
Scen1	GCAT-2.0-GQ0025.B3.r-L22-EPB-02	10437145	4195	2	0.86064	0.42831	-0.054477	0.29663	0.58813	0.12346	0.81651	0.37001	58	0.02931	0.00373	0.23571	81.3067
Scen1	GQ0025.B3.r-L22.10-282	10437145	4711	2	0.49902	0.60975	0.02914	0.09925	0.75389	0.11564	0.81104	0.3716	58	0.01721	2.425e-06	0.2425	82.0142
Scen1	MA_10437156g0010-252-[T_G]	10437156	3214	2	2.83625	0.06695	0.20816	0.74868	0.39052	-0.11145	0.1694	0.68219	58	0.09051	0.0186	0.20596	77.711
Scen1	GQ0176-C06.1.313	10437174	45470	2	0.08414	0.91942	-0.073389	0.16788	0.68354	-0.064328	0.07589	0.78395	58	0.00294	0.00012821	0.24589	82.8355
Scen1	MA_10437217g0010-978-[G_A]	10437217	3280	2	1.85059	0.16646	-0.33428	3.68086	0.06005	-0.33648	1.64868	0.20433	58	0.06097	2.317e-06	0.2317	79.4176
Scen1	FCL6510Contig1-1068	10437271	13718	2	0.29344	0.74682	0.06402	0.12779	0.72205	-0.18621	0.55681	0.45862	58	0.01019	2.4423e-06	0.24423	82.4197
Scen2	None			0	NaN	NaN	NaN	NaN	NaN	NaN	NaN	NaN	41	NaN	0.00241	0.25807	59.7129
Scen2	00812-N10-546	0	0	2	0.72567	0.49076	0.23212	0.78503	0.38133	-0.38508	1.44709	0.23664	38	0.03765	2.6575e-06	0.26575	56.9828
Scen2	0091-N13-564	0	0	1	0.56968	0.45504	NaN	NaN	NaN	NaN	NaN	NaN	39	0.01466	2.6363e-06	0.26363	57.1775
Scen2	0276-A13-665	0	0	2	0.34681	0.70927	-0.047268	0.07829	0.78122	-0.18521	0.65425	0.42391	37	0.01878	0.01054	0.26004	55.1319
Scen2	GCAT-2.0-GQ0072.B3.r-I18-EPB-04	0	0	2	0.27872	0.75829	0.04275	0.10418	0.74864	0.13559	0.55743	0.45989	39	0.01439	0.01271	0.25739	58.1118
Scen2	GQ0192-L02.1.1197	0	0	2	1.51351	0.23311	-0.11326	0.75449	0.39051	-0.31379	3.01214	0.09075	39	0.07351	0.04161	0.21281	55.8214
Scen2	GQ0201-C19.2.1446	0	0	1	0.0627	0.80367	NaN	NaN	NaN	NaN	NaN	NaN	38	0.00168	0.01662	0.25027	57.1759
Scen2	GQ02908-P12.4.1284	0	0	1	0.72635	0.39927	NaN	NaN	NaN	NaN	NaN	NaN	40	0.0182	0.01776	0.24439	59.5136
Scen2	GQ03111-E13.1.1009	0	0	1	0.08751	0.76893	NaN	NaN	NaN	NaN	NaN	NaN	40	0.00223	2.6661e-06	0.26661	60.1334
Scen2	GQ03125-C23.1.228	0	0	2	1.34734	0.27386	-0.049502	0.27204	0.60545	0.45239	2.1805	0.14925	34	0.07543	2.5419e-06	0.25419	49.4663
Scen2	GQ03233-K20.2.497	0	0	2	0.23575	0.79112	-0.027613	0.02025	0.88759	0.10433	0.17152	0.68109	39	0.01221	0.02997	0.24089	58.2442
Scen2	GQ03326-A22.1.435	0	0	1	0.35881	0.55263	NaN	NaN	NaN	NaN	NaN	NaN	40	0.00907	2.6477e-06	0.26477	59.8636
Scen2	GQ04004-P04.1.1617	0	0	2	2.57945	0.08903	0.15792	2.4442	0.12625	0.30566	3.52348	0.0682	39	0.1194	0.11702	0.13312	54.7114
Scen2	GQ04007-I21.1.38	0	0	2	0.23783	0.7895	-0.039427	0.11381	0.73771	0.10245	0.40057	0.53059	39	0.0123	0.00909	0.26161	58.2019
Scen2	GQ04009-I18.1.1029	0	0	1	0.93632	0.33934	NaN	NaN	NaN	NaN	NaN	NaN	39	0.02396	2.6089e-06	0.26089	56.7812
Scen2	NODE-10691-length-922-cov-115.009758-679	0	0	2	0.41504	0.66327	0.11777	0.76324	0.38781	0.00245	0.00021336	0.98842	39	0.02126	2.6837e-06	0.26837	57.8556
Scen2	ss538941326	0	0	2	0.2451	0.78385	0.02712	0.03369	0.85535	0.09393	0.2563	0.6156	39	0.01268	0.02039	0.2502	58.1709
Scen2	ss538942861	0	0	1	1.88716	0.17757	NaN	NaN	NaN	NaN	NaN	NaN	39	0.0471	0.05306	0.20285	56.0787
Scen2	ss538943613	0	0	2	2.84251	0.07142	0.27091	3.99473	0.05324	-0.38638	4.37601	0.04356	37	0.1361	0.04944	0.19061	50.8439
Scen2	ss538943995	0	0	2	3.82855	0.03057	-0.091309	0.51041	0.47933	0.55227	7.28749	0.01031	39	0.16683	2.2824e-06	0.22824	51.7009
Scen2	ss538945521	0	0	2	0.31524	0.73179	0.01164	0.00898	0.92506	0.11969	0.62741	0.43396	34	0.01671	0.25562	2.5562e-06	47.3347
Scen2	ss538945587	0	0	1	0.03351	0.85581	NaN	NaN	NaN	NaN	NaN	NaN	36	0.00095174	2.6309e-06	0.26309	53.6067
Scen2	ss538948434	0	0	1	5.47233	0.02499	NaN	NaN	NaN	NaN	NaN	NaN	37	0.1317	2.3325e-06	0.23325	49.7613
Scen2	ss538949753	0	0	2	2.44623	0.1013	-0.29087	1.34599	0.25383	0.29375	0.59973	0.44388	36	0.12182	2.4261e-06	0.24261	50.7696
Scen2	ss538951610	0	0	2	1.22529	0.30596	0.19186	1.97221	0.16903	0.23553	1.53537	0.22355	36	0.06542	0.08613	0.17168	52.8186
Scen2	GQ03712-F05.1.170	141	31872	2	0.3415	0.71286	-0.075809	0.21712	0.64391	0.16489	0.68249	0.41389	39	0.01757	0.01485	0.25436	58.0134
Scen2	MA_187g0010-300-[T_C]	187	27395	2	1.07636	0.35155	-0.023776	0.01607	0.89984	-0.25237	1.03819	0.31504	37	0.0561	0.00633	0.25407	53.742
Scen2	GQ03803-H04.1.701	255	12387	1	0.84854	0.36263	NaN	NaN	NaN	NaN	NaN	NaN	40	0.02119	0.00398	0.25745	59.3796
Scen2	MA_469g0010-218-[G_A]	469	10287	2	0.12313	0.8845	0.07995	0.18736	0.66757	-0.074163	0.12944	0.72101	39	0.0064	2.7247e-06	0.27247	58.4312
Scen2	GQ03101-E14.1.1026	713	3963	2	2.87558	0.06872	0.3091	1.53986	0.22225	-0.090836	0.09388	0.76097	39	0.13076	2.3819e-06	0.23819	53.3213
Scen2	MA_745g0010-1102-[C_G]	745	15726	2	1.04984	0.35993	-0.16263	1.72822	0.19652	-0.02601	0.02453	0.87637	39	0.05209	2.5988e-06	0.25988	56.633
Scen2	PGLM2-0828	763	39818	1	1.14231	0.29173	NaN	NaN	NaN	NaN	NaN	NaN	40	0.02831	2.596e-06	0.2596	59.0949
Scen2	GQ03232-M17.1.905	769	2641	1	0.7157	0.403	NaN	NaN	NaN	NaN	NaN	NaN	38	0.01884	2.6252e-06	0.26252	56.5304
Scen2	GQ02903-E13.2.1137	1262	75814	2	0.60282	0.55242	0.13178	0.84779	0.36299	0.18429	0.96874	0.33122	39	0.0306	0.00664	0.25905	57.4888
Scen2	FCL220Contig1-502	1325	21900	1	5.97732	0.01911	NaN	NaN	NaN	NaN	NaN	NaN	40	0.13239	0.03354	0.19836	54.7172
Scen2	GQ04003-I17.1.670	1985	6938	1	0.05763	0.81153	NaN	NaN	NaN	NaN	NaN	NaN	40	0.00147	0.00975	0.25691	60.1619
Scen2	AP2L3-2319	2193	67395	2	0.03424	0.96637	-0.024771	0.02926	0.86509	-0.017154	0.00833	0.92777	39	0.00179	2.7374e-06	0.27374	58.6083
Scen2	AP2L3-2842	2193	67918	1	2.46349	0.1246	NaN	NaN	NaN	NaN	NaN	NaN	40	0.0591	2.5133e-06	0.25133	57.832
Scen2	AP2L3-2907	2193	67983	2	0.26918	0.76545	0.11491	0.51008	0.47947	0.05657	0.07728	0.78252	39	0.0139	2.7041e-06	0.27041	58.1421
Scen2	GQ03110-O16.1.1284	2382	21967	1	0.06568	0.79908	NaN	NaN	NaN	NaN	NaN	NaN	40	0.00167	0.0204	0.2462	60.1714
Scen2	GQ03110-O16.1.1413	2382	22096	1	0.06568	0.79908	NaN	NaN	NaN	NaN	NaN	NaN	40	0.00167	0.0204	0.2462	60.1714
Scen2	CDF1-20-1232	2430	9488	2	0.75708	0.47656	-0.24773	0.88829	0.3524	-0.39196	1.51416	0.22671	36	0.04113	2.6469e-06	0.26469	53.8186
Scen2	CDF1-20-1087	2430	9633	2	0.00119	0.99881	-0.0063148	0.00109	0.97387	-0.0030247	0.00011057	0.99167	39	6.2549e-05	2.7422e-06	0.27422	58.6743
Scen2	CDF1-20-904	2430	9816	1	0.66114	0.42109	NaN	NaN	NaN	NaN	NaN	NaN	40	0.01658	0.00234	0.26037	59.5641
Scen2	GQ02906-J22.1.1371	2442	5417	2	3.69286	0.03423	-0.1711	3.11487	0.08562	0.39171	5.63772	0.02273	39	0.16193	0.00747	0.22202	51.9256
Scen2	GQ02803-D18.1.563	2796	36264	2	1.43604	0.25048	0.25617	1.58174	0.21618	-0.42921	2.87198	0.09832	39	0.07	0.03703	0.21817	55.9774
Scen2	GQ02010-N16.1.333	2847	8102	1	0.08356	0.77406	NaN	NaN	NaN	NaN	NaN	NaN	40	0.00213	0.007	0.25951	60.1309
Scen2	GQ03819-A23.1.914	2921	2912	2	6.59777	0.00347	-1.0052	12.4523	0.00111	0.70313	5.86977	0.02028	39	0.25748	0.17638	0.05321	50.4266
Scen2	GQ03220-N20.1.31	3117	5471	2	0.70594	0.5	-0.1337	1.26981	0.26687	-0.11385	0.45743	0.50292	39	0.03564	2.6441e-06	0.26441	57.2904
Scen2	FCL1803Contig1-628	3117	5635	1	5.17058	0.02856	NaN	NaN	NaN	NaN	NaN	NaN	40	0.11665	0.04193	0.19454	55.4399
Scen2	GQ02829-I09.1.1412	3303	1440	2	0.74321	0.48237	-0.057009	0.23953	0.62736	0.17477	1.09351	0.3023	39	0.03745	2.6391e-06	0.26391	57.2186
Scen2	208pg10156a	3303	2189	1	0.0046	0.9463	NaN	NaN	NaN	NaN	NaN	NaN	40	0.00011722	0.00033104	0.26684	60.2161
Scen2	PabiesKN4b-337	3586	16857	2	1.43355	0.25106	-0.21039	0.66325	0.42049	0.4658	2.41797	0.12824	39	0.06995	0.05833	0.19801	56.0892
Scen2	PabiesKN4b-449	3586	16969	2	0.91629	0.40889	0.10285	0.28752	0.59503	0.15409	0.3794	0.5417	38	0.04703	0.10032	0.16494	56.6673
Scen2	01687n	3586	18249	1	1.23888	0.2725	NaN	NaN	NaN	NaN	NaN	NaN	40	0.0307	0.0616	0.19892	59.2179
Scen2	PGLM2-1300	3619	31659	2	0.88819	0.41977	-0.077711	0.43658	0.51276	0.24869	1.74271	0.19469	39	0.04442	2.6199e-06	0.26199	56.9406
Scen2	GQ03004-K06.1.1360	3651	33020	1	0.56045	0.45857	NaN	NaN	NaN	NaN	NaN	NaN	40	0.01412	0.05199	0.2123	59.7827
Scen2	FCL2200Contig1-234	3663	11283	2	0.56351	0.57389	-0.26038	0.98541	0.32715	-0.15307	0.19253	0.66331	39	0.02866	0.01124	0.25494	57.571
Scen2	GQ04002-L18.1.512	3703	6599	2	0.49583	0.61295	0.08568	0.41052	0.52555	0.14885	0.74893	0.39224	39	0.0253	2.6726e-06	0.26726	57.6977
Scen2	NODE-7429-length-789-cov-76.940430-146	3845	24395	2	0.52258	0.5973	0.00146	0.00015217	0.99022	0.16529	1.03512	0.31557	38	0.02737	2.6695e-06	0.26695	57.1503
Scen2	FCL1104Contig1-834	4218	22501	2	0.50795	0.60576	0.14201	1.00992	0.32128	-0.083525	0.19605	0.66044	39	0.0259	2.671e-06	0.2671	57.6741
Scen2	GQ02901-G01.3.1015	4218	22820	1	0.66716	0.41927	NaN	NaN	NaN	NaN	NaN	NaN	38	0.01762	2.635e-06	0.2635	56.6687
Scen2	GQ03010-E07.1.207	4338	37057	2	0.02154	0.97871	0.02542	0.02954	0.86446	0.03627	0.03485	0.85291	39	0.00113	0.01631	0.25743	58.6181
Scen2	PGLM2-0013	4355	20868	1	1.83143	0.18396	NaN	NaN	NaN	NaN	NaN	NaN	39	0.04575	0.07071	0.18357	55.7372
Scen2	ss538948281	4370	14743	2	1.75986	0.1858	0.29603	3.40469	0.07282	-0.14742	0.59548	0.44508	39	0.08445	0.03756	0.2137	55.3875
Scen2	GQ03216-K15.1.64	4402	3788	2	2.53976	0.0922	-0.22767	3.37581	0.07399	-0.40676	3.83146	0.05767	39	0.11783	0.14217	0.11316	55.1003
Scen2	PGLM2-0610	4448	29781	2	1.70553	0.19529	-0.30571	3.37377	0.07407	-0.18572	0.58124	0.45053	39	0.08214	0.06333	0.19008	55.596
Scen2	NODE-32475-length-733-cov-91.013641-619	4671	40177	2	2.4015	0.1042	0.1798	1.94261	0.17148	0.16796	0.93263	0.34029	39	0.11207	0.10918	0.1416	54.723
Scen2	PabiesFT1-911	4742	5601	2	0.19671	0.82226	-0.10085	0.38697	0.53761	0.09218	0.19161	0.66406	39	0.0102	0.02075	0.25052	58.2789
Scen2	PabiesFT1-1050	4742	5749	2	0.34919	0.70756	-0.022771	0.026	0.87278	0.12353	0.40901	0.52641	38	0.01843	0.05939	0.21051	57.5901
Scen2	PabiesFT1-1718	4742	6557	2	0.33961	0.71425	-0.076488	0.42635	0.51782	0.04831	0.07131	0.79092	38	0.01792	0.00218	0.26796	57.5941
Scen2	PabiesFT1-2215	4742	7052	2	0.55449	0.57894	0.12083	1.07548	0.30627	-0.081308	0.22741	0.63618	39	0.02822	0.01156	0.25474	57.5848
Scen2	MA_4912g0010-792-[T_C]	4912	8751	2	2.09783	0.13671	-0.2353	4.14687	0.04872	0.00782	0.00233	0.96173	39	0.099	0.0218	0.22505	54.7109
Scen2	MA_4938g0010-29649-[G_T]	4938	48389	1	1.31529	0.25843	NaN	NaN	NaN	NaN	NaN	NaN	40	0.03246	0.00588	0.2525	58.928
Scen2	GQ02903-B08.1.32	4952	66456	1	1.84706	0.18193	NaN	NaN	NaN	NaN	NaN	NaN	40	0.04498	2.5512e-06	0.25512	58.4162
Scen2	MA_5151g0020-1527-[T_G]	5151	3490	1	0.39887	0.53136	NaN	NaN	NaN	NaN	NaN	NaN	40	0.01007	2.645e-06	0.2645	59.824
Scen2	GQ03505-D09.1.1760	5176	28853	2	0.93803	0.40027	0.29299	1.25142	0.2703	0.13684	0.2159	0.64483	39	0.04681	0.00662	0.2546	56.8417
Scen2	GQ03519-N24.1.1051	5341	32810	2	0.48983	0.61655	0.25766	0.94846	0.33627	0.26851	0.80269	0.37593	39	0.025	2.6734e-06	0.26734	57.7094
Scen2	GQ0167-M11.1.152	5471	2297	2	0.67442	0.51544	-0.073328	0.21912	0.64238	0.28163	1.33233	0.2556	39	0.0341	0.00062036	0.2642	57.351
Scen2	NODE-8213-length-677-cov-110.974892-555	5653	34151	2	2.58376	0.08905	0.05196	0.15469	0.69635	0.32774	3.68819	0.06253	38	0.12161	2.3992e-06	0.23992	53.2003
Scen2	GQ03103-A11.1.819	5701	12137	2	0.7319	0.48765	-0.05605	0.12498	0.72565	0.23958	1.30392	0.26064	39	0.03693	0.02441	0.23955	57.2544
Scen2	0298-B02-502	5838	14472	2	1.51338	0.23314	0.15131	1.97689	0.16784	0.11111	0.3079	0.58222	39	0.07339	2.54e-06	0.254	55.7644
Scen2	FCL1441Contig1-566	5904	5486	1	0.14526	0.70518	NaN	NaN	NaN	NaN	NaN	NaN	40	0.00369	0.00624	0.25986	60.072
Scen2	GQ03201-F12.1.693	5933	13633	2	0.72622	0.49033	-0.017096	0.02604	0.87267	-0.1924	1.40599	0.24308	39	0.03667	0.03594	0.22836	57.2771
Scen2	ss538952852	6168	26958	1	0.5314	0.47037	NaN	NaN	NaN	NaN	NaN	NaN	40	0.01338	0.01691	0.24654	59.7109
Scen2	pa08pg12383d	6179	29131	2	0.5289	0.59364	-0.074663	0.41363	0.5241	-0.10271	0.3266	0.57113	38	0.02762	0.03102	0.23586	57.1779
Scen2	GQ03404-F11.1.297	6288	12176	2	0.62953	0.53831	0.25373	0.93661	0.33927	-0.13628	0.20071	0.65669	39	0.0319	2.6544e-06	0.26544	57.438
Scen2	PaP10823	6359	27040	1	0.65482	0.42331	NaN	NaN	NaN	NaN	NaN	NaN	40	0.01643	2.6279e-06	0.26279	59.5714
Scen2	0298-A19-117	6362	24513	1	1.36243	0.2502	NaN	NaN	NaN	NaN	NaN	NaN	40	0.03362	0.03571	0.22265	58.9395
Scen2	0298-A19-198	6362	24626	1	0.44617	0.50809	NaN	NaN	NaN	NaN	NaN	NaN	40	0.01126	0.00858	0.25546	59.7808
Scen2	0298-A19-460	6362	24895	1	1.36243	0.2502	NaN	NaN	NaN	NaN	NaN	NaN	40	0.03362	0.03571	0.22265	58.9395
Scen2	0298-A19-965	6362	25400	2	0.96093	0.39188	0.28311	1.18849	0.28268	-0.07124	0.04558	0.83212	38	0.04921	0.03143	0.231	56.548
Scen2	0298-A19-1149	6362	25584	1	1.36243	0.2502	NaN	NaN	NaN	NaN	NaN	NaN	40	0.03362	0.03571	0.22265	58.9395
Scen2	0298-A19-1246	6362	25681	1	1.36243	0.2502	NaN	NaN	NaN	NaN	NaN	NaN	40	0.03362	0.03571	0.22265	58.9395
Scen2	0298-A19-1767	6362	26201	1	1.36243	0.2502	NaN	NaN	NaN	NaN	NaN	NaN	40	0.03362	0.03571	0.22265	58.9395
Scen2	0298-A19-1865	6362	26299	1	0.43507	0.51349	NaN	NaN	NaN	NaN	NaN	NaN	39	0.0113	0.06118	0.20311	57.225
Scen2	PaPHYO-RIII336	6718	19707	1	0.02208	0.88265	NaN	NaN	NaN	NaN	NaN	NaN	40	0.00056287	0.00261	0.2644	60.1986
Scen2	P04511-1	6777	26061	1	0.21214	0.64779	NaN	NaN	NaN	NaN	NaN	NaN	38	0.00566	0.02103	0.24528	57.107
Scen2	PaPHYO-RII283	6809	4188	2	0.80253	0.45564	-0.25197	0.91098	0.34589	-0.093875	0.09619	0.75815	39	0.04031	2.6312e-06	0.26312	57.1046
Scen2	PaPHYO-RIII510	6809	4787	2	0.25797	0.77396	-0.11173	0.48734	0.48937	0.05649	0.07485	0.78588	39	0.01333	2.7056e-06	0.27056	58.1642
Scen2	PaPHYO-RV160	6809	5434	2	0.91312	0.40989	-0.24819	0.91162	0.34572	0.4916	1.82237	0.18502	39	0.04561	2.6166e-06	0.26166	56.893
Scen2	MA_6960g0010-272-[G_T]	6960	10180	2	1.509	0.23409	0.27495	1.1168	0.29728	-0.037606	0.01332	0.90872	39	0.07327	0.02799	0.22605	55.7736
Scen2	GQ04007-J05.1.517	7273	48101	2	2.49303	0.09645	0.15827	2.21862	0.14483	-0.27145	2.99617	0.09179	38	0.11794	0.01761	0.22437	53.537
Scen2	PGLM2-0395	7312	27349	2	1.00754	0.37466	0.13353	1.04616	0.31286	-0.087487	0.25306	0.61783	39	0.05009	2.6043e-06	0.26043	56.7132
Scen2	GQ03812-F08.1.123	7880	20633	1	1.28222	0.2644	NaN	NaN	NaN	NaN	NaN	NaN	40	0.03169	0.02499	0.23363	58.9883
Scen2	P14203-2	8032	31150	1	0.73689	0.3959	NaN	NaN	NaN	NaN	NaN	NaN	40	0.01849	0.06505	0.19896	59.6679
Scen2	GQ03806-O09.1.555	8052	42129	2	0.17162	0.84295	0.01857	0.02099	0.88558	0.09188	0.31262	0.57936	39	0.00891	0.00137	0.27039	58.3338
Scen2	GQ04106-K21.1.562	8065	8982	1	0.15728	0.69383	NaN	NaN	NaN	NaN	NaN	NaN	40	0.004	0.01256	0.2534	60.0639
Scen2	GQ03126-G24.1.91	8069	21884	2	0.80127	0.45619	-0.027989	0.05417	0.8172	0.20229	1.59078	0.2149	39	0.04027	0.01058	0.2524	57.1174
Scen2	FCL1145Contig1-703	8117	18958	2	1.10604	0.34128	-0.1881	1.74092	0.19492	-0.018323	0.00929	0.92371	39	0.05481	0.03992	0.21955	56.5623
Scen2	GQ03806-O22.1.379	8201	17298	2	0.38211	0.68501	-0.08919	0.32362	0.57279	0.06212	0.06564	0.79918	39	0.01961	0.00176	0.26703	57.9196
Scen2	GQ04106-E11.1.745	8503	33155	2	0.45269	0.6393	0.06923	0.19051	0.66496	-0.22869	0.90079	0.34857	39	0.02315	2.6785e-06	0.26785	57.7819
Scen2	GQ03812-N05.1.1932	8514	13106	2	1.95561	0.15546	0.11482	0.76665	0.38676	0.33392	3.85932	0.05681	39	0.09292	0.02372	0.22483	54.9837
Scen2	NODE-27087-length-1656-cov-61.681160-256	8534	31945	2	2.42844	0.10174	-0.082737	0.20787	0.65104	-0.26835	1.4948	0.229	39	0.11273	2.4316e-06	0.24316	54.106
Scen2	MA_8546g0010-230-[A_T]	8546	33754	2	1.06829	0.35369	-0.064454	0.11777	0.73336	-0.17972	0.60712	0.4407	39	0.05295	2.5964e-06	0.25964	56.598
Scen2	MA_8546g0010-1038-[C_T]	8546	34562	1	0.86226	0.35882	NaN	NaN	NaN	NaN	NaN	NaN	40	0.02152	2.6142e-06	0.26142	59.3679
Scen2	FCL255Contig1-2878	8643	5138	1	1.00809	0.32155	NaN	NaN	NaN	NaN	NaN	NaN	40	0.02506	2.6047e-06	0.26047	59.2255
Scen2	GQ0011.B3.r-A10.1-523	8764	35753	1	0.16352	0.68815	NaN	NaN	NaN	NaN	NaN	NaN	40	0.00416	0.01169	0.25424	60.0596
Scen2	WS03218-F09.1.611	8775	13753	2	1.79022	0.18072	0.02422	0.04442	0.83421	0.29294	3.41012	0.0726	39	0.08596	0.09465	0.16098	55.66
Scen2	0107-H21-335	9293	21616	2	0.72004	0.49325	-0.13258	1.41063	0.24232	-0.038021	0.04382	0.83531	39	0.03632	0.00133	0.26287	57.2634
Scen2	0107-H21-218	9293	21733	1	8.68901	0.00538	NaN	NaN	NaN	NaN	NaN	NaN	40	0.18129	0.00556	0.21286	52.3766
Scen2	0107-H21-137	9293	21814	1	8.58739	0.00563	NaN	NaN	NaN	NaN	NaN	NaN	40	0.17965	0.01749	0.20138	52.4735
Scen2	GQ0049-P21.1.78	9458	23486	2	2.40567	0.10418	-0.19412	0.59343	0.44599	-0.50285	3.2186	0.08098	38	0.11422	2.4319e-06	0.24319	53.7007
Scen2	08525f	9556	74092	1	0.08778	0.76859	NaN	NaN	NaN	NaN	NaN	NaN	40	0.00224	0.01235	0.25409	60.1321
Scen2	PabiesKN1b-919	9556	74538	1	0.14835	0.70226	NaN	NaN	NaN	NaN	NaN	NaN	39	0.00386	2.6654e-06	0.26654	57.5949
Scen2	WS-2.0-GQ0074.TB-H08.1-678	10141	13133	1	1.36036	0.25094	NaN	NaN	NaN	NaN	NaN	NaN	38	0.03523	0.05197	0.20764	56.1653
Scen2	00812-N10-409	10245	29091	1	0.75758	0.38955	NaN	NaN	NaN	NaN	NaN	NaN	39	0.01945	2.6297e-06	0.26297	57.0822
Scen2	GQ0032-C03.1.474	10407	29655	2	0.85324	0.43403	-0.10919	0.48985	0.48826	0.10708	0.2475	0.6217	39	0.04275	2.6245e-06	0.26245	57.0074
Scen2	Pabies1391-224	10591	11383	1	0.56869	0.45531	NaN	NaN	NaN	NaN	NaN	NaN	40	0.0143	2.6336e-06	0.26336	59.6562
Scen2	GQ02905-A02.2.1815	10604	81475	2	1.11564	0.3382	0.27654	2.22714	0.14386	0.22952	0.67552	0.41626	39	0.05517	2.5903e-06	0.25903	56.5085
Scen2	GQ02905-A02.2.1381	10604	82582	2	1.8383	0.17296	-0.35258	1.9318	0.17265	0.09514	0.09911	0.75463	39	0.08801	0.07577	0.17715	55.4664
Scen2	GCAT-2.0-GQ0046.B3-L09-EPB-03	10667	4605	2	0.44069	0.64684	-0.047966	0.18796	0.66707	-0.13492	0.6864	0.41256	39	0.02256	0.01822	0.24964	57.8155
Scen2	NODE-2123-length-511-cov-47.931507-246	10845	10144	2	0.62819	0.53901	0.24363	0.84667	0.3633	-0.10099	0.09809	0.75584	39	0.03184	2.6546e-06	0.26546	57.4406
Scen2	GQ0168-M01.1.662	10879	43224	2	0.47572	0.62509	0.06046	0.27546	0.60274	0.15448	0.83596	0.36632	39	0.0243	2.6754e-06	0.26754	57.737
Scen2	08pgb17m	11327	20794	2	0.26973	0.76504	0.08167	0.26131	0.61218	0.15801	0.52625	0.47263	39	0.01393	0.01062	0.25962	58.1431
Scen2	P09393-f2-4	11511	33513	2	0.65518	0.52543	0.27137	1.06897	0.30807	0.1283	0.13501	0.71545	37	0.03486	2.6537e-06	0.26537	54.4056
Scen2	MA_11618g0020-591-[T_C]	11618	8304	2	0.03731	0.96342	-0.023097	0.01384	0.9071	-0.025704	0.01128	0.9161	33	0.00233	0.00707	0.27244	50.0318
Scen2	GQ03704-C09.1.864	11699	24080	1	2.54298	0.11886	NaN	NaN	NaN	NaN	NaN	NaN	40	0.06099	0.04019	0.21103	57.8554
Scen2	GQ03206-N09.2.777	11716	37766	1	4.54527	0.03936	NaN	NaN	NaN	NaN	NaN	NaN	40	0.10409	0.06122	0.17985	56.1296
Scen2	FCL3126Contig1-272	11992	33579	1	0.56557	0.45654	NaN	NaN	NaN	NaN	NaN	NaN	40	0.01422	2.6339e-06	0.26339	59.6593
Scen2	GQ01306-E04.1.305	12040	34931	2	0.02079	0.97944	0.01654	0.00752	0.93137	-0.023542	0.00782	0.93002	39	0.00109	2.7394e-06	0.27394	58.6351
Scen2	PGLM1-0613	12191	6891	1	0.11645	0.73479	NaN	NaN	NaN	NaN	NaN	NaN	39	0.00303	2.6565e-06	0.26565	57.4677
Scen2	FCL28Contig2-1021	12191	9311	1	0.29219	0.5919	NaN	NaN	NaN	NaN	NaN	NaN	40	0.0074	0.01058	0.25448	59.9212
Scen2	ss538950578	12201	51909	2	1.5037	0.23524	0.32382	1.57579	0.21703	0.10874	0.14792	0.70267	39	0.07295	2.5412e-06	0.25412	55.7824
Scen2	FCL6093Contig1-107	12242	519	2	0.44005	0.64725	0.08018	0.25893	0.6138	0.20978	0.87878	0.35445	39	0.02252	2.6803e-06	0.26803	57.8066
Scen2	0-16400-01-10481-contigContig1-176	12325	13212	2	1.17799	0.31889	-0.2639	1.96277	0.16933	-0.3234	2.05035	0.16035	39	0.05817	0.04296	0.21572	56.4891
Scen2	PGLM2-0812	12354	22293	1	0.5728	0.4537	NaN	NaN	NaN	NaN	NaN	NaN	40	0.0144	2.6334e-06	0.26334	59.6522
Scen2	GQ03119-E14.1.576	12483	21829	2	0.47954	0.62276	0.25784	0.95403	0.33487	-0.22728	0.58891	0.44758	39	0.02449	2.6749e-06	0.26749	57.7295
Scen2	PGLM2-0296	12637	21182	1	0.01044	0.91912	NaN	NaN	NaN	NaN	NaN	NaN	40	0.00026633	2.6713e-06	0.26713	60.2104
Scen2	PGLM2-0984	12853	18888	2	0.49773	0.61181	0.25879	0.96831	0.33133	-0.21192	0.45067	0.50608	39	0.0254	0.00325	0.26392	57.6929
Scen2	GQ03105-J06.1.948	13110	4901	1	0.52867	0.47162	NaN	NaN	NaN	NaN	NaN	NaN	39	0.01367	2.6365e-06	0.26365	57.1812
Scen2	MA_13216g0010-166-[G_A]	13216	2844	2	0.64333	0.53117	0.14391	0.98118	0.32817	-0.0086234	0.00167	0.96766	39	0.03263	0.04189	0.22374	57.3914
Scen2	GQ04105-B11.1.169	13281	9743	2	0.35149	0.7059	0.0956	0.66746	0.41903	0.03484	0.0449	0.83332	39	0.01807	2.6926e-06	0.26926	57.9801
Scen2	ss538945787	13327	6255	2	1.57064	0.22111	0.27082	1.12397	0.29576	0.02582	0.00687	0.93438	39	0.07599	0.01293	0.2402	55.6652
Scen2	NODE-5308-length-1590-cov-177.522644-342	13412	62453	2	0.83133	0.44323	-0.11411	1.04622	0.31285	0.15235	0.89225	0.35083	39	0.04177	0.04644	0.21689	57.1392
Scen2	NODE-5234-length-759-cov-118.913040-174	13648	22282	2	0.76171	0.47386	-0.18563	0.47857	0.49328	-0.33006	1.32282	0.25727	39	0.03834	2.6367e-06	0.26367	57.183
Scen2	GQ03614-N17.1.800	14082	1268	1	2.95828	0.09337	NaN	NaN	NaN	NaN	NaN	NaN	40	0.07022	0.02818	0.22018	57.4043
Scen2	FCL749Contig1-942	14292	6008	2	3.15061	0.05636	0.10738	0.42405	0.51957	-0.46458	6.24172	0.01781	33	0.16406	0.07194	0.16203	44.3593
Scen2	GQ03222-G20.1.418	14383	14238	1	8.24843	0.00671	NaN	NaN	NaN	NaN	NaN	NaN	38	0.18068	2.1849e-06	0.21849	49.7388
Scen2	GQ03912-E20.1.589	14427	30538	2	0.73388	0.48708	0.24176	0.81965	0.3713	0.34375	1.45386	0.23578	37	0.03907	0.01156	0.25154	54.125
Scen2	ZIP-1197	14457	6581	1	0.06279	0.80345	NaN	NaN	NaN	NaN	NaN	NaN	40	0.0016	0.01431	0.25229	60.1531
Scen2	ZIP-830	14457	6948	2	0.76592	0.47195	0.1728	1.43894	0.23774	0.16636	0.76338	0.38776	39	0.03864	0.06458	0.20073	57.3449
Scen2	02739-B22-2892	14534	22670	1	0.43194	0.515	NaN	NaN	NaN	NaN	NaN	NaN	39	0.01121	0.02726	0.23733	57.3511
Scen2	02739-B22-2821	14534	22741	1	0.50999	0.4794	NaN	NaN	NaN	NaN	NaN	NaN	40	0.01285	0.02779	0.23592	59.751
Scen2	02739-B22-2720	14534	22842	1	0.03072	0.86187	NaN	NaN	NaN	NaN	NaN	NaN	36	0.00087379	2.672e-06	0.2672	54.1492
Scen2	02739-B22-2345	14534	23216	1	0.2679	0.60775	NaN	NaN	NaN	NaN	NaN	NaN	39	0.00697	2.6633e-06	0.26633	57.5653
Scen2	02739-B22-621	14534	24759	1	0.05971	0.80834	NaN	NaN	NaN	NaN	NaN	NaN	37	0.00165	2.6989e-06	0.26989	55.0138
Scen2	02739-B22-430	14534	24948	1	0.09353	0.76137	NaN	NaN	NaN	NaN	NaN	NaN	40	0.00238	0.00777	0.25866	60.1214
Scen2	02739-B22-309	14534	25069	2	0.76622	0.47181	0.12129	0.7203	0.40136	0.22007	1.44798	0.2363	39	0.03857	0.00618	0.25732	57.1671
Scen2	GQ03404-I14.1.173	14707	3020	2	3.93617	0.02795	-0.19156	1.17515	0.28518	0.54967	6.8867	0.01244	39	0.17075	0.00568	0.22139	51.5269
Scen2	ss538946918	14714	3338	2	0.2709	0.76416	0.08684	0.43854	0.51183	0.11397	0.33302	0.56729	39	0.014	0.03742	0.23315	58.1644
Scen2	paP12255-1	14774	21146	2	1.2807	0.28956	0.05659	0.28822	0.59449	0.25664	2.38883	0.13049	39	0.06289	0.02776	0.22913	56.1998
Scen2	NODE-6319-length-737-cov-35.735413-309	14798	35625	2	2.02184	0.14641	0.22486	3.46521	0.07042	0.02185	0.0178	0.89456	39	0.09587	0.0523	0.19658	54.9499
Scen2	WS0266-F16.1.380	14935	17097	1	0.24872	0.62078	NaN	NaN	NaN	NaN	NaN	NaN	40	0.0063	2.6551e-06	0.26551	59.9729
Scen2	SB18-182	14940	20374	2	0.58953	0.55985	-0.13066	1.13541	0.29372	-0.028787	0.02621	0.87229	37	0.03139	2.6624e-06	0.26624	54.5235
Scen2	SB18-252	14940	20444	2	0.62409	0.54115	-0.23679	0.81505	0.37232	-0.33843	1.24817	0.27092	39	0.03164	0.00051552	0.26499	57.4486
Scen2	SB18-506	14940	20698	1	0.00746	0.93162	NaN	NaN	NaN	NaN	NaN	NaN	38	0.00020081	0.01465	0.2532	57.3087
Scen2	SB18-686	14940	20878	2	0.52948	0.59319	-0.24684	0.87566	0.3553	-0.30651	1.0076	0.32183	39	0.02698	0.01279	0.25384	57.633
Scen2	FCL3328Contig1-987	15423	26352	2	3.23423	0.05045	-0.24613	1.9569	0.16995	0.76201	6.4615	0.01522	39	0.1447	2.3435e-06	0.23435	52.7033
Scen2	GQ03231-D24.3.2909	15423	26409	2	0.59957	0.55492	0.03595	0.05609	0.81426	0.16953	0.70036	0.40868	34	0.03483	2.6844e-06	0.26844	51.2669
Scen2	FCL1097Contig1-273	15537	14415	2	0.39915	0.67367	-0.067365	0.30752	0.58245	-0.14967	0.72532	0.39974	39	0.0205	0.03691	0.23186	57.9438
Scen2	GQ03605-F01.2.643	15776	86530	2	0.65547	0.52497	-0.039665	0.05919	0.80908	-0.21374	1.13691	0.29303	39	0.03317	2.6509e-06	0.26509	57.3878
Scen2	CL65Contig1-593	15776	86548	2	0.37301	0.69115	-0.057815	0.12525	0.72537	-0.17259	0.7232	0.40042	39	0.01915	2.6896e-06	0.26896	57.9379
Scen2	PGLM1-0146	15820	9169	2	0.42153	0.65915	-0.22745	0.73072	0.39815	-0.27876	0.78766	0.38054	38	0.02212	0.00668	0.26179	57.3787
Scen2	GQ0047-L02.1.408	15892	41590	2	2.07142	0.14037	0.07277	0.28547	0.59633	0.27464	2.10619	0.15513	38	0.0999	2.4701e-06	0.24701	54.2769
Scen2	GQ03504-K09.1.106	16054	6699	2	0.50056	0.61013	-0.0032755	0.00077683	0.97791	-0.16921	0.99971	0.32371	39	0.02559	0.06414	0.20468	57.8638
Scen2	c84892_g1_i1_1164	16118	34840	2	1.06389	0.35516	-0.2199	0.72261	0.40061	-0.41979	1.9534	0.17033	39	0.05281	0.02947	0.23022	56.6514
Scen2	PGLM2-0242	16165	14695	1	0.03023	0.86287	NaN	NaN	NaN	NaN	NaN	NaN	40	0.00077074	0.00909	0.25776	60.183
Scen2	CL990Contig1-164	16264	38353	1	2.10733	0.1548	NaN	NaN	NaN	NaN	NaN	NaN	39	0.05213	0.00089607	0.25247	55.6721
Scen2	GQ03105-H03.1.604	16324	9071	2	0.99879	0.37858	0.23844	0.83025	0.36843	-0.40558	1.8911	0.17782	36	0.05349	2.6088e-06	0.26088	53.3114
Scen2	ss538945588	16372	27862	1	0.83415	0.36669	NaN	NaN	NaN	NaN	NaN	NaN	40	0.02085	0.02344	0.23806	59.4225
Scen2	GQ03112-B18.1.842	16514	45856	2	2.42367	0.10217	0.11972	1.41412	0.24175	-0.29215	3.54859	0.06726	39	0.11254	2.4321e-06	0.24321	54.1145
Scen2	GQ0195-G17.2.1862	16595	4692	2	0.11358	0.89294	0.07444	0.21482	0.64566	-0.078814	0.1336	0.71676	39	0.00592	0.02115	0.2513	58.4596
Scen2	2pa08pg15085e	16595	5698	1	1.87781	0.17842	NaN	NaN	NaN	NaN	NaN	NaN	40	0.04571	0.00572	0.2491	58.3842
Scen2	FCL744Contig1-243	16642	38028	2	1.03509	0.36499	-0.36223	1.91725	0.17424	0.26387	0.86271	0.35884	39	0.05156	0.08843	0.17566	57.0947
Scen2	GQ02803-C08.1.1246	16728	9371	2	1.26151	0.29482	-0.037593	0.10825	0.74395	0.24012	2.3216	0.13587	39	0.06194	0.00301	0.25409	56.2329
Scen2	NODE-7548-length-1058-cov-47.618149-564	16835	28371	1	0.29426	0.59059	NaN	NaN	NaN	NaN	NaN	NaN	40	0.00745	0.00562	0.25948	59.9261
Scen2	GQ04104-K10.1.275	16891	37293	2	2.33924	0.1105	-0.084802	0.51329	0.47822	-0.31021	3.58158	0.06627	38	0.11197	2.4517e-06	0.24517	54.0009
Scen2	MA_16896g0010-44968-[C_T]	16896	49170	2	1.40945	0.25676	-0.18721	2.586	0.11609	-0.19236	0.95619	0.33433	39	0.0687	2.553e-06	0.2553	55.9574
Scen2	NODE-3274-length-1213-cov-72.057709-916	17138	22526	1	0.00060483	0.98051	NaN	NaN	NaN	NaN	NaN	NaN	38	1.6306e-05	0.00216	0.26736	57.5118
Scen2	GQ03510-K20.3.1620	17423	25624	2	0.13537	0.87381	-0.079851	0.24127	0.62611	-0.084594	0.17717	0.67619	39	0.00704	0.00936	0.26279	58.4117
Scen2	GQ00410.B3-M23.4-2998	17539	1887	1	5.27876	0.02768	NaN	NaN	NaN	NaN	NaN	NaN	36	0.12974	2.309e-06	0.2309	49.0387
Scen2	GQ03109-A05.1.744	17820	19874	2	4.31835	0.02042	0.31185	1.67556	0.20333	0.1774	0.38114	0.54068	39	0.18422	2.2345e-06	0.22345	50.8942
Scen2	ss538943505	17826	24102	1	0.0504	0.82355	NaN	NaN	NaN	NaN	NaN	NaN	40	0.00128	0.00338	0.26341	60.1704
Scen2	GCAT-2.0-GQ00410.B3-N03-EPB-04	17826	24908	2	0.14214	0.86796	-0.085552	0.28388	0.59727	-0.061457	0.09015	0.76562	39	0.00739	0.00707	0.265	58.3934
Scen2	GQ02817-D19.2.1055	17859	16655	1	1.57043	0.21761	NaN	NaN	NaN	NaN	NaN	NaN	40	0.03852	0.00853	0.24819	58.6776
Scen2	GQ03916-O21.1.334	18014	15466	2	2.21377	0.12575	-0.26726	2.87085	0.09991	0.35539	0.51271	0.47916	33	0.10827	0.24527	2.4527e-06	43.6616
Scen2	GQ04109-I11.2.259	18029	53753	2	2.67269	0.08203	0.41335	5.05034	0.03051	0.22201	0.76316	0.38783	39	0.12326	0.15795	0.09951	55.394
Scen2	MA_18061g0010-642-[T_C]	18061	6269	2	0.04233	0.9586	-0.023599	0.04647	0.83048	-0.023361	0.01732	0.89598	39	0.00221	0.00478	0.26875	58.5943
Scen2	GQ0259-G20.1.646	18076	13076	2	0.00387	0.99614	-0.011781	0.00373	0.95165	-0.025393	0.0076	0.93103	37	0.00021412	0.01031	0.26604	55.8829
Scen2	WS00733-B21.1.175	18132	4812	1	0.04689	0.82972	NaN	NaN	NaN	NaN	NaN	NaN	39	0.00123	2.6704e-06	0.26704	57.6664
Scen2	MA_18142g0010-1959-[C_G]	18142	28884	2	0.9525	0.39479	0.28255	1.17601	0.285	0.08899	0.0792	0.77991	39	0.04749	2.6115e-06	0.26115	56.8179
Scen2	PGLM2-0342	18309	7587	2	0.39353	0.67739	0.15222	0.78629	0.3808	0.0993	0.24931	0.62044	39	0.0202	0.021	0.24752	57.8989
Scen2	FCL673Contig2-240	18349	18696	2	0.57219	0.56908	-0.27137	1.06957	0.30758	0.30621	0.9812	0.32817	39	0.02908	2.6622e-06	0.26622	57.5492
Scen2	PGLM2-0288	18462	33802	2	0.60698	0.55019	-0.26559	1.01932	0.31907	0.31878	1.17353	0.2855	39	0.03079	2.6575e-06	0.26575	57.4817
Scen2	0279-G15-335	18470	25896	1	0.19375	0.66238	NaN	NaN	NaN	NaN	NaN	NaN	38	0.00519	2.6734e-06	0.26734	57.2038
Scen2	GQ03615-E18.1.1382	18615	49279	2	0.21969	0.80378	0.09753	0.37934	0.54163	0.12313	0.30095	0.5865	39	0.01137	2.711e-06	0.2711	58.2398
Scen2	FCL3850Contig1-156	18653	6168	2	1.35102	0.27113	0.34997	1.85991	0.18066	0.62068	2.41607	0.12839	39	0.0663	0.1162	0.14775	56.7819
Scen2	P02773-3	18664	16884	2	0.08435	0.91929	-0.038027	0.06669	0.79765	-0.030381	0.02411	0.87744	38	0.00451	2.7384e-06	0.27384	58.093
Scen2	GQ03801-K21.1.80	18755	55124	1	0.20125	0.65633	NaN	NaN	NaN	NaN	NaN	NaN	38	0.0054	0.0446	0.2223	57.1764
Scen2	CL109Contig1-1535	18779	14794	2	1.13208	0.33299	0.13427	0.7597	0.3889	-0.12572	0.29848	0.58803	39	0.05594	2.5882e-06	0.25882	56.4774
Scen2	CL109Contig1-771	18779	33266	2	1.13208	0.33299	-0.13427	0.7597	0.3889	-0.12572	0.29848	0.58803	39	0.05594	2.5882e-06	0.25882	56.4774
Scen2	CL109Contig1-687	18779	33350	2	1.13208	0.33299	0.13427	0.7597	0.3889	-0.12572	0.29848	0.58803	39	0.05594	2.5882e-06	0.25882	56.4774
Scen2	08pg09665f	18937	6769	1	0.99396	0.32492	NaN	NaN	NaN	NaN	NaN	NaN	40	0.02475	0.02395	0.23651	59.2538
Scen2	MA_19015g0010-5286-[T_C]	19015	12331	2	0.36803	0.69454	0.1141	0.49651	0.48533	-0.0014607	5.1831e-05	0.99429	39	0.0189	0.00313	0.26583	57.9464
Scen2	WS02625-P12.1.405	19127	32186	1	0.17305	0.67982	NaN	NaN	NaN	NaN	NaN	NaN	38	0.00462	2.6712e-06	0.26712	57.1739
Scen2	PGLM1-0577	19215	9283	1	0.07476	0.78597	NaN	NaN	NaN	NaN	NaN	NaN	40	0.0019	0.0104	0.25614	60.1501
Scen2	FCL5052Contig1-2399	19223	57829	2	0.68036	0.51249	-0.023427	0.03229	0.85835	0.20394	1.27936	0.26511	39	0.03439	2.6476e-06	0.26476	57.3398
Scen2	ss538953626	19365	9162	1	0.27585	0.60241	NaN	NaN	NaN	NaN	NaN	NaN	40	0.00699	2.6533e-06	0.26533	59.9459
Scen2	PabiesHB3-5700	19520	29225	1	2.88533	0.09736	NaN	NaN	NaN	NaN	NaN	NaN	40	0.06852	2.488e-06	0.2488	57.4372
Scen2	PabiesHB3-2495	19520	32643	1	2.88533	0.09736	NaN	NaN	NaN	NaN	NaN	NaN	40	0.06852	2.488e-06	0.2488	57.4372
Scen2	PabiesHB3-2316	19520	32822	2	0.7422	0.48284	0.18531	0.47524	0.49478	-0.32439	1.28969	0.26322	39	0.0374	2.6393e-06	0.26393	57.2205
Scen2	PabiesHB3-385	19520	34828	1	2.92318	0.09526	NaN	NaN	NaN	NaN	NaN	NaN	40	0.06936	2.4857e-06	0.24857	57.402
Scen2	P06008-2	19573	35799	2	0.59039	0.55911	-0.09119	0.83674	0.3661	-0.11294	0.42145	0.52012	39	0.02998	2.6597e-06	0.26597	57.5139
Scen2	06008c	19573	36931	2	0.08645	0.91736	-0.050238	0.15464	0.69634	-0.063009	0.07908	0.78008	39	0.00451	2.7299e-06	0.27299	58.5042
Scen2	PabiesGI-F2-9-1549	19575	6850	1	3.09152	0.08655	NaN	NaN	NaN	NaN	NaN	NaN	40	0.07306	2.4758e-06	0.24758	57.2457
Scen2	GI6-1089	19575	46274	1	0.00282	0.95794	NaN	NaN	NaN	NaN	NaN	NaN	40	7.187e-05	0.00511	0.26198	60.2168
Scen2	GI6-1207	19575	46392	1	0.00282	0.95794	NaN	NaN	NaN	NaN	NaN	NaN	40	7.187e-05	0.00511	0.26198	60.2168
Scen2	PabiesSb62-472	19619	53006	1	0.0675	0.79638	NaN	NaN	NaN	NaN	NaN	NaN	40	0.00172	0.02375	0.24288	60.1561
Scen2	GQ03312-B11.1.935	19675	25817	2	1.2954	0.28592	0.21072	0.6592	0.42204	0.41829	2.1041	0.15533	38	0.06496	2.5683e-06	0.25683	55.7198
Scen2	GQ03105-N19.4.43	19741	16934	2	1.4113	0.25632	0.22128	0.73609	0.39629	0.44103	2.33322	0.13492	39	0.06878	2.5528e-06	0.25528	55.954
Scen2	FCL1050Contig2-278	19745	21242	2	0.55049	0.58145	-0.21521	0.64667	0.42658	-0.30821	1.09099	0.30321	37	0.02936	2.6672e-06	0.26672	54.5874
Scen2	GQ03102-M11.1.991	19866	20498	2	0.62717	0.53954	-0.04818	0.23349	0.63172	0.17693	1.07944	0.30539	39	0.03179	2.6547e-06	0.26547	57.4426
Scen2	GQ03701-J10.1.826	20115	98394	2	0.84194	0.43875	-0.11938	1.35098	0.25235	-0.062904	0.14034	0.71002	39	0.04221	2.626e-06	0.2626	57.029
Scen2	GQ03108-F15.1.955	20216	74613	2	0.72408	0.49134	0.05538	0.1548	0.69619	-0.16491	0.58806	0.44791	39	0.03652	2.6417e-06	0.26417	57.2554
Scen2	GQ03308-N11.1.402	20325	79310	1	1.13452	0.29354	NaN	NaN	NaN	NaN	NaN	NaN	39	0.02886	0.0615	0.19848	56.5941
Scen2	GQ03902-G16.1.1393	20359	47263	2	1.41477	0.25549	0.01565	0.02044	0.88706	-0.25784	2.7584	0.10498	39	0.06914	0.07832	0.17995	56.2638
Scen2	MA_20378g0010-7419-[C_T]	20378	51314	2	4.05129	0.02542	0.19642	4.14975	0.04865	0.33388	4.74764	0.03561	39	0.17483	2.2604e-06	0.22604	51.3319
Scen2	PGLM2-1371	20484	76508	2	0.52001	0.59868	-0.22258	0.71345	0.40359	-0.31194	1.03824	0.31467	39	0.02651	0.01254	0.25422	57.6481
Scen2	GQ0049-H12.1.537	20506	84532	2	1.03396	0.36539	0.11091	0.51407	0.47777	0.14017	0.39336	0.53429	39	0.05134	2.6008e-06	0.26008	56.6631
Scen2	ss538946599	20527	18851	2	5.72199	0.00767	0.92985	11.4195	0.00198	0.85681	8.32657	0.00705	32	0.2673	0.25885	2.5885e-06	45.0183
Scen2	GQ0131-M22.2.596	20533	30591	2	3.82376	0.03069	-0.329	1.87339	0.17912	0.06562	0.05621	0.81387	39	0.16744	0.14272	0.10009	53.2896
Scen2	FCL2561Contig1-384	20544	22296	1	0.01175	0.91425	NaN	NaN	NaN	NaN	NaN	NaN	38	0.0003165	2.6857e-06	0.26857	57.3742
Scen2	GQ0046-F04.1.449	20544	22784	2	0.00731	0.99272	-0.0089146	0.00214	0.96333	-0.012697	0.00269	0.95893	39	0.00038261	0.00869	0.2653	58.6569
Scen2	PGLM1-0684	20925	29138	1	0.0513	0.82199	NaN	NaN	NaN	NaN	NaN	NaN	40	0.00131	0.00183	0.26499	60.1693
Scen2	MA_21142g0010-1244-[G_T]	21142	41512	2	1.15316	0.32644	-0.045531	0.05849	0.81021	0.2175	0.86615	0.3579	39	0.05692	2.5854e-06	0.25854	56.4376
Scen2	GQ03810-C23.1.145	21478	9024	2	1.17838	0.31877	0.22805	0.76549	0.38711	0.44847	2.13038	0.15262	39	0.05812	0.01328	0.24477	56.3662
Scen2	GQ02906-F17.1.162	21627	15722	2	0.51585	0.60112	-0.22401	0.72137	0.40101	-0.29981	1.03132	0.31627	39	0.02629	2.6699e-06	0.26699	57.6587
Scen2	GQ02906-F17.1.290	21627	15850	2	0.421	0.65941	0.23336	0.77585	0.38395	-0.25547	0.76718	0.3866	39	0.02156	2.6829e-06	0.26829	57.8439
Scen2	GQ03216-D08.1.132	22310	946	2	0.55434	0.57903	0.27486	1.0689	0.30773	0.27687	0.93085	0.34074	39	0.0282	2.6646e-06	0.26646	57.5839
Scen2	PGLM2-1375	23116	23720	2	0.57939	0.56511	-0.27477	1.081	0.30504	0.20753	0.50747	0.48059	39	0.02944	2.6612e-06	0.26612	57.5352
Scen2	ss538946920	23811	9964	2	1.30431	0.28323	-0.14069	0.8064	0.37484	-0.11029	0.28774	0.5948	39	0.0639	2.5662e-06	0.25662	56.1537
Scen2	GQ03324-J10.1.809	23931	20191	2	0.33014	0.72086	0.09812	0.55009	0.46284	-0.08598	0.26298	0.61105	39	0.01699	0.00327	0.26622	58.0207
Scen2	FCL1092Contig2-859	24024	7323	2	0.31763	0.72979	-0.10624	0.43955	0.51134	-0.0049981	0.00061358	0.98037	39	0.01637	0.0225	0.24708	58.0701
Scen2	FCL1092Contig2-979	24024	7561	2	0.49171	0.61542	-0.097684	0.66977	0.41823	0.1103	0.46289	0.5004	39	0.02509	2.6732e-06	0.26732	57.7058
Scen2	FCL3534Contig1-119	24093	1180	1	0.05227	0.82035	NaN	NaN	NaN	NaN	NaN	NaN	40	0.00133	0.00481	0.26195	60.168
Scen2	FCL1371Contig1-113	24219	11729	2	0.47268	0.62694	0.25552	0.94293	0.33767	-0.25309	0.47221	0.49614	39	0.02415	2.6758e-06	0.26758	57.7429
Scen2	PPgMYB11-3	24271	20688	2	0.68275	0.51131	0.27322	1.08651	0.30383	0.15467	0.24367	0.62441	39	0.03451	2.6472e-06	0.26472	57.3351
Scen2	GQ0255-K05.2.1102	24271	21510	2	0.18244	0.83396	-0.095316	0.35442	0.55515	0.09396	0.1891	0.66613	39	0.00946	2.7163e-06	0.27163	58.3136
Scen2	ss538944909	24872	8158	2	0.69262	0.50663	-0.067397	0.2124	0.64759	-0.13811	0.58071	0.45087	38	0.03586	2.6516e-06	0.26516	56.9014
Scen2	FCL2778Contig1-638	25230	6147	2	0.96496	0.39014	-0.0034396	0.00113	0.97336	0.22984	1.90834	0.17522	39	0.04808	2.6098e-06	0.26098	56.7942
Scen2	GQ03227-C19.1.144	25230	6255	2	1.49493	0.2375	0.27342	2.18188	0.14811	-0.0043514	0.00019439	0.98895	38	0.07448	2.5397e-06	0.25397	55.3058
Scen2	IS0012-L09-310	25308	7265	1	4.96239	0.0319	NaN	NaN	NaN	NaN	NaN	NaN	39	0.10474	0.22643	2.2643e-06	48.3309
Scen2	IS0012-L09-136	25308	7439	2	0.00936	0.99069	-0.015776	0.01865	0.8921	-0.0043561	0.00070107	0.97901	39	0.00048983	0.0077	0.26627	58.6532
Scen2	00926-N01-141	25862	8065	1	0.23228	0.6326	NaN	NaN	NaN	NaN	NaN	NaN	39	0.00604	2.6622e-06	0.26622	57.5498
Scen2	GQ03309-N03.1.597	25919	5121	1	1.72061	0.19815	NaN	NaN	NaN	NaN	NaN	NaN	36	0.04661	0.10942	0.14615	52.2806
Scen2	GQ04013-O23.1.997	26324	28539	1	8.09292	0.00704	NaN	NaN	NaN	NaN	NaN	NaN	40	0.17095	2.2129e-06	0.22129	52.8669
Scen2	GQ03004-M07.1.1779	27343	3820	2	0.99017	0.38089	0.26196	1.97828	0.1677	-0.24992	0.37941	0.54159	39	0.04927	2.6065e-06	0.26065	56.7462
Scen2	MA_27638g0010-346-[A_G]	27638	8084	2	2.03995	0.14404	-0.24492	2.88903	0.09736	-0.048831	0.0777	0.78194	39	0.09645	2.4765e-06	0.24765	54.8013
Scen2	GQ03716-A23.1.1260	28286	11181	1	4.32463	0.04455	NaN	NaN	NaN	NaN	NaN	NaN	38	0.09606	0.23521	2.3521e-06	49.6478
Scen2	GQ03204-K01.1.179	28412	3455	2	1.59527	0.21614	0.23865	3.17374	0.08282	0.14958	0.71948	0.40162	39	0.07719	0.04737	0.20632	55.6445
Scen2	PGLM2-1292	28575	19767	2	0.473	0.62675	0.02594	0.04792	0.82789	-0.15744	0.94065	0.33824	39	0.02417	0.00752	0.25992	57.7398
Scen2	208PG15708n	28575	21565	2	0.16643	0.8473	-0.034296	0.08375	0.77385	0.10021	0.31244	0.57946	39	0.00864	0.00844	0.26327	58.3431
Scen2	NODE-21114-length-1089-cov-37.738293-162	28768	27751	1	0.25226	0.61873	NaN	NaN	NaN	NaN	NaN	NaN	35	0.00734	0.0037	0.26531	51.8573
Scen2	PGLM2-0339	28815	7081	2	0.5209	0.59879	-0.12038	1.02171	0.31947	0.05276	0.08888	0.76748	34	0.03039	2.6959e-06	0.26959	51.408
Scen2	MA_28980g0010-2680-[T_G]	28980	31963	2	2.21195	0.12339	0.32051	4.25726	0.04596	0.16329	0.73785	0.39574	39	0.10373	2.4564e-06	0.24564	54.4919
Scen2	NODE-5956-length-623-cov-46.634029-389	29028	16073	2	1.86567	0.16945	-0.29887	3.69624	0.06248	-0.25718	1.59909	0.21416	37	0.09361	0.03612	0.21531	52.4806
Scen2	GQ03326-F10.2.750	29076	22072	1	1.4893	0.22984	NaN	NaN	NaN	NaN	NaN	NaN	39	0.03752	2.5809e-06	0.25809	56.3714
Scen2	GQ03811-G23.1.856	29241	21407	2	2.06088	0.14134	-0.18941	2.83204	0.1006	-0.25511	2.38521	0.13078	39	0.09734	2.474e-06	0.2474	54.7635
Scen2	2-3947-01-8466-contigContig1-166	29855	1755	1	5.0178	0.03086	NaN	NaN	NaN	NaN	NaN	NaN	40	0.1134	2.3674e-06	0.23674	55.5005
Scen2	GQ03712-H11.1.463	30136	11255	2	3.19754	0.05206	0.31933	6.38938	0.01576	-0.16109	0.98814	0.32648	39	0.14329	2.3473e-06	0.23473	52.7661
[truncated: 85,109 more rows]
